# Supplementary material for: GPS data from sea ice trackers deployed in Fram Strait in 2016
Source: Data Brief. 2018 May 4;18:2000–9. doi: 10.1016/j.dib.2018.04.109 (PMC5999012; doi:10.1016/j.dib.2018.04.109)
Supplement: Supplementary file 2 — Supplementary material [file mmc2.zip]

Archive with 189 entries (180 files):
- GPS_tracker_data_python_plots_satellite/
- GPS_tracker_data_python_plots_satellite/.DS_Store
- GPS_tracker_data_python_plots_satellite/GPS_tracker_data_processed/
- GPS_tracker_data_python_plots_satellite/GPS_tracker_data_processed/.DS_Store
- GPS_tracker_data_python_plots_satellite/GPS_tracker_data_processed/NERSC_1_gps.npz
- GPS_tracker_data_python_plots_satellite/GPS_tracker_data_processed/NERSC_1_gps.txt
- GPS_tracker_data_python_plots_satellite/GPS_tracker_data_processed/NERSC_1_gps.xls
- GPS_tracker_data_python_plots_satellite/GPS_tracker_data_processed/NERSC_1_gps_daily.txt
- GPS_tracker_data_python_plots_satellite/GPS_tracker_data_processed/NERSC_2_gps.npz
- GPS_tracker_data_python_plots_satellite/GPS_tracker_data_processed/NERSC_2_gps.txt
- GPS_tracker_data_python_plots_satellite/GPS_tracker_data_processed/NERSC_2_gps.xls
- GPS_tracker_data_python_plots_satellite/GPS_tracker_data_processed/NERSC_2_gps_daily.txt
- GPS_tracker_data_python_plots_satellite/GPS_tracker_data_processed/NERSC_3_gps.npz
- GPS_tracker_data_python_plots_satellite/GPS_tracker_data_processed/NERSC_3_gps.txt
- GPS_tracker_data_python_plots_satellite/GPS_tracker_data_processed/NERSC_3_gps.xls
- GPS_tracker_data_python_plots_satellite/GPS_tracker_data_processed/NERSC_3_gps_daily.txt
- GPS_tracker_data_python_plots_satellite/GPS_tracker_data_raw/
- GPS_tracker_data_python_plots_satellite/GPS_tracker_data_raw/.DS_Store
- GPS_tracker_data_python_plots_satellite/GPS_tracker_data_raw/NERSC_123_Logs.xls
- GPS_tracker_data_python_plots_satellite/GPS_tracker_data_raw/NERSC_1_Log.xls
- GPS_tracker_data_python_plots_satellite/GPS_tracker_data_raw/NERSC_2_Log.xls
- GPS_tracker_data_python_plots_satellite/GPS_tracker_data_raw/NERSC_3_Log.xls
- GPS_tracker_data_python_plots_satellite/GPS_tracker_plots/
- GPS_tracker_data_python_plots_satellite/GPS_tracker_plots/PSD_01.pdf
- GPS_tracker_data_python_plots_satellite/GPS_tracker_plots/PSD_02.pdf
- GPS_tracker_data_python_plots_satellite/GPS_tracker_plots/spd_dt_01.pdf
- GPS_tracker_data_python_plots_satellite/GPS_tracker_plots/spd_dt_02.pdf
- GPS_tracker_data_python_plots_satellite/GPS_tracker_plots/spd_dt_03.pdf
- GPS_tracker_data_python_plots_satellite/GPS_tracker_plots/spd_dt_mean_01.pdf
- GPS_tracker_data_python_plots_satellite/GPS_tracker_plots/spd_dt_mean_02.pdf
- GPS_tracker_data_python_plots_satellite/GPS_tracker_plots/spd_dt_mean_03.pdf
- GPS_tracker_data_python_plots_satellite/GPS_tracker_plots/timeseries_30min_01.pdf
- GPS_tracker_data_python_plots_satellite/GPS_tracker_plots/timeseries_30min_01_zoom01.pdf
- GPS_tracker_data_python_plots_satellite/GPS_tracker_plots/timeseries_30min_h.pdf
- GPS_tracker_data_python_plots_satellite/GPS_tracker_plots/timeseries_30min_h_zoom01.pdf
- GPS_tracker_data_python_plots_satellite/GPS_tracker_plots/timeseries_30min_h_zoom02.pdf
- GPS_tracker_data_python_plots_satellite/GPS_tracker_plots/timeseries_30min_h_zoom03.pdf
- GPS_tracker_data_python_plots_satellite/GPS_tracker_plots/trajectory_01.pdf
- GPS_tracker_data_python_plots_satellite/GPS_tracker_plots/trajectory_02.pdf
- GPS_tracker_data_python_plots_satellite/GPS_tracker_plots/trajectory_02_zoom01.pdf
- GPS_tracker_data_python_plots_satellite/GPS_tracker_plots/trajectory_02_zoom02.pdf
- GPS_tracker_data_python_plots_satellite/GPS_tracker_plots/trajectory_03.pdf
- GPS_tracker_data_python_plots_satellite/GPS_tracker_plots/trajectory_03_zoom01.pdf
- GPS_tracker_data_python_plots_satellite/GPS_tracker_python/
- GPS_tracker_data_python_plots_satellite/GPS_tracker_python/.DS_Store
- GPS_tracker_data_python_plots_satellite/GPS_tracker_python/01_read_data.py
- GPS_tracker_data_python_plots_satellite/GPS_tracker_python/02_trajectory_plot.py
- GPS_tracker_data_python_plots_satellite/GPS_tracker_python/03_plot_spd.py
- GPS_tracker_data_python_plots_satellite/GPS_tracker_python/04_plot_spd_dt.py
- GPS_tracker_data_python_plots_satellite/GPS_tracker_python/05_plot_psd_dt.py
- GPS_tracker_data_python_plots_satellite/GPS_tracker_python/EE_landsat_s2.py
- GPS_tracker_data_python_plots_satellite/GPS_tracker_python/EE_MODIS_sequence.py
- GPS_tracker_data_python_plots_satellite/GPS_tracker_python/EE_S1.py
- GPS_tracker_data_python_plots_satellite/GPS_tracker_python/GPS_functions.pyc
- GPS_tracker_data_python_plots_satellite/GPS_tracker_python/plot_spd_dt.py
- GPS_tracker_data_python_plots_satellite/GPS_tracker_python/spd_dt_data/
- GPS_tracker_data_python_plots_satellite/GPS_tracker_python/spd_dt_data/.DS_Store
- GPS_tracker_data_python_plots_satellite/GPS_tracker_python/spd_dt_data/h_spd_dtstep_144.npz
- GPS_tracker_data_python_plots_satellite/GPS_tracker_python/spd_dt_data/h_spd_dtstep_1728.npz
- GPS_tracker_data_python_plots_satellite/GPS_tracker_python/spd_dt_data/h_spd_dtstep_18.npz
- GPS_tracker_data_python_plots_satellite/GPS_tracker_python/spd_dt_data/h_spd_dtstep_2592.npz
- GPS_tracker_data_python_plots_satellite/GPS_tracker_python/spd_dt_data/h_spd_dtstep_36.npz
- GPS_tracker_data_python_plots_satellite/GPS_tracker_python/spd_dt_data/h_spd_dtstep_432.npz
- GPS_tracker_data_python_plots_satellite/GPS_tracker_python/spd_dt_data/h_spd_dtstep_72.npz
- GPS_tracker_data_python_plots_satellite/GPS_tracker_python/spd_dt_data/h_spd_dtstep_864.npz
- GPS_tracker_data_python_plots_satellite/GPS_tracker_python/spd_dt_data/n1_spd_dtstep_1.npz
- GPS_tracker_data_python_plots_satellite/GPS_tracker_python/spd_dt_data/n1_spd_dtstep_12.npz
- GPS_tracker_data_python_plots_satellite/GPS_tracker_python/spd_dt_data/n1_spd_dtstep_144.npz
- GPS_tracker_data_python_plots_satellite/GPS_tracker_python/spd_dt_data/n1_spd_dtstep_2.npz
- GPS_tracker_data_python_plots_satellite/GPS_tracker_python/spd_dt_data/n1_spd_dtstep_24.npz
- GPS_tracker_data_python_plots_satellite/GPS_tracker_python/spd_dt_data/n1_spd_dtstep_3.npz
- GPS_tracker_data_python_plots_satellite/GPS_tracker_python/spd_dt_data/n1_spd_dtstep_4.npz
- GPS_tracker_data_python_plots_satellite/GPS_tracker_python/spd_dt_data/n1_spd_dtstep_48.npz
- GPS_tracker_data_python_plots_satellite/GPS_tracker_python/spd_dt_data/n1_spd_dtstep_6.npz
- GPS_tracker_data_python_plots_satellite/GPS_tracker_python/spd_dt_data/n1_spd_dtstep_72.npz
- GPS_tracker_data_python_plots_satellite/GPS_tracker_python/spd_dt_data/n1_spd_dtstep_8.npz
- GPS_tracker_data_python_plots_satellite/GPS_tracker_python/spd_dt_data/n1_spd_dtstep_96.npz
- GPS_tracker_data_python_plots_satellite/GPS_tracker_python/spd_dt_data/n2_spd_dtstep_1.npz
- GPS_tracker_data_python_plots_satellite/GPS_tracker_python/spd_dt_data/n2_spd_dtstep_12.npz
- GPS_tracker_data_python_plots_satellite/GPS_tracker_python/spd_dt_data/n2_spd_dtstep_144.npz
- GPS_tracker_data_python_plots_satellite/GPS_tracker_python/spd_dt_data/n2_spd_dtstep_2.npz
- GPS_tracker_data_python_plots_satellite/GPS_tracker_python/spd_dt_data/n2_spd_dtstep_24.npz
- GPS_tracker_data_python_plots_satellite/GPS_tracker_python/spd_dt_data/n2_spd_dtstep_288.npz
- GPS_tracker_data_python_plots_satellite/GPS_tracker_python/spd_dt_data/n2_spd_dtstep_3.npz
- GPS_tracker_data_python_plots_satellite/GPS_tracker_python/spd_dt_data/n2_spd_dtstep_4.npz
- GPS_tracker_data_python_plots_satellite/GPS_tracker_python/spd_dt_data/n2_spd_dtstep_432.npz
- GPS_tracker_data_python_plots_satellite/GPS_tracker_python/spd_dt_data/n2_spd_dtstep_48.npz
- GPS_tracker_data_python_plots_satellite/GPS_tracker_python/spd_dt_data/n2_spd_dtstep_576.npz
- GPS_tracker_data_python_plots_satellite/GPS_tracker_python/spd_dt_data/n2_spd_dtstep_6.npz
- GPS_tracker_data_python_plots_satellite/GPS_tracker_python/spd_dt_data/n2_spd_dtstep_72.npz
- GPS_tracker_data_python_plots_satellite/GPS_tracker_python/spd_dt_data/n2_spd_dtstep_8.npz
- GPS_tracker_data_python_plots_satellite/GPS_tracker_python/spd_dt_data/n2_spd_dtstep_864.npz
- GPS_tracker_data_python_plots_satellite/GPS_tracker_python/spd_dt_data/n2_spd_dtstep_96.npz
- GPS_tracker_data_python_plots_satellite/GPS_tracker_python/spd_dt_data/n3_spd_dtstep_1.npz
- GPS_tracker_data_python_plots_satellite/GPS_tracker_python/spd_dt_data/n3_spd_dtstep_12.npz
- GPS_tracker_data_python_plots_satellite/GPS_tracker_python/spd_dt_data/n3_spd_dtstep_144.npz
- GPS_tracker_data_python_plots_satellite/GPS_tracker_python/spd_dt_data/n3_spd_dtstep_2.npz
- GPS_tracker_data_python_plots_satellite/GPS_tracker_python/spd_dt_data/n3_spd_dtstep_24.npz
- GPS_tracker_data_python_plots_satellite/GPS_tracker_python/spd_dt_data/n3_spd_dtstep_288.npz
- GPS_tracker_data_python_plots_satellite/GPS_tracker_python/spd_dt_data/n3_spd_dtstep_3.npz
- GPS_tracker_data_python_plots_satellite/GPS_tracker_python/spd_dt_data/n3_spd_dtstep_4.npz
- GPS_tracker_data_python_plots_satellite/GPS_tracker_python/spd_dt_data/n3_spd_dtstep_432.npz
- GPS_tracker_data_python_plots_satellite/GPS_tracker_python/spd_dt_data/n3_spd_dtstep_48.npz
- GPS_tracker_data_python_plots_satellite/GPS_tracker_python/spd_dt_data/n3_spd_dtstep_576.npz
- GPS_tracker_data_python_plots_satellite/GPS_tracker_python/spd_dt_data/n3_spd_dtstep_6.npz
- GPS_tracker_data_python_plots_satellite/GPS_tracker_python/spd_dt_data/n3_spd_dtstep_72.npz
- GPS_tracker_data_python_plots_satellite/GPS_tracker_python/spd_dt_data/n3_spd_dtstep_8.npz
- GPS_tracker_data_python_plots_satellite/GPS_tracker_python/spd_dt_data/n3_spd_dtstep_864.npz
- GPS_tracker_data_python_plots_satellite/GPS_tracker_python/spd_dt_data/n3_spd_dtstep_96.npz
- GPS_tracker_data_python_plots_satellite/GPS_tracker_python/x00_GPS_functions.pyc
- GPS_tracker_data_python_plots_satellite/GPS_tracker_python/_00_GPS_functions.py
- GPS_tracker_data_python_plots_satellite/GPS_tracker_python/_00_GPS_functions.pyc
- GPS_tracker_data_python_plots_satellite/GPS_tracker_sat_data/
- GPS_tracker_data_python_plots_satellite/GPS_tracker_sat_data/.DS_Store
- GPS_tracker_data_python_plots_satellite/GPS_tracker_sat_data/landsat8/
- GPS_tracker_data_python_plots_satellite/GPS_tracker_sat_data/landsat8/.DS_Store
- GPS_tracker_data_python_plots_satellite/GPS_tracker_sat_data/landsat8/L8_20160709_g.png
- GPS_tracker_data_python_plots_satellite/GPS_tracker_sat_data/landsat8/L8_20160711_g.png
- GPS_tracker_data_python_plots_satellite/GPS_tracker_sat_data/landsat8/L8_20160714_b.png
- GPS_tracker_data_python_plots_satellite/GPS_tracker_sat_data/landsat8/L8_20160714_g.png
- GPS_tracker_data_python_plots_satellite/GPS_tracker_sat_data/landsat8/L8_20160714_gb.png
- GPS_tracker_data_python_plots_satellite/GPS_tracker_sat_data/landsat8/L8_20160715_g.png
- GPS_tracker_data_python_plots_satellite/GPS_tracker_sat_data/landsat8/L8_20160716_b.png
- GPS_tracker_data_python_plots_satellite/GPS_tracker_sat_data/landsat8/L8_20160716_g.png
- GPS_tracker_data_python_plots_satellite/GPS_tracker_sat_data/landsat8/L8_20160716_rgb.png
- GPS_tracker_data_python_plots_satellite/GPS_tracker_sat_data/landsat8/L8_20160720_b.png
- GPS_tracker_data_python_plots_satellite/GPS_tracker_sat_data/landsat8/L8_20160720_g.png
- GPS_tracker_data_python_plots_satellite/GPS_tracker_sat_data/landsat8/L8_20160722_b.png
- GPS_tracker_data_python_plots_satellite/GPS_tracker_sat_data/landsat8/L8_20160723_g.png
- GPS_tracker_data_python_plots_satellite/GPS_tracker_sat_data/landsat8/L8_20160724_g.png
- GPS_tracker_data_python_plots_satellite/GPS_tracker_sat_data/landsat8/L8_20160725_b.png
- GPS_tracker_data_python_plots_satellite/GPS_tracker_sat_data/landsat8/L8_20160725_g.png
- GPS_tracker_data_python_plots_satellite/GPS_tracker_sat_data/landsat8/L8_20160728_g.png
- GPS_tracker_data_python_plots_satellite/GPS_tracker_sat_data/landsat8/L8_20160729_b.png
- GPS_tracker_data_python_plots_satellite/GPS_tracker_sat_data/landsat8/L8_20160729_g.png
- GPS_tracker_data_python_plots_satellite/GPS_tracker_sat_data/landsat8/L8_20160730_g.png
- GPS_tracker_data_python_plots_satellite/GPS_tracker_sat_data/landsat8/L8_20160731_b.png
- GPS_tracker_data_python_plots_satellite/GPS_tracker_sat_data/landsat8/L8_20160731_g.png
- GPS_tracker_data_python_plots_satellite/GPS_tracker_sat_data/landsat8/L8_20160801_g.png
- GPS_tracker_data_python_plots_satellite/GPS_tracker_sat_data/landsat8/L8_20160803_b.png
- GPS_tracker_data_python_plots_satellite/GPS_tracker_sat_data/landsat8/L8_20160803_g.png
- GPS_tracker_data_python_plots_satellite/GPS_tracker_sat_data/landsat8/L8_20160804_g.png
- GPS_tracker_data_python_plots_satellite/GPS_tracker_sat_data/landsat8/L8_20160810_g.png
- GPS_tracker_data_python_plots_satellite/GPS_tracker_sat_data/landsat8/L8_20160810_g_200m.png
- GPS_tracker_data_python_plots_satellite/GPS_tracker_sat_data/landsat8/L8_20160814_b.png
- GPS_tracker_data_python_plots_satellite/GPS_tracker_sat_data/landsat8/L8_20160814_b_100m.png
- GPS_tracker_data_python_plots_satellite/GPS_tracker_sat_data/landsat8/L8_20160819_g.png
- GPS_tracker_data_python_plots_satellite/GPS_tracker_sat_data/landsat8/L8_20160821_g.png
- GPS_tracker_data_python_plots_satellite/GPS_tracker_sat_data/landsat8/L8_20160823_g.png
- GPS_tracker_data_python_plots_satellite/GPS_tracker_sat_data/landsat8/L8_20160901_g.png
- GPS_tracker_data_python_plots_satellite/GPS_tracker_sat_data/landsat8/L8_20160906_g.png
- GPS_tracker_data_python_plots_satellite/GPS_tracker_sat_data/landsat8/L8_20160906_g_200m.png
- GPS_tracker_data_python_plots_satellite/GPS_tracker_sat_data/MODIS_EE/
- GPS_tracker_data_python_plots_satellite/GPS_tracker_sat_data/MODIS_EE/.DS_Store
- GPS_tracker_data_python_plots_satellite/GPS_tracker_sat_data/MODIS_EE/MODIS_20160708.png
- GPS_tracker_data_python_plots_satellite/GPS_tracker_sat_data/MODIS_EE/MODIS_20160709.png
- GPS_tracker_data_python_plots_satellite/GPS_tracker_sat_data/MODIS_EE/MODIS_20160710.png
- GPS_tracker_data_python_plots_satellite/GPS_tracker_sat_data/MODIS_EE/MODIS_20160711.png
- GPS_tracker_data_python_plots_satellite/GPS_tracker_sat_data/MODIS_EE/MODIS_20160712.png
- GPS_tracker_data_python_plots_satellite/GPS_tracker_sat_data/MODIS_EE/MODIS_20160714.png
- GPS_tracker_data_python_plots_satellite/GPS_tracker_sat_data/MODIS_EE/MODIS_20160716.png
- GPS_tracker_data_python_plots_satellite/GPS_tracker_sat_data/MODIS_EE/MODIS_20160718.png
- GPS_tracker_data_python_plots_satellite/GPS_tracker_sat_data/MODIS_EE/MODIS_20160720.png
- GPS_tracker_data_python_plots_satellite/GPS_tracker_sat_data/MODIS_EE/MODIS_20160722.png
- GPS_tracker_data_python_plots_satellite/GPS_tracker_sat_data/MODIS_EE/MODIS_20160724.png
- GPS_tracker_data_python_plots_satellite/GPS_tracker_sat_data/MODIS_EE/MODIS_20160726.png
- GPS_tracker_data_python_plots_satellite/GPS_tracker_sat_data/MODIS_EE/MODIS_20160728.png
- GPS_tracker_data_python_plots_satellite/GPS_tracker_sat_data/MODIS_EE/MODIS_20160730.png
- GPS_tracker_data_python_plots_satellite/GPS_tracker_sat_data/MODIS_EE/MODIS_20160801.png
- GPS_tracker_data_python_plots_satellite/GPS_tracker_sat_data/MODIS_EE/MODIS_20160803.png
- GPS_tracker_data_python_plots_satellite/GPS_tracker_sat_data/MODIS_EE/MODIS_20160805.png
- GPS_tracker_data_python_plots_satellite/GPS_tracker_sat_data/MODIS_EE/MODIS_20160807.png
- GPS_tracker_data_python_plots_satellite/GPS_tracker_sat_data/MODIS_EE/MODIS_20160809.png
- GPS_tracker_data_python_plots_satellite/GPS_tracker_sat_data/MODIS_EE/MODIS_20160811.png
- GPS_tracker_data_python_plots_satellite/GPS_tracker_sat_data/MODIS_EE/MODIS_20160813.png
- GPS_tracker_data_python_plots_satellite/GPS_tracker_sat_data/MODIS_EE/MODIS_20160815.png
- GPS_tracker_data_python_plots_satellite/GPS_tracker_sat_data/MODIS_EE/MODIS_20160817.png
- GPS_tracker_data_python_plots_satellite/GPS_tracker_sat_data/MODIS_EE/MODIS_20160819.png
- GPS_tracker_data_python_plots_satellite/GPS_tracker_sat_data/MODIS_EE/MODIS_20160821.png
- GPS_tracker_data_python_plots_satellite/GPS_tracker_sat_data/MODIS_EE/MODIS_20160823.png
- GPS_tracker_data_python_plots_satellite/GPS_tracker_sat_data/MODIS_EE/MODIS_20160825.png
- GPS_tracker_data_python_plots_satellite/GPS_tracker_sat_data/MODIS_EE/MODIS_20160827.png
- GPS_tracker_data_python_plots_satellite/GPS_tracker_sat_data/MODIS_EE/MODIS_20160829.png
- GPS_tracker_data_python_plots_satellite/GPS_tracker_sat_data/MODIS_EE/MODIS_20160831.png
- GPS_tracker_data_python_plots_satellite/GPS_tracker_sat_data/MODIS_EE/MODIS_20160902.png
- GPS_tracker_data_python_plots_satellite/GPS_tracker_sat_data/MODIS_EE/MODIS_20160904.png
- GPS_tracker_data_python_plots_satellite/GPS_tracker_sat_data/MODIS_EE/MODIS_20160906.png
- GPS_tracker_data_python_plots_satellite/GPS_tracker_sat_data/S2_20160711_r.png
- GPS_tracker_data_python_plots_satellite/GPS_tracker_sat_data/S2_20160711_r_zoom.png
