# Supplementary material for: GPS data from sea ice trackers deployed in Fram Strait in 2016
Source: Data Brief. 2018 May 4;18:2000–9. doi: 10.1016/j.dib.2018.04.109 (PMC5999012; doi:10.1016/j.dib.2018.04.109)
Supplement: Supplementary file 2 — Supplementary material [file mmc2.zip › GPS_tracker_data_python_plots_satellite/GPS_tracker_data_processed/NERSC_1_gps.txt]

Timestamp: 2016-07-17T08:20:08.001Z	BatteryV: 12.24	Latitude: 78.826637	Longitude: -9.664384	Vul: 13.35
Timestamp: 2016-07-17T08:10:08.001Z	BatteryV: 12.24	Latitude: 78.826291	Longitude: -9.663040	Vul: 13.35
Timestamp: 2016-07-17T08:00:08.001Z	BatteryV: 12.21	Latitude: 78.825990	Longitude: -9.661690	Vul: 13.38
Timestamp: 2016-07-17T07:50:08.001Z	BatteryV: 12.15	Latitude: 78.825741	Longitude: -9.660454	Vul: 13.38
Timestamp: 2016-07-17T07:40:08.001Z	BatteryV: 12.09	Latitude: 78.825542	Longitude: -9.659098	Vul: 13.38
Timestamp: 2016-07-17T07:30:08.001Z	BatteryV: 12.18	Latitude: 78.825446	Longitude: -9.657933	Vul: 13.38
Timestamp: 2016-07-17T07:20:08.001Z	BatteryV: 12.15	Latitude: 78.825408	Longitude: -9.656774	Vul: 13.38
Timestamp: 2016-07-17T07:10:08.001Z	BatteryV: 12.09	Latitude: 78.825434	Longitude: -9.655898	Vul: 13.38
Timestamp: 2016-07-17T07:00:08.001Z	BatteryV: 12.06	Latitude: 78.825472	Longitude: -9.655187	Vul: 13.38
Timestamp: 2016-07-17T06:50:08.001Z	BatteryV: 12.09	Latitude: 78.825536	Longitude: -9.654573	Vul: 13.38
Timestamp: 2016-07-17T06:40:08.001Z	BatteryV: 12.09	Latitude: 78.825638	Longitude: -9.654067	Vul: 13.41
Timestamp: 2016-07-17T06:30:37.001Z	BatteryV: 12.15	Latitude: 78.825754	Longitude: -9.653824	Vul: 13.38
Timestamp: 2016-07-17T06:20:15.001Z	BatteryV: 12.12	Latitude: 78.825926	Longitude: -9.653715	Vul: 13.41
Timestamp: 2016-07-17T06:10:08.001Z	BatteryV: 12.09	Latitude: 78.826080	Longitude: -9.653862	Vul: 13.38
Timestamp: 2016-07-17T06:00:08.001Z	BatteryV: 12.12	Latitude: 78.826246	Longitude: -9.654240	Vul: 13.41
Timestamp: 2016-07-17T05:50:08.001Z	BatteryV: 12.09	Latitude: 78.826374	Longitude: -9.654938	Vul: 13.38
Timestamp: 2016-07-17T05:40:10.001Z	BatteryV: 12.09	Latitude: 78.826528	Longitude: -9.655987	Vul: 13.41
Timestamp: 2016-07-17T05:30:07.001Z	BatteryV: 12.09	Latitude: 78.826624	Longitude: -9.657254	Vul: 13.41
Timestamp: 2016-07-17T05:20:07.001Z	BatteryV: 12.12	Latitude: 78.826714	Longitude: -9.658720	Vul: 13.44
Timestamp: 2016-07-17T05:10:07.001Z	BatteryV: 12.09	Latitude: 78.826835	Longitude: -9.660602	Vul: 13.44
Timestamp: 2016-07-17T05:02:35.001Z	BatteryV: 12.09	Latitude: 78.826925	Longitude: -9.662138	Vul: 13.41
Timestamp: 2016-07-17T04:45:36.001Z	BatteryV: 12.03	Latitude: 78.827078	Longitude: -9.666592	Vul: 13.41
Timestamp: 2016-07-17T04:40:08.001Z	BatteryV: 12.03	Latitude: 78.827136	Longitude: -9.668192	Vul: 13.44
Timestamp: 2016-07-17T04:30:08.001Z	BatteryV: 12.03	Latitude: 78.827123	Longitude: -9.671232	Vul: 13.41
Timestamp: 2016-07-17T04:20:11.001Z	BatteryV: 12.15	Latitude: 78.827136	Longitude: -9.674394	Vul: 13.41
Timestamp: 2016-07-17T04:10:11.001Z	BatteryV: 12.06	Latitude: 78.827091	Longitude: -9.677741	Vul: 13.41
Timestamp: 2016-07-17T04:00:07.001Z	BatteryV: 12.06	Latitude: 78.826918	Longitude: -9.681331	Vul: 13.41
Timestamp: 2016-07-17T03:50:07.001Z	BatteryV: 11.91	Latitude: 78.826714	Longitude: -9.685184	Vul: 13.44
Timestamp: 2016-07-17T03:40:07.001Z	BatteryV: 12.12	Latitude: 78.826374	Longitude: -9.689133	Vul: 13.47
Timestamp: 2016-07-17T03:30:07.001Z	BatteryV: 12.09	Latitude: 78.826029	Longitude: -9.693056	Vul: 13.44
Timestamp: 2016-07-17T03:20:07.001Z	BatteryV: 12.09	Latitude: 78.825555	Longitude: -9.697043	Vul: 13.44
Timestamp: 2016-07-17T03:10:07.001Z	BatteryV: 12.12	Latitude: 78.825037	Longitude: -9.700992	Vul: 13.47
Timestamp: 2016-07-17T03:00:07.001Z	BatteryV: 12.12	Latitude: 78.824531	Longitude: -9.705178	Vul: 13.47
Timestamp: 2016-07-17T02:50:07.001Z	BatteryV: 12.00	Latitude: 78.823994	Longitude: -9.709331	Vul: 13.47
Timestamp: 2016-07-17T02:40:07.001Z	BatteryV: 12.12	Latitude: 78.823411	Longitude: -9.713709	Vul: 13.47
Timestamp: 2016-07-17T02:30:07.001Z	BatteryV: 12.06	Latitude: 78.822810	Longitude: -9.718214	Vul: 13.47
Timestamp: 2016-07-17T02:20:07.001Z	BatteryV: 12.12	Latitude: 78.822131	Longitude: -9.722566	Vul: 13.50
Timestamp: 2016-07-17T02:10:07.001Z	BatteryV: 12.09	Latitude: 78.821478	Longitude: -9.727085	Vul: 13.50
Timestamp: 2016-07-17T02:00:06.001Z	BatteryV: 12.09	Latitude: 78.820762	Longitude: -9.732102	Vul: 13.47
Timestamp: 2016-07-17T01:50:06.001Z	BatteryV: 12.06	Latitude: 78.819942	Longitude: -9.736755	Vul: 13.47
Timestamp: 2016-07-17T01:40:09.001Z	BatteryV: 12.09	Latitude: 78.819110	Longitude: -9.741037	Vul: 13.50
Timestamp: 2016-07-17T01:30:09.001Z	BatteryV: 12.12	Latitude: 78.818182	Longitude: -9.745242	Vul: 13.47
Timestamp: 2016-07-17T01:20:06.001Z	BatteryV: 12.12	Latitude: 78.817312	Longitude: -9.749267	Vul: 13.47
Timestamp: 2016-07-17T01:10:06.001Z	BatteryV: 12.12	Latitude: 78.816384	Longitude: -9.753190	Vul: 13.50
Timestamp: 2016-07-17T01:00:06.001Z	BatteryV: 12.12	Latitude: 78.815418	Longitude: -9.756909	Vul: 13.47
Timestamp: 2016-07-17T00:50:06.001Z	BatteryV: 12.09	Latitude: 78.814394	Longitude: -9.760218	Vul: 13.47
Timestamp: 2016-07-17T00:40:09.001Z	BatteryV: 12.15	Latitude: 78.813389	Longitude: -9.763507	Vul: 13.50
Timestamp: 2016-07-17T00:30:06.001Z	BatteryV: 12.15	Latitude: 78.812333	Longitude: -9.766637	Vul: 13.50
Timestamp: 2016-07-17T00:20:05.001Z	BatteryV: 12.15	Latitude: 78.811309	Longitude: -9.769555	Vul: 13.50
Timestamp: 2016-07-17T00:10:36.001Z	BatteryV: 12.18	Latitude: 78.810310	Longitude: -9.772154	Vul: 13.47
Timestamp: 2016-07-17T00:00:05.001Z	BatteryV: 12.15	Latitude: 78.809210	Longitude: -9.774586	Vul: 13.47
Timestamp: 2016-07-16T23:50:05.001Z	BatteryV: 12.18	Latitude: 78.808173	Longitude: -9.776723	Vul: 13.47
Timestamp: 2016-07-16T23:40:07.001Z	BatteryV: 12.06	Latitude: 78.807168	Longitude: -9.778950	Vul: 13.47
Timestamp: 2016-07-16T23:30:05.001Z	BatteryV: 12.15	Latitude: 78.806157	Longitude: -9.780947	Vul: 13.47
Timestamp: 2016-07-16T23:20:05.001Z	BatteryV: 12.15	Latitude: 78.805152	Longitude: -9.782963	Vul: 13.47
Timestamp: 2016-07-16T23:10:05.001Z	BatteryV: 12.12	Latitude: 78.804166	Longitude: -9.784890	Vul: 13.47
Timestamp: 2016-07-16T23:00:05.001Z	BatteryV: 12.12	Latitude: 78.803206	Longitude: -9.786560	Vul: 13.50
Timestamp: 2016-07-16T22:50:05.001Z	BatteryV: 12.12	Latitude: 78.802240	Longitude: -9.788160	Vul: 13.50
Timestamp: 2016-07-16T22:40:09.001Z	BatteryV: 12.12	Latitude: 78.801222	Longitude: -9.789523	Vul: 13.50
Timestamp: 2016-07-16T22:30:36.001Z	BatteryV: 12.12	Latitude: 78.800301	Longitude: -9.790784	Vul: 13.50
Timestamp: 2016-07-16T22:00:12.001Z	BatteryV: 11.91	Latitude: 78.797363	Longitude: -9.793594	Vul: 13.50
Timestamp: 2016-07-16T21:30:12.001Z	BatteryV: 11.97	Latitude: 78.794810	Longitude: -9.795002	Vul: 13.50
Timestamp: 2016-07-16T21:00:08.001Z	BatteryV: 11.97	Latitude: 78.792499	Longitude: -9.794982	Vul: 13.50
Timestamp: 2016-07-16T20:30:36.001Z	BatteryV: 11.82	Latitude: 78.790541	Longitude: -9.794099	Vul: 13.47
Timestamp: 2016-07-16T20:00:07.001Z	BatteryV: 12.03	Latitude: 78.788922	Longitude: -9.792973	Vul: 13.47
Timestamp: 2016-07-16T19:30:07.001Z	BatteryV: 12.00	Latitude: 78.787578	Longitude: -9.792064	Vul: 13.47
Timestamp: 2016-07-16T19:00:07.001Z	BatteryV: 11.91	Latitude: 78.786579	Longitude: -9.791942	Vul: 13.47
Timestamp: 2016-07-16T18:30:06.001Z	BatteryV: 11.91	Latitude: 78.785683	Longitude: -9.792755	Vul: 13.47
Timestamp: 2016-07-16T18:00:35.001Z	BatteryV: 12.03	Latitude: 78.785126	Longitude: -9.794854	Vul: 13.47
Timestamp: 2016-07-16T17:30:06.001Z	BatteryV: 12.03	Latitude: 78.784755	Longitude: -9.798406	Vul: 13.47
Timestamp: 2016-07-16T17:00:10.001Z	BatteryV: 11.91	Latitude: 78.784378	Longitude: -9.803072	Vul: 13.44
Timestamp: 2016-07-16T16:30:36.001Z	BatteryV: 11.97	Latitude: 78.783898	Longitude: -9.809344	Vul: 13.44
Timestamp: 2016-07-16T16:00:05.001Z	BatteryV: 12.03	Latitude: 78.783027	Longitude: -9.817037	Vul: 13.47
Timestamp: 2016-07-16T15:30:28.001Z	BatteryV: 11.88	Latitude: 78.781811	Longitude: -9.824947	Vul: 13.47
Timestamp: 2016-07-16T15:00:37.001Z	BatteryV: 12.00	Latitude: 78.780378	Longitude: -9.833997	Vul: 13.47
Timestamp: 2016-07-16T14:30:09.001Z	BatteryV: 12.00	Latitude: 78.778579	Longitude: -9.843853	Vul: 13.47
Timestamp: 2016-07-16T14:00:08.001Z	BatteryV: 11.91	Latitude: 78.776442	Longitude: -9.853651	Vul: 13.47
Timestamp: 2016-07-16T13:30:36.001Z	BatteryV: 11.79	Latitude: 78.774106	Longitude: -9.863181	Vul: 13.47
Timestamp: 2016-07-16T13:00:08.001Z	BatteryV: 11.88	Latitude: 78.771386	Longitude: -9.872512	Vul: 13.47
Timestamp: 2016-07-16T12:30:08.001Z	BatteryV: 11.73	Latitude: 78.768365	Longitude: -9.880211	Vul: 13.47
Timestamp: 2016-07-16T12:00:36.001Z	BatteryV: 11.88	Latitude: 78.765242	Longitude: -9.886150	Vul: 13.47
Timestamp: 2016-07-16T11:30:06.001Z	BatteryV: 12.03	Latitude: 78.761971	Longitude: -9.890221	Vul: 13.47
Timestamp: 2016-07-16T11:00:36.001Z	BatteryV: 12.03	Latitude: 78.758784	Longitude: -9.893190	Vul: 13.47
Timestamp: 2016-07-16T10:30:06.001Z	BatteryV: 11.88	Latitude: 78.755750	Longitude: -9.893581	Vul: 13.47
Timestamp: 2016-07-16T10:00:36.001Z	BatteryV: 11.76	Latitude: 78.752934	Longitude: -9.893203	Vul: 13.50
Timestamp: 2016-07-16T09:30:07.001Z	BatteryV: 11.67	Latitude: 78.750157	Longitude: -9.891552	Vul: 13.50
Timestamp: 2016-07-16T09:00:07.001Z	BatteryV: 11.94	Latitude: 78.747648	Longitude: -9.888858	Vul: 13.50
Timestamp: 2016-07-16T08:30:35.001Z	BatteryV: 11.91	Latitude: 78.745453	Longitude: -9.885805	Vul: 13.50
Timestamp: 2016-07-16T08:00:18.001Z	BatteryV: 11.91	Latitude: 78.743437	Longitude: -9.882336	Vul: 13.50
Timestamp: 2016-07-16T07:00:36.001Z	BatteryV: 11.88	Latitude: 78.740358	Longitude: -9.873882	Vul: 13.47
Timestamp: 2016-07-16T06:30:12.001Z	BatteryV: 11.91	Latitude: 78.739117	Longitude: -9.869722	Vul: 13.50
Timestamp: 2016-07-16T06:00:12.001Z	BatteryV: 11.97	Latitude: 78.738202	Longitude: -9.865248	Vul: 13.50
Timestamp: 2016-07-16T05:30:24.001Z	BatteryV: 11.97	Latitude: 78.737402	Longitude: -9.861286	Vul: 13.50
Timestamp: 2016-07-16T05:02:32.001Z	BatteryV: 11.91	Latitude: 78.736755	Longitude: -9.857645	Vul: 13.50
Timestamp: 2016-07-16T04:30:12.001Z	BatteryV: 11.88	Latitude: 78.735866	Longitude: -9.855290	Vul: 13.50
Timestamp: 2016-07-16T04:00:12.001Z	BatteryV: 11.88	Latitude: 78.735046	Longitude: -9.854464	Vul: 13.50
Timestamp: 2016-07-16T03:30:07.001Z	BatteryV: 11.88	Latitude: 78.734176	Longitude: -9.854880	Vul: 13.50
Timestamp: 2016-07-16T03:00:36.001Z	BatteryV: 11.79	Latitude: 78.733139	Longitude: -9.856749	Vul: 13.50
Timestamp: 2016-07-16T02:30:06.001Z	BatteryV: 11.76	Latitude: 78.731795	Longitude: -9.859661	Vul: 13.50
Timestamp: 2016-07-16T02:00:06.001Z	BatteryV: 11.91	Latitude: 78.730189	Longitude: -9.862605	Vul: 13.50
Timestamp: 2016-07-16T01:30:06.001Z	BatteryV: 11.88	Latitude: 78.728147	Longitude: -9.866291	Vul: 13.47
Timestamp: 2016-07-16T01:00:06.001Z	BatteryV: 12.06	Latitude: 78.725824	Longitude: -9.870010	Vul: 13.47
Timestamp: 2016-07-16T00:30:36.001Z	BatteryV: 11.88	Latitude: 78.723302	Longitude: -9.873818	Vul: 13.47
Timestamp: 2016-07-16T00:00:09.001Z	BatteryV: 11.82	Latitude: 78.720224	Longitude: -9.877018	Vul: 13.47
Timestamp: 2016-07-15T23:30:09.001Z	BatteryV: 11.91	Latitude: 78.717216	Longitude: -9.877318	Vul: 13.44
Timestamp: 2016-07-15T23:00:08.001Z	BatteryV: 11.97	Latitude: 78.714432	Longitude: -9.877626	Vul: 13.44
Timestamp: 2016-07-15T22:30:36.001Z	BatteryV: 11.97	Latitude: 78.711354	Longitude: -9.877101	Vul: 13.44
Timestamp: 2016-07-15T22:00:08.001Z	BatteryV: 11.91	Latitude: 78.708064	Longitude: -9.876371	Vul: 13.44
Timestamp: 2016-07-15T21:30:11.001Z	BatteryV: 11.94	Latitude: 78.704992	Longitude: -9.876922	Vul: 13.44
Timestamp: 2016-07-15T21:00:07.001Z	BatteryV: 11.91	Latitude: 78.702144	Longitude: -9.877632	Vul: 13.44
Timestamp: 2016-07-15T20:30:36.001Z	BatteryV: 12.03	Latitude: 78.699584	Longitude: -9.876723	Vul: 13.44
Timestamp: 2016-07-15T20:00:08.001Z	BatteryV: 12.06	Latitude: 78.697114	Longitude: -9.874662	Vul: 13.44
Timestamp: 2016-07-15T19:30:07.001Z	BatteryV: 12.06	Latitude: 78.695098	Longitude: -9.872250	Vul: 13.41
Timestamp: 2016-07-15T19:00:06.001Z	BatteryV: 12.09	Latitude: 78.693466	Longitude: -9.867443	Vul: 13.41
Timestamp: 2016-07-15T18:31:23.001Z	BatteryV: 12.06	Latitude: 78.692371	Longitude: -9.862022	Vul: 13.41
Timestamp: 2016-07-15T18:00:08.001Z	BatteryV: 12.09	Latitude: 78.691565	Longitude: -9.853728	Vul: 13.41
Timestamp: 2016-07-15T17:50:07.001Z	BatteryV: 12.18	Latitude: 78.691379	Longitude: -9.850995	Vul: 13.41
Timestamp: 2016-07-15T17:40:08.001Z	BatteryV: 12.18	Latitude: 78.691155	Longitude: -9.848416	Vul: 13.41
Timestamp: 2016-07-15T17:30:06.001Z	BatteryV: 11.97	Latitude: 78.690957	Longitude: -9.845869	Vul: 13.44
Timestamp: 2016-07-15T17:20:05.001Z	BatteryV: 12.15	Latitude: 78.690797	Longitude: -9.843610	Vul: 13.44
Timestamp: 2016-07-15T17:10:05.001Z	BatteryV: 12.15	Latitude: 78.690720	Longitude: -9.841626	Vul: 13.44
Timestamp: 2016-07-15T17:01:05.001Z	BatteryV: 12.06	Latitude: 78.690605	Longitude: -9.839878	Vul: 13.41
Timestamp: 2016-07-15T16:50:05.001Z	BatteryV: 12.18	Latitude: 78.690534	Longitude: -9.837779	Vul: 13.44
Timestamp: 2016-07-15T16:40:10.001Z	BatteryV: 12.21	Latitude: 78.690490	Longitude: -9.835840	Vul: 13.44
Timestamp: 2016-07-15T16:30:05.001Z	BatteryV: 12.21	Latitude: 78.690509	Longitude: -9.833882	Vul: 13.41
Timestamp: 2016-07-15T16:27:52.001Z	BatteryV: 12.18	Latitude: 78.690502	Longitude: -9.833722	Vul: 13.41
Timestamp: 2016-07-15T16:20:07.001Z	BatteryV: 12.03	Latitude: 78.690496	Longitude: -9.832454	Vul: 13.41
Timestamp: 2016-07-15T16:10:05.001Z	BatteryV: 11.88	Latitude: 78.690470	Longitude: -9.830912	Vul: 13.41
Timestamp: 2016-07-15T16:00:09.001Z	BatteryV: 12.15	Latitude: 78.690477	Longitude: -9.829606	Vul: 13.44
Timestamp: 2016-07-15T15:30:09.001Z	BatteryV: 12.18	Latitude: 78.690374	Longitude: -9.825869	Vul: 13.44
Timestamp: 2016-07-15T15:00:36.001Z	BatteryV: 12.18	Latitude: 78.690342	Longitude: -9.822323	Vul: 13.41
Timestamp: 2016-07-15T14:30:08.001Z	BatteryV: 12.03	Latitude: 78.690317	Longitude: -9.819008	Vul: 13.41
Timestamp: 2016-07-15T14:00:08.001Z	BatteryV: 12.21	Latitude: 78.690157	Longitude: -9.816096	Vul: 13.41
Timestamp: 2016-07-15T13:50:08.001Z	BatteryV: 12.12	Latitude: 78.690067	Longitude: -9.815354	Vul: 13.41
Timestamp: 2016-07-15T13:40:36.001Z	BatteryV: 12.18	Latitude: 78.689965	Longitude: -9.814541	Vul: 13.38
Timestamp: 2016-07-15T13:30:09.001Z	BatteryV: 12.15	Latitude: 78.689862	Longitude: -9.813843	Vul: 13.38
Timestamp: 2016-07-15T13:20:07.001Z	BatteryV: 12.15	Latitude: 78.689702	Longitude: -9.813075	Vul: 13.38
Timestamp: 2016-07-15T13:10:10.001Z	BatteryV: 12.21	Latitude: 78.689587	Longitude: -9.812378	Vul: 13.38
Timestamp: 2016-07-15T13:00:07.001Z	BatteryV: 12.21	Latitude: 78.689414	Longitude: -9.811507	Vul: 13.38
Timestamp: 2016-07-15T12:50:07.001Z	BatteryV: 12.18	Latitude: 78.689024	Longitude: -9.811706	Vul: 13.38
Timestamp: 2016-07-15T12:40:07.001Z	BatteryV: 12.21	Latitude: 78.688678	Longitude: -9.811859	Vul: 13.38
Timestamp: 2016-07-15T12:30:07.001Z	BatteryV: 12.03	Latitude: 78.688256	Longitude: -9.811565	Vul: 13.38
Timestamp: 2016-07-15T12:20:07.001Z	BatteryV: 12.03	Latitude: 78.687686	Longitude: -9.810771	Vul: 13.38
Timestamp: 2016-07-15T12:10:07.001Z	BatteryV: 12.21	Latitude: 78.687104	Longitude: -9.809914	Vul: 13.38
Timestamp: 2016-07-15T12:01:06.001Z	BatteryV: 12.18	Latitude: 78.686586	Longitude: -9.809030	Vul: 13.38
Timestamp: 2016-07-15T11:31:06.001Z	BatteryV: 11.70	Latitude: 78.684813	Longitude: -9.806394	Vul: 13.38
Timestamp: 2016-07-15T11:00:12.001Z	BatteryV: 11.88	Latitude: 78.683021	Longitude: -9.804480	Vul: 13.41
Timestamp: 2016-07-15T10:32:36.001Z	BatteryV: 11.70	Latitude: 78.681600	Longitude: -9.804000	Vul: 13.38
Timestamp: 2016-07-14T00:20:06.001Z	BatteryV: 11.88	Latitude: 78.750797	Longitude: -8.611187	Vul: 13.44
Timestamp: 2016-07-14T00:15:33.001Z	BatteryV: 12.18	Latitude: 78.751411	Longitude: -8.606509	Vul: 13.59
Timestamp: 2016-07-14T00:10:06.001Z	BatteryV: 12.15	Latitude: 78.752211	Longitude: -8.601325	Vul: 13.62
Timestamp: 2016-07-14T00:07:20.001Z	BatteryV: 12.21	Latitude: 78.752557	Longitude: -8.598797	Vul: 13.59
Timestamp: 2016-07-14T00:00:06.001Z	BatteryV: 12.06	Latitude: 78.753619	Longitude: -8.591942	Vul: 13.59
Timestamp: 2016-07-13T23:50:07.001Z	BatteryV: 12.27	Latitude: 78.755072	Longitude: -8.582733	Vul: 13.62
Timestamp: 2016-07-13T23:40:41.001Z	BatteryV: 12.27	Latitude: 78.756435	Longitude: -8.574042	Vul: 13.62
Timestamp: 2016-07-13T23:32:05.001Z	BatteryV: 12.33	Latitude: 78.757606	Longitude: -8.566822	Vul: 13.65
Timestamp: 2016-07-13T22:50:07.001Z	BatteryV: 12.15	Latitude: 78.763200	Longitude: -8.533536	Vul: 13.65
Timestamp: 2016-07-13T22:49:06.001Z	BatteryV: 12.36	Latitude: 78.763347	Longitude: -8.532749	Vul: 13.68
Timestamp: 2016-07-13T22:33:05.001Z	BatteryV: 12.18	Latitude: 78.765222	Longitude: -8.521363	Vul: 13.71
Timestamp: 2016-07-13T22:00:06.001Z	BatteryV: 12.42	Latitude: 78.768749	Longitude: -8.498394	Vul: 13.74
Timestamp: 2016-07-13T21:50:07.001Z	BatteryV: 12.51	Latitude: 78.769766	Longitude: -8.491661	Vul: 13.74
Timestamp: 2016-07-13T21:40:06.001Z	BatteryV: 12.45	Latitude: 78.770816	Longitude: -8.484403	Vul: 13.74
Timestamp: 2016-07-13T21:30:06.001Z	BatteryV: 12.30	Latitude: 78.771808	Longitude: -8.477453	Vul: 13.74
Timestamp: 2016-07-13T21:25:23.001Z	BatteryV: 12.30	Latitude: 78.772275	Longitude: -8.474253	Vul: 13.74
Timestamp: 2016-07-13T21:21:06.001Z	BatteryV: 12.24	Latitude: 78.772698	Longitude: -8.471322	Vul: 13.74
Timestamp: 2016-07-13T20:50:17.001Z	BatteryV: 12.48	Latitude: 78.775565	Longitude: -8.451226	Vul: 13.77
Timestamp: 2016-07-13T20:39:57.001Z	BatteryV: 12.39	Latitude: 78.776480	Longitude: -8.444787	Vul: 13.74
Timestamp: 2016-07-13T20:10:06.001Z	BatteryV: 12.36	Latitude: 78.778854	Longitude: -8.425702	Vul: 13.80
Timestamp: 2016-07-13T20:00:12.001Z	BatteryV: 12.42	Latitude: 78.779635	Longitude: -8.419424	Vul: 13.89
Timestamp: 2016-07-13T19:30:37.001Z	BatteryV: 12.54	Latitude: 78.781581	Longitude: -8.398938	Vul: 13.86
Timestamp: 2016-07-13T19:00:06.001Z	BatteryV: 12.33	Latitude: 78.783405	Longitude: -8.374381	Vul: 13.89
Timestamp: 2016-07-13T18:30:06.001Z	BatteryV: 12.48	Latitude: 78.785248	Longitude: -8.348928	Vul: 13.89
Timestamp: 2016-07-13T18:00:13.001Z	BatteryV: 12.42	Latitude: 78.787162	Longitude: -8.322464	Vul: 13.89
Timestamp: 2016-07-13T17:30:36.001Z	BatteryV: 12.48	Latitude: 78.789408	Longitude: -8.294906	Vul: 13.89
Timestamp: 2016-07-13T17:00:12.001Z	BatteryV: 12.33	Latitude: 78.792211	Longitude: -8.266483	Vul: 13.89
Timestamp: 2016-07-13T16:30:12.001Z	BatteryV: 12.45	Latitude: 78.795315	Longitude: -8.235930	Vul: 13.89
Timestamp: 2016-07-13T16:00:07.001Z	BatteryV: 12.42	Latitude: 78.798694	Longitude: -8.204256	Vul: 13.89
Timestamp: 2016-07-13T15:30:08.001Z	BatteryV: 12.33	Latitude: 78.802285	Longitude: -8.172960	Vul: 13.89
Timestamp: 2016-07-13T15:00:36.001Z	BatteryV: 12.48	Latitude: 78.806323	Longitude: -8.143283	Vul: 13.89
Timestamp: 2016-07-13T14:30:13.001Z	BatteryV: 12.33	Latitude: 78.810688	Longitude: -8.111936	Vul: 13.89
Timestamp: 2016-07-13T14:00:07.001Z	BatteryV: 12.45	Latitude: 78.815277	Longitude: -8.081651	Vul: 13.89
Timestamp: 2016-07-13T13:30:07.001Z	BatteryV: 12.45	Latitude: 78.820390	Longitude: -8.052429	Vul: 13.89
Timestamp: 2016-07-13T13:00:06.001Z	BatteryV: 12.33	Latitude: 78.825754	Longitude: -8.025574	Vul: 13.89
Timestamp: 2016-07-13T12:30:06.001Z	BatteryV: 12.42	Latitude: 78.831251	Longitude: -8.000365	Vul: 13.89
Timestamp: 2016-07-13T12:00:36.001Z	BatteryV: 12.27	Latitude: 78.836563	Longitude: -7.975571	Vul: 13.89
Timestamp: 2016-07-13T11:30:07.001Z	BatteryV: 12.45	Latitude: 78.842163	Longitude: -7.951482	Vul: 13.89
Timestamp: 2016-07-13T11:00:12.001Z	BatteryV: 12.36	Latitude: 78.847162	Longitude: -7.928832	Vul: 13.89
Timestamp: 2016-07-13T10:30:06.001Z	BatteryV: 12.33	Latitude: 78.852006	Longitude: -7.906598	Vul: 13.89
Timestamp: 2016-07-13T10:00:09.001Z	BatteryV: 12.51	Latitude: 78.856691	Longitude: -7.884960	Vul: 13.89
Timestamp: 2016-07-13T09:30:36.001Z	BatteryV: 12.51	Latitude: 78.861248	Longitude: -7.865299	Vul: 13.89
Timestamp: 2016-07-13T09:00:08.001Z	BatteryV: 12.48	Latitude: 78.865555	Longitude: -7.847046	Vul: 13.92
Timestamp: 2016-07-13T08:30:12.001Z	BatteryV: 12.30	Latitude: 78.869805	Longitude: -7.828858	Vul: 13.89
Timestamp: 2016-07-13T08:00:13.001Z	BatteryV: 12.45	Latitude: 78.873952	Longitude: -7.812077	Vul: 13.89
Timestamp: 2016-07-13T07:30:12.001Z	BatteryV: 12.39	Latitude: 78.877709	Longitude: -7.793536	Vul: 13.92
Timestamp: 2016-07-13T07:00:36.001Z	BatteryV: 12.48	Latitude: 78.881075	Longitude: -7.773997	Vul: 13.92
Timestamp: 2016-07-13T06:30:07.001Z	BatteryV: 12.48	Latitude: 78.884454	Longitude: -7.754285	Vul: 13.92
Timestamp: 2016-07-13T06:00:07.001Z	BatteryV: 12.27	Latitude: 78.888058	Longitude: -7.733024	Vul: 13.92
Timestamp: 2016-07-13T05:30:06.001Z	BatteryV: 12.33	Latitude: 78.891757	Longitude: -7.711123	Vul: 13.92
Timestamp: 2016-07-13T05:00:36.001Z	BatteryV: 12.51	Latitude: 78.895501	Longitude: -7.689722	Vul: 13.92
Timestamp: 2016-07-13T04:30:07.001Z	BatteryV: 12.48	Latitude: 78.899462	Longitude: -7.666112	Vul: 13.92
Timestamp: 2016-07-13T04:00:07.001Z	BatteryV: 12.36	Latitude: 78.903930	Longitude: -7.642400	Vul: 13.92
Timestamp: 2016-07-13T03:30:06.001Z	BatteryV: 12.51	Latitude: 78.908896	Longitude: -7.618438	Vul: 13.92
Timestamp: 2016-07-13T03:00:06.001Z	BatteryV: 12.24	Latitude: 78.914099	Longitude: -7.595040	Vul: 13.92
Timestamp: 2016-07-13T02:30:13.001Z	BatteryV: 12.51	Latitude: 78.919411	Longitude: -7.572371	Vul: 13.92
Timestamp: 2016-07-13T02:00:36.001Z	BatteryV: 12.27	Latitude: 78.924806	Longitude: -7.550355	Vul: 13.95
Timestamp: 2016-07-13T01:30:12.001Z	BatteryV: 12.51	Latitude: 78.930560	Longitude: -7.528032	Vul: 13.95
Timestamp: 2016-07-13T01:00:12.001Z	BatteryV: 12.51	Latitude: 78.936646	Longitude: -7.506701	Vul: 13.95
Timestamp: 2016-07-13T00:30:13.001Z	BatteryV: 12.45	Latitude: 78.942982	Longitude: -7.485926	Vul: 13.92
Timestamp: 2016-07-13T00:00:12.001Z	BatteryV: 12.36	Latitude: 78.949370	Longitude: -7.465190	Vul: 13.92
Timestamp: 2016-07-12T23:30:36.001Z	BatteryV: 12.51	Latitude: 78.956154	Longitude: -7.446029	Vul: 13.95
Timestamp: 2016-07-12T23:00:07.001Z	BatteryV: 12.48	Latitude: 78.963488	Longitude: -7.428730	Vul: 13.95
Timestamp: 2016-07-12T22:30:07.001Z	BatteryV: 12.48	Latitude: 78.970694	Longitude: -7.413133	Vul: 13.95
Timestamp: 2016-07-12T22:00:06.001Z	BatteryV: 12.48	Latitude: 78.977862	Longitude: -7.397894	Vul: 13.95
Timestamp: 2016-07-12T21:30:36.001Z	BatteryV: 12.51	Latitude: 78.984832	Longitude: -7.383334	Vul: 13.92
Timestamp: 2016-07-12T21:00:07.001Z	BatteryV: 12.27	Latitude: 78.991917	Longitude: -7.370637	Vul: 13.95
Timestamp: 2016-07-12T20:30:06.001Z	BatteryV: 12.51	Latitude: 78.998675	Longitude: -7.357984	Vul: 13.95
Timestamp: 2016-07-12T20:00:06.001Z	BatteryV: 12.45	Latitude: 79.005312	Longitude: -7.345274	Vul: 13.95
Timestamp: 2016-07-12T19:30:06.001Z	BatteryV: 12.48	Latitude: 79.011930	Longitude: -7.332525	Vul: 13.95
Timestamp: 2016-07-12T19:00:13.001Z	BatteryV: 12.27	Latitude: 79.018253	Longitude: -7.319955	Vul: 13.95
Timestamp: 2016-07-12T18:30:36.001Z	BatteryV: 12.51	Latitude: 79.024538	Longitude: -7.307936	Vul: 13.95
Timestamp: 2016-07-12T18:00:12.001Z	BatteryV: 12.39	Latitude: 79.030451	Longitude: -7.296576	Vul: 13.98
Timestamp: 2016-07-12T17:30:12.001Z	BatteryV: 12.42	Latitude: 79.036282	Longitude: -7.283571	Vul: 13.95
Timestamp: 2016-07-12T17:00:08.001Z	BatteryV: 12.33	Latitude: 79.042253	Longitude: -7.268787	Vul: 13.95
Timestamp: 2016-07-12T16:30:37.001Z	BatteryV: 12.45	Latitude: 79.048518	Longitude: -7.254496	Vul: 13.95
Timestamp: 2016-07-12T16:00:12.001Z	BatteryV: 12.51	Latitude: 79.055962	Longitude: -7.240102	Vul: 13.95
Timestamp: 2016-07-12T15:30:07.001Z	BatteryV: 12.51	Latitude: 79.063789	Longitude: -7.223770	Vul: 13.95
Timestamp: 2016-07-12T15:00:07.001Z	BatteryV: 12.42	Latitude: 79.071853	Longitude: -7.206298	Vul: 13.95
Timestamp: 2016-07-12T14:30:06.001Z	BatteryV: 12.54	Latitude: 79.079930	Longitude: -7.186573	Vul: 13.95
Timestamp: 2016-07-12T14:00:36.001Z	BatteryV: 12.48	Latitude: 79.088346	Longitude: -7.168960	Vul: 13.95
Timestamp: 2016-07-12T13:30:07.001Z	BatteryV: 12.36	Latitude: 79.097235	Longitude: -7.152339	Vul: 13.95
Timestamp: 2016-07-12T13:00:06.001Z	BatteryV: 12.51	Latitude: 79.105888	Longitude: -7.136762	Vul: 13.95
Timestamp: 2016-07-12T12:30:05.001Z	BatteryV: 12.39	Latitude: 79.114477	Longitude: -7.121069	Vul: 13.95
Timestamp: 2016-07-12T12:00:36.001Z	BatteryV: 12.33	Latitude: 79.123494	Longitude: -7.106150	Vul: 13.95
Timestamp: 2016-07-12T11:30:14.001Z	BatteryV: 12.48	Latitude: 79.132691	Longitude: -7.088250	Vul: 13.98
Timestamp: 2016-07-12T11:00:12.001Z	BatteryV: 12.51	Latitude: 79.141344	Longitude: -7.070227	Vul: 13.98
Timestamp: 2016-07-12T10:30:12.001Z	BatteryV: 12.48	Latitude: 79.150266	Longitude: -7.054643	Vul: 13.95
Timestamp: 2016-07-12T10:00:12.001Z	BatteryV: 12.54	Latitude: 79.159104	Longitude: -7.039776	Vul: 13.98
Timestamp: 2016-07-12T09:30:37.001Z	BatteryV: 12.27	Latitude: 79.167181	Longitude: -7.025875	Vul: 13.98
Timestamp: 2016-07-12T09:00:12.001Z	BatteryV: 12.30	Latitude: 79.175290	Longitude: -7.013606	Vul: 13.98
Timestamp: 2016-07-12T08:30:12.001Z	BatteryV: 12.30	Latitude: 79.182765	Longitude: -7.000467	Vul: 13.98
Timestamp: 2016-07-12T08:00:13.001Z	BatteryV: 12.45	Latitude: 79.189978	Longitude: -6.987558	Vul: 13.98
Timestamp: 2016-07-12T07:30:07.001Z	BatteryV: 12.51	Latitude: 79.196646	Longitude: -6.976915	Vul: 13.98
Timestamp: 2016-07-12T07:00:36.001Z	BatteryV: 12.51	Latitude: 79.203744	Longitude: -6.966579	Vul: 13.98
Timestamp: 2016-07-12T06:30:06.001Z	BatteryV: 12.45	Latitude: 79.211155	Longitude: -6.955757	Vul: 13.98
Timestamp: 2016-07-12T06:00:07.001Z	BatteryV: 12.21	Latitude: 79.218528	Longitude: -6.943539	Vul: 13.98
Timestamp: 2016-07-12T05:30:36.001Z	BatteryV: 12.30	Latitude: 79.225728	Longitude: -6.928589	Vul: 14.01
Timestamp: 2016-07-12T05:00:06.001Z	BatteryV: 12.27	Latitude: 79.233152	Longitude: -6.909830	Vul: 14.01
Timestamp: 2016-07-12T04:30:06.001Z	BatteryV: 12.54	Latitude: 79.240173	Longitude: -6.889203	Vul: 13.98
Timestamp: 2016-07-12T04:00:13.001Z	BatteryV: 12.48	Latitude: 79.247130	Longitude: -6.867776	Vul: 13.98
Timestamp: 2016-07-12T03:30:12.001Z	BatteryV: 12.54	Latitude: 79.254022	Longitude: -6.844250	Vul: 13.98
Timestamp: 2016-07-12T03:00:12.001Z	BatteryV: 12.51	Latitude: 79.261075	Longitude: -6.819162	Vul: 13.98
Timestamp: 2016-07-12T02:30:36.001Z	BatteryV: 12.39	Latitude: 79.268102	Longitude: -6.796819	Vul: 13.98
Timestamp: 2016-07-12T02:00:13.001Z	BatteryV: 12.42	Latitude: 79.275398	Longitude: -6.774330	Vul: 14.01
Timestamp: 2016-07-12T01:30:12.001Z	BatteryV: 12.27	Latitude: 79.282861	Longitude: -6.752864	Vul: 14.01
Timestamp: 2016-07-12T01:00:12.001Z	BatteryV: 12.51	Latitude: 79.290214	Longitude: -6.734470	Vul: 14.01
Timestamp: 2016-07-12T00:30:36.001Z	BatteryV: 12.33	Latitude: 79.297549	Longitude: -6.719142	Vul: 14.01
Timestamp: 2016-07-12T00:00:07.001Z	BatteryV: 12.27	Latitude: 79.305434	Longitude: -6.707053	Vul: 14.01
Timestamp: 2016-07-11T23:30:06.001Z	BatteryV: 12.33	Latitude: 79.312960	Longitude: -6.696307	Vul: 14.01
Timestamp: 2016-07-11T23:00:36.001Z	BatteryV: 12.24	Latitude: 79.319936	Longitude: -6.685440	Vul: 13.98
Timestamp: 2016-07-11T22:30:07.001Z	BatteryV: 12.51	Latitude: 79.326483	Longitude: -6.675533	Vul: 14.01
Timestamp: 2016-07-11T22:00:06.001Z	BatteryV: 12.48	Latitude: 79.332147	Longitude: -6.666010	Vul: 14.01
Timestamp: 2016-07-11T21:30:06.001Z	BatteryV: 12.48	Latitude: 79.337472	Longitude: -6.656589	Vul: 14.01
Timestamp: 2016-07-11T21:00:12.001Z	BatteryV: 12.54	Latitude: 79.342797	Longitude: -6.647571	Vul: 14.01
Timestamp: 2016-07-11T20:30:37.001Z	BatteryV: 12.57	Latitude: 79.347821	Longitude: -6.637798	Vul: 14.01
Timestamp: 2016-07-11T20:00:12.001Z	BatteryV: 12.57	Latitude: 79.352627	Longitude: -6.627552	Vul: 14.01
Timestamp: 2016-07-11T19:30:12.001Z	BatteryV: 12.51	Latitude: 79.357325	Longitude: -6.617171	Vul: 14.01
Timestamp: 2016-07-11T19:00:13.001Z	BatteryV: 12.51	Latitude: 79.361203	Longitude: -6.607501	Vul: 14.01
Timestamp: 2016-07-11T18:30:13.001Z	BatteryV: 12.45	Latitude: 79.365312	Longitude: -6.594502	Vul: 13.98
Timestamp: 2016-07-11T18:00:36.001Z	BatteryV: 12.39	Latitude: 79.369734	Longitude: -6.578720	Vul: 14.01
Timestamp: 2016-07-11T17:30:12.001Z	BatteryV: 12.48	Latitude: 79.374195	Longitude: -6.562554	Vul: 13.98
Timestamp: 2016-07-11T17:00:07.001Z	BatteryV: 12.48	Latitude: 79.378477	Longitude: -6.544608	Vul: 14.01
Timestamp: 2016-07-11T16:30:37.001Z	BatteryV: 12.45	Latitude: 79.382669	Longitude: -6.526074	Vul: 13.98
Timestamp: 2016-07-11T16:00:06.001Z	BatteryV: 12.51	Latitude: 79.387334	Longitude: -6.506957	Vul: 14.01
Timestamp: 2016-07-11T15:30:06.001Z	BatteryV: 12.51	Latitude: 79.392058	Longitude: -6.486784	Vul: 14.01
Timestamp: 2016-07-11T15:00:06.001Z	BatteryV: 12.66	Latitude: 79.396787	Longitude: -6.466355	Vul: 13.98
Timestamp: 2016-07-11T14:30:05.001Z	BatteryV: 12.48	Latitude: 79.401286	Longitude: -6.446112	Vul: 13.98
Timestamp: 2016-07-11T14:00:36.001Z	BatteryV: 12.42	Latitude: 79.405850	Longitude: -6.425126	Vul: 13.98
Timestamp: 2016-07-11T13:30:09.001Z	BatteryV: 12.60	Latitude: 79.410227	Longitude: -6.401069	Vul: 14.01
Timestamp: 2016-07-11T13:00:09.001Z	BatteryV: 12.39	Latitude: 79.414349	Longitude: -6.377178	Vul: 14.01
Timestamp: 2016-07-11T12:30:08.001Z	BatteryV: 12.33	Latitude: 79.418458	Longitude: -6.350797	Vul: 14.01
Timestamp: 2016-07-11T12:00:35.001Z	BatteryV: 12.57	Latitude: 79.422534	Longitude: -6.323693	Vul: 14.01
Timestamp: 2016-07-11T11:30:08.001Z	BatteryV: 12.63	Latitude: 79.426579	Longitude: -6.295571	Vul: 14.01
Timestamp: 2016-07-11T11:00:08.001Z	BatteryV: 12.63	Latitude: 79.430477	Longitude: -6.269024	Vul: 14.01
Timestamp: 2016-07-11T10:30:08.001Z	BatteryV: 12.63	Latitude: 79.434816	Longitude: -6.247558	Vul: 14.01
Timestamp: 2016-07-11T10:00:07.001Z	BatteryV: 12.51	Latitude: 79.438778	Longitude: -6.230682	Vul: 14.01
Timestamp: 2016-07-11T09:30:36.001Z	BatteryV: 12.45	Latitude: 79.442086	Longitude: -6.216269	Vul: 14.01
Timestamp: 2016-07-11T09:00:07.001Z	BatteryV: 12.51	Latitude: 79.445171	Longitude: -6.199456	Vul: 13.98
Timestamp: 2016-07-11T08:30:11.001Z	BatteryV: 12.66	Latitude: 79.447443	Longitude: -6.182182	Vul: 14.01
Timestamp: 2016-07-11T08:00:06.001Z	BatteryV: 12.69	Latitude: 79.449197	Longitude: -6.166163	Vul: 14.01
Timestamp: 2016-07-11T07:30:06.001Z	BatteryV: 12.48	Latitude: 79.450682	Longitude: -6.153267	Vul: 13.98
Timestamp: 2016-07-11T07:00:36.001Z	BatteryV: 12.57	Latitude: 79.451558	Longitude: -6.140128	Vul: 14.01
Timestamp: 2016-07-11T06:30:12.001Z	BatteryV: 12.54	Latitude: 79.451866	Longitude: -6.123936	Vul: 14.01
Timestamp: 2016-07-11T06:00:09.001Z	BatteryV: 12.66	Latitude: 79.451590	Longitude: -6.104205	Vul: 14.01
Timestamp: 2016-07-11T05:30:36.001Z	BatteryV: 12.72	Latitude: 79.450861	Longitude: -6.084064	Vul: 14.01
Timestamp: 2016-07-11T05:00:09.001Z	BatteryV: 12.66	Latitude: 79.449946	Longitude: -6.058797	Vul: 14.01
Timestamp: 2016-07-11T04:30:08.001Z	BatteryV: 12.57	Latitude: 79.449190	Longitude: -6.029824	Vul: 13.98
Timestamp: 2016-07-11T04:00:08.001Z	BatteryV: 12.66	Latitude: 79.449082	Longitude: -5.997056	Vul: 14.01
Timestamp: 2016-07-11T03:30:08.001Z	BatteryV: 12.51	Latitude: 79.449683	Longitude: -5.963712	Vul: 14.01
Timestamp: 2016-07-11T03:00:08.001Z	BatteryV: 12.66	Latitude: 79.451136	Longitude: -5.929498	Vul: 14.01
Timestamp: 2016-07-11T02:30:35.001Z	BatteryV: 12.66	Latitude: 79.453478	Longitude: -5.895514	Vul: 14.04
Timestamp: 2016-07-11T02:00:12.001Z	BatteryV: 12.51	Latitude: 79.456595	Longitude: -5.860723	Vul: 14.04
Timestamp: 2016-07-11T01:30:07.001Z	BatteryV: 12.57	Latitude: 79.460179	Longitude: -5.825933	Vul: 14.04
Timestamp: 2016-07-11T01:00:06.001Z	BatteryV: 12.51	Latitude: 79.463827	Longitude: -5.791706	Vul: 14.04
Timestamp: 2016-07-11T00:30:36.001Z	BatteryV: 12.66	Latitude: 79.467686	Longitude: -5.757472	Vul: 14.07
Timestamp: 2016-07-11T00:00:09.001Z	BatteryV: 12.57	Latitude: 79.472013	Longitude: -5.722042	Vul: 14.04
Timestamp: 2016-07-10T23:30:06.001Z	BatteryV: 12.66	Latitude: 79.476538	Longitude: -5.690349	Vul: 14.07
Timestamp: 2016-07-10T23:00:36.001Z	BatteryV: 12.66	Latitude: 79.480883	Longitude: -5.662579	Vul: 14.04
Timestamp: 2016-07-10T22:30:12.001Z	BatteryV: 12.63	Latitude: 79.485133	Longitude: -5.635450	Vul: 14.04
Timestamp: 2016-07-10T22:00:09.001Z	BatteryV: 12.69	Latitude: 79.489120	Longitude: -5.608570	Vul: 14.07
Timestamp: 2016-07-10T21:30:09.001Z	BatteryV: 12.51	Latitude: 79.492691	Longitude: -5.584250	Vul: 14.04
Timestamp: 2016-07-10T21:00:09.001Z	BatteryV: 12.72	Latitude: 79.495898	Longitude: -5.559187	Vul: 14.04
Timestamp: 2016-07-10T20:30:36.001Z	BatteryV: 12.69	Latitude: 79.498502	Longitude: -5.534790	Vul: 14.04
Timestamp: 2016-07-10T20:00:08.001Z	BatteryV: 12.63	Latitude: 79.500826	Longitude: -5.509485	Vul: 14.04
Timestamp: 2016-07-10T19:30:08.001Z	BatteryV: 12.63	Latitude: 79.502842	Longitude: -5.484166	Vul: 14.04
Timestamp: 2016-07-10T19:00:08.001Z	BatteryV: 12.66	Latitude: 79.505056	Longitude: -5.456883	Vul: 14.04
Timestamp: 2016-07-10T18:30:36.001Z	BatteryV: 12.51	Latitude: 79.507328	Longitude: -5.428646	Vul: 14.01
Timestamp: 2016-07-10T18:00:07.001Z	BatteryV: 12.48	Latitude: 79.509402	Longitude: -5.398285	Vul: 14.04
Timestamp: 2016-07-10T17:30:07.001Z	BatteryV: 12.57	Latitude: 79.511744	Longitude: -5.366790	Vul: 14.04
Timestamp: 2016-07-10T17:00:37.001Z	BatteryV: 12.78	Latitude: 79.514259	Longitude: -5.335866	Vul: 14.04
Timestamp: 2016-07-10T16:30:06.001Z	BatteryV: 12.51	Latitude: 79.517075	Longitude: -5.303590	Vul: 13.98
Timestamp: 2016-07-10T16:00:06.001Z	BatteryV: 12.51	Latitude: 79.520250	Longitude: -5.272243	Vul: 14.04
Timestamp: 2016-07-10T15:30:06.001Z	BatteryV: 12.72	Latitude: 79.523482	Longitude: -5.242426	Vul: 14.07
Timestamp: 2016-07-10T15:00:05.001Z	BatteryV: 12.69	Latitude: 79.527200	Longitude: -5.212397	Vul: 14.04
Timestamp: 2016-07-10T14:30:09.001Z	BatteryV: 12.54	Latitude: 79.531437	Longitude: -5.183046	Vul: 14.04
Timestamp: 2016-07-10T14:00:36.001Z	BatteryV: 12.69	Latitude: 79.535520	Longitude: -5.155206	Vul: 14.04
Timestamp: 2016-07-10T13:30:13.001Z	BatteryV: 12.60	Latitude: 79.539590	Longitude: -5.127597	Vul: 14.04
Timestamp: 2016-07-10T13:00:10.001Z	BatteryV: 12.75	Latitude: 79.543686	Longitude: -5.103443	Vul: 14.07
Timestamp: 2016-07-10T12:30:08.001Z	BatteryV: 12.78	Latitude: 79.547776	Longitude: -5.079853	Vul: 14.04
Timestamp: 2016-07-10T12:00:08.001Z	BatteryV: 12.66	Latitude: 79.552493	Longitude: -5.058675	Vul: 14.01
Timestamp: 2016-07-10T12:00:08.001Z	BatteryV: 12.78	Latitude: 79.552493	Longitude: -5.058675	Vul: 14.04
Timestamp: 2016-07-10T11:30:37.001Z	BatteryV: 12.51	Latitude: 79.556262	Longitude: -5.039488	Vul: 14.04
Timestamp: 2016-07-10T11:00:07.001Z	BatteryV: 12.69	Latitude: 79.560390	Longitude: -5.019558	Vul: 14.07
Timestamp: 2016-07-10T10:30:07.001Z	BatteryV: 12.69	Latitude: 79.564883	Longitude: -5.001888	Vul: 14.07
Timestamp: 2016-07-10T10:00:07.001Z	BatteryV: 12.57	Latitude: 79.569830	Longitude: -4.987386	Vul: 14.07
Timestamp: 2016-07-10T09:30:08.001Z	BatteryV: 12.66	Latitude: 79.574541	Longitude: -4.973773	Vul: 14.04
Timestamp: 2016-07-10T09:00:36.001Z	BatteryV: 12.75	Latitude: 79.578656	Longitude: -4.959603	Vul: 14.07
Timestamp: 2016-07-10T08:30:06.001Z	BatteryV: 12.72	Latitude: 79.582470	Longitude: -4.945139	Vul: 14.07
Timestamp: 2016-07-10T08:00:06.001Z	BatteryV: 12.81	Latitude: 79.585824	Longitude: -4.930912	Vul: 14.04
Timestamp: 2016-07-10T07:30:06.001Z	BatteryV: 12.75	Latitude: 79.588794	Longitude: -4.916147	Vul: 14.07
Timestamp: 2016-07-10T07:00:36.001Z	BatteryV: 12.72	Latitude: 79.590938	Longitude: -4.900774	Vul: 14.04
Timestamp: 2016-07-10T06:30:05.001Z	BatteryV: 12.84	Latitude: 79.593702	Longitude: -4.880992	Vul: 14.07
Timestamp: 2016-07-10T06:00:09.001Z	BatteryV: 12.78	Latitude: 79.596845	Longitude: -4.858829	Vul: 14.07
Timestamp: 2016-07-10T05:32:54.001Z	BatteryV: 12.84	Latitude: 79.599674	Longitude: -4.836896	Vul: 14.07
Timestamp: 2016-07-10T05:00:08.001Z	BatteryV: 12.63	Latitude: 79.603616	Longitude: -4.809651	Vul: 14.07
Timestamp: 2016-07-10T04:30:08.001Z	BatteryV: 12.81	Latitude: 79.607898	Longitude: -4.786573	Vul: 14.10
Timestamp: 2016-07-10T04:00:36.001Z	BatteryV: 12.84	Latitude: 79.612365	Longitude: -4.764518	Vul: 14.10
Timestamp: 2016-07-10T03:30:08.001Z	BatteryV: 12.54	Latitude: 79.617395	Longitude: -4.741696	Vul: 14.07
Timestamp: 2016-07-10T03:00:07.001Z	BatteryV: 12.81	Latitude: 79.622573	Longitude: -4.721664	Vul: 14.10
Timestamp: 2016-07-10T02:30:07.001Z	BatteryV: 12.57	Latitude: 79.628346	Longitude: -4.703635	Vul: 14.10
Timestamp: 2016-07-10T02:00:07.001Z	BatteryV: 12.66	Latitude: 79.634522	Longitude: -4.687814	Vul: 14.13
Timestamp: 2016-07-10T01:30:07.001Z	BatteryV: 12.75	Latitude: 79.640538	Longitude: -4.671552	Vul: 14.10
Timestamp: 2016-07-10T01:00:35.001Z	BatteryV: 12.51	Latitude: 79.646630	Longitude: -4.655277	Vul: 14.10
Timestamp: 2016-07-10T00:30:06.001Z	BatteryV: 12.78	Latitude: 79.653280	Longitude: -4.640301	Vul: 14.13
Timestamp: 2016-07-10T00:00:07.001Z	BatteryV: 12.78	Latitude: 79.659795	Longitude: -4.628890	Vul: 14.13
Timestamp: 2016-07-09T23:30:04.001Z	BatteryV: 12.75	Latitude: 79.666125	Longitude: -4.619386	Vul: 14.13
Timestamp: 2016-07-09T23:00:36.001Z	BatteryV: 12.78	Latitude: 79.672186	Longitude: -4.609798	Vul: 14.13
Timestamp: 2016-07-09T22:30:12.001Z	BatteryV: 12.54	Latitude: 79.678426	Longitude: -4.600186	Vul: 14.13
Timestamp: 2016-07-09T22:00:09.001Z	BatteryV: 12.75	Latitude: 79.684582	Longitude: -4.590637	Vul: 14.13
Timestamp: 2016-07-09T21:30:09.001Z	BatteryV: 12.63	Latitude: 79.690355	Longitude: -4.581536	Vul: 14.13
Timestamp: 2016-07-09T21:00:08.001Z	BatteryV: 12.78	Latitude: 79.695923	Longitude: -4.574854	Vul: 14.13
Timestamp: 2016-07-09T20:30:36.001Z	BatteryV: 12.78	Latitude: 79.701286	Longitude: -4.566861	Vul: 14.13
Timestamp: 2016-07-09T20:00:08.001Z	BatteryV: 12.81	Latitude: 79.706758	Longitude: -4.557600	Vul: 14.13
Timestamp: 2016-07-09T19:30:36.001Z	BatteryV: 12.69	Latitude: 79.711968	Longitude: -4.547405	Vul: 14.10
Timestamp: 2016-07-09T19:00:08.001Z	BatteryV: 12.57	Latitude: 79.717299	Longitude: -4.536557	Vul: 14.13
Timestamp: 2016-07-09T18:30:07.001Z	BatteryV: 12.66	Latitude: 79.722778	Longitude: -4.525734	Vul: 14.13
Timestamp: 2016-07-09T18:00:36.001Z	BatteryV: 12.75	Latitude: 79.728352	Longitude: -4.515226	Vul: 14.13
Timestamp: 2016-07-09T17:30:06.001Z	BatteryV: 12.75	Latitude: 79.734579	Longitude: -4.505997	Vul: 14.13
Timestamp: 2016-07-09T17:00:06.001Z	BatteryV: 12.81	Latitude: 79.740749	Longitude: -4.498221	Vul: 14.13
Timestamp: 2016-07-09T16:30:06.001Z	BatteryV: 12.75	Latitude: 79.747187	Longitude: -4.491770	Vul: 14.10
Timestamp: 2016-07-09T16:00:37.001Z	BatteryV: 12.57	Latitude: 79.753338	Longitude: -4.486451	Vul: 14.13
Timestamp: 2016-07-09T15:30:06.001Z	BatteryV: 12.78	Latitude: 79.759866	Longitude: -4.482278	Vul: 14.13
Timestamp: 2016-07-09T15:00:05.001Z	BatteryV: 12.81	Latitude: 79.766240	Longitude: -4.477818	Vul: 14.13
Timestamp: 2016-07-09T14:30:09.001Z	BatteryV: 12.81	Latitude: 79.772435	Longitude: -4.471328	Vul: 14.13
Timestamp: 2016-07-09T14:00:09.001Z	BatteryV: 12.84	Latitude: 79.778765	Longitude: -4.465229	Vul: 14.13
Timestamp: 2016-07-09T13:30:09.001Z	BatteryV: 12.84	Latitude: 79.785203	Longitude: -4.459264	Vul: 14.13
Timestamp: 2016-07-09T13:00:36.001Z	BatteryV: 12.84	Latitude: 79.791578	Longitude: -4.452941	Vul: 14.10
Timestamp: 2016-07-09T12:30:08.001Z	BatteryV: 12.84	Latitude: 79.798253	Longitude: -4.448454	Vul: 14.10
Timestamp: 2016-07-09T12:00:08.001Z	BatteryV: 12.87	Latitude: 79.804614	Longitude: -4.443878	Vul: 14.13
Timestamp: 2016-07-09T11:30:10.001Z	BatteryV: 12.66	Latitude: 79.810944	Longitude: -4.438586	Vul: 14.10
Timestamp: 2016-07-09T11:00:07.001Z	BatteryV: 12.84	Latitude: 79.816870	Longitude: -4.434509	Vul: 14.13
Timestamp: 2016-07-09T10:30:36.001Z	BatteryV: 12.60	Latitude: 79.822528	Longitude: -4.429696	Vul: 14.10
Timestamp: 2016-07-09T10:00:07.001Z	BatteryV: 12.84	Latitude: 79.827872	Longitude: -4.423629	Vul: 14.13
Timestamp: 2016-07-09T09:30:07.001Z	BatteryV: 12.81	Latitude: 79.832883	Longitude: -4.418362	Vul: 14.13
Timestamp: 2016-07-09T09:00:06.001Z	BatteryV: 12.81	Latitude: 79.837523	Longitude: -4.409818	Vul: 14.13
Timestamp: 2016-07-09T08:30:06.001Z	BatteryV: 12.72	Latitude: 79.842214	Longitude: -4.407046	Vul: 14.16
Timestamp: 2016-07-09T07:30:05.001Z	BatteryV: 12.66	Latitude: 79.850163	Longitude: -4.406957	Vul: 14.16
Timestamp: 2016-07-09T07:00:36.001Z	BatteryV: 12.69	Latitude: 79.853344	Longitude: -4.404307	Vul: 14.16
Timestamp: 2016-07-09T06:30:08.001Z	BatteryV: 12.75	Latitude: 79.856224	Longitude: -4.401786	Vul: 14.16
Timestamp: 2016-07-09T06:00:08.001Z	BatteryV: 12.69	Latitude: 79.858797	Longitude: -4.403450	Vul: 14.16
Timestamp: 2016-07-09T05:31:44.001Z	BatteryV: 12.84	Latitude: 79.860730	Longitude: -4.401350	Vul: 14.16
Timestamp: 2016-07-09T05:00:08.001Z	BatteryV: 12.84	Latitude: 79.862598	Longitude: -4.397190	Vul: 14.19
Timestamp: 2016-07-09T04:30:36.001Z	BatteryV: 12.66	Latitude: 79.864288	Longitude: -4.394118	Vul: 14.19
Timestamp: 2016-07-09T04:00:13.001Z	BatteryV: 12.81	Latitude: 79.866144	Longitude: -4.388941	Vul: 14.19
Timestamp: 2016-07-09T03:30:12.001Z	BatteryV: 12.87	Latitude: 79.868544	Longitude: -4.384294	Vul: 14.19
Timestamp: 2016-07-09T03:00:12.001Z	BatteryV: 12.72	Latitude: 79.871494	Longitude: -4.381158	Vul: 14.16
Timestamp: 2016-07-09T02:30:36.001Z	BatteryV: 12.72	Latitude: 79.874010	Longitude: -4.377939	Vul: 14.19
Timestamp: 2016-07-09T02:00:06.001Z	BatteryV: 12.75	Latitude: 79.877011	Longitude: -4.371936	Vul: 14.22
Timestamp: 2016-07-09T01:30:06.001Z	BatteryV: 12.84	Latitude: 79.880160	Longitude: -4.362995	Vul: 14.22
Timestamp: 2016-07-09T01:00:06.001Z	BatteryV: 12.84	Latitude: 79.883418	Longitude: -4.350982	Vul: 14.22
Timestamp: 2016-07-09T00:30:07.001Z	BatteryV: 12.78	Latitude: 79.886765	Longitude: -4.339859	Vul: 14.22
Timestamp: 2016-07-09T00:00:36.001Z	BatteryV: 12.81	Latitude: 79.890182	Longitude: -4.329459	Vul: 14.22
Timestamp: 2016-07-08T23:30:06.001Z	BatteryV: 12.81	Latitude: 79.893568	Longitude: -4.319482	Vul: 14.22
Timestamp: 2016-07-08T23:00:12.001Z	BatteryV: 12.87	Latitude: 79.897242	Longitude: -4.309235	Vul: 14.22
Timestamp: 2016-07-08T22:30:13.001Z	BatteryV: 12.90	Latitude: 79.900973	Longitude: -4.298912	Vul: 14.22
Timestamp: 2016-07-08T22:00:09.001Z	BatteryV: 12.69	Latitude: 79.904691	Longitude: -4.290195	Vul: 14.22
Timestamp: 2016-07-08T21:30:36.001Z	BatteryV: 12.87	Latitude: 79.908301	Longitude: -4.284384	Vul: 14.22
Timestamp: 2016-07-08T21:00:08.001Z	BatteryV: 12.84	Latitude: 79.911802	Longitude: -4.279635	Vul: 14.22
Timestamp: 2016-07-08T20:30:08.001Z	BatteryV: 12.90	Latitude: 79.915008	Longitude: -4.276006	Vul: 14.22
Timestamp: 2016-07-08T20:00:08.001Z	BatteryV: 12.99	Latitude: 79.917850	Longitude: -4.273037	Vul: 14.22
Timestamp: 2016-07-08T19:30:07.001Z	BatteryV: 12.96	Latitude: 79.920646	Longitude: -4.268064	Vul: 14.19
Timestamp: 2016-07-08T18:30:36.001Z	BatteryV: 12.87	Latitude: 79.925542	Longitude: -4.256966	Vul: 14.22
Timestamp: 2016-07-08T18:00:06.001Z	BatteryV: 12.93	Latitude: 79.927878	Longitude: -4.249952	Vul: 14.22
Timestamp: 2016-07-08T17:32:05.001Z	BatteryV: 12.81	Latitude: 79.929971	Longitude: -4.243738	Vul: 14.22
Timestamp: 2016-07-08T17:00:36.001Z	BatteryV: 12.87	Latitude: 79.932314	Longitude: -4.236845	Vul: 14.19
Timestamp: 2016-07-08T16:30:06.001Z	BatteryV: 12.96	Latitude: 79.934522	Longitude: -4.229472	Vul: 14.22
Timestamp: 2016-07-08T16:00:05.001Z	BatteryV: 12.93	Latitude: 79.936858	Longitude: -4.222842	Vul: 14.22
Timestamp: 2016-07-08T15:30:36.001Z	BatteryV: 12.93	Latitude: 79.939059	Longitude: -4.217434	Vul: 14.22
Timestamp: 2016-07-08T15:00:09.001Z	BatteryV: 12.87	Latitude: 79.941434	Longitude: -4.211213	Vul: 14.22
Timestamp: 2016-07-08T14:30:09.001Z	BatteryV: 12.96	Latitude: 79.943917	Longitude: -4.203987	Vul: 14.22
Timestamp: 2016-07-08T14:00:08.001Z	BatteryV: 12.96	Latitude: 79.946400	Longitude: -4.196179	Vul: 14.22
Timestamp: 2016-07-08T13:30:36.001Z	BatteryV: 13.02	Latitude: 79.948902	Longitude: -4.188102	Vul: 14.19
Timestamp: 2016-07-08T13:00:08.001Z	BatteryV: 12.87	Latitude: 79.951622	Longitude: -4.178336	Vul: 14.22
Timestamp: 2016-07-08T12:30:36.001Z	BatteryV: 12.99	Latitude: 79.954387	Longitude: -4.170266	Vul: 14.16
Timestamp: 2016-07-08T12:02:27.001Z	BatteryV: 13.05	Latitude: 79.956870	Longitude: -4.162176	Vul: 14.19
Timestamp: 2016-07-08T11:31:29.001Z	BatteryV: 13.02	Latitude: 79.959808	Longitude: -4.151987	Vul: 14.16
