# Supplementary material for: GPS data from sea ice trackers deployed in Fram Strait in 2016
Source: Data Brief. 2018 May 4;18:2000–9. doi: 10.1016/j.dib.2018.04.109 (PMC5999012; doi:10.1016/j.dib.2018.04.109)
Supplement: Supplementary file 2 — Supplementary material [file mmc2.zip › GPS_tracker_data_python_plots_satellite/GPS_tracker_data_processed/NERSC_1_gps.xls]

## Sheet: Sheet0
Timestamp: 2016-07-17T08:20:08.001Z, BatteryV: 12.24, Latitude: 78.826637, Longitude: -9.664384, Vul: 13.35
Timestamp: 2016-07-17T08:10:08.001Z, BatteryV: 12.24, Latitude: 78.826291, Longitude: -9.663040, Vul: 13.35
Timestamp: 2016-07-17T08:00:08.001Z, BatteryV: 12.21, Latitude: 78.825990, Longitude: -9.661690, Vul: 13.38
Timestamp: 2016-07-17T07:50:08.001Z, BatteryV: 12.15, Latitude: 78.825741, Longitude: -9.660454, Vul: 13.38
Timestamp: 2016-07-17T07:40:08.001Z, BatteryV: 12.09, Latitude: 78.825542, Longitude: -9.659098, Vul: 13.38
Timestamp: 2016-07-17T07:30:08.001Z, BatteryV: 12.18, Latitude: 78.825446, Longitude: -9.657933, Vul: 13.38
Timestamp: 2016-07-17T07:20:08.001Z, BatteryV: 12.15, Latitude: 78.825408, Longitude: -9.656774, Vul: 13.38
Timestamp: 2016-07-17T07:10:08.001Z, BatteryV: 12.09, Latitude: 78.825434, Longitude: -9.655898, Vul: 13.38
Timestamp: 2016-07-17T07:00:08.001Z, BatteryV: 12.06, Latitude: 78.825472, Longitude: -9.655187, Vul: 13.38
Timestamp: 2016-07-17T06:50:08.001Z, BatteryV: 12.09, Latitude: 78.825536, Longitude: -9.654573, Vul: 13.38
Timestamp: 2016-07-17T06:40:08.001Z, BatteryV: 12.09, Latitude: 78.825638, Longitude: -9.654067, Vul: 13.41
Timestamp: 2016-07-17T06:30:37.001Z, BatteryV: 12.15, Latitude: 78.825754, Longitude: -9.653824, Vul: 13.38
Timestamp: 2016-07-17T06:20:15.001Z, BatteryV: 12.12, Latitude: 78.825926, Longitude: -9.653715, Vul: 13.41
Timestamp: 2016-07-17T06:10:08.001Z, BatteryV: 12.09, Latitude: 78.826080, Longitude: -9.653862, Vul: 13.38
Timestamp: 2016-07-17T06:00:08.001Z, BatteryV: 12.12, Latitude: 78.826246, Longitude: -9.654240, Vul: 13.41
Timestamp: 2016-07-17T05:50:08.001Z, BatteryV: 12.09, Latitude: 78.826374, Longitude: -9.654938, Vul: 13.38
Timestamp: 2016-07-17T05:40:10.001Z, BatteryV: 12.09, Latitude: 78.826528, Longitude: -9.655987, Vul: 13.41
Timestamp: 2016-07-17T05:30:07.001Z, BatteryV: 12.09, Latitude: 78.826624, Longitude: -9.657254, Vul: 13.41
Timestamp: 2016-07-17T05:20:07.001Z, BatteryV: 12.12, Latitude: 78.826714, Longitude: -9.658720, Vul: 13.44
Timestamp: 2016-07-17T05:10:07.001Z, BatteryV: 12.09, Latitude: 78.826835, Longitude: -9.660602, Vul: 13.44
Timestamp: 2016-07-17T05:02:35.001Z, BatteryV: 12.09, Latitude: 78.826925, Longitude: -9.662138, Vul: 13.41
Timestamp: 2016-07-17T04:45:36.001Z, BatteryV: 12.03, Latitude: 78.827078, Longitude: -9.666592, Vul: 13.41
Timestamp: 2016-07-17T04:40:08.001Z, BatteryV: 12.03, Latitude: 78.827136, Longitude: -9.668192, Vul: 13.44
Timestamp: 2016-07-17T04:30:08.001Z, BatteryV: 12.03, Latitude: 78.827123, Longitude: -9.671232, Vul: 13.41
Timestamp: 2016-07-17T04:20:11.001Z, BatteryV: 12.15, Latitude: 78.827136, Longitude: -9.674394, Vul: 13.41
Timestamp: 2016-07-17T04:10:11.001Z, BatteryV: 12.06, Latitude: 78.827091, Longitude: -9.677741, Vul: 13.41
Timestamp: 2016-07-17T04:00:07.001Z, BatteryV: 12.06, Latitude: 78.826918, Longitude: -9.681331, Vul: 13.41
Timestamp: 2016-07-17T03:50:07.001Z, BatteryV: 11.91, Latitude: 78.826714, Longitude: -9.685184, Vul: 13.44
Timestamp: 2016-07-17T03:40:07.001Z, BatteryV: 12.12, Latitude: 78.826374, Longitude: -9.689133, Vul: 13.47
Timestamp: 2016-07-17T03:30:07.001Z, BatteryV: 12.09, Latitude: 78.826029, Longitude: -9.693056, Vul: 13.44
Timestamp: 2016-07-17T03:20:07.001Z, BatteryV: 12.09, Latitude: 78.825555, Longitude: -9.697043, Vul: 13.44
Timestamp: 2016-07-17T03:10:07.001Z, BatteryV: 12.12, Latitude: 78.825037, Longitude: -9.700992, Vul: 13.47
Timestamp: 2016-07-17T03:00:07.001Z, BatteryV: 12.12, Latitude: 78.824531, Longitude: -9.705178, Vul: 13.47
Timestamp: 2016-07-17T02:50:07.001Z, BatteryV: 12.00, Latitude: 78.823994, Longitude: -9.709331, Vul: 13.47
Timestamp: 2016-07-17T02:40:07.001Z, BatteryV: 12.12, Latitude: 78.823411, Longitude: -9.713709, Vul: 13.47
Timestamp: 2016-07-17T02:30:07.001Z, BatteryV: 12.06, Latitude: 78.822810, Longitude: -9.718214, Vul: 13.47
Timestamp: 2016-07-17T02:20:07.001Z, BatteryV: 12.12, Latitude: 78.822131, Longitude: -9.722566, Vul: 13.50
Timestamp: 2016-07-17T02:10:07.001Z, BatteryV: 12.09, Latitude: 78.821478, Longitude: -9.727085, Vul: 13.50
Timestamp: 2016-07-17T02:00:06.001Z, BatteryV: 12.09, Latitude: 78.820762, Longitude: -9.732102, Vul: 13.47
Timestamp: 2016-07-17T01:50:06.001Z, BatteryV: 12.06, Latitude: 78.819942, Longitude: -9.736755, Vul: 13.47
Timestamp: 2016-07-17T01:40:09.001Z, BatteryV: 12.09, Latitude: 78.819110, Longitude: -9.741037, Vul: 13.50
Timestamp: 2016-07-17T01:30:09.001Z, BatteryV: 12.12, Latitude: 78.818182, Longitude: -9.745242, Vul: 13.47
Timestamp: 2016-07-17T01:20:06.001Z, BatteryV: 12.12, Latitude: 78.817312, Longitude: -9.749267, Vul: 13.47
Timestamp: 2016-07-17T01:10:06.001Z, BatteryV: 12.12, Latitude: 78.816384, Longitude: -9.753190, Vul: 13.50
Timestamp: 2016-07-17T01:00:06.001Z, BatteryV: 12.12, Latitude: 78.815418, Longitude: -9.756909, Vul: 13.47
Timestamp: 2016-07-17T00:50:06.001Z, BatteryV: 12.09, Latitude: 78.814394, Longitude: -9.760218, Vul: 13.47
Timestamp: 2016-07-17T00:40:09.001Z, BatteryV: 12.15, Latitude: 78.813389, Longitude: -9.763507, Vul: 13.50
Timestamp: 2016-07-17T00:30:06.001Z, BatteryV: 12.15, Latitude: 78.812333, Longitude: -9.766637, Vul: 13.50
Timestamp: 2016-07-17T00:20:05.001Z, BatteryV: 12.15, Latitude: 78.811309, Longitude: -9.769555, Vul: 13.50
Timestamp: 2016-07-17T00:10:36.001Z, BatteryV: 12.18, Latitude: 78.810310, Longitude: -9.772154, Vul: 13.47
Timestamp: 2016-07-17T00:00:05.001Z, BatteryV: 12.15, Latitude: 78.809210, Longitude: -9.774586, Vul: 13.47
Timestamp: 2016-07-16T23:50:05.001Z, BatteryV: 12.18, Latitude: 78.808173, Longitude: -9.776723, Vul: 13.47
Timestamp: 2016-07-16T23:40:07.001Z, BatteryV: 12.06, Latitude: 78.807168, Longitude: -9.778950, Vul: 13.47
Timestamp: 2016-07-16T23:30:05.001Z, BatteryV: 12.15, Latitude: 78.806157, Longitude: -9.780947, Vul: 13.47
Timestamp: 2016-07-16T23:20:05.001Z, BatteryV: 12.15, Latitude: 78.805152, Longitude: -9.782963, Vul: 13.47
Timestamp: 2016-07-16T23:10:05.001Z, BatteryV: 12.12, Latitude: 78.804166, Longitude: -9.784890, Vul: 13.47
Timestamp: 2016-07-16T23:00:05.001Z, BatteryV: 12.12, Latitude: 78.803206, Longitude: -9.786560, Vul: 13.50
Timestamp: 2016-07-16T22:50:05.001Z, BatteryV: 12.12, Latitude: 78.802240, Longitude: -9.788160, Vul: 13.50
Timestamp: 2016-07-16T22:40:09.001Z, BatteryV: 12.12, Latitude: 78.801222, Longitude: -9.789523, Vul: 13.50
Timestamp: 2016-07-16T22:30:36.001Z, BatteryV: 12.12, Latitude: 78.800301, Longitude: -9.790784, Vul: 13.50
Timestamp: 2016-07-16T22:00:12.001Z, BatteryV: 11.91, Latitude: 78.797363, Longitude: -9.793594, Vul: 13.50
Timestamp: 2016-07-16T21:30:12.001Z, BatteryV: 11.97, Latitude: 78.794810, Longitude: -9.795002, Vul: 13.50
Timestamp: 2016-07-16T21:00:08.001Z, BatteryV: 11.97, Latitude: 78.792499, Longitude: -9.794982, Vul: 13.50
Timestamp: 2016-07-16T20:30:36.001Z, BatteryV: 11.82, Latitude: 78.790541, Longitude: -9.794099, Vul: 13.47
Timestamp: 2016-07-16T20:00:07.001Z, BatteryV: 12.03, Latitude: 78.788922, Longitude: -9.792973, Vul: 13.47
Timestamp: 2016-07-16T19:30:07.001Z, BatteryV: 12.00, Latitude: 78.787578, Longitude: -9.792064, Vul: 13.47
Timestamp: 2016-07-16T19:00:07.001Z, BatteryV: 11.91, Latitude: 78.786579, Longitude: -9.791942, Vul: 13.47
Timestamp: 2016-07-16T18:30:06.001Z, BatteryV: 11.91, Latitude: 78.785683, Longitude: -9.792755, Vul: 13.47
Timestamp: 2016-07-16T18:00:35.001Z, BatteryV: 12.03, Latitude: 78.785126, Longitude: -9.794854, Vul: 13.47
Timestamp: 2016-07-16T17:30:06.001Z, BatteryV: 12.03, Latitude: 78.784755, Longitude: -9.798406, Vul: 13.47
Timestamp: 2016-07-16T17:00:10.001Z, BatteryV: 11.91, Latitude: 78.784378, Longitude: -9.803072, Vul: 13.44
Timestamp: 2016-07-16T16:30:36.001Z, BatteryV: 11.97, Latitude: 78.783898, Longitude: -9.809344, Vul: 13.44
Timestamp: 2016-07-16T16:00:05.001Z, BatteryV: 12.03, Latitude: 78.783027, Longitude: -9.817037, Vul: 13.47
Timestamp: 2016-07-16T15:30:28.001Z, BatteryV: 11.88, Latitude: 78.781811, Longitude: -9.824947, Vul: 13.47
Timestamp: 2016-07-16T15:00:37.001Z, BatteryV: 12.00, Latitude: 78.780378, Longitude: -9.833997, Vul: 13.47
Timestamp: 2016-07-16T14:30:09.001Z, BatteryV: 12.00, Latitude: 78.778579, Longitude: -9.843853, Vul: 13.47
Timestamp: 2016-07-16T14:00:08.001Z, BatteryV: 11.91, Latitude: 78.776442, Longitude: -9.853651, Vul: 13.47
Timestamp: 2016-07-16T13:30:36.001Z, BatteryV: 11.79, Latitude: 78.774106, Longitude: -9.863181, Vul: 13.47
Timestamp: 2016-07-16T13:00:08.001Z, BatteryV: 11.88, Latitude: 78.771386, Longitude: -9.872512, Vul: 13.47
Timestamp: 2016-07-16T12:30:08.001Z, BatteryV: 11.73, Latitude: 78.768365, Longitude: -9.880211, Vul: 13.47
Timestamp: 2016-07-16T12:00:36.001Z, BatteryV: 11.88, Latitude: 78.765242, Longitude: -9.886150, Vul: 13.47
Timestamp: 2016-07-16T11:30:06.001Z, BatteryV: 12.03, Latitude: 78.761971, Longitude: -9.890221, Vul: 13.47
Timestamp: 2016-07-16T11:00:36.001Z, BatteryV: 12.03, Latitude: 78.758784, Longitude: -9.893190, Vul: 13.47
Timestamp: 2016-07-16T10:30:06.001Z, BatteryV: 11.88, Latitude: 78.755750, Longitude: -9.893581, Vul: 13.47
Timestamp: 2016-07-16T10:00:36.001Z, BatteryV: 11.76, Latitude: 78.752934, Longitude: -9.893203, Vul: 13.50
Timestamp: 2016-07-16T09:30:07.001Z, BatteryV: 11.67, Latitude: 78.750157, Longitude: -9.891552, Vul: 13.50
Timestamp: 2016-07-16T09:00:07.001Z, BatteryV: 11.94, Latitude: 78.747648, Longitude: -9.888858, Vul: 13.50
Timestamp: 2016-07-16T08:30:35.001Z, BatteryV: 11.91, Latitude: 78.745453, Longitude: -9.885805, Vul: 13.50
Timestamp: 2016-07-16T08:00:18.001Z, BatteryV: 11.91, Latitude: 78.743437, Longitude: -9.882336, Vul: 13.50
Timestamp: 2016-07-16T07:00:36.001Z, BatteryV: 11.88, Latitude: 78.740358, Longitude: -9.873882, Vul: 13.47
Timestamp: 2016-07-16T06:30:12.001Z, BatteryV: 11.91, Latitude: 78.739117, Longitude: -9.869722, Vul: 13.50
Timestamp: 2016-07-16T06:00:12.001Z, BatteryV: 11.97, Latitude: 78.738202, Longitude: -9.865248, Vul: 13.50
Timestamp: 2016-07-16T05:30:24.001Z, BatteryV: 11.97, Latitude: 78.737402, Longitude: -9.861286, Vul: 13.50
Timestamp: 2016-07-16T05:02:32.001Z, BatteryV: 11.91, Latitude: 78.736755, Longitude: -9.857645, Vul: 13.50
Timestamp: 2016-07-16T04:30:12.001Z, BatteryV: 11.88, Latitude: 78.735866, Longitude: -9.855290, Vul: 13.50
Timestamp: 2016-07-16T04:00:12.001Z, BatteryV: 11.88, Latitude: 78.735046, Longitude: -9.854464, Vul: 13.50
Timestamp: 2016-07-16T03:30:07.001Z, BatteryV: 11.88, Latitude: 78.734176, Longitude: -9.854880, Vul: 13.50
Timestamp: 2016-07-16T03:00:36.001Z, BatteryV: 11.79, Latitude: 78.733139, Longitude: -9.856749, Vul: 13.50
Timestamp: 2016-07-16T02:30:06.001Z, BatteryV: 11.76, Latitude: 78.731795, Longitude: -9.859661, Vul: 13.50
Timestamp: 2016-07-16T02:00:06.001Z, BatteryV: 11.91, Latitude: 78.730189, Longitude: -9.862605, Vul: 13.50
Timestamp: 2016-07-16T01:30:06.001Z, BatteryV: 11.88, Latitude: 78.728147, Longitude: -9.866291, Vul: 13.47
Timestamp: 2016-07-16T01:00:06.001Z, BatteryV: 12.06, Latitude: 78.725824, Longitude: -9.870010, Vul: 13.47
Timestamp: 2016-07-16T00:30:36.001Z, BatteryV: 11.88, Latitude: 78.723302, Longitude: -9.873818, Vul: 13.47
Timestamp: 2016-07-16T00:00:09.001Z, BatteryV: 11.82, Latitude: 78.720224, Longitude: -9.877018, Vul: 13.47
Timestamp: 2016-07-15T23:30:09.001Z, BatteryV: 11.91, Latitude: 78.717216, Longitude: -9.877318, Vul: 13.44
Timestamp: 2016-07-15T23:00:08.001Z, BatteryV: 11.97, Latitude: 78.714432, Longitude: -9.877626, Vul: 13.44
Timestamp: 2016-07-15T22:30:36.001Z, BatteryV: 11.97, Latitude: 78.711354, Longitude: -9.877101, Vul: 13.44
Timestamp: 2016-07-15T22:00:08.001Z, BatteryV: 11.91, Latitude: 78.708064, Longitude: -9.876371, Vul: 13.44
Timestamp: 2016-07-15T21:30:11.001Z, BatteryV: 11.94, Latitude: 78.704992, Longitude: -9.876922, Vul: 13.44
Timestamp: 2016-07-15T21:00:07.001Z, BatteryV: 11.91, Latitude: 78.702144, Longitude: -9.877632, Vul: 13.44
Timestamp: 2016-07-15T20:30:36.001Z, BatteryV: 12.03, Latitude: 78.699584, Longitude: -9.876723, Vul: 13.44
Timestamp: 2016-07-15T20:00:08.001Z, BatteryV: 12.06, Latitude: 78.697114, Longitude: -9.874662, Vul: 13.44
Timestamp: 2016-07-15T19:30:07.001Z, BatteryV: 12.06, Latitude: 78.695098, Longitude: -9.872250, Vul: 13.41
Timestamp: 2016-07-15T19:00:06.001Z, BatteryV: 12.09, Latitude: 78.693466, Longitude: -9.867443, Vul: 13.41
Timestamp: 2016-07-15T18:31:23.001Z, BatteryV: 12.06, Latitude: 78.692371, Longitude: -9.862022, Vul: 13.41
Timestamp: 2016-07-15T18:00:08.001Z, BatteryV: 12.09, Latitude: 78.691565, Longitude: -9.853728, Vul: 13.41
Timestamp: 2016-07-15T17:50:07.001Z, BatteryV: 12.18, Latitude: 78.691379, Longitude: -9.850995, Vul: 13.41
Timestamp: 2016-07-15T17:40:08.001Z, BatteryV: 12.18, Latitude: 78.691155, Longitude: -9.848416, Vul: 13.41
Timestamp: 2016-07-15T17:30:06.001Z, BatteryV: 11.97, Latitude: 78.690957, Longitude: -9.845869, Vul: 13.44
Timestamp: 2016-07-15T17:20:05.001Z, BatteryV: 12.15, Latitude: 78.690797, Longitude: -9.843610, Vul: 13.44
Timestamp: 2016-07-15T17:10:05.001Z, BatteryV: 12.15, Latitude: 78.690720, Longitude: -9.841626, Vul: 13.44
Timestamp: 2016-07-15T17:01:05.001Z, BatteryV: 12.06, Latitude: 78.690605, Longitude: -9.839878, Vul: 13.41
Timestamp: 2016-07-15T16:50:05.001Z, BatteryV: 12.18, Latitude: 78.690534, Longitude: -9.837779, Vul: 13.44
Timestamp: 2016-07-15T16:40:10.001Z, BatteryV: 12.21, Latitude: 78.690490, Longitude: -9.835840, Vul: 13.44
Timestamp: 2016-07-15T16:30:05.001Z, BatteryV: 12.21, Latitude: 78.690509, Longitude: -9.833882, Vul: 13.41
Timestamp: 2016-07-15T16:27:52.001Z, BatteryV: 12.18, Latitude: 78.690502, Longitude: -9.833722, Vul: 13.41
Timestamp: 2016-07-15T16:20:07.001Z, BatteryV: 12.03, Latitude: 78.690496, Longitude: -9.832454, Vul: 13.41
Timestamp: 2016-07-15T16:10:05.001Z, BatteryV: 11.88, Latitude: 78.690470, Longitude: -9.830912, Vul: 13.41
Timestamp: 2016-07-15T16:00:09.001Z, BatteryV: 12.15, Latitude: 78.690477, Longitude: -9.829606, Vul: 13.44
Timestamp: 2016-07-15T15:30:09.001Z, BatteryV: 12.18, Latitude: 78.690374, Longitude: -9.825869, Vul: 13.44
Timestamp: 2016-07-15T15:00:36.001Z, BatteryV: 12.18, Latitude: 78.690342, Longitude: -9.822323, Vul: 13.41
Timestamp: 2016-07-15T14:30:08.001Z, BatteryV: 12.03, Latitude: 78.690317, Longitude: -9.819008, Vul: 13.41
Timestamp: 2016-07-15T14:00:08.001Z, BatteryV: 12.21, Latitude: 78.690157, Longitude: -9.816096, Vul: 13.41
Timestamp: 2016-07-15T13:50:08.001Z, BatteryV: 12.12, Latitude: 78.690067, Longitude: -9.815354, Vul: 13.41
Timestamp: 2016-07-15T13:40:36.001Z, BatteryV: 12.18, Latitude: 78.689965, Longitude: -9.814541, Vul: 13.38
Timestamp: 2016-07-15T13:30:09.001Z, BatteryV: 12.15, Latitude: 78.689862, Longitude: -9.813843, Vul: 13.38
Timestamp: 2016-07-15T13:20:07.001Z, BatteryV: 12.15, Latitude: 78.689702, Longitude: -9.813075, Vul: 13.38
Timestamp: 2016-07-15T13:10:10.001Z, BatteryV: 12.21, Latitude: 78.689587, Longitude: -9.812378, Vul: 13.38
Timestamp: 2016-07-15T13:00:07.001Z, BatteryV: 12.21, Latitude: 78.689414, Longitude: -9.811507, Vul: 13.38
Timestamp: 2016-07-15T12:50:07.001Z, BatteryV: 12.18, Latitude: 78.689024, Longitude: -9.811706, Vul: 13.38
Timestamp: 2016-07-15T12:40:07.001Z, BatteryV: 12.21, Latitude: 78.688678, Longitude: -9.811859, Vul: 13.38
Timestamp: 2016-07-15T12:30:07.001Z, BatteryV: 12.03, Latitude: 78.688256, Longitude: -9.811565, Vul: 13.38
Timestamp: 2016-07-15T12:20:07.001Z, BatteryV: 12.03, Latitude: 78.687686, Longitude: -9.810771, Vul: 13.38
Timestamp: 2016-07-15T12:10:07.001Z, BatteryV: 12.21, Latitude: 78.687104, Longitude: -9.809914, Vul: 13.38
Timestamp: 2016-07-15T12:01:06.001Z, BatteryV: 12.18, Latitude: 78.686586, Longitude: -9.809030, Vul: 13.38
Timestamp: 2016-07-15T11:31:06.001Z, BatteryV: 11.70, Latitude: 78.684813, Longitude: -9.806394, Vul: 13.38
Timestamp: 2016-07-15T11:00:12.001Z, BatteryV: 11.88, Latitude: 78.683021, Longitude: -9.804480, Vul: 13.41
Timestamp: 2016-07-15T10:32:36.001Z, BatteryV: 11.70, Latitude: 78.681600, Longitude: -9.804000, Vul: 13.38
Timestamp: 2016-07-14T00:20:06.001Z, BatteryV: 11.88, Latitude: 78.750797, Longitude: -8.611187, Vul: 13.44
Timestamp: 2016-07-14T00:15:33.001Z, BatteryV: 12.18, Latitude: 78.751411, Longitude: -8.606509, Vul: 13.59
Timestamp: 2016-07-14T00:10:06.001Z, BatteryV: 12.15, Latitude: 78.752211, Longitude: -8.601325, Vul: 13.62
Timestamp: 2016-07-14T00:07:20.001Z, BatteryV: 12.21, Latitude: 78.752557, Longitude: -8.598797, Vul: 13.59
Timestamp: 2016-07-14T00:00:06.001Z, BatteryV: 12.06, Latitude: 78.753619, Longitude: -8.591942, Vul: 13.59
Timestamp: 2016-07-13T23:50:07.001Z, BatteryV: 12.27, Latitude: 78.755072, Longitude: -8.582733, Vul: 13.62
Timestamp: 2016-07-13T23:40:41.001Z, BatteryV: 12.27, Latitude: 78.756435, Longitude: -8.574042, Vul: 13.62
Timestamp: 2016-07-13T23:32:05.001Z, BatteryV: 12.33, Latitude: 78.757606, Longitude: -8.566822, Vul: 13.65
Timestamp: 2016-07-13T22:50:07.001Z, BatteryV: 12.15, Latitude: 78.763200, Longitude: -8.533536, Vul: 13.65
Timestamp: 2016-07-13T22:49:06.001Z, BatteryV: 12.36, Latitude: 78.763347, Longitude: -8.532749, Vul: 13.68
Timestamp: 2016-07-13T22:33:05.001Z, BatteryV: 12.18, Latitude: 78.765222, Longitude: -8.521363, Vul: 13.71
Timestamp: 2016-07-13T22:00:06.001Z, BatteryV: 12.42, Latitude: 78.768749, Longitude: -8.498394, Vul: 13.74
Timestamp: 2016-07-13T21:50:07.001Z, BatteryV: 12.51, Latitude: 78.769766, Longitude: -8.491661, Vul: 13.74
Timestamp: 2016-07-13T21:40:06.001Z, BatteryV: 12.45, Latitude: 78.770816, Longitude: -8.484403, Vul: 13.74
Timestamp: 2016-07-13T21:30:06.001Z, BatteryV: 12.30, Latitude: 78.771808, Longitude: -8.477453, Vul: 13.74
Timestamp: 2016-07-13T21:25:23.001Z, BatteryV: 12.30, Latitude: 78.772275, Longitude: -8.474253, Vul: 13.74
Timestamp: 2016-07-13T21:21:06.001Z, BatteryV: 12.24, Latitude: 78.772698, Longitude: -8.471322, Vul: 13.74
Timestamp: 2016-07-13T20:50:17.001Z, BatteryV: 12.48, Latitude: 78.775565, Longitude: -8.451226, Vul: 13.77
Timestamp: 2016-07-13T20:39:57.001Z, BatteryV: 12.39, Latitude: 78.776480, Longitude: -8.444787, Vul: 13.74
Timestamp: 2016-07-13T20:10:06.001Z, BatteryV: 12.36, Latitude: 78.778854, Longitude: -8.425702, Vul: 13.80
Timestamp: 2016-07-13T20:00:12.001Z, BatteryV: 12.42, Latitude: 78.779635, Longitude: -8.419424, Vul: 13.89
Timestamp: 2016-07-13T19:30:37.001Z, BatteryV: 12.54, Latitude: 78.781581, Longitude: -8.398938, Vul: 13.86
Timestamp: 2016-07-13T19:00:06.001Z, BatteryV: 12.33, Latitude: 78.783405, Longitude: -8.374381, Vul: 13.89
Timestamp: 2016-07-13T18:30:06.001Z, BatteryV: 12.48, Latitude: 78.785248, Longitude: -8.348928, Vul: 13.89
Timestamp: 2016-07-13T18:00:13.001Z, BatteryV: 12.42, Latitude: 78.787162, Longitude: -8.322464, Vul: 13.89
Timestamp: 2016-07-13T17:30:36.001Z, BatteryV: 12.48, Latitude: 78.789408, Longitude: -8.294906, Vul: 13.89
Timestamp: 2016-07-13T17:00:12.001Z, BatteryV: 12.33, Latitude: 78.792211, Longitude: -8.266483, Vul: 13.89
Timestamp: 2016-07-13T16:30:12.001Z, BatteryV: 12.45, Latitude: 78.795315, Longitude: -8.235930, Vul: 13.89
Timestamp: 2016-07-13T16:00:07.001Z, BatteryV: 12.42, Latitude: 78.798694, Longitude: -8.204256, Vul: 13.89
Timestamp: 2016-07-13T15:30:08.001Z, BatteryV: 12.33, Latitude: 78.802285, Longitude: -8.172960, Vul: 13.89
Timestamp: 2016-07-13T15:00:36.001Z, BatteryV: 12.48, Latitude: 78.806323, Longitude: -8.143283, Vul: 13.89
Timestamp: 2016-07-13T14:30:13.001Z, BatteryV: 12.33, Latitude: 78.810688, Longitude: -8.111936, Vul: 13.89
Timestamp: 2016-07-13T14:00:07.001Z, BatteryV: 12.45, Latitude: 78.815277, Longitude: -8.081651, Vul: 13.89
Timestamp: 2016-07-13T13:30:07.001Z, BatteryV: 12.45, Latitude: 78.820390, Longitude: -8.052429, Vul: 13.89
Timestamp: 2016-07-13T13:00:06.001Z, BatteryV: 12.33, Latitude: 78.825754, Longitude: -8.025574, Vul: 13.89
Timestamp: 2016-07-13T12:30:06.001Z, BatteryV: 12.42, Latitude: 78.831251, Longitude: -8.000365, Vul: 13.89
Timestamp: 2016-07-13T12:00:36.001Z, BatteryV: 12.27, Latitude: 78.836563, Longitude: -7.975571, Vul: 13.89
Timestamp: 2016-07-13T11:30:07.001Z, BatteryV: 12.45, Latitude: 78.842163, Longitude: -7.951482, Vul: 13.89
Timestamp: 2016-07-13T11:00:12.001Z, BatteryV: 12.36, Latitude: 78.847162, Longitude: -7.928832, Vul: 13.89
Timestamp: 2016-07-13T10:30:06.001Z, BatteryV: 12.33, Latitude: 78.852006, Longitude: -7.906598, Vul: 13.89
Timestamp: 2016-07-13T10:00:09.001Z, BatteryV: 12.51, Latitude: 78.856691, Longitude: -7.884960, Vul: 13.89
Timestamp: 2016-07-13T09:30:36.001Z, BatteryV: 12.51, Latitude: 78.861248, Longitude: -7.865299, Vul: 13.89
Timestamp: 2016-07-13T09:00:08.001Z, BatteryV: 12.48, Latitude: 78.865555, Longitude: -7.847046, Vul: 13.92
Timestamp: 2016-07-13T08:30:12.001Z, BatteryV: 12.30, Latitude: 78.869805, Longitude: -7.828858, Vul: 13.89
Timestamp: 2016-07-13T08:00:13.001Z, BatteryV: 12.45, Latitude: 78.873952, Longitude: -7.812077, Vul: 13.89
Timestamp: 2016-07-13T07:30:12.001Z, BatteryV: 12.39, Latitude: 78.877709, Longitude: -7.793536, Vul: 13.92
Timestamp: 2016-07-13T07:00:36.001Z, BatteryV: 12.48, Latitude: 78.881075, Longitude: -7.773997, Vul: 13.92
Timestamp: 2016-07-13T06:30:07.001Z, BatteryV: 12.48, Latitude: 78.884454, Longitude: -7.754285, Vul: 13.92
Timestamp: 2016-07-13T06:00:07.001Z, BatteryV: 12.27, Latitude: 78.888058, Longitude: -7.733024, Vul: 13.92
Timestamp: 2016-07-13T05:30:06.001Z, BatteryV: 12.33, Latitude: 78.891757, Longitude: -7.711123, Vul: 13.92
Timestamp: 2016-07-13T05:00:36.001Z, BatteryV: 12.51, Latitude: 78.895501, Longitude: -7.689722, Vul: 13.92
Timestamp: 2016-07-13T04:30:07.001Z, BatteryV: 12.48, Latitude: 78.899462, Longitude: -7.666112, Vul: 13.92
Timestamp: 2016-07-13T04:00:07.001Z, BatteryV: 12.36, Latitude: 78.903930, Longitude: -7.642400, Vul: 13.92
Timestamp: 2016-07-13T03:30:06.001Z, BatteryV: 12.51, Latitude: 78.908896, Longitude: -7.618438, Vul: 13.92
Timestamp: 2016-07-13T03:00:06.001Z, BatteryV: 12.24, Latitude: 78.914099, Longitude: -7.595040, Vul: 13.92
Timestamp: 2016-07-13T02:30:13.001Z, BatteryV: 12.51, Latitude: 78.919411, Longitude: -7.572371, Vul: 13.92
Timestamp: 2016-07-13T02:00:36.001Z, BatteryV: 12.27, Latitude: 78.924806, Longitude: -7.550355, Vul: 13.95
Timestamp: 2016-07-13T01:30:12.001Z, BatteryV: 12.51, Latitude: 78.930560, Longitude: -7.528032, Vul: 13.95
Timestamp: 2016-07-13T01:00:12.001Z, BatteryV: 12.51, Latitude: 78.936646, Longitude: -7.506701, Vul: 13.95
Timestamp: 2016-07-13T00:30:13.001Z, BatteryV: 12.45, Latitude: 78.942982, Longitude: -7.485926, Vul: 13.92
Timestamp: 2016-07-13T00:00:12.001Z, BatteryV: 12.36, Latitude: 78.949370, Longitude: -7.465190, Vul: 13.92
Timestamp: 2016-07-12T23:30:36.001Z, BatteryV: 12.51, Latitude: 78.956154, Longitude: -7.446029, Vul: 13.95
Timestamp: 2016-07-12T23:00:07.001Z, BatteryV: 12.48, Latitude: 78.963488, Longitude: -7.428730, Vul: 13.95
Timestamp: 2016-07-12T22:30:07.001Z, BatteryV: 12.48, Latitude: 78.970694, Longitude: -7.413133, Vul: 13.95
Timestamp: 2016-07-12T22:00:06.001Z, BatteryV: 12.48, Latitude: 78.977862, Longitude: -7.397894, Vul: 13.95
Timestamp: 2016-07-12T21:30:36.001Z, BatteryV: 12.51, Latitude: 78.984832, Longitude: -7.383334, Vul: 13.92
Timestamp: 2016-07-12T21:00:07.001Z, BatteryV: 12.27, Latitude: 78.991917, Longitude: -7.370637, Vul: 13.95
Timestamp: 2016-07-12T20:30:06.001Z, BatteryV: 12.51, Latitude: 78.998675, Longitude: -7.357984, Vul: 13.95
Timestamp: 2016-07-12T20:00:06.001Z, BatteryV: 12.45, Latitude: 79.005312, Longitude: -7.345274, Vul: 13.95
Timestamp: 2016-07-12T19:30:06.001Z, BatteryV: 12.48, Latitude: 79.011930, Longitude: -7.332525, Vul: 13.95
Timestamp: 2016-07-12T19:00:13.001Z, BatteryV: 12.27, Latitude: 79.018253, Longitude: -7.319955, Vul: 13.95
Timestamp: 2016-07-12T18:30:36.001Z, BatteryV: 12.51, Latitude: 79.024538, Longitude: -7.307936, Vul: 13.95
Timestamp: 2016-07-12T18:00:12.001Z, BatteryV: 12.39, Latitude: 79.030451, Longitude: -7.296576, Vul: 13.98
Timestamp: 2016-07-12T17:30:12.001Z, BatteryV: 12.42, Latitude: 79.036282, Longitude: -7.283571, Vul: 13.95
Timestamp: 2016-07-12T17:00:08.001Z, BatteryV: 12.33, Latitude: 79.042253, Longitude: -7.268787, Vul: 13.95
Timestamp: 2016-07-12T16:30:37.001Z, BatteryV: 12.45, Latitude: 79.048518, Longitude: -7.254496, Vul: 13.95
Timestamp: 2016-07-12T16:00:12.001Z, BatteryV: 12.51, Latitude: 79.055962, Longitude: -7.240102, Vul: 13.95
Timestamp: 2016-07-12T15:30:07.001Z, BatteryV: 12.51, Latitude: 79.063789, Longitude: -7.223770, Vul: 13.95
Timestamp: 2016-07-12T15:00:07.001Z, BatteryV: 12.42, Latitude: 79.071853, Longitude: -7.206298, Vul: 13.95
Timestamp: 2016-07-12T14:30:06.001Z, BatteryV: 12.54, Latitude: 79.079930, Longitude: -7.186573, Vul: 13.95
Timestamp: 2016-07-12T14:00:36.001Z, BatteryV: 12.48, Latitude: 79.088346, Longitude: -7.168960, Vul: 13.95
Timestamp: 2016-07-12T13:30:07.001Z, BatteryV: 12.36, Latitude: 79.097235, Longitude: -7.152339, Vul: 13.95
Timestamp: 2016-07-12T13:00:06.001Z, BatteryV: 12.51, Latitude: 79.105888, Longitude: -7.136762, Vul: 13.95
Timestamp: 2016-07-12T12:30:05.001Z, BatteryV: 12.39, Latitude: 79.114477, Longitude: -7.121069, Vul: 13.95
Timestamp: 2016-07-12T12:00:36.001Z, BatteryV: 12.33, Latitude: 79.123494, Longitude: -7.106150, Vul: 13.95
Timestamp: 2016-07-12T11:30:14.001Z, BatteryV: 12.48, Latitude: 79.132691, Longitude: -7.088250, Vul: 13.98
Timestamp: 2016-07-12T11:00:12.001Z, BatteryV: 12.51, Latitude: 79.141344, Longitude: -7.070227, Vul: 13.98
Timestamp: 2016-07-12T10:30:12.001Z, BatteryV: 12.48, Latitude: 79.150266, Longitude: -7.054643, Vul: 13.95
Timestamp: 2016-07-12T10:00:12.001Z, BatteryV: 12.54, Latitude: 79.159104, Longitude: -7.039776, Vul: 13.98
Timestamp: 2016-07-12T09:30:37.001Z, BatteryV: 12.27, Latitude: 79.167181, Longitude: -7.025875, Vul: 13.98
Timestamp: 2016-07-12T09:00:12.001Z, BatteryV: 12.30, Latitude: 79.175290, Longitude: -7.013606, Vul: 13.98
Timestamp: 2016-07-12T08:30:12.001Z, BatteryV: 12.30, Latitude: 79.182765, Longitude: -7.000467, Vul: 13.98
Timestamp: 2016-07-12T08:00:13.001Z, BatteryV: 12.45, Latitude: 79.189978, Longitude: -6.987558, Vul: 13.98
Timestamp: 2016-07-12T07:30:07.001Z, BatteryV: 12.51, Latitude: 79.196646, Longitude: -6.976915, Vul: 13.98
Timestamp: 2016-07-12T07:00:36.001Z, BatteryV: 12.51, Latitude: 79.203744, Longitude: -6.966579, Vul: 13.98
Timestamp: 2016-07-12T06:30:06.001Z, BatteryV: 12.45, Latitude: 79.211155, Longitude: -6.955757, Vul: 13.98
Timestamp: 2016-07-12T06:00:07.001Z, BatteryV: 12.21, Latitude: 79.218528, Longitude: -6.943539, Vul: 13.98
Timestamp: 2016-07-12T05:30:36.001Z, BatteryV: 12.30, Latitude: 79.225728, Longitude: -6.928589, Vul: 14.01
Timestamp: 2016-07-12T05:00:06.001Z, BatteryV: 12.27, Latitude: 79.233152, Longitude: -6.909830, Vul: 14.01
Timestamp: 2016-07-12T04:30:06.001Z, BatteryV: 12.54, Latitude: 79.240173, Longitude: -6.889203, Vul: 13.98
Timestamp: 2016-07-12T04:00:13.001Z, BatteryV: 12.48, Latitude: 79.247130, Longitude: -6.867776, Vul: 13.98
Timestamp: 2016-07-12T03:30:12.001Z, BatteryV: 12.54, Latitude: 79.254022, Longitude: -6.844250, Vul: 13.98
Timestamp: 2016-07-12T03:00:12.001Z, BatteryV: 12.51, Latitude: 79.261075, Longitude: -6.819162, Vul: 13.98
Timestamp: 2016-07-12T02:30:36.001Z, BatteryV: 12.39, Latitude: 79.268102, Longitude: -6.796819, Vul: 13.98
Timestamp: 2016-07-12T02:00:13.001Z, BatteryV: 12.42, Latitude: 79.275398, Longitude: -6.774330, Vul: 14.01
Timestamp: 2016-07-12T01:30:12.001Z, BatteryV: 12.27, Latitude: 79.282861, Longitude: -6.752864, Vul: 14.01
Timestamp: 2016-07-12T01:00:12.001Z, BatteryV: 12.51, Latitude: 79.290214, Longitude: -6.734470, Vul: 14.01
Timestamp: 2016-07-12T00:30:36.001Z, BatteryV: 12.33, Latitude: 79.297549, Longitude: -6.719142, Vul: 14.01
Timestamp: 2016-07-12T00:00:07.001Z, BatteryV: 12.27, Latitude: 79.305434, Longitude: -6.707053, Vul: 14.01
Timestamp: 2016-07-11T23:30:06.001Z, BatteryV: 12.33, Latitude: 79.312960, Longitude: -6.696307, Vul: 14.01
Timestamp: 2016-07-11T23:00:36.001Z, BatteryV: 12.24, Latitude: 79.319936, Longitude: -6.685440, Vul: 13.98
Timestamp: 2016-07-11T22:30:07.001Z, BatteryV: 12.51, Latitude: 79.326483, Longitude: -6.675533, Vul: 14.01
Timestamp: 2016-07-11T22:00:06.001Z, BatteryV: 12.48, Latitude: 79.332147, Longitude: -6.666010, Vul: 14.01
Timestamp: 2016-07-11T21:30:06.001Z, BatteryV: 12.48, Latitude: 79.337472, Longitude: -6.656589, Vul: 14.01
Timestamp: 2016-07-11T21:00:12.001Z, BatteryV: 12.54, Latitude: 79.342797, Longitude: -6.647571, Vul: 14.01
Timestamp: 2016-07-11T20:30:37.001Z, BatteryV: 12.57, Latitude: 79.347821, Longitude: -6.637798, Vul: 14.01
Timestamp: 2016-07-11T20:00:12.001Z, BatteryV: 12.57, Latitude: 79.352627, Longitude: -6.627552, Vul: 14.01
Timestamp: 2016-07-11T19:30:12.001Z, BatteryV: 12.51, Latitude: 79.357325, Longitude: -6.617171, Vul: 14.01
Timestamp: 2016-07-11T19:00:13.001Z, BatteryV: 12.51, Latitude: 79.361203, Longitude: -6.607501, Vul: 14.01
Timestamp: 2016-07-11T18:30:13.001Z, BatteryV: 12.45, Latitude: 79.365312, Longitude: -6.594502, Vul: 13.98
Timestamp: 2016-07-11T18:00:36.001Z, BatteryV: 12.39, Latitude: 79.369734, Longitude: -6.578720, Vul: 14.01
Timestamp: 2016-07-11T17:30:12.001Z, BatteryV: 12.48, Latitude: 79.374195, Longitude: -6.562554, Vul: 13.98
Timestamp: 2016-07-11T17:00:07.001Z, BatteryV: 12.48, Latitude: 79.378477, Longitude: -6.544608, Vul: 14.01
Timestamp: 2016-07-11T16:30:37.001Z, BatteryV: 12.45, Latitude: 79.382669, Longitude: -6.526074, Vul: 13.98
Timestamp: 2016-07-11T16:00:06.001Z, BatteryV: 12.51, Latitude: 79.387334, Longitude: -6.506957, Vul: 14.01
Timestamp: 2016-07-11T15:30:06.001Z, BatteryV: 12.51, Latitude: 79.392058, Longitude: -6.486784, Vul: 14.01
Timestamp: 2016-07-11T15:00:06.001Z, BatteryV: 12.66, Latitude: 79.396787, Longitude: -6.466355, Vul: 13.98
Timestamp: 2016-07-11T14:30:05.001Z, BatteryV: 12.48, Latitude: 79.401286, Longitude: -6.446112, Vul: 13.98
Timestamp: 2016-07-11T14:00:36.001Z, BatteryV: 12.42, Latitude: 79.405850, Longitude: -6.425126, Vul: 13.98
Timestamp: 2016-07-11T13:30:09.001Z, BatteryV: 12.60, Latitude: 79.410227, Longitude: -6.401069, Vul: 14.01
Timestamp: 2016-07-11T13:00:09.001Z, BatteryV: 12.39, Latitude: 79.414349, Longitude: -6.377178, Vul: 14.01
Timestamp: 2016-07-11T12:30:08.001Z, BatteryV: 12.33, Latitude: 79.418458, Longitude: -6.350797, Vul: 14.01
Timestamp: 2016-07-11T12:00:35.001Z, BatteryV: 12.57, Latitude: 79.422534, Longitude: -6.323693, Vul: 14.01
Timestamp: 2016-07-11T11:30:08.001Z, BatteryV: 12.63, Latitude: 79.426579, Longitude: -6.295571, Vul: 14.01
Timestamp: 2016-07-11T11:00:08.001Z, BatteryV: 12.63, Latitude: 79.430477, Longitude: -6.269024, Vul: 14.01
Timestamp: 2016-07-11T10:30:08.001Z, BatteryV: 12.63, Latitude: 79.434816, Longitude: -6.247558, Vul: 14.01
Timestamp: 2016-07-11T10:00:07.001Z, BatteryV: 12.51, Latitude: 79.438778, Longitude: -6.230682, Vul: 14.01
Timestamp: 2016-07-11T09:30:36.001Z, BatteryV: 12.45, Latitude: 79.442086, Longitude: -6.216269, Vul: 14.01
Timestamp: 2016-07-11T09:00:07.001Z, BatteryV: 12.51, Latitude: 79.445171, Longitude: -6.199456, Vul: 13.98
Timestamp: 2016-07-11T08:30:11.001Z, BatteryV: 12.66, Latitude: 79.447443, Longitude: -6.182182, Vul: 14.01
Timestamp: 2016-07-11T08:00:06.001Z, BatteryV: 12.69, Latitude: 79.449197, Longitude: -6.166163, Vul: 14.01
Timestamp: 2016-07-11T07:30:06.001Z, BatteryV: 12.48, Latitude: 79.450682, Longitude: -6.153267, Vul: 13.98
Timestamp: 2016-07-11T07:00:36.001Z, BatteryV: 12.57, Latitude: 79.451558, Longitude: -6.140128, Vul: 14.01
Timestamp: 2016-07-11T06:30:12.001Z, BatteryV: 12.54, Latitude: 79.451866, Longitude: -6.123936, Vul: 14.01
Timestamp: 2016-07-11T06:00:09.001Z, BatteryV: 12.66, Latitude: 79.451590, Longitude: -6.104205, Vul: 14.01
Timestamp: 2016-07-11T05:30:36.001Z, BatteryV: 12.72, Latitude: 79.450861, Longitude: -6.084064, Vul: 14.01
Timestamp: 2016-07-11T05:00:09.001Z, BatteryV: 12.66, Latitude: 79.449946, Longitude: -6.058797, Vul: 14.01
Timestamp: 2016-07-11T04:30:08.001Z, BatteryV: 12.57, Latitude: 79.449190, Longitude: -6.029824, Vul: 13.98
Timestamp: 2016-07-11T04:00:08.001Z, BatteryV: 12.66, Latitude: 79.449082, Longitude: -5.997056, Vul: 14.01
Timestamp: 2016-07-11T03:30:08.001Z, BatteryV: 12.51, Latitude: 79.449683, Longitude: -5.963712, Vul: 14.01
Timestamp: 2016-07-11T03:00:08.001Z, BatteryV: 12.66, Latitude: 79.451136, Longitude: -5.929498, Vul: 14.01
Timestamp: 2016-07-11T02:30:35.001Z, BatteryV: 12.66, Latitude: 79.453478, Longitude: -5.895514, Vul: 14.04
Timestamp: 2016-07-11T02:00:12.001Z, BatteryV: 12.51, Latitude: 79.456595, Longitude: -5.860723, Vul: 14.04
Timestamp: 2016-07-11T01:30:07.001Z, BatteryV: 12.57, Latitude: 79.460179, Longitude: -5.825933, Vul: 14.04
Timestamp: 2016-07-11T01:00:06.001Z, BatteryV: 12.51, Latitude: 79.463827, Longitude: -5.791706, Vul: 14.04
Timestamp: 2016-07-11T00:30:36.001Z, BatteryV: 12.66, Latitude: 79.467686, Longitude: -5.757472, Vul: 14.07
Timestamp: 2016-07-11T00:00:09.001Z, BatteryV: 12.57, Latitude: 79.472013, Longitude: -5.722042, Vul: 14.04
Timestamp: 2016-07-10T23:30:06.001Z, BatteryV: 12.66, Latitude: 79.476538, Longitude: -5.690349, Vul: 14.07
Timestamp: 2016-07-10T23:00:36.001Z, BatteryV: 12.66, Latitude: 79.480883, Longitude: -5.662579, Vul: 14.04
Timestamp: 2016-07-10T22:30:12.001Z, BatteryV: 12.63, Latitude: 79.485133, Longitude: -5.635450, Vul: 14.04
Timestamp: 2016-07-10T22:00:09.001Z, BatteryV: 12.69, Latitude: 79.489120, Longitude: -5.608570, Vul: 14.07
Timestamp: 2016-07-10T21:30:09.001Z, BatteryV: 12.51, Latitude: 79.492691, Longitude: -5.584250, Vul: 14.04
Timestamp: 2016-07-10T21:00:09.001Z, BatteryV: 12.72, Latitude: 79.495898, Longitude: -5.559187, Vul: 14.04
Timestamp: 2016-07-10T20:30:36.001Z, BatteryV: 12.69, Latitude: 79.498502, Longitude: -5.534790, Vul: 14.04
Timestamp: 2016-07-10T20:00:08.001Z, BatteryV: 12.63, Latitude: 79.500826, Longitude: -5.509485, Vul: 14.04
Timestamp: 2016-07-10T19:30:08.001Z, BatteryV: 12.63, Latitude: 79.502842, Longitude: -5.484166, Vul: 14.04
Timestamp: 2016-07-10T19:00:08.001Z, BatteryV: 12.66, Latitude: 79.505056, Longitude: -5.456883, Vul: 14.04
Timestamp: 2016-07-10T18:30:36.001Z, BatteryV: 12.51, Latitude: 79.507328, Longitude: -5.428646, Vul: 14.01
Timestamp: 2016-07-10T18:00:07.001Z, BatteryV: 12.48, Latitude: 79.509402, Longitude: -5.398285, Vul: 14.04
Timestamp: 2016-07-10T17:30:07.001Z, BatteryV: 12.57, Latitude: 79.511744, Longitude: -5.366790, Vul: 14.04
Timestamp: 2016-07-10T17:00:37.001Z, BatteryV: 12.78, Latitude: 79.514259, Longitude: -5.335866, Vul: 14.04
Timestamp: 2016-07-10T16:30:06.001Z, BatteryV: 12.51, Latitude: 79.517075, Longitude: -5.303590, Vul: 13.98
Timestamp: 2016-07-10T16:00:06.001Z, BatteryV: 12.51, Latitude: 79.520250, Longitude: -5.272243, Vul: 14.04
Timestamp: 2016-07-10T15:30:06.001Z, BatteryV: 12.72, Latitude: 79.523482, Longitude: -5.242426, Vul: 14.07
Timestamp: 2016-07-10T15:00:05.001Z, BatteryV: 12.69, Latitude: 79.527200, Longitude: -5.212397, Vul: 14.04
Timestamp: 2016-07-10T14:30:09.001Z, BatteryV: 12.54, Latitude: 79.531437, Longitude: -5.183046, Vul: 14.04
Timestamp: 2016-07-10T14:00:36.001Z, BatteryV: 12.69, Latitude: 79.535520, Longitude: -5.155206, Vul: 14.04
Timestamp: 2016-07-10T13:30:13.001Z, BatteryV: 12.60, Latitude: 79.539590, Longitude: -5.127597, Vul: 14.04
Timestamp: 2016-07-10T13:00:10.001Z, BatteryV: 12.75, Latitude: 79.543686, Longitude: -5.103443, Vul: 14.07
Timestamp: 2016-07-10T12:30:08.001Z, BatteryV: 12.78, Latitude: 79.547776, Longitude: -5.079853, Vul: 14.04
Timestamp: 2016-07-10T12:00:08.001Z, BatteryV: 12.66, Latitude: 79.552493, Longitude: -5.058675, Vul: 14.01
Timestamp: 2016-07-10T12:00:08.001Z, BatteryV: 12.78, Latitude: 79.552493, Longitude: -5.058675, Vul: 14.04
Timestamp: 2016-07-10T11:30:37.001Z, BatteryV: 12.51, Latitude: 79.556262, Longitude: -5.039488, Vul: 14.04
Timestamp: 2016-07-10T11:00:07.001Z, BatteryV: 12.69, Latitude: 79.560390, Longitude: -5.019558, Vul: 14.07
Timestamp: 2016-07-10T10:30:07.001Z, BatteryV: 12.69, Latitude: 79.564883, Longitude: -5.001888, Vul: 14.07
Timestamp: 2016-07-10T10:00:07.001Z, BatteryV: 12.57, Latitude: 79.569830, Longitude: -4.987386, Vul: 14.07
Timestamp: 2016-07-10T09:30:08.001Z, BatteryV: 12.66, Latitude: 79.574541, Longitude: -4.973773, Vul: 14.04
Timestamp: 2016-07-10T09:00:36.001Z, BatteryV: 12.75, Latitude: 79.578656, Longitude: -4.959603, Vul: 14.07
Timestamp: 2016-07-10T08:30:06.001Z, BatteryV: 12.72, Latitude: 79.582470, Longitude: -4.945139, Vul: 14.07
Timestamp: 2016-07-10T08:00:06.001Z, BatteryV: 12.81, Latitude: 79.585824, Longitude: -4.930912, Vul: 14.04
Timestamp: 2016-07-10T07:30:06.001Z, BatteryV: 12.75, Latitude: 79.588794, Longitude: -4.916147, Vul: 14.07
Timestamp: 2016-07-10T07:00:36.001Z, BatteryV: 12.72, Latitude: 79.590938, Longitude: -4.900774, Vul: 14.04
Timestamp: 2016-07-10T06:30:05.001Z, BatteryV: 12.84, Latitude: 79.593702, Longitude: -4.880992, Vul: 14.07
Timestamp: 2016-07-10T06:00:09.001Z, BatteryV: 12.78, Latitude: 79.596845, Longitude: -4.858829, Vul: 14.07
Timestamp: 2016-07-10T05:32:54.001Z, BatteryV: 12.84, Latitude: 79.599674, Longitude: -4.836896, Vul: 14.07
Timestamp: 2016-07-10T05:00:08.001Z, BatteryV: 12.63, Latitude: 79.603616, Longitude: -4.809651, Vul: 14.07
Timestamp: 2016-07-10T04:30:08.001Z, BatteryV: 12.81, Latitude: 79.607898, Longitude: -4.786573, Vul: 14.10
Timestamp: 2016-07-10T04:00:36.001Z, BatteryV: 12.84, Latitude: 79.612365, Longitude: -4.764518, Vul: 14.10
Timestamp: 2016-07-10T03:30:08.001Z, BatteryV: 12.54, Latitude: 79.617395, Longitude: -4.741696, Vul: 14.07
Timestamp: 2016-07-10T03:00:07.001Z, BatteryV: 12.81, Latitude: 79.622573, Longitude: -4.721664, Vul: 14.10
Timestamp: 2016-07-10T02:30:07.001Z, BatteryV: 12.57, Latitude: 79.628346, Longitude: -4.703635, Vul: 14.10
Timestamp: 2016-07-10T02:00:07.001Z, BatteryV: 12.66, Latitude: 79.634522, Longitude: -4.687814, Vul: 14.13
Timestamp: 2016-07-10T01:30:07.001Z, BatteryV: 12.75, Latitude: 79.640538, Longitude: -4.671552, Vul: 14.10
Timestamp: 2016-07-10T01:00:35.001Z, BatteryV: 12.51, Latitude: 79.646630, Longitude: -4.655277, Vul: 14.10
Timestamp: 2016-07-10T00:30:06.001Z, BatteryV: 12.78, Latitude: 79.653280, Longitude: -4.640301, Vul: 14.13
Timestamp: 2016-07-10T00:00:07.001Z, BatteryV: 12.78, Latitude: 79.659795, Longitude: -4.628890, Vul: 14.13
Timestamp: 2016-07-09T23:30:04.001Z, BatteryV: 12.75, Latitude: 79.666125, Longitude: -4.619386, Vul: 14.13
Timestamp: 2016-07-09T23:00:36.001Z, BatteryV: 12.78, Latitude: 79.672186, Longitude: -4.609798, Vul: 14.13
Timestamp: 2016-07-09T22:30:12.001Z, BatteryV: 12.54, Latitude: 79.678426, Longitude: -4.600186, Vul: 14.13
Timestamp: 2016-07-09T22:00:09.001Z, BatteryV: 12.75, Latitude: 79.684582, Longitude: -4.590637, Vul: 14.13
Timestamp: 2016-07-09T21:30:09.001Z, BatteryV: 12.63, Latitude: 79.690355, Longitude: -4.581536, Vul: 14.13
Timestamp: 2016-07-09T21:00:08.001Z, BatteryV: 12.78, Latitude: 79.695923, Longitude: -4.574854, Vul: 14.13
Timestamp: 2016-07-09T20:30:36.001Z, BatteryV: 12.78, Latitude: 79.701286, Longitude: -4.566861, Vul: 14.13
Timestamp: 2016-07-09T20:00:08.001Z, BatteryV: 12.81, Latitude: 79.706758, Longitude: -4.557600, Vul: 14.13
Timestamp: 2016-07-09T19:30:36.001Z, BatteryV: 12.69, Latitude: 79.711968, Longitude: -4.547405, Vul: 14.10
Timestamp: 2016-07-09T19:00:08.001Z, BatteryV: 12.57, Latitude: 79.717299, Longitude: -4.536557, Vul: 14.13
Timestamp: 2016-07-09T18:30:07.001Z, BatteryV: 12.66, Latitude: 79.722778, Longitude: -4.525734, Vul: 14.13
Timestamp: 2016-07-09T18:00:36.001Z, BatteryV: 12.75, Latitude: 79.728352, Longitude: -4.515226, Vul: 14.13
Timestamp: 2016-07-09T17:30:06.001Z, BatteryV: 12.75, Latitude: 79.734579, Longitude: -4.505997, Vul: 14.13
Timestamp: 2016-07-09T17:00:06.001Z, BatteryV: 12.81, Latitude: 79.740749, Longitude: -4.498221, Vul: 14.13
Timestamp: 2016-07-09T16:30:06.001Z, BatteryV: 12.75, Latitude: 79.747187, Longitude: -4.491770, Vul: 14.10
Timestamp: 2016-07-09T16:00:37.001Z, BatteryV: 12.57, Latitude: 79.753338, Longitude: -4.486451, Vul: 14.13
Timestamp: 2016-07-09T15:30:06.001Z, BatteryV: 12.78, Latitude: 79.759866, Longitude: -4.482278, Vul: 14.13
Timestamp: 2016-07-09T15:00:05.001Z, BatteryV: 12.81, Latitude: 79.766240, Longitude: -4.477818, Vul: 14.13
Timestamp: 2016-07-09T14:30:09.001Z, BatteryV: 12.81, Latitude: 79.772435, Longitude: -4.471328, Vul: 14.13
Timestamp: 2016-07-09T14:00:09.001Z, BatteryV: 12.84, Latitude: 79.778765, Longitude: -4.465229, Vul: 14.13
Timestamp: 2016-07-09T13:30:09.001Z, BatteryV: 12.84, Latitude: 79.785203, Longitude: -4.459264, Vul: 14.13
Timestamp: 2016-07-09T13:00:36.001Z, BatteryV: 12.84, Latitude: 79.791578, Longitude: -4.452941, Vul: 14.10
Timestamp: 2016-07-09T12:30:08.001Z, BatteryV: 12.84, Latitude: 79.798253, Longitude: -4.448454, Vul: 14.10
Timestamp: 2016-07-09T12:00:08.001Z, BatteryV: 12.87, Latitude: 79.804614, Longitude: -4.443878, Vul: 14.13
Timestamp: 2016-07-09T11:30:10.001Z, BatteryV: 12.66, Latitude: 79.810944, Longitude: -4.438586, Vul: 14.10
Timestamp: 2016-07-09T11:00:07.001Z, BatteryV: 12.84, Latitude: 79.816870, Longitude: -4.434509, Vul: 14.13
Timestamp: 2016-07-09T10:30:36.001Z, BatteryV: 12.60, Latitude: 79.822528, Longitude: -4.429696, Vul: 14.10
Timestamp: 2016-07-09T10:00:07.001Z, BatteryV: 12.84, Latitude: 79.827872, Longitude: -4.423629, Vul: 14.13
Timestamp: 2016-07-09T09:30:07.001Z, BatteryV: 12.81, Latitude: 79.832883, Longitude: -4.418362, Vul: 14.13
Timestamp: 2016-07-09T09:00:06.001Z, BatteryV: 12.81, Latitude: 79.837523, Longitude: -4.409818, Vul: 14.13
Timestamp: 2016-07-09T08:30:06.001Z, BatteryV: 12.72, Latitude: 79.842214, Longitude: -4.407046, Vul: 14.16
Timestamp: 2016-07-09T07:30:05.001Z, BatteryV: 12.66, Latitude: 79.850163, Longitude: -4.406957, Vul: 14.16
Timestamp: 2016-07-09T07:00:36.001Z, BatteryV: 12.69, Latitude: 79.853344, Longitude: -4.404307, Vul: 14.16
Timestamp: 2016-07-09T06:30:08.001Z, BatteryV: 12.75, Latitude: 79.856224, Longitude: -4.401786, Vul: 14.16
Timestamp: 2016-07-09T06:00:08.001Z, BatteryV: 12.69, Latitude: 79.858797, Longitude: -4.403450, Vul: 14.16
Timestamp: 2016-07-09T05:31:44.001Z, BatteryV: 12.84, Latitude: 79.860730, Longitude: -4.401350, Vul: 14.16
Timestamp: 2016-07-09T05:00:08.001Z, BatteryV: 12.84, Latitude: 79.862598, Longitude: -4.397190, Vul: 14.19
Timestamp: 2016-07-09T04:30:36.001Z, BatteryV: 12.66, Latitude: 79.864288, Longitude: -4.394118, Vul: 14.19
Timestamp: 2016-07-09T04:00:13.001Z, BatteryV: 12.81, Latitude: 79.866144, Longitude: -4.388941, Vul: 14.19
Timestamp: 2016-07-09T03:30:12.001Z, BatteryV: 12.87, Latitude: 79.868544, Longitude: -4.384294, Vul: 14.19
Timestamp: 2016-07-09T03:00:12.001Z, BatteryV: 12.72, Latitude: 79.871494, Longitude: -4.381158, Vul: 14.16
Timestamp: 2016-07-09T02:30:36.001Z, BatteryV: 12.72, Latitude: 79.874010, Longitude: -4.377939, Vul: 14.19
Timestamp: 2016-07-09T02:00:06.001Z, BatteryV: 12.75, Latitude: 79.877011, Longitude: -4.371936, Vul: 14.22
Timestamp: 2016-07-09T01:30:06.001Z, BatteryV: 12.84, Latitude: 79.880160, Longitude: -4.362995, Vul: 14.22
Timestamp: 2016-07-09T01:00:06.001Z, BatteryV: 12.84, Latitude: 79.883418, Longitude: -4.350982, Vul: 14.22
Timestamp: 2016-07-09T00:30:07.001Z, BatteryV: 12.78, Latitude: 79.886765, Longitude: -4.339859, Vul: 14.22
Timestamp: 2016-07-09T00:00:36.001Z, BatteryV: 12.81, Latitude: 79.890182, Longitude: -4.329459, Vul: 14.22
Timestamp: 2016-07-08T23:30:06.001Z, BatteryV: 12.81, Latitude: 79.893568, Longitude: -4.319482, Vul: 14.22
Timestamp: 2016-07-08T23:00:12.001Z, BatteryV: 12.87, Latitude: 79.897242, Longitude: -4.309235, Vul: 14.22
Timestamp: 2016-07-08T22:30:13.001Z, BatteryV: 12.90, Latitude: 79.900973, Longitude: -4.298912, Vul: 14.22
Timestamp: 2016-07-08T22:00:09.001Z, BatteryV: 12.69, Latitude: 79.904691, Longitude: -4.290195, Vul: 14.22
Timestamp: 2016-07-08T21:30:36.001Z, BatteryV: 12.87, Latitude: 79.908301, Longitude: -4.284384, Vul: 14.22
Timestamp: 2016-07-08T21:00:08.001Z, BatteryV: 12.84, Latitude: 79.911802, Longitude: -4.279635, Vul: 14.22
Timestamp: 2016-07-08T20:30:08.001Z, BatteryV: 12.90, Latitude: 79.915008, Longitude: -4.276006, Vul: 14.22
Timestamp: 2016-07-08T20:00:08.001Z, BatteryV: 12.99, Latitude: 79.917850, Longitude: -4.273037, Vul: 14.22
Timestamp: 2016-07-08T19:30:07.001Z, BatteryV: 12.96, Latitude: 79.920646, Longitude: -4.268064, Vul: 14.19
Timestamp: 2016-07-08T18:30:36.001Z, BatteryV: 12.87, Latitude: 79.925542, Longitude: -4.256966, Vul: 14.22
Timestamp: 2016-07-08T18:00:06.001Z, BatteryV: 12.93, Latitude: 79.927878, Longitude: -4.249952, Vul: 14.22
Timestamp: 2016-07-08T17:32:05.001Z, BatteryV: 12.81, Latitude: 79.929971, Longitude: -4.243738, Vul: 14.22
Timestamp: 2016-07-08T17:00:36.001Z, BatteryV: 12.87, Latitude: 79.932314, Longitude: -4.236845, Vul: 14.19
Timestamp: 2016-07-08T16:30:06.001Z, BatteryV: 12.96, Latitude: 79.934522, Longitude: -4.229472, Vul: 14.22
Timestamp: 2016-07-08T16:00:05.001Z, BatteryV: 12.93, Latitude: 79.936858, Longitude: -4.222842, Vul: 14.22
Timestamp: 2016-07-08T15:30:36.001Z, BatteryV: 12.93, Latitude: 79.939059, Longitude: -4.217434, Vul: 14.22
Timestamp: 2016-07-08T15:00:09.001Z, BatteryV: 12.87, Latitude: 79.941434, Longitude: -4.211213, Vul: 14.22
Timestamp: 2016-07-08T14:30:09.001Z, BatteryV: 12.96, Latitude: 79.943917, Longitude: -4.203987, Vul: 14.22
Timestamp: 2016-07-08T14:00:08.001Z, BatteryV: 12.96, Latitude: 79.946400, Longitude: -4.196179, Vul: 14.22
Timestamp: 2016-07-08T13:30:36.001Z, BatteryV: 13.02, Latitude: 79.948902, Longitude: -4.188102, Vul: 14.19
Timestamp: 2016-07-08T13:00:08.001Z, BatteryV: 12.87, Latitude: 79.951622, Longitude: -4.178336, Vul: 14.22
Timestamp: 2016-07-08T12:30:36.001Z, BatteryV: 12.99, Latitude: 79.954387, Longitude: -4.170266, Vul: 14.16
Timestamp: 2016-07-08T12:02:27.001Z, BatteryV: 13.05, Latitude: 79.956870, Longitude: -4.162176, Vul: 14.19
Timestamp: 2016-07-08T11:31:29.001Z, BatteryV: 13.02, Latitude: 79.959808, Longitude: -4.151987, Vul: 14.16
