# Supplementary material for: GPS data from sea ice trackers deployed in Fram Strait in 2016
Source: Data Brief. 2018 May 4;18:2000–9. doi: 10.1016/j.dib.2018.04.109 (PMC5999012; doi:10.1016/j.dib.2018.04.109)
Supplement: Supplementary file 2 — Supplementary material [file mmc2.zip › GPS_tracker_data_python_plots_satellite/GPS_tracker_data_processed/NERSC_1_gps_daily.txt]

Timestamp: 2016-07-16T12:00:36.001Z	BatteryV: 11.88	Latitude: 78.765242	Longitude: -9.886150	Vul: 13.47
Timestamp: 2016-07-15T12:01:06.001Z	BatteryV: 12.18	Latitude: 78.686586	Longitude: -9.809030	Vul: 13.38
Timestamp: 2016-07-13T12:00:36.001Z	BatteryV: 12.27	Latitude: 78.836563	Longitude: -7.975571	Vul: 13.89
Timestamp: 2016-07-12T12:00:36.001Z	BatteryV: 12.33	Latitude: 79.123494	Longitude: -7.106150	Vul: 13.95
Timestamp: 2016-07-11T12:00:35.001Z	BatteryV: 12.57	Latitude: 79.422534	Longitude: -6.323693	Vul: 14.01
Timestamp: 2016-07-10T12:00:08.001Z	BatteryV: 12.78	Latitude: 79.552493	Longitude: -5.058675	Vul: 14.04
Timestamp: 2016-07-09T12:00:08.001Z	BatteryV: 12.87	Latitude: 79.804614	Longitude: -4.443878	Vul: 14.13
Timestamp: 2016-07-08T12:02:27.001Z	BatteryV: 13.05	Latitude: 79.956870	Longitude: -4.162176	Vul: 14.19
