# Supplementary material for: GPS data from sea ice trackers deployed in Fram Strait in 2016
Source: Data Brief. 2018 May 4;18:2000–9. doi: 10.1016/j.dib.2018.04.109 (PMC5999012; doi:10.1016/j.dib.2018.04.109)
Supplement: Supplementary file 2 — Supplementary material [file mmc2.zip › GPS_tracker_data_python_plots_satellite/GPS_tracker_data_processed/NERSC_2_gps.txt]

Timestamp: 2016-09-10T09:31:30.001Z	BatteryV: 09.36	Latitude: 76.645965	Longitude: -11.331290	Vul: 11.31
Timestamp: 2016-09-10T09:00:06.001Z	BatteryV: 09.36	Latitude: 76.643123	Longitude: -11.298246	Vul: 11.34
Timestamp: 2016-09-10T08:30:13.001Z	BatteryV: 09.33	Latitude: 76.641376	Longitude: -11.263872	Vul: 11.37
Timestamp: 2016-09-10T08:07:54.001Z	BatteryV: 09.33	Latitude: 76.640608	Longitude: -11.236461	Vul: 11.34
Timestamp: 2016-09-10T06:00:41.001Z	BatteryV: 09.36	Latitude: 76.643706	Longitude: -11.056058	Vul: 11.10
Timestamp: 2016-09-10T05:30:17.001Z	BatteryV: 09.36	Latitude: 76.645606	Longitude: -11.015386	Vul: 11.37
Timestamp: 2016-09-10T05:00:36.001Z	BatteryV: 09.42	Latitude: 76.647910	Longitude: -10.979040	Vul: 11.37
Timestamp: 2016-09-10T04:30:36.001Z	BatteryV: 09.39	Latitude: 76.650950	Longitude: -10.943949	Vul: 11.37
Timestamp: 2016-09-10T04:00:12.001Z	BatteryV: 09.36	Latitude: 76.654458	Longitude: -10.911379	Vul: 11.37
Timestamp: 2016-09-10T03:30:41.001Z	BatteryV: 09.36	Latitude: 76.657696	Longitude: -10.881510	Vul: 11.37
Timestamp: 2016-09-10T03:00:59.001Z	BatteryV: 09.42	Latitude: 76.660781	Longitude: -10.852333	Vul: 11.37
Timestamp: 2016-09-10T02:30:13.001Z	BatteryV: 09.39	Latitude: 76.663930	Longitude: -10.822656	Vul: 11.37
Timestamp: 2016-09-10T02:02:24.001Z	BatteryV: 09.27	Latitude: 76.666688	Longitude: -10.797664	Vul: 11.34
Timestamp: 2016-09-10T01:30:54.001Z	BatteryV: 09.39	Latitude: 76.669574	Longitude: -10.771187	Vul: 11.37
Timestamp: 2016-09-10T01:00:47.001Z	BatteryV: 09.27	Latitude: 76.671674	Longitude: -10.748570	Vul: 11.37
Timestamp: 2016-09-10T00:30:15.001Z	BatteryV: 09.33	Latitude: 76.673216	Longitude: -10.728653	Vul: 11.37
Timestamp: 2016-09-09T23:31:40.001Z	BatteryV: 09.45	Latitude: 76.675258	Longitude: -10.692774	Vul: 11.37
Timestamp: 2016-09-09T23:00:36.001Z	BatteryV: 09.51	Latitude: 76.675546	Longitude: -10.672128	Vul: 11.40
Timestamp: 2016-09-09T22:30:12.001Z	BatteryV: 09.42	Latitude: 76.674976	Longitude: -10.648730	Vul: 11.40
Timestamp: 2016-09-09T22:12:01.001Z	BatteryV: 09.36	Latitude: 76.674797	Longitude: -10.633792	Vul: 11.31
Timestamp: 2016-09-09T21:30:13.001Z	BatteryV: 09.48	Latitude: 76.674291	Longitude: -10.598752	Vul: 11.34
Timestamp: 2016-09-09T21:00:07.001Z	BatteryV: 09.33	Latitude: 76.673907	Longitude: -10.570880	Vul: 11.40
Timestamp: 2016-09-09T20:30:36.001Z	BatteryV: 09.45	Latitude: 76.673786	Longitude: -10.543674	Vul: 11.43
Timestamp: 2016-09-09T20:00:35.001Z	BatteryV: 09.51	Latitude: 76.673574	Longitude: -10.516378	Vul: 11.43
Timestamp: 2016-09-09T19:30:10.001Z	BatteryV: 09.51	Latitude: 76.673632	Longitude: -10.487366	Vul: 11.43
Timestamp: 2016-09-09T19:00:36.001Z	BatteryV: 09.54	Latitude: 76.673971	Longitude: -10.458790	Vul: 11.43
Timestamp: 2016-09-09T18:30:07.001Z	BatteryV: 09.30	Latitude: 76.674637	Longitude: -10.428819	Vul: 11.43
Timestamp: 2016-09-09T18:00:36.001Z	BatteryV: 09.57	Latitude: 76.674886	Longitude: -10.396326	Vul: 11.43
Timestamp: 2016-09-09T17:30:06.001Z	BatteryV: 09.57	Latitude: 76.675277	Longitude: -10.362912	Vul: 11.43
Timestamp: 2016-09-09T17:00:12.001Z	BatteryV: 09.54	Latitude: 76.676320	Longitude: -10.330867	Vul: 11.43
Timestamp: 2016-09-09T16:30:36.001Z	BatteryV: 09.45	Latitude: 76.678170	Longitude: -10.299994	Vul: 11.40
Timestamp: 2016-09-09T16:00:13.001Z	BatteryV: 09.36	Latitude: 76.680870	Longitude: -10.272659	Vul: 11.46
Timestamp: 2016-09-09T15:30:12.001Z	BatteryV: 09.27	Latitude: 76.683450	Longitude: -10.250490	Vul: 11.43
Timestamp: 2016-09-09T15:00:12.001Z	BatteryV: 09.39	Latitude: 76.685229	Longitude: -10.236525	Vul: 11.43
Timestamp: 2016-09-09T14:32:29.001Z	BatteryV: 09.54	Latitude: 76.686131	Longitude: -10.228224	Vul: 11.40
Timestamp: 2016-09-09T13:00:12.001Z	BatteryV: 09.57	Latitude: 76.687110	Longitude: -10.208390	Vul: 11.46
Timestamp: 2016-09-09T12:30:35.001Z	BatteryV: 09.63	Latitude: 76.686842	Longitude: -10.201811	Vul: 11.46
Timestamp: 2016-09-09T12:00:08.001Z	BatteryV: 09.54	Latitude: 76.686189	Longitude: -10.196250	Vul: 11.46
Timestamp: 2016-09-09T11:30:13.001Z	BatteryV: 09.60	Latitude: 76.685254	Longitude: -10.191731	Vul: 11.46
Timestamp: 2016-09-09T11:00:36.001Z	BatteryV: 09.57	Latitude: 76.684070	Longitude: -10.186880	Vul: 11.46
Timestamp: 2016-09-09T10:30:06.001Z	BatteryV: 09.54	Latitude: 76.682746	Longitude: -10.181427	Vul: 11.43
Timestamp: 2016-09-09T10:00:35.001Z	BatteryV: 08.97	Latitude: 76.681453	Longitude: -10.176358	Vul: 11.40
Timestamp: 2016-09-09T09:30:12.001Z	BatteryV: 09.12	Latitude: 76.680448	Longitude: -10.168672	Vul: 11.43
Timestamp: 2016-09-09T09:00:35.001Z	BatteryV: 09.60	Latitude: 76.680256	Longitude: -10.161158	Vul: 11.46
Timestamp: 2016-09-09T08:30:07.001Z	BatteryV: 09.60	Latitude: 76.680070	Longitude: -10.153056	Vul: 11.46
Timestamp: 2016-09-09T08:00:06.001Z	BatteryV: 09.60	Latitude: 76.680858	Longitude: -10.143635	Vul: 11.46
Timestamp: 2016-09-09T07:30:06.001Z	BatteryV: 09.63	Latitude: 76.681670	Longitude: -10.137600	Vul: 11.46
Timestamp: 2016-09-09T07:00:06.001Z	BatteryV: 09.63	Latitude: 76.682240	Longitude: -10.134720	Vul: 11.49
Timestamp: 2016-09-09T06:30:36.001Z	BatteryV: 09.60	Latitude: 76.682829	Longitude: -10.133786	Vul: 11.46
Timestamp: 2016-09-09T06:00:13.001Z	BatteryV: 09.57	Latitude: 76.683315	Longitude: -10.135130	Vul: 11.46
Timestamp: 2016-09-09T05:30:12.001Z	BatteryV: 09.66	Latitude: 76.683936	Longitude: -10.136474	Vul: 11.46
Timestamp: 2016-09-09T05:00:12.001Z	BatteryV: 09.63	Latitude: 76.684493	Longitude: -10.137645	Vul: 11.46
Timestamp: 2016-09-09T04:30:36.001Z	BatteryV: 09.51	Latitude: 76.685056	Longitude: -10.135936	Vul: 11.46
Timestamp: 2016-09-09T04:00:13.001Z	BatteryV: 09.60	Latitude: 76.685856	Longitude: -10.135814	Vul: 11.46
Timestamp: 2016-09-09T03:30:13.001Z	BatteryV: 09.60	Latitude: 76.686765	Longitude: -10.133997	Vul: 11.49
Timestamp: 2016-09-09T03:01:24.001Z	BatteryV: 09.57	Latitude: 76.687936	Longitude: -10.133101	Vul: 11.46
Timestamp: 2016-09-09T02:30:17.001Z	BatteryV: 09.51	Latitude: 76.689178	Longitude: -10.133504	Vul: 11.46
Timestamp: 2016-09-09T02:00:35.001Z	BatteryV: 09.60	Latitude: 76.690176	Longitude: -10.134323	Vul: 11.46
Timestamp: 2016-09-09T01:30:22.001Z	BatteryV: 09.63	Latitude: 76.690726	Longitude: -10.136531	Vul: 11.46
Timestamp: 2016-09-09T01:00:07.001Z	BatteryV: 09.57	Latitude: 76.691085	Longitude: -10.139341	Vul: 11.46
Timestamp: 2016-09-09T00:30:36.001Z	BatteryV: 09.66	Latitude: 76.691462	Longitude: -10.143418	Vul: 11.46
Timestamp: 2016-09-09T00:00:10.001Z	BatteryV: 09.60	Latitude: 76.691053	Longitude: -10.147405	Vul: 11.46
Timestamp: 2016-09-08T23:30:07.001Z	BatteryV: 09.54	Latitude: 76.690490	Longitude: -10.150950	Vul: 11.43
Timestamp: 2016-09-08T23:01:29.001Z	BatteryV: 09.33	Latitude: 76.690387	Longitude: -10.152890	Vul: 11.43
Timestamp: 2016-09-08T22:32:49.001Z	BatteryV: 09.48	Latitude: 76.690067	Longitude: -10.154285	Vul: 11.46
Timestamp: 2016-09-08T22:01:06.001Z	BatteryV: 09.63	Latitude: 76.689146	Longitude: -10.156192	Vul: 11.43
Timestamp: 2016-09-08T21:31:29.001Z	BatteryV: 09.57	Latitude: 76.688000	Longitude: -10.157869	Vul: 11.46
Timestamp: 2016-09-08T21:00:53.001Z	BatteryV: 09.60	Latitude: 76.686797	Longitude: -10.159565	Vul: 11.46
Timestamp: 2016-09-08T20:30:06.001Z	BatteryV: 09.51	Latitude: 76.685562	Longitude: -10.162355	Vul: 11.46
Timestamp: 2016-09-08T20:00:05.001Z	BatteryV: 09.60	Latitude: 76.684346	Longitude: -10.165779	Vul: 11.46
Timestamp: 2016-09-08T18:30:12.001Z	BatteryV: 09.30	Latitude: 76.681734	Longitude: -10.174432	Vul: 11.46
Timestamp: 2016-09-08T18:00:13.001Z	BatteryV: 09.24	Latitude: 76.681728	Longitude: -10.178970	Vul: 11.43
Timestamp: 2016-09-08T18:00:13.001Z	BatteryV: 09.60	Latitude: 76.681728	Longitude: -10.178970	Vul: 11.46
Timestamp: 2016-09-08T17:31:35.001Z	BatteryV: 09.60	Latitude: 76.681414	Longitude: -10.182643	Vul: 11.46
Timestamp: 2016-09-08T17:00:13.001Z	BatteryV: 09.54	Latitude: 76.680902	Longitude: -10.188147	Vul: 11.46
Timestamp: 2016-09-08T16:30:12.001Z	BatteryV: 09.51	Latitude: 76.680518	Longitude: -10.194758	Vul: 11.46
Timestamp: 2016-09-08T16:00:36.001Z	BatteryV: 09.66	Latitude: 76.680454	Longitude: -10.200896	Vul: 11.46
Timestamp: 2016-09-08T15:30:12.001Z	BatteryV: 09.54	Latitude: 76.680243	Longitude: -10.204262	Vul: 11.46
Timestamp: 2016-09-08T15:00:07.001Z	BatteryV: 09.57	Latitude: 76.680013	Longitude: -10.209210	Vul: 11.46
Timestamp: 2016-09-08T14:30:36.001Z	BatteryV: 09.63	Latitude: 76.679686	Longitude: -10.214266	Vul: 11.43
Timestamp: 2016-09-08T14:00:06.001Z	BatteryV: 09.42	Latitude: 76.679597	Longitude: -10.219955	Vul: 11.46
Timestamp: 2016-09-08T13:30:06.001Z	BatteryV: 09.60	Latitude: 76.679904	Longitude: -10.225216	Vul: 11.46
Timestamp: 2016-09-08T13:00:07.001Z	BatteryV: 09.54	Latitude: 76.679968	Longitude: -10.229478	Vul: 11.43
Timestamp: 2016-09-08T12:31:30.001Z	BatteryV: 09.33	Latitude: 76.680019	Longitude: -10.233728	Vul: 11.43
Timestamp: 2016-09-08T12:00:11.001Z	BatteryV: 09.54	Latitude: 76.680122	Longitude: -10.237267	Vul: 11.43
Timestamp: 2016-09-08T11:34:03.001Z	BatteryV: 09.51	Latitude: 76.679885	Longitude: -10.238790	Vul: 11.37
Timestamp: 2016-09-08T06:30:06.001Z	BatteryV: 09.51	Latitude: 76.671386	Longitude: -10.249568	Vul: 11.46
Timestamp: 2016-09-08T06:01:33.001Z	BatteryV: 09.72	Latitude: 76.670861	Longitude: -10.255046	Vul: 11.49
Timestamp: 2016-09-08T05:30:09.001Z	BatteryV: 09.66	Latitude: 76.669222	Longitude: -10.260333	Vul: 11.49
Timestamp: 2016-09-08T05:00:07.001Z	BatteryV: 09.63	Latitude: 76.668026	Longitude: -10.265747	Vul: 11.49
Timestamp: 2016-09-08T04:30:07.001Z	BatteryV: 09.54	Latitude: 76.667392	Longitude: -10.269914	Vul: 11.43
Timestamp: 2016-09-08T04:01:06.001Z	BatteryV: 09.63	Latitude: 76.667155	Longitude: -10.275648	Vul: 11.49
Timestamp: 2016-09-08T03:30:08.001Z	BatteryV: 09.72	Latitude: 76.666944	Longitude: -10.281101	Vul: 11.52
Timestamp: 2016-09-08T03:02:05.001Z	BatteryV: 09.63	Latitude: 76.666413	Longitude: -10.286605	Vul: 11.49
Timestamp: 2016-09-08T02:30:13.001Z	BatteryV: 09.69	Latitude: 76.665606	Longitude: -10.291616	Vul: 11.52
Timestamp: 2016-09-08T02:00:13.001Z	BatteryV: 09.75	Latitude: 76.665133	Longitude: -10.296858	Vul: 11.52
Timestamp: 2016-09-08T01:31:06.001Z	BatteryV: 09.69	Latitude: 76.664621	Longitude: -10.301901	Vul: 11.49
Timestamp: 2016-09-08T01:00:08.001Z	BatteryV: 09.72	Latitude: 76.664051	Longitude: -10.307667	Vul: 11.52
Timestamp: 2016-09-08T00:02:35.001Z	BatteryV: 09.51	Latitude: 76.663360	Longitude: -10.320474	Vul: 11.52
Timestamp: 2016-09-07T23:30:13.001Z	BatteryV: 09.81	Latitude: 76.662938	Longitude: -10.326522	Vul: 11.52
Timestamp: 2016-09-07T23:00:19.001Z	BatteryV: 09.63	Latitude: 76.663021	Longitude: -10.333254	Vul: 11.52
Timestamp: 2016-09-07T22:30:12.001Z	BatteryV: 09.78	Latitude: 76.662918	Longitude: -10.338790	Vul: 11.52
Timestamp: 2016-09-07T22:00:36.001Z	BatteryV: 09.45	Latitude: 76.662720	Longitude: -10.343162	Vul: 11.49
Timestamp: 2016-09-07T21:30:13.001Z	BatteryV: 09.36	Latitude: 76.662419	Longitude: -10.345120	Vul: 11.46
Timestamp: 2016-09-07T21:00:08.001Z	BatteryV: 09.81	Latitude: 76.662451	Longitude: -10.349075	Vul: 11.55
Timestamp: 2016-09-07T20:30:06.001Z	BatteryV: 09.78	Latitude: 76.662560	Longitude: -10.352640	Vul: 11.52
Timestamp: 2016-09-07T20:00:35.001Z	BatteryV: 09.81	Latitude: 76.662758	Longitude: -10.355891	Vul: 11.52
Timestamp: 2016-09-07T19:30:13.001Z	BatteryV: 09.78	Latitude: 76.663187	Longitude: -10.360115	Vul: 11.52
Timestamp: 2016-09-07T19:02:52.001Z	BatteryV: 09.78	Latitude: 76.663296	Longitude: -10.364269	Vul: 11.49
Timestamp: 2016-09-07T18:30:36.001Z	BatteryV: 09.81	Latitude: 76.663155	Longitude: -10.370976	Vul: 11.52
Timestamp: 2016-09-07T18:00:06.001Z	BatteryV: 09.84	Latitude: 76.663264	Longitude: -10.377235	Vul: 11.52
Timestamp: 2016-09-07T17:30:06.001Z	BatteryV: 09.78	Latitude: 76.663686	Longitude: -10.382867	Vul: 11.52
Timestamp: 2016-09-07T17:00:06.001Z	BatteryV: 09.81	Latitude: 76.664333	Longitude: -10.388243	Vul: 11.52
Timestamp: 2016-09-07T16:30:07.001Z	BatteryV: 09.78	Latitude: 76.664973	Longitude: -10.392134	Vul: 11.52
Timestamp: 2016-09-07T16:00:36.001Z	BatteryV: 09.81	Latitude: 76.666003	Longitude: -10.394963	Vul: 11.52
Timestamp: 2016-09-07T15:30:12.001Z	BatteryV: 09.75	Latitude: 76.667322	Longitude: -10.397459	Vul: 11.52
Timestamp: 2016-09-07T15:00:14.001Z	BatteryV: 09.78	Latitude: 76.668518	Longitude: -10.400205	Vul: 11.49
Timestamp: 2016-09-07T14:30:35.001Z	BatteryV: 09.54	Latitude: 76.669696	Longitude: -10.400717	Vul: 11.52
Timestamp: 2016-09-07T14:00:13.001Z	BatteryV: 09.75	Latitude: 76.671091	Longitude: -10.400954	Vul: 11.52
Timestamp: 2016-09-07T13:30:36.001Z	BatteryV: 09.72	Latitude: 76.672909	Longitude: -10.402464	Vul: 11.49
Timestamp: 2016-09-07T13:00:12.001Z	BatteryV: 09.81	Latitude: 76.675334	Longitude: -10.404525	Vul: 11.49
Timestamp: 2016-09-07T12:30:07.001Z	BatteryV: 09.72	Latitude: 76.677818	Longitude: -10.406048	Vul: 11.49
Timestamp: 2016-09-07T12:00:36.001Z	BatteryV: 09.75	Latitude: 76.680416	Longitude: -10.407424	Vul: 11.49
Timestamp: 2016-09-07T11:30:12.001Z	BatteryV: 09.75	Latitude: 76.683622	Longitude: -10.408640	Vul: 11.49
Timestamp: 2016-09-07T11:00:07.001Z	BatteryV: 09.81	Latitude: 76.686195	Longitude: -10.409133	Vul: 11.49
Timestamp: 2016-09-07T10:30:11.001Z	BatteryV: 09.81	Latitude: 76.688666	Longitude: -10.408435	Vul: 11.49
Timestamp: 2016-09-07T10:00:08.001Z	BatteryV: 09.63	Latitude: 76.691347	Longitude: -10.406854	Vul: 11.49
Timestamp: 2016-09-07T09:30:36.001Z	BatteryV: 09.78	Latitude: 76.694291	Longitude: -10.405203	Vul: 11.49
Timestamp: 2016-09-07T09:00:06.001Z	BatteryV: 09.81	Latitude: 76.697690	Longitude: -10.402867	Vul: 11.46
Timestamp: 2016-09-07T08:30:36.001Z	BatteryV: 09.66	Latitude: 76.701088	Longitude: -10.401094	Vul: 11.49
Timestamp: 2016-09-07T08:00:07.001Z	BatteryV: 09.81	Latitude: 76.704397	Longitude: -10.399341	Vul: 11.49
Timestamp: 2016-09-07T07:30:06.001Z	BatteryV: 09.81	Latitude: 76.707802	Longitude: -10.397210	Vul: 11.49
Timestamp: 2016-09-07T07:00:06.001Z	BatteryV: 09.81	Latitude: 76.711443	Longitude: -10.395910	Vul: 11.49
Timestamp: 2016-09-07T06:30:36.001Z	BatteryV: 09.72	Latitude: 76.715366	Longitude: -10.394893	Vul: 11.46
Timestamp: 2016-09-07T06:00:13.001Z	BatteryV: 09.78	Latitude: 76.719392	Longitude: -10.393062	Vul: 11.49
Timestamp: 2016-09-07T05:30:13.001Z	BatteryV: 09.63	Latitude: 76.723494	Longitude: -10.391802	Vul: 11.49
Timestamp: 2016-09-07T05:00:12.001Z	BatteryV: 09.75	Latitude: 76.727328	Longitude: -10.389549	Vul: 11.46
Timestamp: 2016-09-07T04:30:35.001Z	BatteryV: 09.72	Latitude: 76.731597	Longitude: -10.386918	Vul: 11.46
Timestamp: 2016-09-07T04:00:13.001Z	BatteryV: 09.75	Latitude: 76.736198	Longitude: -10.384390	Vul: 11.46
Timestamp: 2016-09-07T03:30:13.001Z	BatteryV: 09.75	Latitude: 76.740454	Longitude: -10.381946	Vul: 11.46
Timestamp: 2016-09-07T03:00:36.001Z	BatteryV: 09.75	Latitude: 76.744851	Longitude: -10.379558	Vul: 11.49
Timestamp: 2016-09-07T02:30:12.001Z	BatteryV: 09.72	Latitude: 76.749088	Longitude: -10.376166	Vul: 11.46
Timestamp: 2016-09-07T02:00:12.001Z	BatteryV: 09.78	Latitude: 76.753632	Longitude: -10.372973	Vul: 11.46
Timestamp: 2016-09-07T01:32:23.001Z	BatteryV: 09.72	Latitude: 76.758656	Longitude: -10.371187	Vul: 11.46
Timestamp: 2016-09-07T01:01:35.001Z	BatteryV: 09.75	Latitude: 76.764339	Longitude: -10.369210	Vul: 11.46
Timestamp: 2016-09-07T00:31:00.001Z	BatteryV: 09.63	Latitude: 76.770208	Longitude: -10.365894	Vul: 11.46
Timestamp: 2016-09-07T00:00:06.001Z	BatteryV: 09.78	Latitude: 76.776058	Longitude: -10.360378	Vul: 11.46
Timestamp: 2016-09-06T23:30:07.001Z	BatteryV: 09.78	Latitude: 76.781306	Longitude: -10.352269	Vul: 11.46
Timestamp: 2016-09-06T23:00:07.001Z	BatteryV: 09.75	Latitude: 76.786893	Longitude: -10.343878	Vul: 11.46
Timestamp: 2016-09-06T22:30:07.001Z	BatteryV: 09.66	Latitude: 76.792467	Longitude: -10.334886	Vul: 11.49
Timestamp: 2016-09-06T22:00:37.001Z	BatteryV: 09.78	Latitude: 76.797651	Longitude: -10.325178	Vul: 11.46
Timestamp: 2016-09-06T21:30:36.001Z	BatteryV: 09.78	Latitude: 76.803558	Longitude: -10.318317	Vul: 11.46
Timestamp: 2016-09-06T21:00:06.001Z	BatteryV: 09.75	Latitude: 76.809792	Longitude: -10.308890	Vul: 11.49
Timestamp: 2016-09-06T20:30:06.001Z	BatteryV: 09.72	Latitude: 76.815213	Longitude: -10.297178	Vul: 11.49
Timestamp: 2016-09-06T20:02:46.001Z	BatteryV: 09.72	Latitude: 76.819123	Longitude: -10.284589	Vul: 11.46
Timestamp: 2016-09-06T19:30:13.001Z	BatteryV: 09.81	Latitude: 76.822982	Longitude: -10.268109	Vul: 11.46
Timestamp: 2016-09-06T19:00:36.001Z	BatteryV: 09.81	Latitude: 76.826720	Longitude: -10.251795	Vul: 11.46
Timestamp: 2016-09-06T18:30:12.001Z	BatteryV: 09.69	Latitude: 76.830490	Longitude: -10.234163	Vul: 11.49
Timestamp: 2016-09-06T18:00:13.001Z	BatteryV: 09.78	Latitude: 76.834368	Longitude: -10.216832	Vul: 11.49
Timestamp: 2016-09-06T17:30:13.001Z	BatteryV: 09.81	Latitude: 76.838150	Longitude: -10.200160	Vul: 11.52
Timestamp: 2016-09-06T17:00:36.001Z	BatteryV: 09.84	Latitude: 76.841414	Longitude: -10.182822	Vul: 11.49
Timestamp: 2016-09-06T16:30:12.001Z	BatteryV: 09.81	Latitude: 76.844512	Longitude: -10.164179	Vul: 11.52
Timestamp: 2016-09-06T16:00:07.001Z	BatteryV: 09.78	Latitude: 76.847238	Longitude: -10.145946	Vul: 11.52
Timestamp: 2016-09-06T15:30:12.001Z	BatteryV: 09.84	Latitude: 76.849638	Longitude: -10.126867	Vul: 11.52
Timestamp: 2016-09-06T15:00:07.001Z	BatteryV: 09.78	Latitude: 76.852083	Longitude: -10.106611	Vul: 11.52
Timestamp: 2016-09-06T14:30:07.001Z	BatteryV: 09.78	Latitude: 76.853901	Longitude: -10.086272	Vul: 11.52
Timestamp: 2016-09-06T13:30:36.001Z	BatteryV: 09.78	Latitude: 76.856704	Longitude: -10.044915	Vul: 11.55
Timestamp: 2016-09-06T13:00:36.001Z	BatteryV: 09.63	Latitude: 76.858374	Longitude: -10.024557	Vul: 11.55
Timestamp: 2016-09-06T12:30:36.001Z	BatteryV: 09.81	Latitude: 76.859776	Longitude: -10.004666	Vul: 11.52
Timestamp: 2016-09-06T12:00:07.001Z	BatteryV: 09.84	Latitude: 76.860595	Longitude: -9.984070	Vul: 11.55
Timestamp: 2016-09-06T11:30:06.001Z	BatteryV: 09.81	Latitude: 76.860902	Longitude: -9.961402	Vul: 11.55
Timestamp: 2016-09-06T11:00:05.001Z	BatteryV: 09.81	Latitude: 76.861171	Longitude: -9.937318	Vul: 11.58
Timestamp: 2016-09-06T10:30:36.001Z	BatteryV: 09.84	Latitude: 76.861958	Longitude: -9.913158	Vul: 11.55
Timestamp: 2016-09-06T10:00:07.001Z	BatteryV: 09.81	Latitude: 76.862957	Longitude: -9.887840	Vul: 11.55
Timestamp: 2016-09-06T09:30:13.001Z	BatteryV: 09.81	Latitude: 76.864128	Longitude: -9.864608	Vul: 11.55
Timestamp: 2016-09-06T09:00:12.001Z	BatteryV: 09.78	Latitude: 76.865792	Longitude: -9.843040	Vul: 11.55
Timestamp: 2016-09-06T08:30:35.001Z	BatteryV: 09.75	Latitude: 76.867322	Longitude: -9.821843	Vul: 11.55
Timestamp: 2016-09-06T08:01:23.001Z	BatteryV: 09.81	Latitude: 76.868282	Longitude: -9.804352	Vul: 11.55
Timestamp: 2016-09-06T07:30:12.001Z	BatteryV: 09.81	Latitude: 76.869171	Longitude: -9.787718	Vul: 11.58
Timestamp: 2016-09-06T07:00:13.001Z	BatteryV: 09.66	Latitude: 76.870234	Longitude: -9.771642	Vul: 11.55
Timestamp: 2016-09-06T06:30:12.001Z	BatteryV: 09.75	Latitude: 76.871021	Longitude: -9.754163	Vul: 11.58
Timestamp: 2016-09-06T06:30:12.001Z	BatteryV: 09.75	Latitude: 76.871021	Longitude: -9.754163	Vul: 11.58
Timestamp: 2016-09-06T06:00:12.001Z	BatteryV: 09.81	Latitude: 76.872358	Longitude: -9.736454	Vul: 11.55
Timestamp: 2016-09-06T05:30:36.001Z	BatteryV: 09.78	Latitude: 76.873766	Longitude: -9.720640	Vul: 11.55
Timestamp: 2016-09-06T05:00:13.001Z	BatteryV: 09.69	Latitude: 76.875110	Longitude: -9.707174	Vul: 11.58
Timestamp: 2016-09-06T04:30:13.001Z	BatteryV: 09.57	Latitude: 76.876173	Longitude: -9.696275	Vul: 11.55
Timestamp: 2016-09-06T04:00:06.001Z	BatteryV: 09.66	Latitude: 76.876973	Longitude: -9.689094	Vul: 11.61
Timestamp: 2016-09-06T03:30:35.001Z	BatteryV: 09.78	Latitude: 76.877286	Longitude: -9.683078	Vul: 11.58
Timestamp: 2016-09-06T03:00:06.001Z	BatteryV: 09.75	Latitude: 76.877536	Longitude: -9.676026	Vul: 11.58
Timestamp: 2016-09-06T02:30:16.001Z	BatteryV: 09.60	Latitude: 76.877741	Longitude: -9.669434	Vul: 11.58
Timestamp: 2016-09-06T02:01:01.001Z	BatteryV: 09.78	Latitude: 76.877677	Longitude: -9.660173	Vul: 11.55
Timestamp: 2016-09-05T23:30:16.001Z	BatteryV: 09.42	Latitude: 76.873914	Longitude: -9.608941	Vul: 11.55
Timestamp: 2016-09-05T23:00:12.001Z	BatteryV: 09.60	Latitude: 76.872640	Longitude: -9.590586	Vul: 11.61
Timestamp: 2016-09-05T22:00:35.001Z	BatteryV: 09.42	Latitude: 76.870310	Longitude: -9.540205	Vul: 11.58
Timestamp: 2016-09-05T21:32:30.001Z	BatteryV: 09.51	Latitude: 76.870227	Longitude: -9.515123	Vul: 11.58
Timestamp: 2016-09-05T20:30:12.001Z	BatteryV: 09.84	Latitude: 76.871706	Longitude: -9.458816	Vul: 11.58
Timestamp: 2016-09-05T17:00:09.001Z	BatteryV: 09.87	Latitude: 76.889056	Longitude: -9.333152	Vul: 11.64
Timestamp: 2016-09-05T16:31:36.001Z	BatteryV: 09.84	Latitude: 76.890349	Longitude: -9.326202	Vul: 11.61
Timestamp: 2016-09-05T16:01:35.001Z	BatteryV: 09.84	Latitude: 76.891629	Longitude: -9.318138	Vul: 11.61
Timestamp: 2016-09-05T15:00:23.001Z	BatteryV: 09.78	Latitude: 76.893850	Longitude: -9.303469	Vul: 11.61
Timestamp: 2016-09-05T09:00:13.001Z	BatteryV: 10.02	Latitude: 76.875520	Longitude: -9.130675	Vul: 11.73
Timestamp: 2016-09-05T08:30:36.001Z	BatteryV: 09.99	Latitude: 76.876390	Longitude: -9.110208	Vul: 11.73
Timestamp: 2016-09-05T08:00:13.001Z	BatteryV: 09.99	Latitude: 76.876928	Longitude: -9.091002	Vul: 11.70
Timestamp: 2016-09-05T07:30:12.001Z	BatteryV: 09.99	Latitude: 76.877395	Longitude: -9.076243	Vul: 11.73
Timestamp: 2016-09-05T07:02:06.001Z	BatteryV: 10.08	Latitude: 76.878125	Longitude: -9.065926	Vul: 11.70
Timestamp: 2016-09-05T06:30:36.001Z	BatteryV: 09.99	Latitude: 76.878829	Longitude: -9.058150	Vul: 11.70
Timestamp: 2016-09-05T06:02:54.001Z	BatteryV: 10.02	Latitude: 76.878816	Longitude: -9.052493	Vul: 11.70
Timestamp: 2016-09-05T05:00:09.001Z	BatteryV: 09.87	Latitude: 76.879418	Longitude: -9.046138	Vul: 11.70
Timestamp: 2016-09-05T03:31:06.001Z	BatteryV: 10.08	Latitude: 76.877491	Longitude: -9.040262	Vul: 11.76
Timestamp: 2016-09-05T03:00:12.001Z	BatteryV: 09.96	Latitude: 76.875674	Longitude: -9.035046	Vul: 11.73
Timestamp: 2016-09-05T02:30:06.001Z	BatteryV: 10.05	Latitude: 76.873997	Longitude: -9.031347	Vul: 11.73
Timestamp: 2016-09-05T02:00:36.001Z	BatteryV: 09.96	Latitude: 76.872371	Longitude: -9.028288	Vul: 11.73
Timestamp: 2016-09-05T01:30:11.001Z	BatteryV: 10.05	Latitude: 76.870016	Longitude: -9.021261	Vul: 11.73
Timestamp: 2016-09-05T01:00:13.001Z	BatteryV: 10.02	Latitude: 76.868115	Longitude: -9.011635	Vul: 11.76
Timestamp: 2016-09-05T00:30:36.001Z	BatteryV: 10.02	Latitude: 76.866202	Longitude: -9.001274	Vul: 11.73
Timestamp: 2016-09-05T00:00:12.001Z	BatteryV: 10.08	Latitude: 76.864230	Longitude: -8.987328	Vul: 11.70
Timestamp: 2016-09-04T23:30:12.001Z	BatteryV: 10.02	Latitude: 76.862278	Longitude: -8.972454	Vul: 11.76
Timestamp: 2016-09-04T23:00:12.001Z	BatteryV: 10.02	Latitude: 76.860826	Longitude: -8.957542	Vul: 11.76
Timestamp: 2016-09-04T22:30:36.001Z	BatteryV: 10.05	Latitude: 76.859469	Longitude: -8.941376	Vul: 11.73
Timestamp: 2016-09-04T22:00:18.001Z	BatteryV: 10.02	Latitude: 76.857965	Longitude: -8.924179	Vul: 11.73
Timestamp: 2016-09-04T21:30:12.001Z	BatteryV: 10.11	Latitude: 76.856851	Longitude: -8.908141	Vul: 11.73
Timestamp: 2016-09-04T21:00:12.001Z	BatteryV: 10.05	Latitude: 76.856032	Longitude: -8.890778	Vul: 11.76
Timestamp: 2016-09-04T20:30:07.001Z	BatteryV: 10.11	Latitude: 76.855674	Longitude: -8.874458	Vul: 11.76
Timestamp: 2016-09-04T20:00:36.001Z	BatteryV: 10.08	Latitude: 76.855827	Longitude: -8.858061	Vul: 11.76
Timestamp: 2016-09-04T19:30:12.001Z	BatteryV: 10.05	Latitude: 76.856416	Longitude: -8.843558	Vul: 11.76
Timestamp: 2016-09-04T19:00:15.001Z	BatteryV: 10.08	Latitude: 76.856947	Longitude: -8.832224	Vul: 11.76
Timestamp: 2016-09-04T18:30:06.001Z	BatteryV: 10.02	Latitude: 76.857382	Longitude: -8.821869	Vul: 11.76
Timestamp: 2016-09-04T18:00:36.001Z	BatteryV: 10.05	Latitude: 76.857824	Longitude: -8.810285	Vul: 11.76
Timestamp: 2016-09-04T17:30:09.001Z	BatteryV: 09.99	Latitude: 76.858336	Longitude: -8.798842	Vul: 11.76
Timestamp: 2016-09-04T17:00:07.001Z	BatteryV: 10.08	Latitude: 76.859072	Longitude: -8.789146	Vul: 11.76
Timestamp: 2016-09-04T16:30:35.001Z	BatteryV: 10.05	Latitude: 76.859629	Longitude: -8.779981	Vul: 11.76
Timestamp: 2016-09-04T16:00:06.001Z	BatteryV: 10.02	Latitude: 76.859840	Longitude: -8.771546	Vul: 11.73
Timestamp: 2016-09-04T15:30:06.001Z	BatteryV: 10.05	Latitude: 76.860346	Longitude: -8.762637	Vul: 11.73
Timestamp: 2016-09-04T15:00:13.001Z	BatteryV: 09.99	Latitude: 76.860915	Longitude: -8.754304	Vul: 11.73
Timestamp: 2016-09-04T14:30:36.001Z	BatteryV: 09.96	Latitude: 76.861274	Longitude: -8.746682	Vul: 11.70
Timestamp: 2016-09-04T14:00:12.001Z	BatteryV: 10.02	Latitude: 76.861901	Longitude: -8.739117	Vul: 11.73
Timestamp: 2016-09-04T13:30:12.001Z	BatteryV: 09.96	Latitude: 76.862464	Longitude: -8.729325	Vul: 11.73
Timestamp: 2016-09-04T13:00:36.001Z	BatteryV: 09.99	Latitude: 76.862829	Longitude: -8.718803	Vul: 11.73
Timestamp: 2016-09-04T12:30:13.001Z	BatteryV: 10.14	Latitude: 76.863309	Longitude: -8.708486	Vul: 11.73
Timestamp: 2016-09-04T12:00:13.001Z	BatteryV: 10.08	Latitude: 76.864058	Longitude: -8.697286	Vul: 11.76
Timestamp: 2016-09-04T11:30:36.001Z	BatteryV: 10.08	Latitude: 76.865338	Longitude: -8.684749	Vul: 11.76
Timestamp: 2016-09-04T11:00:12.001Z	BatteryV: 10.02	Latitude: 76.866982	Longitude: -8.670016	Vul: 11.76
Timestamp: 2016-09-04T10:30:12.001Z	BatteryV: 10.02	Latitude: 76.868397	Longitude: -8.658694	Vul: 11.76
Timestamp: 2016-09-04T10:00:11.001Z	BatteryV: 10.08	Latitude: 76.869818	Longitude: -8.648032	Vul: 11.76
Timestamp: 2016-09-04T09:30:36.001Z	BatteryV: 10.02	Latitude: 76.870842	Longitude: -8.635565	Vul: 11.76
Timestamp: 2016-09-04T09:00:08.001Z	BatteryV: 10.08	Latitude: 76.872749	Longitude: -8.621414	Vul: 11.76
Timestamp: 2016-09-04T08:30:06.001Z	BatteryV: 09.99	Latitude: 76.875085	Longitude: -8.607213	Vul: 11.73
Timestamp: 2016-09-04T08:00:06.001Z	BatteryV: 10.05	Latitude: 76.877453	Longitude: -8.592115	Vul: 11.76
Timestamp: 2016-09-04T07:30:36.001Z	BatteryV: 10.02	Latitude: 76.879648	Longitude: -8.576736	Vul: 11.76
Timestamp: 2016-09-04T07:00:13.001Z	BatteryV: 10.08	Latitude: 76.883014	Longitude: -8.565133	Vul: 11.73
Timestamp: 2016-09-04T06:30:35.001Z	BatteryV: 10.02	Latitude: 76.886726	Longitude: -8.557440	Vul: 11.76
Timestamp: 2016-09-04T06:00:06.001Z	BatteryV: 10.05	Latitude: 76.890099	Longitude: -8.550720	Vul: 11.73
Timestamp: 2016-09-04T05:30:36.001Z	BatteryV: 10.02	Latitude: 76.893574	Longitude: -8.543373	Vul: 11.76
Timestamp: 2016-09-04T05:00:13.001Z	BatteryV: 10.08	Latitude: 76.896794	Longitude: -8.538067	Vul: 11.79
Timestamp: 2016-09-04T04:30:13.001Z	BatteryV: 10.05	Latitude: 76.899558	Longitude: -8.534534	Vul: 11.79
Timestamp: 2016-09-04T04:00:12.001Z	BatteryV: 10.05	Latitude: 76.902458	Longitude: -8.530944	Vul: 11.76
Timestamp: 2016-09-04T03:30:37.001Z	BatteryV: 10.05	Latitude: 76.905037	Longitude: -8.528064	Vul: 11.76
Timestamp: 2016-09-04T03:00:12.001Z	BatteryV: 09.99	Latitude: 76.908134	Longitude: -8.524851	Vul: 11.76
Timestamp: 2016-09-04T02:30:13.001Z	BatteryV: 10.02	Latitude: 76.911168	Longitude: -8.523834	Vul: 11.73
Timestamp: 2016-09-04T02:00:13.001Z	BatteryV: 10.08	Latitude: 76.913414	Longitude: -8.524563	Vul: 11.73
Timestamp: 2016-09-04T01:30:36.001Z	BatteryV: 10.08	Latitude: 76.915430	Longitude: -8.525600	Vul: 11.76
Timestamp: 2016-09-04T01:00:12.001Z	BatteryV: 09.99	Latitude: 76.917069	Longitude: -8.525472	Vul: 11.76
Timestamp: 2016-09-04T00:30:36.001Z	BatteryV: 10.11	Latitude: 76.918182	Longitude: -8.522970	Vul: 11.76
Timestamp: 2016-09-04T00:00:09.001Z	BatteryV: 10.02	Latitude: 76.919917	Longitude: -8.517216	Vul: 11.76
Timestamp: 2016-09-03T23:30:07.001Z	BatteryV: 10.05	Latitude: 76.921837	Longitude: -8.509510	Vul: 11.76
Timestamp: 2016-09-03T23:00:09.001Z	BatteryV: 09.99	Latitude: 76.923514	Longitude: -8.499174	Vul: 11.76
Timestamp: 2016-09-03T22:30:36.001Z	BatteryV: 10.08	Latitude: 76.924947	Longitude: -8.486323	Vul: 11.73
Timestamp: 2016-09-03T22:00:07.001Z	BatteryV: 10.05	Latitude: 76.926790	Longitude: -8.470374	Vul: 11.76
Timestamp: 2016-09-03T21:30:36.001Z	BatteryV: 09.96	Latitude: 76.929472	Longitude: -8.452749	Vul: 11.76
Timestamp: 2016-09-03T21:00:07.001Z	BatteryV: 09.99	Latitude: 76.932749	Longitude: -8.434016	Vul: 11.73
Timestamp: 2016-09-03T20:30:05.001Z	BatteryV: 09.99	Latitude: 76.936096	Longitude: -8.416243	Vul: 11.73
Timestamp: 2016-09-03T11:00:13.001Z	BatteryV: 10.11	Latitude: 77.009472	Longitude: -8.275360	Vul: 11.85
Timestamp: 2016-09-03T10:32:00.001Z	BatteryV: 10.17	Latitude: 77.013325	Longitude: -8.269536	Vul: 11.85
Timestamp: 2016-09-03T10:01:53.001Z	BatteryV: 10.08	Latitude: 77.017088	Longitude: -8.262426	Vul: 11.82
Timestamp: 2016-09-03T09:30:12.001Z	BatteryV: 10.05	Latitude: 77.021030	Longitude: -8.252198	Vul: 11.88
Timestamp: 2016-09-03T09:00:13.001Z	BatteryV: 10.17	Latitude: 77.024922	Longitude: -8.242170	Vul: 11.85
Timestamp: 2016-09-03T08:31:00.001Z	BatteryV: 10.08	Latitude: 77.028762	Longitude: -8.234419	Vul: 11.85
Timestamp: 2016-09-03T07:30:07.001Z	BatteryV: 09.96	Latitude: 77.035149	Longitude: -8.224365	Vul: 11.85
Timestamp: 2016-09-03T07:02:35.001Z	BatteryV: 10.02	Latitude: 77.038336	Longitude: -8.220621	Vul: 11.82
Timestamp: 2016-09-03T06:00:06.001Z	BatteryV: 09.93	Latitude: 77.046554	Longitude: -8.209165	Vul: 11.85
Timestamp: 2016-09-03T05:00:06.001Z	BatteryV: 10.20	Latitude: 77.055680	Longitude: -8.200557	Vul: 11.85
Timestamp: 2016-09-03T04:32:24.001Z	BatteryV: 10.17	Latitude: 77.060352	Longitude: -8.197574	Vul: 11.82
Timestamp: 2016-09-03T04:00:07.001Z	BatteryV: 09.96	Latitude: 77.065926	Longitude: -8.196486	Vul: 11.85
Timestamp: 2016-09-03T03:30:36.001Z	BatteryV: 10.20	Latitude: 77.070867	Longitude: -8.197530	Vul: 11.85
Timestamp: 2016-09-03T03:00:12.001Z	BatteryV: 10.08	Latitude: 77.076032	Longitude: -8.202150	Vul: 11.85
Timestamp: 2016-09-03T02:30:12.001Z	BatteryV: 10.20	Latitude: 77.080883	Longitude: -8.208314	Vul: 11.85
Timestamp: 2016-09-03T02:00:36.001Z	BatteryV: 10.20	Latitude: 77.085702	Longitude: -8.217414	Vul: 11.82
Timestamp: 2016-09-03T01:30:13.001Z	BatteryV: 10.23	Latitude: 77.089824	Longitude: -8.227443	Vul: 11.85
Timestamp: 2016-09-03T01:00:13.001Z	BatteryV: 10.17	Latitude: 77.093805	Longitude: -8.237197	Vul: 11.85
Timestamp: 2016-09-03T00:30:12.001Z	BatteryV: 10.20	Latitude: 77.097107	Longitude: -8.244890	Vul: 11.88
Timestamp: 2016-09-03T00:00:12.001Z	BatteryV: 10.20	Latitude: 77.100416	Longitude: -8.252986	Vul: 11.85
Timestamp: 2016-09-02T23:30:36.001Z	BatteryV: 10.08	Latitude: 77.103450	Longitude: -8.260525	Vul: 11.82
Timestamp: 2016-09-02T23:00:07.001Z	BatteryV: 10.20	Latitude: 77.105818	Longitude: -8.265568	Vul: 11.85
Timestamp: 2016-09-02T22:30:07.001Z	BatteryV: 10.26	Latitude: 77.108032	Longitude: -8.268941	Vul: 11.85
Timestamp: 2016-09-02T22:00:36.001Z	BatteryV: 10.20	Latitude: 77.110067	Longitude: -8.271379	Vul: 11.85
Timestamp: 2016-09-02T21:30:06.001Z	BatteryV: 10.23	Latitude: 77.111853	Longitude: -8.272269	Vul: 11.85
Timestamp: 2016-09-02T21:00:06.001Z	BatteryV: 10.20	Latitude: 77.113510	Longitude: -8.270144	Vul: 11.85
Timestamp: 2016-09-02T20:30:36.001Z	BatteryV: 10.17	Latitude: 77.115053	Longitude: -8.266131	Vul: 11.85
Timestamp: 2016-09-02T20:00:06.001Z	BatteryV: 10.17	Latitude: 77.116730	Longitude: -8.261427	Vul: 11.85
Timestamp: 2016-09-02T19:00:06.001Z	BatteryV: 10.14	Latitude: 77.120634	Longitude: -8.247443	Vul: 11.85
Timestamp: 2016-09-02T18:32:29.001Z	BatteryV: 10.20	Latitude: 77.123021	Longitude: -8.239795	Vul: 11.82
Timestamp: 2016-09-02T18:00:07.001Z	BatteryV: 10.02	Latitude: 77.126304	Longitude: -8.229805	Vul: 11.85
Timestamp: 2016-09-02T17:30:18.001Z	BatteryV: 09.99	Latitude: 77.129696	Longitude: -8.221971	Vul: 11.82
Timestamp: 2016-09-02T17:00:04.001Z	BatteryV: 10.14	Latitude: 77.133587	Longitude: -8.211462	Vul: 11.82
Timestamp: 2016-09-02T16:24:33.001Z	BatteryV: 10.11	Latitude: 77.138656	Longitude: -8.199674	Vul: 11.82
Timestamp: 2016-09-02T13:30:06.001Z	BatteryV: 10.05	Latitude: 77.164557	Longitude: -8.189574	Vul: 11.85
Timestamp: 2016-09-02T13:00:29.001Z	BatteryV: 10.08	Latitude: 77.173139	Longitude: -8.225318	Vul: 11.85
Timestamp: 2016-09-02T12:30:13.001Z	BatteryV: 10.17	Latitude: 77.170611	Longitude: -8.199846	Vul: 11.88
Timestamp: 2016-09-02T12:00:37.001Z	BatteryV: 10.23	Latitude: 77.171904	Longitude: -8.206995	Vul: 11.82
Timestamp: 2016-09-02T11:30:12.001Z	BatteryV: 10.20	Latitude: 77.172205	Longitude: -8.213146	Vul: 11.88
Timestamp: 2016-09-02T11:00:12.001Z	BatteryV: 10.23	Latitude: 77.171629	Longitude: -8.216640	Vul: 11.88
Timestamp: 2016-09-02T10:30:36.001Z	BatteryV: 10.05	Latitude: 77.170048	Longitude: -8.217946	Vul: 11.85
Timestamp: 2016-09-02T10:00:13.001Z	BatteryV: 10.17	Latitude: 77.168467	Longitude: -8.215488	Vul: 11.85
Timestamp: 2016-09-02T09:30:36.001Z	BatteryV: 10.23	Latitude: 77.166970	Longitude: -8.210394	Vul: 11.88
Timestamp: 2016-09-02T09:00:12.001Z	BatteryV: 10.23	Latitude: 77.166291	Longitude: -8.201146	Vul: 11.88
Timestamp: 2016-09-02T08:30:12.001Z	BatteryV: 10.17	Latitude: 77.166163	Longitude: -8.191290	Vul: 11.88
Timestamp: 2016-09-02T08:00:36.001Z	BatteryV: 10.20	Latitude: 77.166445	Longitude: -8.179456	Vul: 11.85
Timestamp: 2016-09-02T07:30:36.001Z	BatteryV: 10.23	Latitude: 77.167731	Longitude: -8.164058	Vul: 11.88
Timestamp: 2016-09-02T07:00:06.001Z	BatteryV: 10.17	Latitude: 77.169043	Longitude: -8.150381	Vul: 11.88
Timestamp: 2016-09-02T06:30:35.001Z	BatteryV: 10.23	Latitude: 77.170445	Longitude: -8.137203	Vul: 11.85
Timestamp: 2016-09-02T06:00:07.001Z	BatteryV: 10.20	Latitude: 77.172474	Longitude: -8.122202	Vul: 11.85
Timestamp: 2016-09-02T05:30:36.001Z	BatteryV: 10.17	Latitude: 77.174522	Longitude: -8.109984	Vul: 11.85
Timestamp: 2016-09-02T05:00:09.001Z	BatteryV: 10.20	Latitude: 77.176755	Longitude: -8.100736	Vul: 11.85
Timestamp: 2016-09-02T04:30:36.001Z	BatteryV: 10.14	Latitude: 77.178829	Longitude: -8.090778	Vul: 11.85
Timestamp: 2016-09-02T04:00:06.001Z	BatteryV: 10.23	Latitude: 77.181267	Longitude: -8.081350	Vul: 11.88
Timestamp: 2016-09-02T03:30:36.001Z	BatteryV: 10.20	Latitude: 77.184006	Longitude: -8.074835	Vul: 11.85
Timestamp: 2016-09-02T03:00:13.001Z	BatteryV: 10.14	Latitude: 77.186963	Longitude: -8.069664	Vul: 11.88
Timestamp: 2016-09-02T02:30:13.001Z	BatteryV: 10.17	Latitude: 77.189376	Longitude: -8.067936	Vul: 11.85
Timestamp: 2016-09-02T02:00:36.001Z	BatteryV: 10.11	Latitude: 77.191386	Longitude: -8.068128	Vul: 11.85
Timestamp: 2016-09-02T01:30:35.001Z	BatteryV: 10.17	Latitude: 77.192992	Longitude: -8.070202	Vul: 11.85
Timestamp: 2016-09-02T01:00:12.001Z	BatteryV: 10.14	Latitude: 77.194266	Longitude: -8.070810	Vul: 11.82
Timestamp: 2016-09-02T00:30:36.001Z	BatteryV: 10.14	Latitude: 77.194374	Longitude: -8.075968	Vul: 11.82
Timestamp: 2016-09-02T00:00:13.001Z	BatteryV: 10.11	Latitude: 77.193875	Longitude: -8.082451	Vul: 11.85
Timestamp: 2016-09-01T23:31:34.001Z	BatteryV: 10.11	Latitude: 77.193395	Longitude: -8.088358	Vul: 11.82
Timestamp: 2016-09-01T23:01:35.001Z	BatteryV: 10.02	Latitude: 77.192154	Longitude: -8.094803	Vul: 11.82
Timestamp: 2016-09-01T22:30:12.001Z	BatteryV: 10.17	Latitude: 77.190528	Longitude: -8.097235	Vul: 11.85
Timestamp: 2016-09-01T22:00:36.001Z	BatteryV: 10.11	Latitude: 77.188947	Longitude: -8.093510	Vul: 11.82
Timestamp: 2016-09-01T21:30:13.001Z	BatteryV: 10.11	Latitude: 77.187526	Longitude: -8.087968	Vul: 11.82
Timestamp: 2016-09-01T21:00:36.001Z	BatteryV: 10.14	Latitude: 77.186246	Longitude: -8.080326	Vul: 11.85
Timestamp: 2016-09-01T20:30:16.001Z	BatteryV: 10.08	Latitude: 77.185453	Longitude: -8.067168	Vul: 11.85
Timestamp: 2016-09-01T20:01:53.001Z	BatteryV: 10.11	Latitude: 77.185690	Longitude: -8.053568	Vul: 11.82
Timestamp: 2016-09-01T19:30:36.001Z	BatteryV: 10.11	Latitude: 77.186362	Longitude: -8.037440	Vul: 11.85
Timestamp: 2016-09-01T19:00:07.001Z	BatteryV: 10.17	Latitude: 77.187590	Longitude: -8.021542	Vul: 11.85
Timestamp: 2016-09-01T18:30:06.001Z	BatteryV: 10.14	Latitude: 77.189504	Longitude: -8.005318	Vul: 11.85
Timestamp: 2016-09-01T18:00:35.001Z	BatteryV: 10.11	Latitude: 77.191635	Longitude: -7.989126	Vul: 11.82
Timestamp: 2016-09-01T17:30:06.001Z	BatteryV: 10.11	Latitude: 77.193696	Longitude: -7.973075	Vul: 11.82
Timestamp: 2016-09-01T17:00:13.001Z	BatteryV: 10.11	Latitude: 77.196090	Longitude: -7.958509	Vul: 11.82
Timestamp: 2016-09-01T16:30:13.001Z	BatteryV: 10.14	Latitude: 77.198944	Longitude: -7.944141	Vul: 11.82
Timestamp: 2016-09-01T16:00:36.001Z	BatteryV: 10.05	Latitude: 77.201677	Longitude: -7.930662	Vul: 11.79
Timestamp: 2016-09-01T15:30:12.001Z	BatteryV: 10.05	Latitude: 77.204262	Longitude: -7.918989	Vul: 11.79
Timestamp: 2016-09-01T15:00:12.001Z	BatteryV: 10.08	Latitude: 77.206534	Longitude: -7.909952	Vul: 11.79
Timestamp: 2016-09-01T14:30:37.001Z	BatteryV: 09.99	Latitude: 77.208768	Longitude: -7.900710	Vul: 11.76
Timestamp: 2016-09-01T14:00:13.001Z	BatteryV: 10.08	Latitude: 77.210899	Longitude: -7.889248	Vul: 11.76
Timestamp: 2016-09-01T13:30:12.001Z	BatteryV: 09.99	Latitude: 77.213050	Longitude: -7.877427	Vul: 11.79
Timestamp: 2016-09-01T13:00:35.001Z	BatteryV: 09.96	Latitude: 77.214931	Longitude: -7.867341	Vul: 11.79
Timestamp: 2016-09-01T12:30:35.001Z	BatteryV: 09.96	Latitude: 77.216096	Longitude: -7.855507	Vul: 11.79
Timestamp: 2016-09-01T12:00:35.001Z	BatteryV: 10.05	Latitude: 77.217267	Longitude: -7.841773	Vul: 11.79
Timestamp: 2016-09-01T11:30:15.001Z	BatteryV: 10.05	Latitude: 77.218477	Longitude: -7.825888	Vul: 11.76
Timestamp: 2016-09-01T11:00:06.001Z	BatteryV: 10.08	Latitude: 77.219450	Longitude: -7.809414	Vul: 11.82
Timestamp: 2016-09-01T10:32:35.001Z	BatteryV: 09.96	Latitude: 77.220390	Longitude: -7.793638	Vul: 11.79
Timestamp: 2016-09-01T10:00:06.001Z	BatteryV: 09.99	Latitude: 77.221562	Longitude: -7.773939	Vul: 11.79
Timestamp: 2016-09-01T09:31:05.001Z	BatteryV: 10.05	Latitude: 77.222099	Longitude: -7.755661	Vul: 11.79
Timestamp: 2016-09-01T09:00:07.001Z	BatteryV: 09.96	Latitude: 77.222848	Longitude: -7.733856	Vul: 11.76
Timestamp: 2016-09-01T08:30:06.001Z	BatteryV: 10.02	Latitude: 77.223840	Longitude: -7.711277	Vul: 11.79
Timestamp: 2016-09-01T08:02:33.001Z	BatteryV: 10.02	Latitude: 77.225062	Longitude: -7.690445	Vul: 11.76
Timestamp: 2016-09-01T07:30:07.001Z	BatteryV: 09.99	Latitude: 77.226880	Longitude: -7.664634	Vul: 11.76
Timestamp: 2016-09-01T07:00:05.001Z	BatteryV: 09.99	Latitude: 77.228819	Longitude: -7.637843	Vul: 11.76
Timestamp: 2016-08-31T08:30:06.001Z	BatteryV: 10.11	Latitude: 77.218451	Longitude: -6.898496	Vul: 11.79
Timestamp: 2016-08-31T08:01:05.001Z	BatteryV: 10.05	Latitude: 77.217715	Longitude: -6.877978	Vul: 11.79
Timestamp: 2016-08-31T07:30:07.001Z	BatteryV: 09.93	Latitude: 77.217318	Longitude: -6.856474	Vul: 11.79
Timestamp: 2016-08-31T07:01:36.001Z	BatteryV: 09.72	Latitude: 77.217050	Longitude: -6.838374	Vul: 11.79
Timestamp: 2016-08-29T16:00:13.001Z	BatteryV: 10.44	Latitude: 77.433933	Longitude: -5.830022	Vul: 12.03
Timestamp: 2016-08-29T15:30:54.001Z	BatteryV: 10.41	Latitude: 77.440237	Longitude: -5.834483	Vul: 12.00
Timestamp: 2016-08-29T15:00:13.001Z	BatteryV: 10.29	Latitude: 77.445702	Longitude: -5.843142	Vul: 12.00
Timestamp: 2016-08-29T14:30:12.001Z	BatteryV: 10.47	Latitude: 77.450221	Longitude: -5.851494	Vul: 12.03
Timestamp: 2016-08-29T14:00:35.001Z	BatteryV: 10.41	Latitude: 77.454400	Longitude: -5.859763	Vul: 12.03
Timestamp: 2016-08-29T13:30:12.001Z	BatteryV: 10.44	Latitude: 77.457958	Longitude: -5.869280	Vul: 12.03
Timestamp: 2016-08-29T13:00:12.001Z	BatteryV: 10.41	Latitude: 77.460717	Longitude: -5.876538	Vul: 12.03
Timestamp: 2016-08-29T12:30:07.001Z	BatteryV: 10.44	Latitude: 77.463104	Longitude: -5.882118	Vul: 12.00
Timestamp: 2016-08-29T12:00:36.001Z	BatteryV: 10.41	Latitude: 77.465216	Longitude: -5.885600	Vul: 12.00
Timestamp: 2016-08-29T11:30:06.001Z	BatteryV: 10.44	Latitude: 77.467008	Longitude: -5.887155	Vul: 12.03
Timestamp: 2016-08-29T11:00:59.001Z	BatteryV: 10.35	Latitude: 77.469370	Longitude: -5.888064	Vul: 12.00
Timestamp: 2016-08-29T10:30:07.001Z	BatteryV: 10.32	Latitude: 77.471962	Longitude: -5.889990	Vul: 12.00
Timestamp: 2016-08-29T10:02:35.001Z	BatteryV: 10.35	Latitude: 77.473939	Longitude: -5.889952	Vul: 12.00
Timestamp: 2016-08-29T09:32:06.001Z	BatteryV: 10.41	Latitude: 77.476531	Longitude: -5.890515	Vul: 12.00
Timestamp: 2016-08-29T09:01:35.001Z	BatteryV: 10.41	Latitude: 77.479296	Longitude: -5.889242	Vul: 12.03
Timestamp: 2016-08-29T08:30:07.001Z	BatteryV: 10.41	Latitude: 77.482982	Longitude: -5.888422	Vul: 12.00
Timestamp: 2016-08-29T08:00:36.001Z	BatteryV: 10.41	Latitude: 77.486733	Longitude: -5.890074	Vul: 12.00
Timestamp: 2016-08-29T07:30:13.001Z	BatteryV: 10.44	Latitude: 77.490803	Longitude: -5.892800	Vul: 12.00
Timestamp: 2016-08-29T07:00:13.001Z	BatteryV: 10.41	Latitude: 77.495117	Longitude: -5.896358	Vul: 12.00
Timestamp: 2016-08-29T06:30:12.001Z	BatteryV: 10.35	Latitude: 77.499904	Longitude: -5.902246	Vul: 12.00
Timestamp: 2016-08-29T06:00:36.001Z	BatteryV: 10.29	Latitude: 77.505350	Longitude: -5.911085	Vul: 11.97
Timestamp: 2016-08-29T05:30:12.001Z	BatteryV: 10.38	Latitude: 77.510957	Longitude: -5.921242	Vul: 12.00
Timestamp: 2016-08-29T05:00:13.001Z	BatteryV: 10.20	Latitude: 77.516723	Longitude: -5.932109	Vul: 11.97
Timestamp: 2016-08-29T04:30:42.001Z	BatteryV: 10.38	Latitude: 77.522304	Longitude: -5.943469	Vul: 11.97
Timestamp: 2016-08-29T04:01:35.001Z	BatteryV: 10.41	Latitude: 77.527136	Longitude: -5.957638	Vul: 11.97
Timestamp: 2016-08-29T03:31:55.001Z	BatteryV: 10.38	Latitude: 77.531398	Longitude: -5.976250	Vul: 11.94
Timestamp: 2016-08-29T03:00:22.001Z	BatteryV: 10.38	Latitude: 77.534982	Longitude: -5.998355	Vul: 11.97
Timestamp: 2016-08-29T01:30:06.001Z	BatteryV: 10.26	Latitude: 77.541574	Longitude: -6.047482	Vul: 11.97
Timestamp: 2016-08-29T01:00:59.001Z	BatteryV: 10.32	Latitude: 77.543366	Longitude: -6.058528	Vul: 11.94
Timestamp: 2016-08-29T00:30:07.001Z	BatteryV: 10.17	Latitude: 77.545510	Longitude: -6.065805	Vul: 11.94
Timestamp: 2016-08-29T00:00:09.001Z	BatteryV: 10.02	Latitude: 77.547770	Longitude: -6.071488	Vul: 11.94
Timestamp: 2016-08-28T23:30:07.001Z	BatteryV: 10.29	Latitude: 77.550624	Longitude: -6.076006	Vul: 11.91
Timestamp: 2016-08-28T23:00:05.001Z	BatteryV: 10.26	Latitude: 77.554035	Longitude: -6.079558	Vul: 11.94
Timestamp: 2016-08-28T10:30:24.001Z	BatteryV: 10.47	Latitude: 77.665734	Longitude: -6.428614	Vul: 11.97
Timestamp: 2016-08-28T10:00:14.001Z	BatteryV: 10.44	Latitude: 77.662880	Longitude: -6.466541	Vul: 12.03
Timestamp: 2016-08-28T09:30:36.001Z	BatteryV: 10.38	Latitude: 77.666022	Longitude: -6.489440	Vul: 12.00
Timestamp: 2016-08-28T09:00:13.001Z	BatteryV: 10.38	Latitude: 77.669594	Longitude: -6.510566	Vul: 12.00
Timestamp: 2016-08-28T08:30:08.001Z	BatteryV: 10.35	Latitude: 77.673747	Longitude: -6.528826	Vul: 12.00
Timestamp: 2016-08-28T07:30:12.001Z	BatteryV: 10.35	Latitude: 77.682144	Longitude: -6.560851	Vul: 12.00
Timestamp: 2016-08-28T07:00:36.001Z	BatteryV: 10.29	Latitude: 77.686323	Longitude: -6.576877	Vul: 11.97
Timestamp: 2016-08-28T06:30:13.001Z	BatteryV: 10.32	Latitude: 77.690694	Longitude: -6.589114	Vul: 11.97
Timestamp: 2016-08-28T06:01:00.001Z	BatteryV: 10.38	Latitude: 77.695603	Longitude: -6.601011	Vul: 11.94
Timestamp: 2016-08-28T05:30:36.001Z	BatteryV: 10.35	Latitude: 77.701875	Longitude: -6.613677	Vul: 11.97
Timestamp: 2016-08-28T05:00:10.001Z	BatteryV: 10.35	Latitude: 77.708570	Longitude: -6.627552	Vul: 11.94
Timestamp: 2016-08-28T04:30:08.001Z	BatteryV: 10.20	Latitude: 77.715194	Longitude: -6.642816	Vul: 11.97
Timestamp: 2016-08-28T04:01:36.001Z	BatteryV: 10.23	Latitude: 77.720627	Longitude: -6.659962	Vul: 11.94
Timestamp: 2016-08-24T21:00:12.001Z	BatteryV: 10.68	Latitude: 78.537139	Longitude: -7.660634	Vul: 12.24
Timestamp: 2016-08-24T20:30:08.001Z	BatteryV: 10.83	Latitude: 78.541690	Longitude: -7.665715	Vul: 12.27
Timestamp: 2016-08-24T19:30:12.001Z	BatteryV: 10.56	Latitude: 78.549235	Longitude: -7.678579	Vul: 12.24
Timestamp: 2016-08-24T19:00:12.001Z	BatteryV: 10.65	Latitude: 78.552448	Longitude: -7.686080	Vul: 12.24
Timestamp: 2016-08-24T18:31:23.001Z	BatteryV: 10.74	Latitude: 78.555315	Longitude: -7.693152	Vul: 12.24
Timestamp: 2016-08-24T18:00:10.001Z	BatteryV: 10.62	Latitude: 78.558016	Longitude: -7.700838	Vul: 12.27
Timestamp: 2016-08-24T17:30:07.001Z	BatteryV: 10.71	Latitude: 78.560390	Longitude: -7.708512	Vul: 12.24
Timestamp: 2016-08-24T17:00:06.001Z	BatteryV: 10.65	Latitude: 78.562419	Longitude: -7.720077	Vul: 12.24
Timestamp: 2016-08-24T16:31:59.001Z	BatteryV: 10.74	Latitude: 78.563565	Longitude: -7.729978	Vul: 12.24
Timestamp: 2016-08-24T16:02:24.001Z	BatteryV: 10.62	Latitude: 78.564141	Longitude: -7.735334	Vul: 12.21
Timestamp: 2016-08-24T14:00:35.001Z	BatteryV: 10.71	Latitude: 78.569594	Longitude: -7.717747	Vul: 12.24
Timestamp: 2016-08-24T13:31:05.001Z	BatteryV: 10.74	Latitude: 78.572518	Longitude: -7.707142	Vul: 12.24
Timestamp: 2016-08-24T13:00:06.001Z	BatteryV: 10.77	Latitude: 78.575891	Longitude: -7.694918	Vul: 12.24
Timestamp: 2016-08-24T12:30:09.001Z	BatteryV: 10.74	Latitude: 78.580006	Longitude: -7.682125	Vul: 12.27
Timestamp: 2016-08-24T12:00:36.001Z	BatteryV: 10.77	Latitude: 78.584678	Longitude: -7.669869	Vul: 12.24
Timestamp: 2016-08-24T11:30:12.001Z	BatteryV: 10.77	Latitude: 78.590157	Longitude: -7.658778	Vul: 12.24
Timestamp: 2016-08-24T11:00:08.001Z	BatteryV: 10.74	Latitude: 78.595763	Longitude: -7.652218	Vul: 12.24
Timestamp: 2016-08-24T10:30:08.001Z	BatteryV: 10.77	Latitude: 78.601402	Longitude: -7.647027	Vul: 12.24
Timestamp: 2016-08-24T10:00:36.001Z	BatteryV: 10.74	Latitude: 78.607130	Longitude: -7.643866	Vul: 12.21
Timestamp: 2016-08-24T09:30:13.001Z	BatteryV: 10.74	Latitude: 78.613427	Longitude: -7.645574	Vul: 12.21
Timestamp: 2016-08-24T09:00:12.001Z	BatteryV: 10.71	Latitude: 78.619411	Longitude: -7.651949	Vul: 12.21
Timestamp: 2016-08-24T08:30:57.001Z	BatteryV: 10.68	Latitude: 78.624691	Longitude: -7.661203	Vul: 12.21
Timestamp: 2016-08-24T08:01:35.001Z	BatteryV: 10.56	Latitude: 78.629005	Longitude: -7.675283	Vul: 12.21
Timestamp: 2016-08-24T07:30:07.001Z	BatteryV: 10.68	Latitude: 78.632614	Longitude: -7.693946	Vul: 12.21
Timestamp: 2016-08-24T06:30:06.001Z	BatteryV: 10.53	Latitude: 78.636627	Longitude: -7.730285	Vul: 12.18
Timestamp: 2016-08-24T05:30:06.001Z	BatteryV: 10.65	Latitude: 78.637542	Longitude: -7.755315	Vul: 12.18
Timestamp: 2016-08-24T05:02:27.001Z	BatteryV: 10.56	Latitude: 78.637440	Longitude: -7.761248	Vul: 12.15
Timestamp: 2016-08-23T13:30:07.001Z	BatteryV: 10.83	Latitude: 78.691898	Longitude: -8.041542	Vul: 12.30
Timestamp: 2016-08-23T13:00:14.001Z	BatteryV: 10.86	Latitude: 78.691270	Longitude: -8.043034	Vul: 12.30
Timestamp: 2016-08-23T12:30:06.001Z	BatteryV: 10.62	Latitude: 78.690630	Longitude: -8.041350	Vul: 12.30
Timestamp: 2016-08-23T12:00:35.001Z	BatteryV: 10.71	Latitude: 78.690720	Longitude: -8.036442	Vul: 12.27
Timestamp: 2016-08-23T11:30:08.001Z	BatteryV: 10.86	Latitude: 78.691622	Longitude: -8.030925	Vul: 12.30
Timestamp: 2016-08-23T11:00:20.001Z	BatteryV: 10.83	Latitude: 78.693274	Longitude: -8.024058	Vul: 12.30
Timestamp: 2016-08-23T10:30:13.001Z	BatteryV: 10.89	Latitude: 78.695398	Longitude: -8.017261	Vul: 12.30
Timestamp: 2016-08-23T10:01:06.001Z	BatteryV: 10.86	Latitude: 78.698163	Longitude: -8.007334	Vul: 12.33
Timestamp: 2016-08-23T09:30:12.001Z	BatteryV: 10.86	Latitude: 78.701331	Longitude: -7.998970	Vul: 12.30
Timestamp: 2016-08-23T09:00:37.001Z	BatteryV: 10.86	Latitude: 78.704966	Longitude: -7.993229	Vul: 12.33
Timestamp: 2016-08-23T08:30:13.001Z	BatteryV: 10.89	Latitude: 78.709152	Longitude: -7.990202	Vul: 12.30
Timestamp: 2016-08-23T08:00:59.001Z	BatteryV: 10.86	Latitude: 78.713626	Longitude: -7.990605	Vul: 12.30
Timestamp: 2016-08-23T07:30:36.001Z	BatteryV: 10.86	Latitude: 78.718195	Longitude: -7.995437	Vul: 12.30
Timestamp: 2016-08-23T07:00:12.001Z	BatteryV: 10.86	Latitude: 78.722221	Longitude: -8.005926	Vul: 12.33
Timestamp: 2016-08-23T06:30:12.001Z	BatteryV: 10.83	Latitude: 78.725216	Longitude: -8.017837	Vul: 12.30
Timestamp: 2016-08-23T06:00:36.001Z	BatteryV: 10.77	Latitude: 78.727718	Longitude: -8.026989	Vul: 12.33
Timestamp: 2016-08-23T05:30:07.001Z	BatteryV: 10.80	Latitude: 78.730464	Longitude: -8.036013	Vul: 12.30
Timestamp: 2016-08-23T05:02:06.001Z	BatteryV: 10.89	Latitude: 78.732486	Longitude: -8.045139	Vul: 12.30
Timestamp: 2016-08-23T04:30:06.001Z	BatteryV: 10.86	Latitude: 78.734413	Longitude: -8.055853	Vul: 12.33
Timestamp: 2016-08-23T04:00:36.001Z	BatteryV: 10.80	Latitude: 78.736243	Longitude: -8.066266	Vul: 12.33
Timestamp: 2016-08-23T03:30:06.001Z	BatteryV: 10.86	Latitude: 78.738035	Longitude: -8.077664	Vul: 12.33
Timestamp: 2016-08-23T03:00:07.001Z	BatteryV: 10.89	Latitude: 78.739763	Longitude: -8.091859	Vul: 12.36
Timestamp: 2016-08-23T02:30:36.001Z	BatteryV: 10.71	Latitude: 78.740858	Longitude: -8.105920	Vul: 12.33
Timestamp: 2016-08-23T02:00:06.001Z	BatteryV: 10.86	Latitude: 78.741408	Longitude: -8.117190	Vul: 12.30
Timestamp: 2016-08-23T01:30:06.001Z	BatteryV: 10.83	Latitude: 78.742253	Longitude: -8.125248	Vul: 12.33
Timestamp: 2016-08-23T01:00:06.001Z	BatteryV: 10.83	Latitude: 78.742765	Longitude: -8.131309	Vul: 12.33
Timestamp: 2016-08-23T00:30:13.001Z	BatteryV: 10.77	Latitude: 78.743437	Longitude: -8.133536	Vul: 12.30
Timestamp: 2016-08-23T00:00:36.001Z	BatteryV: 10.86	Latitude: 78.744563	Longitude: -8.131578	Vul: 12.33
Timestamp: 2016-08-22T23:30:12.001Z	BatteryV: 10.86	Latitude: 78.746598	Longitude: -8.123840	Vul: 12.33
Timestamp: 2016-08-22T23:00:36.001Z	BatteryV: 10.86	Latitude: 78.748698	Longitude: -8.121600	Vul: 12.30
Timestamp: 2016-08-22T22:30:14.001Z	BatteryV: 10.83	Latitude: 78.751514	Longitude: -8.121120	Vul: 12.33
Timestamp: 2016-08-22T22:00:13.001Z	BatteryV: 10.83	Latitude: 78.754534	Longitude: -8.123610	Vul: 12.30
Timestamp: 2016-08-22T21:30:12.001Z	BatteryV: 10.89	Latitude: 78.757830	Longitude: -8.127450	Vul: 12.33
Timestamp: 2016-08-22T21:00:35.001Z	BatteryV: 10.86	Latitude: 78.761459	Longitude: -8.132992	Vul: 12.33
Timestamp: 2016-08-22T20:30:32.001Z	BatteryV: 10.86	Latitude: 78.765414	Longitude: -8.138637	Vul: 12.30
Timestamp: 2016-08-22T20:01:59.001Z	BatteryV: 10.83	Latitude: 78.769190	Longitude: -8.145184	Vul: 12.27
Timestamp: 2016-08-22T19:30:36.001Z	BatteryV: 10.80	Latitude: 78.773056	Longitude: -8.154464	Vul: 12.30
Timestamp: 2016-08-22T19:00:09.001Z	BatteryV: 10.83	Latitude: 78.776813	Longitude: -8.163046	Vul: 12.30
Timestamp: 2016-08-22T18:30:35.001Z	BatteryV: 10.86	Latitude: 78.780979	Longitude: -8.173971	Vul: 12.30
Timestamp: 2016-08-22T18:01:05.001Z	BatteryV: 10.74	Latitude: 78.785613	Longitude: -8.188928	Vul: 12.30
Timestamp: 2016-08-22T17:30:07.001Z	BatteryV: 10.83	Latitude: 78.790566	Longitude: -8.207123	Vul: 12.30
Timestamp: 2016-08-22T17:00:07.001Z	BatteryV: 10.77	Latitude: 78.795245	Longitude: -8.229235	Vul: 12.30
Timestamp: 2016-08-22T16:32:31.001Z	BatteryV: 10.80	Latitude: 78.799334	Longitude: -8.256582	Vul: 12.27
Timestamp: 2016-08-22T16:00:36.001Z	BatteryV: 10.80	Latitude: 78.803264	Longitude: -8.290419	Vul: 12.27
Timestamp: 2016-08-22T15:30:06.001Z	BatteryV: 10.68	Latitude: 78.806157	Longitude: -8.326669	Vul: 12.27
Timestamp: 2016-08-22T15:03:36.001Z	BatteryV: 10.77	Latitude: 78.808570	Longitude: -8.360678	Vul: 12.27
Timestamp: 2016-08-22T14:31:59.001Z	BatteryV: 10.86	Latitude: 78.810771	Longitude: -8.402784	Vul: 12.30
Timestamp: 2016-08-22T14:00:36.001Z	BatteryV: 10.86	Latitude: 78.812531	Longitude: -8.442842	Vul: 12.30
Timestamp: 2016-08-22T13:30:12.001Z	BatteryV: 10.77	Latitude: 78.813606	Longitude: -8.473517	Vul: 12.33
Timestamp: 2016-08-22T13:00:12.001Z	BatteryV: 10.86	Latitude: 78.814522	Longitude: -8.501242	Vul: 12.33
Timestamp: 2016-08-22T12:30:53.001Z	BatteryV: 10.83	Latitude: 78.815872	Longitude: -8.522445	Vul: 12.30
Timestamp: 2016-08-22T12:01:05.001Z	BatteryV: 10.89	Latitude: 78.818234	Longitude: -8.539571	Vul: 12.30
Timestamp: 2016-08-22T11:30:15.001Z	BatteryV: 10.86	Latitude: 78.821958	Longitude: -8.551501	Vul: 12.30
Timestamp: 2016-08-22T11:00:12.001Z	BatteryV: 10.83	Latitude: 78.826650	Longitude: -8.563718	Vul: 12.30
Timestamp: 2016-08-22T10:30:12.001Z	BatteryV: 10.86	Latitude: 78.832051	Longitude: -8.574323	Vul: 12.30
Timestamp: 2016-08-22T10:00:36.001Z	BatteryV: 10.83	Latitude: 78.838099	Longitude: -8.581453	Vul: 12.30
Timestamp: 2016-08-22T09:30:36.001Z	BatteryV: 10.77	Latitude: 78.845434	Longitude: -8.587917	Vul: 12.30
Timestamp: 2016-08-22T09:01:24.001Z	BatteryV: 10.83	Latitude: 78.852621	Longitude: -8.598176	Vul: 12.30
Timestamp: 2016-08-22T08:30:55.001Z	BatteryV: 10.68	Latitude: 78.860301	Longitude: -8.610925	Vul: 12.27
Timestamp: 2016-08-22T08:01:05.001Z	BatteryV: 10.53	Latitude: 78.867987	Longitude: -8.630605	Vul: 12.30
Timestamp: 2016-08-22T07:30:35.001Z	BatteryV: 10.65	Latitude: 78.875923	Longitude: -8.658605	Vul: 12.30
Timestamp: 2016-08-22T07:00:07.001Z	BatteryV: 10.86	Latitude: 78.883104	Longitude: -8.690515	Vul: 12.24
Timestamp: 2016-08-22T06:30:42.001Z	BatteryV: 10.86	Latitude: 78.889536	Longitude: -8.727654	Vul: 12.30
Timestamp: 2016-08-22T06:00:07.001Z	BatteryV: 10.86	Latitude: 78.894950	Longitude: -8.772122	Vul: 12.27
Timestamp: 2016-08-22T05:32:06.001Z	BatteryV: 10.80	Latitude: 78.898400	Longitude: -8.812762	Vul: 12.24
Timestamp: 2016-08-21T21:00:13.001Z	BatteryV: 10.95	Latitude: 78.949734	Longitude: -9.025504	Vul: 12.36
Timestamp: 2016-08-21T20:30:07.001Z	BatteryV: 10.86	Latitude: 78.955795	Longitude: -9.036806	Vul: 12.36
Timestamp: 2016-08-21T20:01:30.001Z	BatteryV: 10.98	Latitude: 78.961274	Longitude: -9.052627	Vul: 12.36
Timestamp: 2016-08-21T19:30:36.001Z	BatteryV: 10.98	Latitude: 78.966016	Longitude: -9.072608	Vul: 12.36
Timestamp: 2016-08-21T19:00:11.001Z	BatteryV: 10.95	Latitude: 78.970176	Longitude: -9.091526	Vul: 12.36
Timestamp: 2016-08-21T18:30:06.001Z	BatteryV: 10.92	Latitude: 78.974080	Longitude: -9.110790	Vul: 12.39
Timestamp: 2016-08-21T18:00:06.001Z	BatteryV: 10.95	Latitude: 78.977510	Longitude: -9.131507	Vul: 12.36
Timestamp: 2016-08-21T17:30:07.001Z	BatteryV: 10.95	Latitude: 78.980186	Longitude: -9.151347	Vul: 12.39
Timestamp: 2016-08-21T17:00:06.001Z	BatteryV: 10.92	Latitude: 78.982253	Longitude: -9.170138	Vul: 12.39
Timestamp: 2016-08-21T16:30:36.001Z	BatteryV: 10.95	Latitude: 78.983642	Longitude: -9.186182	Vul: 12.36
Timestamp: 2016-08-21T16:00:06.001Z	BatteryV: 10.95	Latitude: 78.984685	Longitude: -9.201530	Vul: 12.36
Timestamp: 2016-08-21T15:30:05.001Z	BatteryV: 10.92	Latitude: 78.985555	Longitude: -9.214950	Vul: 12.39
Timestamp: 2016-08-21T15:01:05.001Z	BatteryV: 10.92	Latitude: 78.986278	Longitude: -9.229107	Vul: 12.33
Timestamp: 2016-08-21T14:30:10.001Z	BatteryV: 10.74	Latitude: 78.987501	Longitude: -9.240051	Vul: 12.33
Timestamp: 2016-08-21T14:03:04.001Z	BatteryV: 10.92	Latitude: 78.988979	Longitude: -9.244960	Vul: 12.36
Timestamp: 2016-08-21T12:02:30.001Z	BatteryV: 10.74	Latitude: 78.999270	Longitude: -9.247840	Vul: 12.36
Timestamp: 2016-08-21T11:31:30.001Z	BatteryV: 10.86	Latitude: 79.003712	Longitude: -9.246138	Vul: 12.36
Timestamp: 2016-08-21T11:00:12.001Z	BatteryV: 10.95	Latitude: 79.008397	Longitude: -9.243853	Vul: 12.36
Timestamp: 2016-08-21T10:30:07.001Z	BatteryV: 10.92	Latitude: 79.012877	Longitude: -9.236800	Vul: 12.36
Timestamp: 2016-08-21T10:00:37.001Z	BatteryV: 11.01	Latitude: 79.017958	Longitude: -9.230675	Vul: 12.36
Timestamp: 2016-08-21T09:30:07.001Z	BatteryV: 11.01	Latitude: 79.023091	Longitude: -9.227808	Vul: 12.36
Timestamp: 2016-08-21T09:00:06.001Z	BatteryV: 10.86	Latitude: 79.028006	Longitude: -9.226125	Vul: 12.36
Timestamp: 2016-08-21T08:30:06.001Z	BatteryV: 10.98	Latitude: 79.033318	Longitude: -9.229024	Vul: 12.36
Timestamp: 2016-08-21T08:00:36.001Z	BatteryV: 10.95	Latitude: 79.038074	Longitude: -9.235552	Vul: 12.36
Timestamp: 2016-08-21T07:30:07.001Z	BatteryV: 10.89	Latitude: 79.042739	Longitude: -9.247046	Vul: 12.36
Timestamp: 2016-08-21T07:00:07.001Z	BatteryV: 10.68	Latitude: 79.046419	Longitude: -9.261638	Vul: 12.36
Timestamp: 2016-08-21T06:31:00.001Z	BatteryV: 10.92	Latitude: 79.049011	Longitude: -9.277088	Vul: 12.33
Timestamp: 2016-08-21T06:00:06.001Z	BatteryV: 11.01	Latitude: 79.050976	Longitude: -9.295987	Vul: 12.36
Timestamp: 2016-08-21T05:30:12.001Z	BatteryV: 11.01	Latitude: 79.051782	Longitude: -9.316218	Vul: 12.36
Timestamp: 2016-08-21T05:00:09.001Z	BatteryV: 10.98	Latitude: 79.051782	Longitude: -9.335565	Vul: 12.36
Timestamp: 2016-08-21T04:30:36.001Z	BatteryV: 10.95	Latitude: 79.050982	Longitude: -9.355379	Vul: 12.36
Timestamp: 2016-08-21T04:00:13.001Z	BatteryV: 10.92	Latitude: 79.049555	Longitude: -9.376115	Vul: 12.36
Timestamp: 2016-08-21T03:30:12.001Z	BatteryV: 10.89	Latitude: 79.048211	Longitude: -9.395853	Vul: 12.36
Timestamp: 2016-08-21T03:00:12.001Z	BatteryV: 10.95	Latitude: 79.047002	Longitude: -9.413894	Vul: 12.36
Timestamp: 2016-08-21T02:30:36.001Z	BatteryV: 10.95	Latitude: 79.045792	Longitude: -9.428250	Vul: 12.36
Timestamp: 2016-08-21T02:00:13.001Z	BatteryV: 10.95	Latitude: 79.044474	Longitude: -9.438989	Vul: 12.36
Timestamp: 2016-08-21T01:30:36.001Z	BatteryV: 10.95	Latitude: 79.043014	Longitude: -9.443174	Vul: 12.36
Timestamp: 2016-08-21T01:00:12.001Z	BatteryV: 10.92	Latitude: 79.041120	Longitude: -9.445542	Vul: 12.36
Timestamp: 2016-08-21T00:30:12.001Z	BatteryV: 10.95	Latitude: 79.039053	Longitude: -9.444243	Vul: 12.36
Timestamp: 2016-08-21T00:00:12.001Z	BatteryV: 10.95	Latitude: 79.038317	Longitude: -9.438835	Vul: 12.36
Timestamp: 2016-08-20T23:31:53.001Z	BatteryV: 10.92	Latitude: 79.038560	Longitude: -9.430285	Vul: 12.33
Timestamp: 2016-08-20T23:00:13.001Z	BatteryV: 10.89	Latitude: 79.039552	Longitude: -9.418688	Vul: 12.36
Timestamp: 2016-08-20T22:30:06.001Z	BatteryV: 10.92	Latitude: 79.041536	Longitude: -9.406061	Vul: 12.36
Timestamp: 2016-08-20T22:00:06.001Z	BatteryV: 10.92	Latitude: 79.044902	Longitude: -9.398246	Vul: 12.33
Timestamp: 2016-08-20T21:30:36.001Z	BatteryV: 10.92	Latitude: 79.048845	Longitude: -9.394253	Vul: 12.33
Timestamp: 2016-08-20T21:00:07.001Z	BatteryV: 10.98	Latitude: 79.053446	Longitude: -9.393203	Vul: 12.36
Timestamp: 2016-08-20T20:30:06.001Z	BatteryV: 10.83	Latitude: 79.058291	Longitude: -9.397274	Vul: 12.33
Timestamp: 2016-08-20T20:02:36.001Z	BatteryV: 10.95	Latitude: 79.062528	Longitude: -9.404557	Vul: 12.33
Timestamp: 2016-08-20T19:30:53.001Z	BatteryV: 10.92	Latitude: 79.066957	Longitude: -9.417741	Vul: 12.33
Timestamp: 2016-08-20T19:00:06.001Z	BatteryV: 10.92	Latitude: 79.070758	Longitude: -9.428608	Vul: 12.33
Timestamp: 2016-08-20T18:30:06.001Z	BatteryV: 10.92	Latitude: 79.074310	Longitude: -9.444378	Vul: 12.33
Timestamp: 2016-08-20T18:01:23.001Z	BatteryV: 10.92	Latitude: 79.076698	Longitude: -9.466925	Vul: 12.33
Timestamp: 2016-08-20T17:30:13.001Z	BatteryV: 10.92	Latitude: 79.078278	Longitude: -9.491187	Vul: 12.33
Timestamp: 2016-08-20T17:00:12.001Z	BatteryV: 10.95	Latitude: 79.078598	Longitude: -9.513088	Vul: 12.36
Timestamp: 2016-08-20T16:30:12.001Z	BatteryV: 10.80	Latitude: 79.078765	Longitude: -9.532205	Vul: 12.33
Timestamp: 2016-08-20T16:00:13.001Z	BatteryV: 10.92	Latitude: 79.078669	Longitude: -9.548909	Vul: 12.30
Timestamp: 2016-08-20T15:31:22.001Z	BatteryV: 10.89	Latitude: 79.078131	Longitude: -9.561952	Vul: 12.33
Timestamp: 2016-08-20T15:00:23.001Z	BatteryV: 10.86	Latitude: 79.077114	Longitude: -9.571789	Vul: 12.30
Timestamp: 2016-08-20T14:23:19.001Z	BatteryV: 10.86	Latitude: 79.076045	Longitude: -9.576710	Vul: 12.30
Timestamp: 2016-08-20T13:30:09.001Z	BatteryV: 10.77	Latitude: 79.075622	Longitude: -9.576525	Vul: 12.30
Timestamp: 2016-08-20T13:00:07.001Z	BatteryV: 10.89	Latitude: 79.075872	Longitude: -9.571802	Vul: 12.30
Timestamp: 2016-08-20T12:30:07.001Z	BatteryV: 10.89	Latitude: 79.076710	Longitude: -9.567686	Vul: 12.33
Timestamp: 2016-08-20T12:00:07.001Z	BatteryV: 10.80	Latitude: 79.077421	Longitude: -9.563994	Vul: 12.30
Timestamp: 2016-08-20T11:30:36.001Z	BatteryV: 10.86	Latitude: 79.078534	Longitude: -9.557254	Vul: 12.27
Timestamp: 2016-08-20T11:00:06.001Z	BatteryV: 10.86	Latitude: 79.080582	Longitude: -9.548781	Vul: 12.27
Timestamp: 2016-08-20T10:30:36.001Z	BatteryV: 10.83	Latitude: 79.083014	Longitude: -9.539552	Vul: 12.27
Timestamp: 2016-08-20T10:00:07.001Z	BatteryV: 10.80	Latitude: 79.085920	Longitude: -9.532115	Vul: 12.27
Timestamp: 2016-08-20T09:26:00.001Z	BatteryV: 10.68	Latitude: 79.088979	Longitude: -9.521862	Vul: 12.24
Timestamp: 2016-08-19T11:00:09.001Z	BatteryV: 10.95	Latitude: 79.094150	Longitude: -10.003014	Vul: 12.36
Timestamp: 2016-08-19T10:30:59.001Z	BatteryV: 10.92	Latitude: 79.093811	Longitude: -9.996173	Vul: 12.36
Timestamp: 2016-08-19T10:01:00.001Z	BatteryV: 10.89	Latitude: 79.093498	Longitude: -9.988109	Vul: 12.36
Timestamp: 2016-08-19T09:30:06.001Z	BatteryV: 10.92	Latitude: 79.094118	Longitude: -9.977370	Vul: 12.36
Timestamp: 2016-08-19T09:00:35.001Z	BatteryV: 10.95	Latitude: 79.095795	Longitude: -9.968941	Vul: 12.36
Timestamp: 2016-08-19T08:31:35.001Z	BatteryV: 10.92	Latitude: 79.097830	Longitude: -9.961530	Vul: 12.33
Timestamp: 2016-08-19T08:00:07.001Z	BatteryV: 10.65	Latitude: 79.100928	Longitude: -9.955578	Vul: 12.33
Timestamp: 2016-08-19T07:32:01.001Z	BatteryV: 10.65	Latitude: 79.104077	Longitude: -9.953280	Vul: 12.33
Timestamp: 2016-08-19T07:00:09.001Z	BatteryV: 10.83	Latitude: 79.107680	Longitude: -9.952781	Vul: 12.33
Timestamp: 2016-08-19T06:32:53.001Z	BatteryV: 10.89	Latitude: 79.110906	Longitude: -9.955552	Vul: 12.30
Timestamp: 2016-08-18T18:30:08.001Z	BatteryV: 10.95	Latitude: 79.149133	Longitude: -10.189472	Vul: 12.36
Timestamp: 2016-08-18T18:02:24.001Z	BatteryV: 10.98	Latitude: 79.150816	Longitude: -10.199699	Vul: 12.36
Timestamp: 2016-08-18T17:30:12.001Z	BatteryV: 10.98	Latitude: 79.152787	Longitude: -10.210650	Vul: 12.39
Timestamp: 2016-08-18T17:00:07.001Z	BatteryV: 10.95	Latitude: 79.154822	Longitude: -10.221952	Vul: 12.39
Timestamp: 2016-08-18T16:30:36.001Z	BatteryV: 10.95	Latitude: 79.157146	Longitude: -10.234816	Vul: 12.39
Timestamp: 2016-08-18T16:00:07.001Z	BatteryV: 10.95	Latitude: 79.159194	Longitude: -10.251270	Vul: 12.39
Timestamp: 2016-08-18T15:30:07.001Z	BatteryV: 10.89	Latitude: 79.160499	Longitude: -10.270176	Vul: 12.36
Timestamp: 2016-08-18T15:02:23.001Z	BatteryV: 10.95	Latitude: 79.161030	Longitude: -10.286253	Vul: 12.36
Timestamp: 2016-08-18T14:30:06.001Z	BatteryV: 10.86	Latitude: 79.161331	Longitude: -10.305101	Vul: 12.36
Timestamp: 2016-08-18T14:00:36.001Z	BatteryV: 10.89	Latitude: 79.161376	Longitude: -10.322042	Vul: 12.36
Timestamp: 2016-08-18T13:30:09.001Z	BatteryV: 10.89	Latitude: 79.161459	Longitude: -10.338682	Vul: 12.33
Timestamp: 2016-08-18T13:00:07.001Z	BatteryV: 10.80	Latitude: 79.161472	Longitude: -10.355066	Vul: 12.36
Timestamp: 2016-08-18T12:30:06.001Z	BatteryV: 10.83	Latitude: 79.161139	Longitude: -10.368864	Vul: 12.33
Timestamp: 2016-08-18T12:03:08.001Z	BatteryV: 10.65	Latitude: 79.160224	Longitude: -10.378214	Vul: 12.30
Timestamp: 2016-08-17T11:00:06.001Z	BatteryV: 10.98	Latitude: 79.184026	Longitude: -10.684915	Vul: 12.42
Timestamp: 2016-08-12T21:30:07.001Z	BatteryV: 11.55	Latitude: 79.103706	Longitude: -11.155341	Vul: 12.84
Timestamp: 2016-08-12T21:00:13.001Z	BatteryV: 11.58	Latitude: 79.099251	Longitude: -11.156339	Vul: 12.84
Timestamp: 2016-08-12T20:30:05.001Z	BatteryV: 11.52	Latitude: 79.094445	Longitude: -11.154899	Vul: 12.84
Timestamp: 2016-08-12T17:30:13.001Z	BatteryV: 11.46	Latitude: 79.073709	Longitude: -11.126285	Vul: 12.84
Timestamp: 2016-08-12T17:00:18.001Z	BatteryV: 11.58	Latitude: 79.072461	Longitude: -11.118029	Vul: 12.81
Timestamp: 2016-08-12T16:30:08.001Z	BatteryV: 11.61	Latitude: 79.071443	Longitude: -11.111360	Vul: 12.84
Timestamp: 2016-08-12T16:00:36.001Z	BatteryV: 11.61	Latitude: 79.070515	Longitude: -11.106918	Vul: 12.84
Timestamp: 2016-08-12T15:30:12.001Z	BatteryV: 11.55	Latitude: 79.070125	Longitude: -11.104237	Vul: 12.84
Timestamp: 2016-08-12T15:00:07.001Z	BatteryV: 11.49	Latitude: 79.069331	Longitude: -11.102317	Vul: 12.81
Timestamp: 2016-08-12T14:30:36.001Z	BatteryV: 11.55	Latitude: 79.068448	Longitude: -11.100608	Vul: 12.84
Timestamp: 2016-08-12T14:00:13.001Z	BatteryV: 11.58	Latitude: 79.067725	Longitude: -11.099936	Vul: 12.84
Timestamp: 2016-08-12T13:30:07.001Z	BatteryV: 11.58	Latitude: 79.067130	Longitude: -11.100934	Vul: 12.84
Timestamp: 2016-08-12T13:00:06.001Z	BatteryV: 11.58	Latitude: 79.066464	Longitude: -11.101984	Vul: 12.84
Timestamp: 2016-08-12T12:30:06.001Z	BatteryV: 11.58	Latitude: 79.065414	Longitude: -11.104198	Vul: 12.81
Timestamp: 2016-08-12T12:00:53.001Z	BatteryV: 11.55	Latitude: 79.064051	Longitude: -11.106515	Vul: 12.81
Timestamp: 2016-08-12T11:30:53.001Z	BatteryV: 11.52	Latitude: 79.062202	Longitude: -11.108435	Vul: 12.81
Timestamp: 2016-08-12T11:01:00.001Z	BatteryV: 11.46	Latitude: 79.059981	Longitude: -11.109357	Vul: 12.81
Timestamp: 2016-08-12T10:30:07.001Z	BatteryV: 11.49	Latitude: 79.057274	Longitude: -11.105389	Vul: 12.81
Timestamp: 2016-08-12T10:00:06.001Z	BatteryV: 11.49	Latitude: 79.054458	Longitude: -11.099194	Vul: 12.78
Timestamp: 2016-08-12T09:32:05.001Z	BatteryV: 11.52	Latitude: 79.052416	Longitude: -11.090541	Vul: 12.78
Timestamp: 2016-08-12T00:33:00.001Z	BatteryV: 11.37	Latitude: 79.013139	Longitude: -10.948115	Vul: 12.81
Timestamp: 2016-08-11T09:01:53.001Z	BatteryV: 11.61	Latitude: 78.923610	Longitude: -10.711642	Vul: 12.90
Timestamp: 2016-08-11T08:30:21.001Z	BatteryV: 11.67	Latitude: 78.921722	Longitude: -10.708986	Vul: 12.90
Timestamp: 2016-08-11T08:00:35.001Z	BatteryV: 11.61	Latitude: 78.920032	Longitude: -10.708230	Vul: 12.93
Timestamp: 2016-08-11T07:30:07.001Z	BatteryV: 11.67	Latitude: 78.918451	Longitude: -10.710451	Vul: 12.93
Timestamp: 2016-08-11T07:01:58.001Z	BatteryV: 11.61	Latitude: 78.916922	Longitude: -10.713619	Vul: 12.90
Timestamp: 2016-08-11T06:31:54.001Z	BatteryV: 11.64	Latitude: 78.915238	Longitude: -10.717395	Vul: 12.90
Timestamp: 2016-08-11T05:00:06.001Z	BatteryV: 11.55	Latitude: 78.906618	Longitude: -10.717472	Vul: 12.90
Timestamp: 2016-08-11T04:32:06.001Z	BatteryV: 11.55	Latitude: 78.903706	Longitude: -10.713421	Vul: 12.87
Timestamp: 2016-08-10T15:30:05.001Z	BatteryV: 11.58	Latitude: 78.851904	Longitude: -10.517779	Vul: 12.99
Timestamp: 2016-08-10T15:00:06.001Z	BatteryV: 11.73	Latitude: 78.851520	Longitude: -10.503802	Vul: 12.99
Timestamp: 2016-08-10T14:30:36.001Z	BatteryV: 11.70	Latitude: 78.851680	Longitude: -10.490496	Vul: 12.99
Timestamp: 2016-08-10T14:00:10.001Z	BatteryV: 11.70	Latitude: 78.852205	Longitude: -10.478534	Vul: 12.99
Timestamp: 2016-08-10T13:30:53.001Z	BatteryV: 11.67	Latitude: 78.853306	Longitude: -10.466694	Vul: 12.99
Timestamp: 2016-08-10T13:00:08.001Z	BatteryV: 11.67	Latitude: 78.854227	Longitude: -10.454240	Vul: 12.99
Timestamp: 2016-08-10T12:30:08.001Z	BatteryV: 11.67	Latitude: 78.855245	Longitude: -10.444211	Vul: 12.99
Timestamp: 2016-08-10T12:00:36.001Z	BatteryV: 11.70	Latitude: 78.856301	Longitude: -10.437267	Vul: 12.99
Timestamp: 2016-08-10T11:30:08.001Z	BatteryV: 11.70	Latitude: 78.857766	Longitude: -10.431738	Vul: 12.96
Timestamp: 2016-08-10T11:01:05.001Z	BatteryV: 11.64	Latitude: 78.859072	Longitude: -10.429958	Vul: 12.96
Timestamp: 2016-08-10T10:30:35.001Z	BatteryV: 11.70	Latitude: 78.860128	Longitude: -10.430701	Vul: 12.99
Timestamp: 2016-08-10T10:00:07.001Z	BatteryV: 11.70	Latitude: 78.861242	Longitude: -10.434016	Vul: 12.99
Timestamp: 2016-08-10T09:30:07.001Z	BatteryV: 11.67	Latitude: 78.861632	Longitude: -10.438138	Vul: 12.99
Timestamp: 2016-08-10T09:01:07.001Z	BatteryV: 11.73	Latitude: 78.861248	Longitude: -10.442867	Vul: 12.96
Timestamp: 2016-08-10T08:30:08.001Z	BatteryV: 11.67	Latitude: 78.860781	Longitude: -10.447098	Vul: 12.96
Timestamp: 2016-08-10T08:02:35.001Z	BatteryV: 11.64	Latitude: 78.860051	Longitude: -10.452237	Vul: 12.93
Timestamp: 2016-08-10T07:30:06.001Z	BatteryV: 11.58	Latitude: 78.858528	Longitude: -10.459731	Vul: 12.96
Timestamp: 2016-08-10T05:01:36.001Z	BatteryV: 11.55	Latitude: 78.849779	Longitude: -10.485626	Vul: 12.96
Timestamp: 2016-08-10T04:30:12.001Z	BatteryV: 11.64	Latitude: 78.847904	Longitude: -10.488307	Vul: 12.93
Timestamp: 2016-08-09T03:00:31.001Z	BatteryV: 11.79	Latitude: 78.833306	Longitude: -10.573664	Vul: 13.11
Timestamp: 2016-08-09T02:30:13.001Z	BatteryV: 11.82	Latitude: 78.835258	Longitude: -10.564755	Vul: 13.11
Timestamp: 2016-08-09T02:00:36.001Z	BatteryV: 11.61	Latitude: 78.837056	Longitude: -10.552672	Vul: 13.08
Timestamp: 2016-08-09T01:34:57.001Z	BatteryV: 11.76	Latitude: 78.840646	Longitude: -10.541472	Vul: 13.08
Timestamp: 2016-08-09T01:00:06.001Z	BatteryV: 11.76	Latitude: 78.846714	Longitude: -10.528992	Vul: 13.14
Timestamp: 2016-08-09T00:30:53.001Z	BatteryV: 11.82	Latitude: 78.851322	Longitude: -10.519226	Vul: 13.14
Timestamp: 2016-08-09T00:00:38.001Z	BatteryV: 11.73	Latitude: 78.856384	Longitude: -10.506848	Vul: 13.14
Timestamp: 2016-08-08T23:30:13.001Z	BatteryV: 11.85	Latitude: 78.862042	Longitude: -10.492256	Vul: 13.14
Timestamp: 2016-08-08T23:01:06.001Z	BatteryV: 11.76	Latitude: 78.867750	Longitude: -10.478656	Vul: 13.14
Timestamp: 2016-08-08T22:30:14.001Z	BatteryV: 11.82	Latitude: 78.873530	Longitude: -10.467053	Vul: 13.11
Timestamp: 2016-08-08T22:00:18.001Z	BatteryV: 11.61	Latitude: 78.879590	Longitude: -10.459315	Vul: 13.11
Timestamp: 2016-08-08T21:30:10.001Z	BatteryV: 11.79	Latitude: 78.885216	Longitude: -10.457197	Vul: 13.11
Timestamp: 2016-08-08T20:30:13.001Z	BatteryV: 11.85	Latitude: 78.897344	Longitude: -10.459462	Vul: 13.14
Timestamp: 2016-08-08T20:00:12.001Z	BatteryV: 11.82	Latitude: 78.902726	Longitude: -10.464288	Vul: 13.14
Timestamp: 2016-08-08T19:30:35.001Z	BatteryV: 11.82	Latitude: 78.907584	Longitude: -10.468410	Vul: 13.14
Timestamp: 2016-08-08T19:00:07.001Z	BatteryV: 11.82	Latitude: 78.911731	Longitude: -10.469786	Vul: 13.14
Timestamp: 2016-08-08T18:30:36.001Z	BatteryV: 11.79	Latitude: 78.915238	Longitude: -10.468410	Vul: 13.11
Timestamp: 2016-08-08T18:00:08.001Z	BatteryV: 11.82	Latitude: 78.919078	Longitude: -10.462458	Vul: 13.14
Timestamp: 2016-08-08T17:30:10.001Z	BatteryV: 11.82	Latitude: 78.922195	Longitude: -10.452499	Vul: 13.14
Timestamp: 2016-08-08T17:01:00.001Z	BatteryV: 11.79	Latitude: 78.925434	Longitude: -10.443277	Vul: 13.14
Timestamp: 2016-08-08T16:30:36.001Z	BatteryV: 11.76	Latitude: 78.928467	Longitude: -10.430643	Vul: 13.14
Timestamp: 2016-08-08T16:00:36.001Z	BatteryV: 11.76	Latitude: 78.931354	Longitude: -10.418317	Vul: 13.11
Timestamp: 2016-08-08T15:00:06.001Z	BatteryV: 11.79	Latitude: 78.935648	Longitude: -10.390746	Vul: 13.14
Timestamp: 2016-08-08T14:32:11.001Z	BatteryV: 11.82	Latitude: 78.937939	Longitude: -10.379770	Vul: 13.11
Timestamp: 2016-08-08T13:00:08.001Z	BatteryV: 11.73	Latitude: 78.950515	Longitude: -10.335110	Vul: 13.11
Timestamp: 2016-08-08T12:34:35.001Z	BatteryV: 11.82	Latitude: 78.954387	Longitude: -10.329888	Vul: 13.11
Timestamp: 2016-08-08T12:00:12.001Z	BatteryV: 11.76	Latitude: 78.960838	Longitude: -10.320070	Vul: 13.14
Timestamp: 2016-08-08T11:31:06.001Z	BatteryV: 11.70	Latitude: 78.967130	Longitude: -10.312147	Vul: 13.14
Timestamp: 2016-08-08T11:00:13.001Z	BatteryV: 11.82	Latitude: 78.974765	Longitude: -10.302496	Vul: 13.14
Timestamp: 2016-08-08T10:32:28.001Z	BatteryV: 11.58	Latitude: 78.981651	Longitude: -10.298944	Vul: 13.11
Timestamp: 2016-08-08T08:31:06.001Z	BatteryV: 11.85	Latitude: 79.012512	Longitude: -10.298394	Vul: 13.14
Timestamp: 2016-08-08T07:30:11.001Z	BatteryV: 11.79	Latitude: 79.028365	Longitude: -10.307110	Vul: 13.17
Timestamp: 2016-08-08T07:00:06.001Z	BatteryV: 11.79	Latitude: 79.034605	Longitude: -10.301850	Vul: 13.17
Timestamp: 2016-08-08T06:30:10.001Z	BatteryV: 11.76	Latitude: 79.038816	Longitude: -10.295456	Vul: 13.17
Timestamp: 2016-08-08T05:30:16.001Z	BatteryV: 11.82	Latitude: 79.043526	Longitude: -10.272832	Vul: 13.14
Timestamp: 2016-08-08T05:01:06.001Z	BatteryV: 11.85	Latitude: 79.047974	Longitude: -10.254093	Vul: 13.17
Timestamp: 2016-08-08T04:31:23.001Z	BatteryV: 11.82	Latitude: 79.052640	Longitude: -10.231667	Vul: 13.17
Timestamp: 2016-08-08T03:30:33.001Z	BatteryV: 11.73	Latitude: 79.062906	Longitude: -10.167411	Vul: 13.17
Timestamp: 2016-08-08T03:00:13.001Z	BatteryV: 11.85	Latitude: 79.068461	Longitude: -10.128557	Vul: 13.20
Timestamp: 2016-08-08T02:31:54.001Z	BatteryV: 11.82	Latitude: 79.074010	Longitude: -10.093107	Vul: 13.17
Timestamp: 2016-08-08T02:00:26.001Z	BatteryV: 11.88	Latitude: 79.082541	Longitude: -10.053344	Vul: 13.23
Timestamp: 2016-08-08T01:32:29.001Z	BatteryV: 11.88	Latitude: 79.091270	Longitude: -10.016858	Vul: 13.20
Timestamp: 2016-08-07T21:30:06.001Z	BatteryV: 11.88	Latitude: 79.162470	Longitude: -9.804909	Vul: 13.26
Timestamp: 2016-08-07T21:01:29.001Z	BatteryV: 11.94	Latitude: 79.171174	Longitude: -9.795091	Vul: 13.26
Timestamp: 2016-08-07T20:30:06.001Z	BatteryV: 11.91	Latitude: 79.180442	Longitude: -9.789446	Vul: 13.26
Timestamp: 2016-08-07T20:00:13.001Z	BatteryV: 11.88	Latitude: 79.188250	Longitude: -9.787334	Vul: 13.26
Timestamp: 2016-08-07T19:31:54.001Z	BatteryV: 11.91	Latitude: 79.194758	Longitude: -9.792934	Vul: 13.23
Timestamp: 2016-08-07T18:00:12.001Z	BatteryV: 12.00	Latitude: 79.211821	Longitude: -9.806803	Vul: 13.29
Timestamp: 2016-08-07T17:34:54.001Z	BatteryV: 11.91	Latitude: 79.214125	Longitude: -9.802694	Vul: 13.26
Timestamp: 2016-08-07T17:00:13.001Z	BatteryV: 12.06	Latitude: 79.216147	Longitude: -9.801875	Vul: 13.29
Timestamp: 2016-08-07T16:30:36.001Z	BatteryV: 12.06	Latitude: 79.216147	Longitude: -9.799757	Vul: 13.32
Timestamp: 2016-08-07T16:00:12.001Z	BatteryV: 12.06	Latitude: 79.216998	Longitude: -9.791494	Vul: 13.32
Timestamp: 2016-08-07T15:30:12.001Z	BatteryV: 12.06	Latitude: 79.217517	Longitude: -9.775994	Vul: 13.32
Timestamp: 2016-08-07T15:01:23.001Z	BatteryV: 12.09	Latitude: 79.217997	Longitude: -9.759802	Vul: 13.32
Timestamp: 2016-08-07T14:30:07.001Z	BatteryV: 12.06	Latitude: 79.219021	Longitude: -9.738790	Vul: 13.32
Timestamp: 2016-08-07T14:00:07.001Z	BatteryV: 12.06	Latitude: 79.221382	Longitude: -9.716026	Vul: 13.32
Timestamp: 2016-08-07T13:30:36.001Z	BatteryV: 12.09	Latitude: 79.224493	Longitude: -9.692480	Vul: 13.32
Timestamp: 2016-08-07T13:00:08.001Z	BatteryV: 12.09	Latitude: 79.228845	Longitude: -9.667622	Vul: 13.32
Timestamp: 2016-08-07T12:30:06.001Z	BatteryV: 12.06	Latitude: 79.233997	Longitude: -9.645440	Vul: 13.32
Timestamp: 2016-08-07T12:00:36.001Z	BatteryV: 12.09	Latitude: 79.240115	Longitude: -9.628000	Vul: 13.32
Timestamp: 2016-08-07T11:30:09.001Z	BatteryV: 12.09	Latitude: 79.246835	Longitude: -9.613792	Vul: 13.29
Timestamp: 2016-08-07T11:00:06.001Z	BatteryV: 12.06	Latitude: 79.253632	Longitude: -9.603520	Vul: 13.35
Timestamp: 2016-08-07T10:30:06.001Z	BatteryV: 12.09	Latitude: 79.259955	Longitude: -9.598835	Vul: 13.32
Timestamp: 2016-08-07T10:00:06.001Z	BatteryV: 12.09	Latitude: 79.264986	Longitude: -9.599744	Vul: 13.32
Timestamp: 2016-08-07T09:30:36.001Z	BatteryV: 12.12	Latitude: 79.269638	Longitude: -9.604691	Vul: 13.29
Timestamp: 2016-08-07T09:00:09.001Z	BatteryV: 12.09	Latitude: 79.273498	Longitude: -9.617158	Vul: 13.32
Timestamp: 2016-08-07T08:30:08.001Z	BatteryV: 12.06	Latitude: 79.276147	Longitude: -9.628013	Vul: 13.32
Timestamp: 2016-08-07T08:00:08.001Z	BatteryV: 12.06	Latitude: 79.278182	Longitude: -9.637600	Vul: 13.32
Timestamp: 2016-08-07T07:30:37.001Z	BatteryV: 12.09	Latitude: 79.279251	Longitude: -9.649344	Vul: 13.32
Timestamp: 2016-08-07T07:00:12.001Z	BatteryV: 12.12	Latitude: 79.278752	Longitude: -9.662624	Vul: 13.32
Timestamp: 2016-08-07T06:30:13.001Z	BatteryV: 12.09	Latitude: 79.278304	Longitude: -9.670784	Vul: 13.35
Timestamp: 2016-08-07T06:00:12.001Z	BatteryV: 12.06	Latitude: 79.278080	Longitude: -9.672512	Vul: 13.32
Timestamp: 2016-08-07T05:30:36.001Z	BatteryV: 12.06	Latitude: 79.277850	Longitude: -9.673030	Vul: 13.32
Timestamp: 2016-08-07T05:00:12.001Z	BatteryV: 12.09	Latitude: 79.278278	Longitude: -9.673939	Vul: 13.32
Timestamp: 2016-08-07T04:30:07.001Z	BatteryV: 12.06	Latitude: 79.278682	Longitude: -9.673440	Vul: 13.35
Timestamp: 2016-08-07T04:00:07.001Z	BatteryV: 12.09	Latitude: 79.279200	Longitude: -9.676442	Vul: 13.32
Timestamp: 2016-08-07T03:30:36.001Z	BatteryV: 12.09	Latitude: 79.280147	Longitude: -9.681856	Vul: 13.32
Timestamp: 2016-08-07T03:00:06.001Z	BatteryV: 12.09	Latitude: 79.281542	Longitude: -9.686810	Vul: 13.35
Timestamp: 2016-08-07T02:30:36.001Z	BatteryV: 12.09	Latitude: 79.283443	Longitude: -9.691725	Vul: 13.32
Timestamp: 2016-08-07T02:00:06.001Z	BatteryV: 12.12	Latitude: 79.285504	Longitude: -9.697619	Vul: 13.32
Timestamp: 2016-08-07T01:30:07.001Z	BatteryV: 12.09	Latitude: 79.286995	Longitude: -9.704813	Vul: 13.32
Timestamp: 2016-08-07T01:00:07.001Z	BatteryV: 12.06	Latitude: 79.287539	Longitude: -9.713434	Vul: 13.32
Timestamp: 2016-08-07T00:30:36.001Z	BatteryV: 12.12	Latitude: 79.288250	Longitude: -9.720358	Vul: 13.35
Timestamp: 2016-08-07T00:00:06.001Z	BatteryV: 12.15	Latitude: 79.288813	Longitude: -9.723949	Vul: 13.35
Timestamp: 2016-08-06T23:30:34.001Z	BatteryV: 12.12	Latitude: 79.289523	Longitude: -9.725555	Vul: 13.32
Timestamp: 2016-08-06T23:00:13.001Z	BatteryV: 12.15	Latitude: 79.290272	Longitude: -9.726432	Vul: 13.32
Timestamp: 2016-08-06T22:30:13.001Z	BatteryV: 12.15	Latitude: 79.291078	Longitude: -9.729523	Vul: 13.32
Timestamp: 2016-08-06T22:00:12.001Z	BatteryV: 12.15	Latitude: 79.291373	Longitude: -9.733325	Vul: 13.32
Timestamp: 2016-08-06T21:30:36.001Z	BatteryV: 12.09	Latitude: 79.291206	Longitude: -9.737382	Vul: 13.32
Timestamp: 2016-08-06T21:00:12.001Z	BatteryV: 12.09	Latitude: 79.291187	Longitude: -9.740704	Vul: 13.35
Timestamp: 2016-08-06T20:30:13.001Z	BatteryV: 12.03	Latitude: 79.291917	Longitude: -9.742554	Vul: 13.32
Timestamp: 2016-08-06T20:00:13.001Z	BatteryV: 12.09	Latitude: 79.293158	Longitude: -9.744134	Vul: 13.32
Timestamp: 2016-08-06T19:30:12.001Z	BatteryV: 12.09	Latitude: 79.294438	Longitude: -9.743923	Vul: 13.35
Timestamp: 2016-08-06T19:00:36.001Z	BatteryV: 12.09	Latitude: 79.295757	Longitude: -9.744774	Vul: 13.35
Timestamp: 2016-08-06T18:30:12.001Z	BatteryV: 12.06	Latitude: 79.297088	Longitude: -9.748525	Vul: 13.32
Timestamp: 2016-08-06T18:00:07.001Z	BatteryV: 12.09	Latitude: 79.298509	Longitude: -9.753549	Vul: 13.35
Timestamp: 2016-08-06T17:30:07.001Z	BatteryV: 12.06	Latitude: 79.299302	Longitude: -9.760813	Vul: 13.35
Timestamp: 2016-08-06T17:00:06.001Z	BatteryV: 12.09	Latitude: 79.299085	Longitude: -9.768640	Vul: 13.32
Timestamp: 2016-08-06T16:30:35.001Z	BatteryV: 12.09	Latitude: 79.298163	Longitude: -9.776365	Vul: 13.35
Timestamp: 2016-08-06T16:00:36.001Z	BatteryV: 12.09	Latitude: 79.297018	Longitude: -9.782534	Vul: 13.35
Timestamp: 2016-08-06T15:30:06.001Z	BatteryV: 12.12	Latitude: 79.295930	Longitude: -9.785632	Vul: 13.32
Timestamp: 2016-08-06T15:00:36.001Z	BatteryV: 12.15	Latitude: 79.294445	Longitude: -9.782778	Vul: 13.32
Timestamp: 2016-08-06T14:30:06.001Z	BatteryV: 12.12	Latitude: 79.292224	Longitude: -9.777197	Vul: 13.32
Timestamp: 2016-08-06T14:00:06.001Z	BatteryV: 12.12	Latitude: 79.290675	Longitude: -9.769536	Vul: 13.32
Timestamp: 2016-08-06T13:30:05.001Z	BatteryV: 12.12	Latitude: 79.289472	Longitude: -9.758208	Vul: 13.32
Timestamp: 2016-08-06T13:00:36.001Z	BatteryV: 12.12	Latitude: 79.288890	Longitude: -9.741971	Vul: 13.32
Timestamp: 2016-08-06T12:30:13.001Z	BatteryV: 12.12	Latitude: 79.288358	Longitude: -9.722509	Vul: 13.32
Timestamp: 2016-08-06T12:00:13.001Z	BatteryV: 12.12	Latitude: 79.288128	Longitude: -9.703590	Vul: 13.35
Timestamp: 2016-08-06T11:30:12.001Z	BatteryV: 12.15	Latitude: 79.288461	Longitude: -9.683437	Vul: 13.32
Timestamp: 2016-08-06T11:00:12.001Z	BatteryV: 12.15	Latitude: 79.289626	Longitude: -9.662310	Vul: 13.32
Timestamp: 2016-08-06T10:30:08.001Z	BatteryV: 12.15	Latitude: 79.291738	Longitude: -9.641786	Vul: 13.32
Timestamp: 2016-08-06T10:00:36.001Z	BatteryV: 12.12	Latitude: 79.294349	Longitude: -9.624077	Vul: 13.32
Timestamp: 2016-08-06T09:30:13.001Z	BatteryV: 12.15	Latitude: 79.297312	Longitude: -9.609990	Vul: 13.35
Timestamp: 2016-08-06T09:00:12.001Z	BatteryV: 12.09	Latitude: 79.299693	Longitude: -9.603315	Vul: 13.35
Timestamp: 2016-08-06T08:30:12.001Z	BatteryV: 12.12	Latitude: 79.301907	Longitude: -9.601197	Vul: 13.35
Timestamp: 2016-08-06T08:00:12.001Z	BatteryV: 12.12	Latitude: 79.305165	Longitude: -9.602778	Vul: 13.35
Timestamp: 2016-08-06T07:30:36.001Z	BatteryV: 12.12	Latitude: 79.308038	Longitude: -9.609722	Vul: 13.35
Timestamp: 2016-08-06T07:00:07.001Z	BatteryV: 12.12	Latitude: 79.310336	Longitude: -9.620486	Vul: 13.35
Timestamp: 2016-08-06T06:30:06.001Z	BatteryV: 12.15	Latitude: 79.311872	Longitude: -9.635462	Vul: 13.35
Timestamp: 2016-08-06T06:00:06.001Z	BatteryV: 12.12	Latitude: 79.312301	Longitude: -9.654822	Vul: 13.35
Timestamp: 2016-08-06T05:30:36.001Z	BatteryV: 12.12	Latitude: 79.312102	Longitude: -9.674720	Vul: 13.35
Timestamp: 2016-08-06T05:00:06.001Z	BatteryV: 12.03	Latitude: 79.311206	Longitude: -9.693389	Vul: 13.32
Timestamp: 2016-08-06T04:30:07.001Z	BatteryV: 12.12	Latitude: 79.310035	Longitude: -9.709030	Vul: 13.35
Timestamp: 2016-08-06T04:00:07.001Z	BatteryV: 12.09	Latitude: 79.308038	Longitude: -9.723168	Vul: 13.35
Timestamp: 2016-08-06T03:30:36.001Z	BatteryV: 12.12	Latitude: 79.305094	Longitude: -9.739315	Vul: 13.35
Timestamp: 2016-08-06T03:00:06.001Z	BatteryV: 12.12	Latitude: 79.301267	Longitude: -9.753997	Vul: 13.35
Timestamp: 2016-08-06T02:30:36.001Z	BatteryV: 12.09	Latitude: 79.297606	Longitude: -9.763648	Vul: 13.35
Timestamp: 2016-08-06T02:00:13.001Z	BatteryV: 12.09	Latitude: 79.294451	Longitude: -9.767821	Vul: 13.35
Timestamp: 2016-08-06T01:30:13.001Z	BatteryV: 12.12	Latitude: 79.291597	Longitude: -9.769446	Vul: 13.35
Timestamp: 2016-08-06T01:00:12.001Z	BatteryV: 12.09	Latitude: 79.289306	Longitude: -9.771667	Vul: 13.35
Timestamp: 2016-08-06T00:30:36.001Z	BatteryV: 12.12	Latitude: 79.287366	Longitude: -9.775162	Vul: 13.35
Timestamp: 2016-08-06T00:00:12.001Z	BatteryV: 12.12	Latitude: 79.285254	Longitude: -9.779322	Vul: 13.35
Timestamp: 2016-08-05T23:30:13.001Z	BatteryV: 12.12	Latitude: 79.283616	Longitude: -9.778912	Vul: 13.35
Timestamp: 2016-08-05T23:00:13.001Z	BatteryV: 12.12	Latitude: 79.282298	Longitude: -9.774586	Vul: 13.38
Timestamp: 2016-08-05T22:30:36.001Z	BatteryV: 12.15	Latitude: 79.281190	Longitude: -9.772224	Vul: 13.35
Timestamp: 2016-08-05T22:00:12.001Z	BatteryV: 12.15	Latitude: 79.279123	Longitude: -9.770323	Vul: 13.35
Timestamp: 2016-08-05T21:30:12.001Z	BatteryV: 12.15	Latitude: 79.277037	Longitude: -9.766278	Vul: 13.35
Timestamp: 2016-08-05T21:00:36.001Z	BatteryV: 12.15	Latitude: 79.275648	Longitude: -9.760723	Vul: 13.35
Timestamp: 2016-08-05T20:30:07.001Z	BatteryV: 12.12	Latitude: 79.274682	Longitude: -9.757203	Vul: 13.35
Timestamp: 2016-08-05T20:00:06.001Z	BatteryV: 12.12	Latitude: 79.273939	Longitude: -9.756864	Vul: 13.35
Timestamp: 2016-08-05T19:30:06.001Z	BatteryV: 12.18	Latitude: 79.273261	Longitude: -9.758797	Vul: 13.35
Timestamp: 2016-08-05T19:00:06.001Z	BatteryV: 12.15	Latitude: 79.272384	Longitude: -9.763341	Vul: 13.38
Timestamp: 2016-08-05T18:30:36.001Z	BatteryV: 12.15	Latitude: 79.271424	Longitude: -9.772333	Vul: 13.35
Timestamp: 2016-08-05T18:00:07.001Z	BatteryV: 12.15	Latitude: 79.270669	Longitude: -9.787699	Vul: 13.35
Timestamp: 2016-08-05T17:30:06.001Z	BatteryV: 12.12	Latitude: 79.269638	Longitude: -9.806528	Vul: 13.38
Timestamp: 2016-08-05T17:00:06.001Z	BatteryV: 12.12	Latitude: 79.268256	Longitude: -9.825907	Vul: 13.35
Timestamp: 2016-08-05T16:30:11.001Z	BatteryV: 12.12	Latitude: 79.265747	Longitude: -9.844851	Vul: 13.35
Timestamp: 2016-08-05T16:00:36.001Z	BatteryV: 12.18	Latitude: 79.262522	Longitude: -9.861542	Vul: 13.35
Timestamp: 2016-08-05T15:30:09.001Z	BatteryV: 12.15	Latitude: 79.259245	Longitude: -9.876678	Vul: 13.35
Timestamp: 2016-08-05T15:00:36.001Z	BatteryV: 12.15	Latitude: 79.255699	Longitude: -9.890982	Vul: 13.35
Timestamp: 2016-08-05T14:30:09.001Z	BatteryV: 12.15	Latitude: 79.251597	Longitude: -9.905293	Vul: 13.35
Timestamp: 2016-08-05T14:00:08.001Z	BatteryV: 12.15	Latitude: 79.247238	Longitude: -9.916122	Vul: 13.35
Timestamp: 2016-08-05T13:30:08.001Z	BatteryV: 12.18	Latitude: 79.242874	Longitude: -9.923738	Vul: 13.35
Timestamp: 2016-08-05T13:00:08.001Z	BatteryV: 12.18	Latitude: 79.238131	Longitude: -9.924794	Vul: 13.35
Timestamp: 2016-08-05T12:30:37.001Z	BatteryV: 12.18	Latitude: 79.233376	Longitude: -9.921107	Vul: 13.35
Timestamp: 2016-08-05T12:00:08.001Z	BatteryV: 12.21	Latitude: 79.228832	Longitude: -9.914259	Vul: 13.35
Timestamp: 2016-08-05T11:30:07.001Z	BatteryV: 12.21	Latitude: 79.225050	Longitude: -9.903885	Vul: 13.35
Timestamp: 2016-08-05T11:00:07.001Z	BatteryV: 12.15	Latitude: 79.221978	Longitude: -9.889581	Vul: 13.32
Timestamp: 2016-08-05T10:30:07.001Z	BatteryV: 12.18	Latitude: 79.219827	Longitude: -9.874784	Vul: 13.35
Timestamp: 2016-08-05T10:00:36.001Z	BatteryV: 12.18	Latitude: 79.218829	Longitude: -9.859642	Vul: 13.35
Timestamp: 2016-08-05T09:30:07.001Z	BatteryV: 12.21	Latitude: 79.218630	Longitude: -9.842515	Vul: 13.35
Timestamp: 2016-08-05T09:00:36.001Z	BatteryV: 12.24	Latitude: 79.218931	Longitude: -9.823046	Vul: 13.35
Timestamp: 2016-08-05T08:30:07.001Z	BatteryV: 12.21	Latitude: 79.219910	Longitude: -9.804819	Vul: 13.35
Timestamp: 2016-08-05T08:00:06.001Z	BatteryV: 12.15	Latitude: 79.221440	Longitude: -9.788646	Vul: 13.35
Timestamp: 2016-08-05T07:30:06.001Z	BatteryV: 12.15	Latitude: 79.223936	Longitude: -9.774778	Vul: 13.38
Timestamp: 2016-08-05T07:00:07.001Z	BatteryV: 12.12	Latitude: 79.227155	Longitude: -9.763040	Vul: 13.35
Timestamp: 2016-08-05T06:30:05.001Z	BatteryV: 12.15	Latitude: 79.230106	Longitude: -9.758362	Vul: 13.35
Timestamp: 2016-08-05T06:00:35.001Z	BatteryV: 12.15	Latitude: 79.232954	Longitude: -9.758829	Vul: 13.35
Timestamp: 2016-08-05T05:30:09.001Z	BatteryV: 12.18	Latitude: 79.235648	Longitude: -9.764710	Vul: 13.35
Timestamp: 2016-08-05T05:00:09.001Z	BatteryV: 12.15	Latitude: 79.237875	Longitude: -9.776851	Vul: 13.35
Timestamp: 2016-08-05T04:30:09.001Z	BatteryV: 12.15	Latitude: 79.239782	Longitude: -9.793139	Vul: 13.35
Timestamp: 2016-08-05T04:00:09.001Z	BatteryV: 12.15	Latitude: 79.241299	Longitude: -9.812838	Vul: 13.35
Timestamp: 2016-08-05T03:30:36.001Z	BatteryV: 12.18	Latitude: 79.241824	Longitude: -9.835834	Vul: 13.35
Timestamp: 2016-08-05T03:00:08.001Z	BatteryV: 12.15	Latitude: 79.241133	Longitude: -9.859507	Vul: 13.38
Timestamp: 2016-08-05T02:30:36.001Z	BatteryV: 12.15	Latitude: 79.238918	Longitude: -9.880467	Vul: 13.38
Timestamp: 2016-08-05T02:00:08.001Z	BatteryV: 12.12	Latitude: 79.236307	Longitude: -9.898803	Vul: 13.38
Timestamp: 2016-08-05T01:30:10.001Z	BatteryV: 12.15	Latitude: 79.233280	Longitude: -9.912915	Vul: 13.38
Timestamp: 2016-08-05T01:00:12.001Z	BatteryV: 12.15	Latitude: 79.228992	Longitude: -9.924704	Vul: 13.38
Timestamp: 2016-08-05T00:30:12.001Z	BatteryV: 12.15	Latitude: 79.224173	Longitude: -9.930918	Vul: 13.38
Timestamp: 2016-08-05T00:00:36.001Z	BatteryV: 12.18	Latitude: 79.219469	Longitude: -9.931629	Vul: 13.38
Timestamp: 2016-08-04T23:30:07.001Z	BatteryV: 12.21	Latitude: 79.215142	Longitude: -9.925965	Vul: 13.38
Timestamp: 2016-08-04T23:00:07.001Z	BatteryV: 12.24	Latitude: 79.211923	Longitude: -9.915021	Vul: 13.38
Timestamp: 2016-08-04T22:30:06.001Z	BatteryV: 12.24	Latitude: 79.209632	Longitude: -9.898912	Vul: 13.35
Timestamp: 2016-08-04T22:00:36.001Z	BatteryV: 12.27	Latitude: 79.207910	Longitude: -9.878483	Vul: 13.35
Timestamp: 2016-08-04T21:30:06.001Z	BatteryV: 12.24	Latitude: 79.207379	Longitude: -9.853798	Vul: 13.38
Timestamp: 2016-08-04T21:00:06.001Z	BatteryV: 12.27	Latitude: 79.208614	Longitude: -9.829594	Vul: 13.35
Timestamp: 2016-08-04T20:30:06.001Z	BatteryV: 12.24	Latitude: 79.211162	Longitude: -9.806470	Vul: 13.38
Timestamp: 2016-08-04T20:00:37.001Z	BatteryV: 12.27	Latitude: 79.214362	Longitude: -9.785376	Vul: 13.35
Timestamp: 2016-08-04T19:30:06.001Z	BatteryV: 12.30	Latitude: 79.218618	Longitude: -9.767277	Vul: 13.35
Timestamp: 2016-08-04T19:00:05.001Z	BatteryV: 12.24	Latitude: 79.223302	Longitude: -9.753325	Vul: 13.35
Timestamp: 2016-08-04T18:30:05.001Z	BatteryV: 12.27	Latitude: 79.228058	Longitude: -9.745523	Vul: 13.35
Timestamp: 2016-08-04T18:00:09.001Z	BatteryV: 12.27	Latitude: 79.232224	Longitude: -9.746150	Vul: 13.35
Timestamp: 2016-08-04T17:30:09.001Z	BatteryV: 12.27	Latitude: 79.235936	Longitude: -9.751597	Vul: 13.35
Timestamp: 2016-08-04T17:00:37.001Z	BatteryV: 12.30	Latitude: 79.239014	Longitude: -9.763168	Vul: 13.35
Timestamp: 2016-08-04T16:30:08.001Z	BatteryV: 12.27	Latitude: 79.240870	Longitude: -9.780557	Vul: 13.35
Timestamp: 2016-08-04T16:00:37.001Z	BatteryV: 12.27	Latitude: 79.241478	Longitude: -9.799840	Vul: 13.35
Timestamp: 2016-08-04T15:30:08.001Z	BatteryV: 12.27	Latitude: 79.241574	Longitude: -9.817709	Vul: 13.35
Timestamp: 2016-08-04T15:00:36.001Z	BatteryV: 12.24	Latitude: 79.240941	Longitude: -9.831494	Vul: 13.35
Timestamp: 2016-08-04T14:30:08.001Z	BatteryV: 12.21	Latitude: 79.239354	Longitude: -9.841926	Vul: 13.35
Timestamp: 2016-08-04T14:00:08.001Z	BatteryV: 12.24	Latitude: 79.237101	Longitude: -9.849011	Vul: 13.35
Timestamp: 2016-08-04T13:30:36.001Z	BatteryV: 12.21	Latitude: 79.233440	Longitude: -9.852390	Vul: 13.35
Timestamp: 2016-08-04T13:00:07.001Z	BatteryV: 12.18	Latitude: 79.229555	Longitude: -9.855456	Vul: 13.38
Timestamp: 2016-08-04T12:30:07.001Z	BatteryV: 12.18	Latitude: 79.226464	Longitude: -9.850758	Vul: 13.35
Timestamp: 2016-08-04T12:00:07.001Z	BatteryV: 12.18	Latitude: 79.224038	Longitude: -9.838765	Vul: 13.38
Timestamp: 2016-08-04T11:30:36.001Z	BatteryV: 12.21	Latitude: 79.221926	Longitude: -9.820768	Vul: 13.38
Timestamp: 2016-08-04T11:00:06.001Z	BatteryV: 12.24	Latitude: 79.220128	Longitude: -9.797786	Vul: 13.35
Timestamp: 2016-08-04T10:30:06.001Z	BatteryV: 12.24	Latitude: 79.219206	Longitude: -9.770694	Vul: 13.38
Timestamp: 2016-08-04T10:00:06.001Z	BatteryV: 12.21	Latitude: 79.218778	Longitude: -9.741894	Vul: 13.35
Timestamp: 2016-08-04T09:30:06.001Z	BatteryV: 12.21	Latitude: 79.219418	Longitude: -9.713248	Vul: 13.35
Timestamp: 2016-08-04T09:00:36.001Z	BatteryV: 12.21	Latitude: 79.221267	Longitude: -9.685619	Vul: 13.38
Timestamp: 2016-08-04T08:30:06.001Z	BatteryV: 12.21	Latitude: 79.224096	Longitude: -9.657811	Vul: 13.38
Timestamp: 2016-08-04T08:00:05.001Z	BatteryV: 12.18	Latitude: 79.227725	Longitude: -9.632794	Vul: 13.35
Timestamp: 2016-08-04T07:30:05.001Z	BatteryV: 12.18	Latitude: 79.231667	Longitude: -9.613370	Vul: 13.35
Timestamp: 2016-08-04T07:00:05.001Z	BatteryV: 12.18	Latitude: 79.235789	Longitude: -9.599661	Vul: 13.38
Timestamp: 2016-08-04T06:30:09.001Z	BatteryV: 12.15	Latitude: 79.239776	Longitude: -9.591366	Vul: 13.38
Timestamp: 2016-08-04T06:00:37.001Z	BatteryV: 12.15	Latitude: 79.243782	Longitude: -9.588902	Vul: 13.35
Timestamp: 2016-08-04T05:30:09.001Z	BatteryV: 12.15	Latitude: 79.247987	Longitude: -9.589830	Vul: 13.38
Timestamp: 2016-08-04T05:00:08.001Z	BatteryV: 12.12	Latitude: 79.252102	Longitude: -9.594029	Vul: 13.38
Timestamp: 2016-08-04T04:30:09.001Z	BatteryV: 12.18	Latitude: 79.255693	Longitude: -9.603539	Vul: 13.38
Timestamp: 2016-08-04T04:00:37.001Z	BatteryV: 12.18	Latitude: 79.258669	Longitude: -9.616934	Vul: 13.38
Timestamp: 2016-08-04T03:30:08.001Z	BatteryV: 12.18	Latitude: 79.261357	Longitude: -9.632627	Vul: 13.38
Timestamp: 2016-08-04T03:00:07.001Z	BatteryV: 12.21	Latitude: 79.263411	Longitude: -9.651526	Vul: 13.38
Timestamp: 2016-08-04T02:30:36.001Z	BatteryV: 12.18	Latitude: 79.264474	Longitude: -9.676518	Vul: 13.38
Timestamp: 2016-08-04T02:00:07.001Z	BatteryV: 12.15	Latitude: 79.263744	Longitude: -9.708013	Vul: 13.38
Timestamp: 2016-08-04T01:30:07.001Z	BatteryV: 12.18	Latitude: 79.262586	Longitude: -9.732570	Vul: 13.38
Timestamp: 2016-08-04T01:00:07.001Z	BatteryV: 12.18	Latitude: 79.259693	Longitude: -9.752602	Vul: 13.38
Timestamp: 2016-08-04T00:30:07.001Z	BatteryV: 12.18	Latitude: 79.256134	Longitude: -9.767584	Vul: 13.41
Timestamp: 2016-08-04T00:00:36.001Z	BatteryV: 12.15	Latitude: 79.252365	Longitude: -9.778874	Vul: 13.41
Timestamp: 2016-08-03T23:30:06.001Z	BatteryV: 12.21	Latitude: 79.248512	Longitude: -9.784915	Vul: 13.38
Timestamp: 2016-08-03T23:00:36.001Z	BatteryV: 12.21	Latitude: 79.244371	Longitude: -9.782182	Vul: 13.38
Timestamp: 2016-08-03T22:30:06.001Z	BatteryV: 12.27	Latitude: 79.240410	Longitude: -9.771021	Vul: 13.38
Timestamp: 2016-08-03T22:00:06.001Z	BatteryV: 12.24	Latitude: 79.237798	Longitude: -9.756026	Vul: 13.38
Timestamp: 2016-08-03T21:30:36.001Z	BatteryV: 12.27	Latitude: 79.236576	Longitude: -9.740506	Vul: 13.38
Timestamp: 2016-08-03T21:00:05.001Z	BatteryV: 12.27	Latitude: 79.236589	Longitude: -9.720870	Vul: 13.38
Timestamp: 2016-08-03T20:30:05.001Z	BatteryV: 12.27	Latitude: 79.237440	Longitude: -9.702688	Vul: 13.35
Timestamp: 2016-08-03T20:00:05.001Z	BatteryV: 12.30	Latitude: 79.239341	Longitude: -9.686310	Vul: 13.35
Timestamp: 2016-08-03T19:30:09.001Z	BatteryV: 12.27	Latitude: 79.241914	Longitude: -9.674221	Vul: 13.38
Timestamp: 2016-08-03T19:00:08.001Z	BatteryV: 12.24	Latitude: 79.244845	Longitude: -9.666176	Vul: 13.35
Timestamp: 2016-08-03T18:30:36.001Z	BatteryV: 12.21	Latitude: 79.248109	Longitude: -9.661261	Vul: 13.38
Timestamp: 2016-08-03T18:00:08.001Z	BatteryV: 12.24	Latitude: 79.251347	Longitude: -9.659994	Vul: 13.38
Timestamp: 2016-08-03T17:30:10.001Z	BatteryV: 12.21	Latitude: 79.254803	Longitude: -9.663181	Vul: 13.38
Timestamp: 2016-08-03T17:00:08.001Z	BatteryV: 12.21	Latitude: 79.258176	Longitude: -9.674765	Vul: 13.38
Timestamp: 2016-08-03T16:30:36.001Z	BatteryV: 12.24	Latitude: 79.260442	Longitude: -9.693574	Vul: 13.38
Timestamp: 2016-08-03T16:00:08.001Z	BatteryV: 12.24	Latitude: 79.260934	Longitude: -9.721466	Vul: 13.38
Timestamp: 2016-08-03T15:30:07.001Z	BatteryV: 12.24	Latitude: 79.260486	Longitude: -9.750618	Vul: 13.38
Timestamp: 2016-08-03T14:30:07.001Z	BatteryV: 12.27	Latitude: 79.256518	Longitude: -9.806112	Vul: 13.38
Timestamp: 2016-08-03T14:00:36.001Z	BatteryV: 12.30	Latitude: 79.253299	Longitude: -9.830573	Vul: 13.38
Timestamp: 2016-08-03T13:30:07.001Z	BatteryV: 12.30	Latitude: 79.249562	Longitude: -9.852416	Vul: 13.35
Timestamp: 2016-08-03T13:00:06.001Z	BatteryV: 12.27	Latitude: 79.245754	Longitude: -9.868710	Vul: 13.38
Timestamp: 2016-08-03T12:30:06.001Z	BatteryV: 12.27	Latitude: 79.240998	Longitude: -9.882003	Vul: 13.38
Timestamp: 2016-08-03T12:00:36.001Z	BatteryV: 12.27	Latitude: 79.236378	Longitude: -9.889549	Vul: 13.35
Timestamp: 2016-08-03T11:30:06.001Z	BatteryV: 12.30	Latitude: 79.232179	Longitude: -9.890790	Vul: 13.38
Timestamp: 2016-08-03T11:00:06.001Z	BatteryV: 12.30	Latitude: 79.228621	Longitude: -9.886637	Vul: 13.35
Timestamp: 2016-08-03T10:30:07.001Z	BatteryV: 12.30	Latitude: 79.225331	Longitude: -9.878509	Vul: 13.35
Timestamp: 2016-08-03T10:00:06.001Z	BatteryV: 12.30	Latitude: 79.222605	Longitude: -9.863142	Vul: 13.38
Timestamp: 2016-08-03T09:30:36.001Z	BatteryV: 12.27	Latitude: 79.221152	Longitude: -9.843488	Vul: 13.38
Timestamp: 2016-08-03T09:00:05.001Z	BatteryV: 12.27	Latitude: 79.221043	Longitude: -9.820992	Vul: 13.38
Timestamp: 2016-08-03T08:30:09.001Z	BatteryV: 12.30	Latitude: 79.221818	Longitude: -9.800096	Vul: 13.38
Timestamp: 2016-08-03T08:00:36.001Z	BatteryV: 12.30	Latitude: 79.222893	Longitude: -9.781690	Vul: 13.38
Timestamp: 2016-08-03T07:30:16.001Z	BatteryV: 12.27	Latitude: 79.224397	Longitude: -9.766310	Vul: 13.38
Timestamp: 2016-08-03T07:00:08.001Z	BatteryV: 12.24	Latitude: 79.226176	Longitude: -9.754381	Vul: 13.38
Timestamp: 2016-08-03T06:30:08.001Z	BatteryV: 12.24	Latitude: 79.228416	Longitude: -9.744582	Vul: 13.41
Timestamp: 2016-08-03T06:00:08.001Z	BatteryV: 12.24	Latitude: 79.230976	Longitude: -9.738227	Vul: 13.38
Timestamp: 2016-08-03T05:30:36.001Z	BatteryV: 12.27	Latitude: 79.233600	Longitude: -9.735661	Vul: 13.38
Timestamp: 2016-08-03T05:00:08.001Z	BatteryV: 12.30	Latitude: 79.235866	Longitude: -9.738406	Vul: 13.41
Timestamp: 2016-08-03T04:30:17.001Z	BatteryV: 12.21	Latitude: 79.237869	Longitude: -9.745536	Vul: 13.38
Timestamp: 2016-08-03T04:00:07.001Z	BatteryV: 12.27	Latitude: 79.239795	Longitude: -9.757574	Vul: 13.41
Timestamp: 2016-08-03T03:30:36.001Z	BatteryV: 12.30	Latitude: 79.241574	Longitude: -9.773005	Vul: 13.38
Timestamp: 2016-08-03T03:00:07.001Z	BatteryV: 12.27	Latitude: 79.242304	Longitude: -9.792333	Vul: 13.38
Timestamp: 2016-08-03T02:30:36.001Z	BatteryV: 12.30	Latitude: 79.242106	Longitude: -9.812474	Vul: 13.38
Timestamp: 2016-08-03T02:00:06.001Z	BatteryV: 12.30	Latitude: 79.241594	Longitude: -9.830298	Vul: 13.38
Timestamp: 2016-08-03T01:30:06.001Z	BatteryV: 12.33	Latitude: 79.240256	Longitude: -9.847296	Vul: 13.38
Timestamp: 2016-08-03T01:00:08.001Z	BatteryV: 12.33	Latitude: 79.237837	Longitude: -9.862272	Vul: 13.38
Timestamp: 2016-08-03T00:30:34.001Z	BatteryV: 12.36	Latitude: 79.234976	Longitude: -9.875923	Vul: 13.38
Timestamp: 2016-08-03T00:00:06.001Z	BatteryV: 12.33	Latitude: 79.231520	Longitude: -9.888896	Vul: 13.38
Timestamp: 2016-08-02T23:30:06.001Z	BatteryV: 12.30	Latitude: 79.227027	Longitude: -9.897062	Vul: 13.38
Timestamp: 2016-08-02T23:00:36.001Z	BatteryV: 12.27	Latitude: 79.222163	Longitude: -9.897510	Vul: 13.38
Timestamp: 2016-08-02T22:30:05.001Z	BatteryV: 12.30	Latitude: 79.218138	Longitude: -9.891533	Vul: 13.38
Timestamp: 2016-08-02T22:00:09.001Z	BatteryV: 12.27	Latitude: 79.215501	Longitude: -9.880845	Vul: 13.38
Timestamp: 2016-08-02T21:30:36.001Z	BatteryV: 12.21	Latitude: 79.213562	Longitude: -9.867200	Vul: 13.38
Timestamp: 2016-08-02T21:00:09.001Z	BatteryV: 12.21	Latitude: 79.212358	Longitude: -9.850061	Vul: 13.41
Timestamp: 2016-08-02T20:30:13.001Z	BatteryV: 12.18	Latitude: 79.211590	Longitude: -9.833242	Vul: 13.41
Timestamp: 2016-08-02T20:00:12.001Z	BatteryV: 12.21	Latitude: 79.211034	Longitude: -9.816576	Vul: 13.41
Timestamp: 2016-08-02T19:30:12.001Z	BatteryV: 12.18	Latitude: 79.211117	Longitude: -9.801434	Vul: 13.41
Timestamp: 2016-08-02T19:00:36.001Z	BatteryV: 12.18	Latitude: 79.212378	Longitude: -9.787693	Vul: 13.41
Timestamp: 2016-08-02T18:30:13.001Z	BatteryV: 12.21	Latitude: 79.214477	Longitude: -9.777555	Vul: 13.41
Timestamp: 2016-08-02T18:00:13.001Z	BatteryV: 12.21	Latitude: 79.216147	Longitude: -9.775213	Vul: 13.41
Timestamp: 2016-08-02T17:30:12.001Z	BatteryV: 12.21	Latitude: 79.217216	Longitude: -9.777638	Vul: 13.41
Timestamp: 2016-08-02T17:00:07.001Z	BatteryV: 12.18	Latitude: 79.218355	Longitude: -9.780371	Vul: 13.38
Timestamp: 2016-08-02T16:30:36.001Z	BatteryV: 12.21	Latitude: 79.219712	Longitude: -9.784256	Vul: 13.41
Timestamp: 2016-08-02T16:00:07.001Z	BatteryV: 12.21	Latitude: 79.220742	Longitude: -9.793408	Vul: 13.41
Timestamp: 2016-08-02T15:30:07.001Z	BatteryV: 12.18	Latitude: 79.221062	Longitude: -9.806387	Vul: 13.41
Timestamp: 2016-08-02T15:00:36.001Z	BatteryV: 12.18	Latitude: 79.220845	Longitude: -9.820909	Vul: 13.41
Timestamp: 2016-08-02T14:30:06.001Z	BatteryV: 12.18	Latitude: 79.219469	Longitude: -9.837363	Vul: 13.41
Timestamp: 2016-08-02T14:00:06.001Z	BatteryV: 12.15	Latitude: 79.217523	Longitude: -9.853523	Vul: 13.41
Timestamp: 2016-08-02T13:30:36.001Z	BatteryV: 12.15	Latitude: 79.214976	Longitude: -9.873421	Vul: 13.41
Timestamp: 2016-08-02T13:00:06.001Z	BatteryV: 12.18	Latitude: 79.211686	Longitude: -9.893286	Vul: 13.41
Timestamp: 2016-08-02T12:30:10.001Z	BatteryV: 12.18	Latitude: 79.207866	Longitude: -9.910778	Vul: 13.41
Timestamp: 2016-08-02T12:00:05.001Z	BatteryV: 12.15	Latitude: 79.204218	Longitude: -9.926061	Vul: 13.41
Timestamp: 2016-08-02T11:30:09.001Z	BatteryV: 12.15	Latitude: 79.200429	Longitude: -9.940154	Vul: 13.44
Timestamp: 2016-08-02T11:00:09.001Z	BatteryV: 12.15	Latitude: 79.196198	Longitude: -9.951174	Vul: 13.44
Timestamp: 2016-08-02T10:30:36.001Z	BatteryV: 12.15	Latitude: 79.191514	Longitude: -9.956742	Vul: 13.44
Timestamp: 2016-08-02T10:00:13.001Z	BatteryV: 12.18	Latitude: 79.187130	Longitude: -9.959366	Vul: 13.44
Timestamp: 2016-08-02T09:30:12.001Z	BatteryV: 12.15	Latitude: 79.183066	Longitude: -9.956883	Vul: 13.44
Timestamp: 2016-08-02T09:00:12.001Z	BatteryV: 12.15	Latitude: 79.179526	Longitude: -9.948768	Vul: 13.44
Timestamp: 2016-08-02T08:30:08.001Z	BatteryV: 12.12	Latitude: 79.176358	Longitude: -9.937952	Vul: 13.44
Timestamp: 2016-08-02T08:00:37.001Z	BatteryV: 12.15	Latitude: 79.174029	Longitude: -9.923021	Vul: 13.41
Timestamp: 2016-08-02T07:30:08.001Z	BatteryV: 12.15	Latitude: 79.172493	Longitude: -9.905120	Vul: 13.44
Timestamp: 2016-08-02T07:00:07.001Z	BatteryV: 12.15	Latitude: 79.172282	Longitude: -9.887795	Vul: 13.44
Timestamp: 2016-08-02T06:30:07.001Z	BatteryV: 12.09	Latitude: 79.173261	Longitude: -9.872397	Vul: 13.44
Timestamp: 2016-08-02T06:00:12.001Z	BatteryV: 12.15	Latitude: 79.174861	Longitude: -9.860614	Vul: 13.44
Timestamp: 2016-08-02T05:30:36.001Z	BatteryV: 12.18	Latitude: 79.176301	Longitude: -9.852147	Vul: 13.44
Timestamp: 2016-08-02T05:00:07.001Z	BatteryV: 12.18	Latitude: 79.178592	Longitude: -9.848646	Vul: 13.44
Timestamp: 2016-08-02T04:30:06.001Z	BatteryV: 12.21	Latitude: 79.181190	Longitude: -9.850477	Vul: 13.44
Timestamp: 2016-08-02T04:00:35.001Z	BatteryV: 12.21	Latitude: 79.183123	Longitude: -9.859104	Vul: 13.44
Timestamp: 2016-08-02T03:30:06.001Z	BatteryV: 12.15	Latitude: 79.184442	Longitude: -9.873280	Vul: 13.44
Timestamp: 2016-08-02T03:00:37.001Z	BatteryV: 12.18	Latitude: 79.184576	Longitude: -9.889427	Vul: 13.44
Timestamp: 2016-08-02T02:30:07.001Z	BatteryV: 12.21	Latitude: 79.183526	Longitude: -9.909402	Vul: 13.44
Timestamp: 2016-08-02T02:00:07.001Z	BatteryV: 12.21	Latitude: 79.181357	Longitude: -9.930035	Vul: 13.44
Timestamp: 2016-08-02T01:30:06.001Z	BatteryV: 12.24	Latitude: 79.178253	Longitude: -9.950400	Vul: 13.44
Timestamp: 2016-08-02T01:00:36.001Z	BatteryV: 12.24	Latitude: 79.174502	Longitude: -9.967968	Vul: 13.44
Timestamp: 2016-08-02T00:30:08.001Z	BatteryV: 12.27	Latitude: 79.169824	Longitude: -9.984832	Vul: 13.44
Timestamp: 2016-08-02T00:00:13.001Z	BatteryV: 12.21	Latitude: 79.164397	Longitude: -9.997984	Vul: 13.44
Timestamp: 2016-08-01T23:30:13.001Z	BatteryV: 12.24	Latitude: 79.158714	Longitude: -10.007603	Vul: 13.47
Timestamp: 2016-08-01T23:00:09.001Z	BatteryV: 12.24	Latitude: 79.152928	Longitude: -10.014214	Vul: 13.44
Timestamp: 2016-08-01T22:30:36.001Z	BatteryV: 12.24	Latitude: 79.147808	Longitude: -10.014701	Vul: 13.41
Timestamp: 2016-08-01T22:00:09.001Z	BatteryV: 12.24	Latitude: 79.142918	Longitude: -10.009850	Vul: 13.44
Timestamp: 2016-08-01T21:30:36.001Z	BatteryV: 12.27	Latitude: 79.138522	Longitude: -10.001280	Vul: 13.44
Timestamp: 2016-08-01T21:00:08.001Z	BatteryV: 12.27	Latitude: 79.134362	Longitude: -9.991059	Vul: 13.44
Timestamp: 2016-08-01T20:30:08.001Z	BatteryV: 12.27	Latitude: 79.130925	Longitude: -9.979942	Vul: 13.44
Timestamp: 2016-08-01T20:00:07.001Z	BatteryV: 12.30	Latitude: 79.127597	Longitude: -9.967904	Vul: 13.44
Timestamp: 2016-08-01T19:30:07.001Z	BatteryV: 12.30	Latitude: 79.124416	Longitude: -9.953030	Vul: 13.44
Timestamp: 2016-08-01T19:00:36.001Z	BatteryV: 12.33	Latitude: 79.122291	Longitude: -9.937178	Vul: 13.41
Timestamp: 2016-08-01T18:30:07.001Z	BatteryV: 12.33	Latitude: 79.120890	Longitude: -9.922746	Vul: 13.44
Timestamp: 2016-08-01T18:00:07.001Z	BatteryV: 12.30	Latitude: 79.120077	Longitude: -9.909440	Vul: 13.41
Timestamp: 2016-08-01T17:30:06.001Z	BatteryV: 12.33	Latitude: 79.119981	Longitude: -9.897024	Vul: 13.44
Timestamp: 2016-08-01T17:00:06.001Z	BatteryV: 12.33	Latitude: 79.120288	Longitude: -9.886906	Vul: 13.41
Timestamp: 2016-08-01T16:30:36.001Z	BatteryV: 12.30	Latitude: 79.120973	Longitude: -9.878733	Vul: 13.41
Timestamp: 2016-08-01T16:00:06.001Z	BatteryV: 12.30	Latitude: 79.122112	Longitude: -9.873453	Vul: 13.41
Timestamp: 2016-08-01T15:30:06.001Z	BatteryV: 12.30	Latitude: 79.123174	Longitude: -9.871706	Vul: 13.44
Timestamp: 2016-08-01T15:00:36.001Z	BatteryV: 12.30	Latitude: 79.124102	Longitude: -9.872966	Vul: 13.41
Timestamp: 2016-08-01T14:30:05.001Z	BatteryV: 12.27	Latitude: 79.124218	Longitude: -9.878336	Vul: 13.44
Timestamp: 2016-08-01T14:00:05.001Z	BatteryV: 12.24	Latitude: 79.123680	Longitude: -9.885075	Vul: 13.41
Timestamp: 2016-08-01T13:30:05.001Z	BatteryV: 12.27	Latitude: 79.122464	Longitude: -9.896794	Vul: 13.44
Timestamp: 2016-08-01T13:00:09.001Z	BatteryV: 12.27	Latitude: 79.120768	Longitude: -9.914842	Vul: 13.44
Timestamp: 2016-08-01T12:30:36.001Z	BatteryV: 12.27	Latitude: 79.118643	Longitude: -9.933952	Vul: 13.41
Timestamp: 2016-08-01T12:00:09.001Z	BatteryV: 12.27	Latitude: 79.115629	Longitude: -9.952141	Vul: 13.41
Timestamp: 2016-08-01T11:30:08.001Z	BatteryV: 12.27	Latitude: 79.111456	Longitude: -9.970016	Vul: 13.44
Timestamp: 2016-08-01T11:00:08.001Z	BatteryV: 12.27	Latitude: 79.106285	Longitude: -9.985114	Vul: 13.41
Timestamp: 2016-08-01T10:30:08.001Z	BatteryV: 12.30	Latitude: 79.100678	Longitude: -9.993325	Vul: 13.44
Timestamp: 2016-08-01T10:00:36.001Z	BatteryV: 12.27	Latitude: 79.094605	Longitude: -9.992614	Vul: 13.44
Timestamp: 2016-08-01T09:30:09.001Z	BatteryV: 12.27	Latitude: 79.088448	Longitude: -9.985549	Vul: 13.44
Timestamp: 2016-08-01T09:00:07.001Z	BatteryV: 12.30	Latitude: 79.082413	Longitude: -9.971290	Vul: 13.44
Timestamp: 2016-08-01T08:30:07.001Z	BatteryV: 12.30	Latitude: 79.077389	Longitude: -9.948595	Vul: 13.44
Timestamp: 2016-08-01T08:00:37.001Z	BatteryV: 12.27	Latitude: 79.073459	Longitude: -9.922432	Vul: 13.44
Timestamp: 2016-08-01T07:30:07.001Z	BatteryV: 12.30	Latitude: 79.070349	Longitude: -9.894029	Vul: 13.44
Timestamp: 2016-08-01T07:00:07.001Z	BatteryV: 12.30	Latitude: 79.068211	Longitude: -9.866310	Vul: 13.44
Timestamp: 2016-08-01T06:30:08.001Z	BatteryV: 12.33	Latitude: 79.067174	Longitude: -9.836058	Vul: 13.44
Timestamp: 2016-08-01T06:00:06.001Z	BatteryV: 12.39	Latitude: 79.067347	Longitude: -9.803181	Vul: 13.44
Timestamp: 2016-08-01T05:30:36.001Z	BatteryV: 12.33	Latitude: 79.068454	Longitude: -9.777568	Vul: 13.44
Timestamp: 2016-08-01T05:00:06.001Z	BatteryV: 12.36	Latitude: 79.070336	Longitude: -9.754694	Vul: 13.44
Timestamp: 2016-08-01T04:30:06.001Z	BatteryV: 12.30	Latitude: 79.073018	Longitude: -9.736954	Vul: 13.44
Timestamp: 2016-08-01T04:00:36.001Z	BatteryV: 12.30	Latitude: 79.075872	Longitude: -9.723782	Vul: 13.44
Timestamp: 2016-08-01T03:30:05.001Z	BatteryV: 12.33	Latitude: 79.078758	Longitude: -9.715968	Vul: 13.44
Timestamp: 2016-08-01T03:00:36.001Z	BatteryV: 12.33	Latitude: 79.081350	Longitude: -9.715507	Vul: 13.44
Timestamp: 2016-08-01T02:30:06.001Z	BatteryV: 12.30	Latitude: 79.083533	Longitude: -9.721075	Vul: 13.44
Timestamp: 2016-08-01T02:00:12.001Z	BatteryV: 12.30	Latitude: 79.085120	Longitude: -9.732365	Vul: 13.44
Timestamp: 2016-08-01T01:30:09.001Z	BatteryV: 12.27	Latitude: 79.086266	Longitude: -9.750822	Vul: 13.44
Timestamp: 2016-08-01T01:00:37.001Z	BatteryV: 12.27	Latitude: 79.086394	Longitude: -9.770554	Vul: 13.47
Timestamp: 2016-08-01T00:30:10.001Z	BatteryV: 12.27	Latitude: 79.085395	Longitude: -9.791552	Vul: 13.47
Timestamp: 2016-08-01T00:00:08.001Z	BatteryV: 12.33	Latitude: 79.083130	Longitude: -9.813203	Vul: 13.47
Timestamp: 2016-07-31T23:30:36.001Z	BatteryV: 12.33	Latitude: 79.079802	Longitude: -9.829939	Vul: 13.44
Timestamp: 2016-07-31T23:00:08.001Z	BatteryV: 12.39	Latitude: 79.075379	Longitude: -9.843654	Vul: 13.44
Timestamp: 2016-07-31T22:30:08.001Z	BatteryV: 12.39	Latitude: 79.070342	Longitude: -9.855181	Vul: 13.44
Timestamp: 2016-07-31T22:00:08.001Z	BatteryV: 12.39	Latitude: 79.064512	Longitude: -9.861690	Vul: 13.44
Timestamp: 2016-07-31T21:30:36.001Z	BatteryV: 12.33	Latitude: 79.058790	Longitude: -9.861030	Vul: 13.44
Timestamp: 2016-07-31T21:00:07.001Z	BatteryV: 12.36	Latitude: 79.053056	Longitude: -9.855680	Vul: 13.44
Timestamp: 2016-07-31T20:30:07.001Z	BatteryV: 12.33	Latitude: 79.047546	Longitude: -9.846157	Vul: 13.44
Timestamp: 2016-07-31T20:00:07.001Z	BatteryV: 12.36	Latitude: 79.042701	Longitude: -9.831520	Vul: 13.44
Timestamp: 2016-07-31T19:30:07.001Z	BatteryV: 12.36	Latitude: 79.038566	Longitude: -9.811482	Vul: 13.44
Timestamp: 2016-07-31T19:00:36.001Z	BatteryV: 12.36	Latitude: 79.035034	Longitude: -9.787661	Vul: 13.44
Timestamp: 2016-07-31T18:30:06.001Z	BatteryV: 12.42	Latitude: 79.032435	Longitude: -9.760602	Vul: 13.44
Timestamp: 2016-07-31T18:00:06.001Z	BatteryV: 12.45	Latitude: 79.030886	Longitude: -9.731738	Vul: 13.44
Timestamp: 2016-07-31T17:30:06.001Z	BatteryV: 12.45	Latitude: 79.030528	Longitude: -9.704019	Vul: 13.44
Timestamp: 2016-07-31T17:00:37.001Z	BatteryV: 12.45	Latitude: 79.031430	Longitude: -9.675834	Vul: 13.41
Timestamp: 2016-07-31T16:30:05.001Z	BatteryV: 12.45	Latitude: 79.033370	Longitude: -9.649267	Vul: 13.44
Timestamp: 2016-07-31T16:00:08.001Z	BatteryV: 12.42	Latitude: 79.035968	Longitude: -9.629965	Vul: 13.41
Timestamp: 2016-07-31T15:30:36.001Z	BatteryV: 12.42	Latitude: 79.039155	Longitude: -9.616326	Vul: 13.41
Timestamp: 2016-07-31T15:00:05.001Z	BatteryV: 12.42	Latitude: 79.042669	Longitude: -9.608365	Vul: 13.44
Timestamp: 2016-07-31T14:30:05.001Z	BatteryV: 12.42	Latitude: 79.045920	Longitude: -9.606394	Vul: 13.44
Timestamp: 2016-07-31T14:00:36.001Z	BatteryV: 12.42	Latitude: 79.049203	Longitude: -9.609709	Vul: 13.44
Timestamp: 2016-07-31T13:30:08.001Z	BatteryV: 12.42	Latitude: 79.051885	Longitude: -9.617894	Vul: 13.44
Timestamp: 2016-07-31T13:00:09.001Z	BatteryV: 12.42	Latitude: 79.053722	Longitude: -9.628704	Vul: 13.44
Timestamp: 2016-07-31T12:30:08.001Z	BatteryV: 12.42	Latitude: 79.054586	Longitude: -9.644467	Vul: 13.44
Timestamp: 2016-07-31T12:00:08.001Z	BatteryV: 12.45	Latitude: 79.054432	Longitude: -9.662042	Vul: 13.44
Timestamp: 2016-07-31T11:30:36.001Z	BatteryV: 12.45	Latitude: 79.053261	Longitude: -9.679085	Vul: 13.41
Timestamp: 2016-07-31T11:00:08.001Z	BatteryV: 12.45	Latitude: 79.051277	Longitude: -9.694266	Vul: 13.41
Timestamp: 2016-07-31T10:30:07.001Z	BatteryV: 12.42	Latitude: 79.048467	Longitude: -9.707398	Vul: 13.41
Timestamp: 2016-07-31T10:00:07.001Z	BatteryV: 12.39	Latitude: 79.044768	Longitude: -9.716819	Vul: 13.41
Timestamp: 2016-07-31T09:30:07.001Z	BatteryV: 12.36	Latitude: 79.040454	Longitude: -9.722112	Vul: 13.41
Timestamp: 2016-07-31T09:00:36.001Z	BatteryV: 12.36	Latitude: 79.035648	Longitude: -9.721728	Vul: 13.41
Timestamp: 2016-07-31T08:30:07.001Z	BatteryV: 12.39	Latitude: 79.030650	Longitude: -9.715968	Vul: 13.44
Timestamp: 2016-07-31T08:00:18.001Z	BatteryV: 12.36	Latitude: 79.025914	Longitude: -9.705888	Vul: 13.44
Timestamp: 2016-07-31T07:30:06.001Z	BatteryV: 12.33	Latitude: 79.021581	Longitude: -9.688288	Vul: 13.44
Timestamp: 2016-07-31T07:00:06.001Z	BatteryV: 12.33	Latitude: 79.018003	Longitude: -9.663648	Vul: 13.44
Timestamp: 2016-07-31T06:30:06.001Z	BatteryV: 12.36	Latitude: 79.015738	Longitude: -9.636870	Vul: 13.44
Timestamp: 2016-07-31T06:00:36.001Z	BatteryV: 12.36	Latitude: 79.014374	Longitude: -9.606707	Vul: 13.44
Timestamp: 2016-07-31T05:30:06.001Z	BatteryV: 12.33	Latitude: 79.013882	Longitude: -9.572544	Vul: 13.44
Timestamp: 2016-07-31T05:00:06.001Z	BatteryV: 12.27	Latitude: 79.015059	Longitude: -9.542125	Vul: 13.44
Timestamp: 2016-07-31T04:30:05.001Z	BatteryV: 12.27	Latitude: 79.017056	Longitude: -9.516256	Vul: 13.47
Timestamp: 2016-07-31T04:00:05.001Z	BatteryV: 12.21	Latitude: 79.019872	Longitude: -9.494253	Vul: 13.47
Timestamp: 2016-07-31T03:01:53.001Z	BatteryV: 12.21	Latitude: 79.026989	Longitude: -9.472083	Vul: 13.47
Timestamp: 2016-07-31T02:30:13.001Z	BatteryV: 12.21	Latitude: 79.031059	Longitude: -9.472378	Vul: 13.47
Timestamp: 2016-07-31T02:00:12.001Z	BatteryV: 12.21	Latitude: 79.034490	Longitude: -9.478419	Vul: 13.47
Timestamp: 2016-07-31T01:30:12.001Z	BatteryV: 12.21	Latitude: 79.037094	Longitude: -9.488563	Vul: 13.50
Timestamp: 2016-07-31T01:00:36.001Z	BatteryV: 12.18	Latitude: 79.038944	Longitude: -9.502355	Vul: 13.47
Timestamp: 2016-07-31T00:30:13.001Z	BatteryV: 12.21	Latitude: 79.040102	Longitude: -9.519718	Vul: 13.47
Timestamp: 2016-07-31T00:00:13.001Z	BatteryV: 12.24	Latitude: 79.040518	Longitude: -9.536678	Vul: 13.47
Timestamp: 2016-07-30T23:30:36.001Z	BatteryV: 12.21	Latitude: 79.040224	Longitude: -9.553440	Vul: 13.47
Timestamp: 2016-07-30T23:00:12.001Z	BatteryV: 12.24	Latitude: 79.039322	Longitude: -9.569171	Vul: 13.47
Timestamp: 2016-07-30T22:30:07.001Z	BatteryV: 12.27	Latitude: 79.037587	Longitude: -9.585677	Vul: 13.47
Timestamp: 2016-07-30T22:00:07.001Z	BatteryV: 12.27	Latitude: 79.035123	Longitude: -9.601043	Vul: 13.47
Timestamp: 2016-07-30T21:30:37.001Z	BatteryV: 12.24	Latitude: 79.032173	Longitude: -9.614093	Vul: 13.47
Timestamp: 2016-07-30T21:00:06.001Z	BatteryV: 12.24	Latitude: 79.028698	Longitude: -9.624922	Vul: 13.47
Timestamp: 2016-07-30T20:30:06.001Z	BatteryV: 12.24	Latitude: 79.024960	Longitude: -9.631277	Vul: 13.50
Timestamp: 2016-07-30T20:00:06.001Z	BatteryV: 12.24	Latitude: 79.021107	Longitude: -9.632787	Vul: 13.47
Timestamp: 2016-07-30T19:30:06.001Z	BatteryV: 12.27	Latitude: 79.017242	Longitude: -9.631002	Vul: 13.47
Timestamp: 2016-07-30T19:00:36.001Z	BatteryV: 12.27	Latitude: 79.013677	Longitude: -9.623322	Vul: 13.47
Timestamp: 2016-07-30T18:30:06.001Z	BatteryV: 12.33	Latitude: 79.010720	Longitude: -9.609741	Vul: 13.47
Timestamp: 2016-07-30T18:00:05.001Z	BatteryV: 12.36	Latitude: 79.008787	Longitude: -9.590374	Vul: 13.47
Timestamp: 2016-07-30T17:30:05.001Z	BatteryV: 12.36	Latitude: 79.008173	Longitude: -9.567533	Vul: 13.44
Timestamp: 2016-07-30T17:00:36.001Z	BatteryV: 12.39	Latitude: 79.008230	Longitude: -9.546304	Vul: 13.44
Timestamp: 2016-07-30T16:30:36.001Z	BatteryV: 12.39	Latitude: 79.009197	Longitude: -9.524358	Vul: 13.44
Timestamp: 2016-07-30T16:00:09.001Z	BatteryV: 12.39	Latitude: 79.011360	Longitude: -9.504102	Vul: 13.44
Timestamp: 2016-07-30T15:30:23.001Z	BatteryV: 12.36	Latitude: 79.014227	Longitude: -9.486931	Vul: 13.44
Timestamp: 2016-07-30T15:00:36.001Z	BatteryV: 12.39	Latitude: 79.017210	Longitude: -9.475123	Vul: 13.44
Timestamp: 2016-07-30T14:30:08.001Z	BatteryV: 12.36	Latitude: 79.020621	Longitude: -9.467296	Vul: 13.44
Timestamp: 2016-07-30T14:00:08.001Z	BatteryV: 12.39	Latitude: 79.024147	Longitude: -9.465664	Vul: 13.47
Timestamp: 2016-07-30T13:30:08.001Z	BatteryV: 12.42	Latitude: 79.027571	Longitude: -9.472474	Vul: 13.44
Timestamp: 2016-07-30T13:00:08.001Z	BatteryV: 12.42	Latitude: 79.030707	Longitude: -9.484262	Vul: 13.44
Timestamp: 2016-07-30T12:30:07.001Z	BatteryV: 12.42	Latitude: 79.033395	Longitude: -9.497882	Vul: 13.44
Timestamp: 2016-07-30T12:00:36.001Z	BatteryV: 12.45	Latitude: 79.035590	Longitude: -9.513594	Vul: 13.44
Timestamp: 2016-07-30T11:30:07.001Z	BatteryV: 12.39	Latitude: 79.037382	Longitude: -9.532781	Vul: 13.44
Timestamp: 2016-07-30T11:30:07.001Z	BatteryV: 12.39	Latitude: 79.037382	Longitude: -9.532781	Vul: 13.47
Timestamp: 2016-07-30T11:00:07.001Z	BatteryV: 12.45	Latitude: 79.038413	Longitude: -9.551174	Vul: 13.44
Timestamp: 2016-07-30T10:30:08.001Z	BatteryV: 12.39	Latitude: 79.038707	Longitude: -9.568435	Vul: 13.44
Timestamp: 2016-07-30T10:00:36.001Z	BatteryV: 12.36	Latitude: 79.038029	Longitude: -9.583552	Vul: 13.44
Timestamp: 2016-07-30T09:30:06.001Z	BatteryV: 12.33	Latitude: 79.036211	Longitude: -9.596070	Vul: 13.44
Timestamp: 2016-07-30T09:00:06.001Z	BatteryV: 12.33	Latitude: 79.033613	Longitude: -9.606912	Vul: 13.47
Timestamp: 2016-07-30T08:30:06.001Z	BatteryV: 12.33	Latitude: 79.030310	Longitude: -9.615539	Vul: 13.47
Timestamp: 2016-07-30T08:00:36.001Z	BatteryV: 12.30	Latitude: 79.026752	Longitude: -9.619827	Vul: 13.47
Timestamp: 2016-07-30T07:30:06.001Z	BatteryV: 12.36	Latitude: 79.023123	Longitude: -9.621216	Vul: 13.47
Timestamp: 2016-07-30T07:00:05.001Z	BatteryV: 12.33	Latitude: 79.019206	Longitude: -9.618221	Vul: 13.47
Timestamp: 2016-07-30T06:30:06.001Z	BatteryV: 12.30	Latitude: 79.015552	Longitude: -9.608646	Vul: 13.47
Timestamp: 2016-07-30T06:00:36.001Z	BatteryV: 12.24	Latitude: 79.012570	Longitude: -9.594144	Vul: 13.44
Timestamp: 2016-07-30T05:30:06.001Z	BatteryV: 12.24	Latitude: 79.010349	Longitude: -9.575315	Vul: 13.47
Timestamp: 2016-07-30T05:00:13.001Z	BatteryV: 12.21	Latitude: 79.008973	Longitude: -9.553114	Vul: 13.50
Timestamp: 2016-07-30T04:30:13.001Z	BatteryV: 12.24	Latitude: 79.008506	Longitude: -9.530502	Vul: 13.50
Timestamp: 2016-07-30T04:00:12.001Z	BatteryV: 12.21	Latitude: 79.008992	Longitude: -9.506835	Vul: 13.50
Timestamp: 2016-07-30T03:30:36.001Z	BatteryV: 12.21	Latitude: 79.010496	Longitude: -9.483712	Vul: 13.50
Timestamp: 2016-07-30T03:00:12.001Z	BatteryV: 12.24	Latitude: 79.013184	Longitude: -9.459507	Vul: 13.50
Timestamp: 2016-07-30T02:30:13.001Z	BatteryV: 12.24	Latitude: 79.016736	Longitude: -9.438298	Vul: 13.50
Timestamp: 2016-07-30T02:00:13.001Z	BatteryV: 12.21	Latitude: 79.021203	Longitude: -9.421670	Vul: 13.50
Timestamp: 2016-07-30T01:30:12.001Z	BatteryV: 12.24	Latitude: 79.025798	Longitude: -9.415021	Vul: 13.50
Timestamp: 2016-07-30T01:00:35.001Z	BatteryV: 12.24	Latitude: 79.030259	Longitude: -9.417267	Vul: 13.50
Timestamp: 2016-07-30T00:30:12.001Z	BatteryV: 12.21	Latitude: 79.034490	Longitude: -9.424173	Vul: 13.50
Timestamp: 2016-07-30T00:00:07.001Z	BatteryV: 12.27	Latitude: 79.038246	Longitude: -9.432736	Vul: 13.50
Timestamp: 2016-07-29T23:30:36.001Z	BatteryV: 12.27	Latitude: 79.041376	Longitude: -9.443565	Vul: 13.50
Timestamp: 2016-07-29T23:00:07.001Z	BatteryV: 12.24	Latitude: 79.044243	Longitude: -9.456672	Vul: 13.50
Timestamp: 2016-07-29T22:30:06.001Z	BatteryV: 12.24	Latitude: 79.045530	Longitude: -9.473235	Vul: 13.50
Timestamp: 2016-07-29T22:00:06.001Z	BatteryV: 12.27	Latitude: 79.045824	Longitude: -9.490906	Vul: 13.53
Timestamp: 2016-07-29T21:30:36.001Z	BatteryV: 12.30	Latitude: 79.045235	Longitude: -9.509453	Vul: 13.50
Timestamp: 2016-07-29T21:00:06.001Z	BatteryV: 12.27	Latitude: 79.044243	Longitude: -9.526598	Vul: 13.50
Timestamp: 2016-07-29T20:30:05.001Z	BatteryV: 12.27	Latitude: 79.042394	Longitude: -9.539962	Vul: 13.47
Timestamp: 2016-07-29T20:00:05.001Z	BatteryV: 12.24	Latitude: 79.039526	Longitude: -9.551174	Vul: 13.47
Timestamp: 2016-07-29T19:30:09.001Z	BatteryV: 12.30	Latitude: 79.036179	Longitude: -9.558701	Vul: 13.47
Timestamp: 2016-07-29T19:00:36.001Z	BatteryV: 12.33	Latitude: 79.032781	Longitude: -9.562445	Vul: 13.47
Timestamp: 2016-07-29T18:30:09.001Z	BatteryV: 12.33	Latitude: 79.029350	Longitude: -9.561363	Vul: 13.47
Timestamp: 2016-07-29T18:00:09.001Z	BatteryV: 12.42	Latitude: 79.026310	Longitude: -9.556410	Vul: 13.47
Timestamp: 2016-07-29T17:30:09.001Z	BatteryV: 12.42	Latitude: 79.023942	Longitude: -9.547814	Vul: 13.47
Timestamp: 2016-07-29T17:00:36.001Z	BatteryV: 12.42	Latitude: 79.022170	Longitude: -9.534426	Vul: 13.47
Timestamp: 2016-07-29T16:30:08.001Z	BatteryV: 12.45	Latitude: 79.021030	Longitude: -9.515994	Vul: 13.44
Timestamp: 2016-07-29T16:00:08.001Z	BatteryV: 12.48	Latitude: 79.021338	Longitude: -9.492269	Vul: 13.47
Timestamp: 2016-07-29T15:30:36.001Z	BatteryV: 12.48	Latitude: 79.022630	Longitude: -9.468525	Vul: 13.44
Timestamp: 2016-07-29T15:00:09.001Z	BatteryV: 12.48	Latitude: 79.024947	Longitude: -9.446579	Vul: 13.47
Timestamp: 2016-07-29T14:30:07.001Z	BatteryV: 12.42	Latitude: 79.028326	Longitude: -9.426266	Vul: 13.44
Timestamp: 2016-07-29T14:00:37.001Z	BatteryV: 12.48	Latitude: 79.032166	Longitude: -9.409862	Vul: 13.47
Timestamp: 2016-07-29T13:30:07.001Z	BatteryV: 12.45	Latitude: 79.036595	Longitude: -9.396986	Vul: 13.47
Timestamp: 2016-07-29T13:00:07.001Z	BatteryV: 12.45	Latitude: 79.040941	Longitude: -9.391885	Vul: 13.47
Timestamp: 2016-07-29T12:30:09.001Z	BatteryV: 12.42	Latitude: 79.044787	Longitude: -9.393280	Vul: 13.47
Timestamp: 2016-07-29T12:00:06.001Z	BatteryV: 12.42	Latitude: 79.047949	Longitude: -9.395571	Vul: 13.47
Timestamp: 2016-07-29T11:30:06.001Z	BatteryV: 12.42	Latitude: 79.050765	Longitude: -9.399930	Vul: 13.47
Timestamp: 2016-07-29T11:00:36.001Z	BatteryV: 12.39	Latitude: 79.053267	Longitude: -9.405389	Vul: 13.44
Timestamp: 2016-07-29T10:30:06.001Z	BatteryV: 12.42	Latitude: 79.055437	Longitude: -9.412147	Vul: 13.47
Timestamp: 2016-07-29T10:00:06.001Z	BatteryV: 12.36	Latitude: 79.057101	Longitude: -9.421190	Vul: 13.47
Timestamp: 2016-07-29T09:30:09.001Z	BatteryV: 12.39	Latitude: 79.058003	Longitude: -9.430464	Vul: 13.47
Timestamp: 2016-07-29T09:00:08.001Z	BatteryV: 12.39	Latitude: 79.058374	Longitude: -9.441030	Vul: 13.47
Timestamp: 2016-07-29T08:30:08.001Z	BatteryV: 12.45	Latitude: 79.058022	Longitude: -9.451456	Vul: 13.47
Timestamp: 2016-07-29T08:00:36.001Z	BatteryV: 12.42	Latitude: 79.057126	Longitude: -9.461850	Vul: 13.47
Timestamp: 2016-07-29T07:30:08.001Z	BatteryV: 12.42	Latitude: 79.055584	Longitude: -9.471373	Vul: 13.47
Timestamp: 2016-07-29T07:00:08.001Z	BatteryV: 12.42	Latitude: 79.053894	Longitude: -9.475072	Vul: 13.47
Timestamp: 2016-07-29T06:30:08.001Z	BatteryV: 12.42	Latitude: 79.052307	Longitude: -9.472128	Vul: 13.47
Timestamp: 2016-07-29T06:00:37.001Z	BatteryV: 12.39	Latitude: 79.050963	Longitude: -9.464941	Vul: 13.47
Timestamp: 2016-07-29T05:30:07.001Z	BatteryV: 12.42	Latitude: 79.049651	Longitude: -9.455130	Vul: 13.47
Timestamp: 2016-07-29T05:00:07.001Z	BatteryV: 12.42	Latitude: 79.048794	Longitude: -9.442374	Vul: 13.47
Timestamp: 2016-07-29T04:30:07.001Z	BatteryV: 12.42	Latitude: 79.048525	Longitude: -9.428954	Vul: 13.47
Timestamp: 2016-07-29T04:00:07.001Z	BatteryV: 12.42	Latitude: 79.048954	Longitude: -9.412749	Vul: 13.47
Timestamp: 2016-07-29T03:30:36.001Z	BatteryV: 12.42	Latitude: 79.050118	Longitude: -9.396038	Vul: 13.47
Timestamp: 2016-07-29T03:00:06.001Z	BatteryV: 12.33	Latitude: 79.052102	Longitude: -9.378554	Vul: 13.47
Timestamp: 2016-07-29T02:30:06.001Z	BatteryV: 12.30	Latitude: 79.054406	Longitude: -9.362790	Vul: 13.47
Timestamp: 2016-07-29T02:00:06.001Z	BatteryV: 12.27	Latitude: 79.057133	Longitude: -9.347277	Vul: 13.50
Timestamp: 2016-07-29T01:30:07.001Z	BatteryV: 12.27	Latitude: 79.060301	Longitude: -9.331885	Vul: 13.50
Timestamp: 2016-07-29T01:00:36.001Z	BatteryV: 12.24	Latitude: 79.063814	Longitude: -9.319392	Vul: 13.50
Timestamp: 2016-07-29T00:30:06.001Z	BatteryV: 12.24	Latitude: 79.067699	Longitude: -9.312448	Vul: 13.50
Timestamp: 2016-07-29T00:00:06.001Z	BatteryV: 12.24	Latitude: 79.071450	Longitude: -9.314611	Vul: 13.53
Timestamp: 2016-07-28T23:30:36.001Z	BatteryV: 12.27	Latitude: 79.074797	Longitude: -9.319488	Vul: 13.50
Timestamp: 2016-07-28T23:00:13.001Z	BatteryV: 12.27	Latitude: 79.077690	Longitude: -9.326989	Vul: 13.50
Timestamp: 2016-07-28T22:30:09.001Z	BatteryV: 12.30	Latitude: 79.080256	Longitude: -9.337133	Vul: 13.50
Timestamp: 2016-07-28T22:00:36.001Z	BatteryV: 12.33	Latitude: 79.082310	Longitude: -9.349670	Vul: 13.50
Timestamp: 2016-07-28T21:30:08.001Z	BatteryV: 12.39	Latitude: 79.083866	Longitude: -9.363898	Vul: 13.50
Timestamp: 2016-07-28T21:00:08.001Z	BatteryV: 12.36	Latitude: 79.085050	Longitude: -9.377856	Vul: 13.50
Timestamp: 2016-07-28T20:30:08.001Z	BatteryV: 12.45	Latitude: 79.085805	Longitude: -9.391424	Vul: 13.50
Timestamp: 2016-07-28T20:00:08.001Z	BatteryV: 12.45	Latitude: 79.085920	Longitude: -9.404698	Vul: 13.47
Timestamp: 2016-07-28T19:30:08.001Z	BatteryV: 12.45	Latitude: 79.085741	Longitude: -9.415987	Vul: 13.47
Timestamp: 2016-07-28T19:00:36.001Z	BatteryV: 12.39	Latitude: 79.085504	Longitude: -9.424902	Vul: 13.47
Timestamp: 2016-07-28T18:30:07.001Z	BatteryV: 12.33	Latitude: 79.084634	Longitude: -9.430208	Vul: 13.47
Timestamp: 2016-07-28T18:00:12.001Z	BatteryV: 12.30	Latitude: 79.083725	Longitude: -9.432461	Vul: 13.47
Timestamp: 2016-07-28T17:30:07.001Z	BatteryV: 12.30	Latitude: 79.082573	Longitude: -9.430918	Vul: 13.50
Timestamp: 2016-07-28T17:00:36.001Z	BatteryV: 12.30	Latitude: 79.081728	Longitude: -9.424550	Vul: 13.50
Timestamp: 2016-07-28T16:30:09.001Z	BatteryV: 12.33	Latitude: 79.081421	Longitude: -9.414016	Vul: 13.50
Timestamp: 2016-07-28T16:00:06.001Z	BatteryV: 12.36	Latitude: 79.081658	Longitude: -9.399821	Vul: 13.50
Timestamp: 2016-07-28T15:30:36.001Z	BatteryV: 12.36	Latitude: 79.082349	Longitude: -9.383117	Vul: 13.47
Timestamp: 2016-07-28T15:00:06.001Z	BatteryV: 12.36	Latitude: 79.083808	Longitude: -9.363418	Vul: 13.47
Timestamp: 2016-07-28T14:30:06.001Z	BatteryV: 12.39	Latitude: 79.086144	Longitude: -9.342016	Vul: 13.47
Timestamp: 2016-07-28T14:00:37.001Z	BatteryV: 12.36	Latitude: 79.089427	Longitude: -9.317568	Vul: 13.47
Timestamp: 2016-07-28T13:30:05.001Z	BatteryV: 12.33	Latitude: 79.093261	Longitude: -9.291027	Vul: 13.47
Timestamp: 2016-07-28T13:00:06.001Z	BatteryV: 12.33	Latitude: 79.097158	Longitude: -9.265293	Vul: 13.47
Timestamp: 2016-07-28T12:30:05.001Z	BatteryV: 12.36	Latitude: 79.101530	Longitude: -9.240058	Vul: 13.50
Timestamp: 2016-07-28T12:00:05.001Z	BatteryV: 12.36	Latitude: 79.105805	Longitude: -9.218355	Vul: 13.47
Timestamp: 2016-07-28T11:30:09.001Z	BatteryV: 12.36	Latitude: 79.110125	Longitude: -9.197280	Vul: 13.50
Timestamp: 2016-07-28T11:00:36.001Z	BatteryV: 12.36	Latitude: 79.114534	Longitude: -9.179859	Vul: 13.50
Timestamp: 2016-07-28T10:30:08.001Z	BatteryV: 12.36	Latitude: 79.118963	Longitude: -9.168358	Vul: 13.50
Timestamp: 2016-07-28T10:00:08.001Z	BatteryV: 12.33	Latitude: 79.123027	Longitude: -9.163450	Vul: 13.50
Timestamp: 2016-07-28T09:30:08.001Z	BatteryV: 12.36	Latitude: 79.126803	Longitude: -9.163866	Vul: 13.50
Timestamp: 2016-07-28T09:00:08.001Z	BatteryV: 12.33	Latitude: 79.129613	Longitude: -9.165446	Vul: 13.50
Timestamp: 2016-07-28T08:30:08.001Z	BatteryV: 12.30	Latitude: 79.131981	Longitude: -9.168083	Vul: 13.50
Timestamp: 2016-07-28T08:00:36.001Z	BatteryV: 12.27	Latitude: 79.133792	Longitude: -9.172461	Vul: 13.50
Timestamp: 2016-07-28T07:30:07.001Z	BatteryV: 12.24	Latitude: 79.134931	Longitude: -9.175398	Vul: 13.50
Timestamp: 2016-07-28T07:00:12.001Z	BatteryV: 12.30	Latitude: 79.135002	Longitude: -9.175526	Vul: 13.50
Timestamp: 2016-07-28T06:30:07.001Z	BatteryV: 12.27	Latitude: 79.134470	Longitude: -9.173421	Vul: 13.53
Timestamp: 2016-07-28T06:00:36.001Z	BatteryV: 12.27	Latitude: 79.133850	Longitude: -9.168390	Vul: 13.50
Timestamp: 2016-07-28T05:30:06.001Z	BatteryV: 12.24	Latitude: 79.133178	Longitude: -9.161498	Vul: 13.50
Timestamp: 2016-07-28T05:00:06.001Z	BatteryV: 12.27	Latitude: 79.132499	Longitude: -9.153619	Vul: 13.50
Timestamp: 2016-07-28T04:30:06.001Z	BatteryV: 12.27	Latitude: 79.131974	Longitude: -9.145139	Vul: 13.53
Timestamp: 2016-07-28T04:00:36.001Z	BatteryV: 12.30	Latitude: 79.131706	Longitude: -9.134086	Vul: 13.50
Timestamp: 2016-07-28T03:30:07.001Z	BatteryV: 12.30	Latitude: 79.131770	Longitude: -9.118285	Vul: 13.53
Timestamp: 2016-07-28T03:00:06.001Z	BatteryV: 12.27	Latitude: 79.132243	Longitude: -9.099264	Vul: 13.53
Timestamp: 2016-07-28T02:30:06.001Z	BatteryV: 12.27	Latitude: 79.133376	Longitude: -9.080160	Vul: 13.53
Timestamp: 2016-07-28T02:00:06.001Z	BatteryV: 12.24	Latitude: 79.135066	Longitude: -9.061510	Vul: 13.50
Timestamp: 2016-07-28T01:30:13.001Z	BatteryV: 12.27	Latitude: 79.137056	Longitude: -9.044192	Vul: 13.53
Timestamp: 2016-07-28T01:00:37.001Z	BatteryV: 12.27	Latitude: 79.139648	Longitude: -9.026208	Vul: 13.53
Timestamp: 2016-07-28T00:30:12.001Z	BatteryV: 12.27	Latitude: 79.143053	Longitude: -9.008544	Vul: 13.53
Timestamp: 2016-07-28T00:00:12.001Z	BatteryV: 12.27	Latitude: 79.147117	Longitude: -8.993344	Vul: 13.53
Timestamp: 2016-07-27T23:30:36.001Z	BatteryV: 12.24	Latitude: 79.151347	Longitude: -8.981702	Vul: 13.53
Timestamp: 2016-07-27T23:00:13.001Z	BatteryV: 12.30	Latitude: 79.155450	Longitude: -8.976269	Vul: 13.53
Timestamp: 2016-07-27T22:30:13.001Z	BatteryV: 12.30	Latitude: 79.159200	Longitude: -8.976838	Vul: 13.50
Timestamp: 2016-07-27T22:00:36.001Z	BatteryV: 12.30	Latitude: 79.162547	Longitude: -8.982144	Vul: 13.53
Timestamp: 2016-07-27T21:30:12.001Z	BatteryV: 12.33	Latitude: 79.165485	Longitude: -8.991603	Vul: 13.53
Timestamp: 2016-07-27T21:00:12.001Z	BatteryV: 12.24	Latitude: 79.167872	Longitude: -9.003706	Vul: 13.50
Timestamp: 2016-07-27T20:30:07.001Z	BatteryV: 12.24	Latitude: 79.169562	Longitude: -9.017037	Vul: 13.56
Timestamp: 2016-07-27T20:00:07.001Z	BatteryV: 12.27	Latitude: 79.170490	Longitude: -9.031763	Vul: 13.53
Timestamp: 2016-07-27T19:30:37.001Z	BatteryV: 12.27	Latitude: 79.171200	Longitude: -9.048442	Vul: 13.50
Timestamp: 2016-07-27T19:00:06.001Z	BatteryV: 12.30	Latitude: 79.171546	Longitude: -9.067379	Vul: 13.53
Timestamp: 2016-07-27T18:30:06.001Z	BatteryV: 12.30	Latitude: 79.171168	Longitude: -9.084998	Vul: 13.53
Timestamp: 2016-07-27T18:00:06.001Z	BatteryV: 12.27	Latitude: 79.170323	Longitude: -9.099750	Vul: 13.53
Timestamp: 2016-07-27T17:30:07.001Z	BatteryV: 12.24	Latitude: 79.169664	Longitude: -9.112845	Vul: 13.53
Timestamp: 2016-07-27T17:00:36.001Z	BatteryV: 12.30	Latitude: 79.169165	Longitude: -9.125216	Vul: 13.50
Timestamp: 2016-07-27T16:30:06.001Z	BatteryV: 12.30	Latitude: 79.168326	Longitude: -9.137011	Vul: 13.53
Timestamp: 2016-07-27T16:00:05.001Z	BatteryV: 12.33	Latitude: 79.167130	Longitude: -9.148474	Vul: 13.53
Timestamp: 2016-07-27T15:30:36.001Z	BatteryV: 12.30	Latitude: 79.165626	Longitude: -9.159686	Vul: 13.53
Timestamp: 2016-07-27T15:00:13.001Z	BatteryV: 12.30	Latitude: 79.164160	Longitude: -9.167462	Vul: 13.50
Timestamp: 2016-07-27T14:30:09.001Z	BatteryV: 12.30	Latitude: 79.162944	Longitude: -9.171072	Vul: 13.53
Timestamp: 2016-07-27T14:00:08.001Z	BatteryV: 12.30	Latitude: 79.162144	Longitude: -9.175264	Vul: 13.53
Timestamp: 2016-07-27T13:30:08.001Z	BatteryV: 12.33	Latitude: 79.161805	Longitude: -9.178381	Vul: 13.53
Timestamp: 2016-07-27T13:00:36.001Z	BatteryV: 12.33	Latitude: 79.162131	Longitude: -9.179693	Vul: 13.53
Timestamp: 2016-07-27T12:30:08.001Z	BatteryV: 12.30	Latitude: 79.163066	Longitude: -9.183008	Vul: 13.53
Timestamp: 2016-07-27T12:00:08.001Z	BatteryV: 12.30	Latitude: 79.164096	Longitude: -9.188339	Vul: 13.53
Timestamp: 2016-07-27T11:30:07.001Z	BatteryV: 12.30	Latitude: 79.165498	Longitude: -9.197427	Vul: 13.53
Timestamp: 2016-07-27T11:00:07.001Z	BatteryV: 12.36	Latitude: 79.167123	Longitude: -9.207885	Vul: 13.53
Timestamp: 2016-07-27T10:30:36.001Z	BatteryV: 12.36	Latitude: 79.168576	Longitude: -9.218758	Vul: 13.53
Timestamp: 2016-07-27T10:00:16.001Z	BatteryV: 12.33	Latitude: 79.169741	Longitude: -9.234285	Vul: 13.53
Timestamp: 2016-07-27T09:30:07.001Z	BatteryV: 12.36	Latitude: 79.170541	Longitude: -9.251526	Vul: 13.53
Timestamp: 2016-07-27T09:00:07.001Z	BatteryV: 12.36	Latitude: 79.171053	Longitude: -9.268525	Vul: 13.53
Timestamp: 2016-07-27T08:30:06.001Z	BatteryV: 12.39	Latitude: 79.171315	Longitude: -9.287450	Vul: 13.53
Timestamp: 2016-07-27T08:00:36.001Z	BatteryV: 12.39	Latitude: 79.171008	Longitude: -9.306746	Vul: 13.53
Timestamp: 2016-07-27T07:30:06.001Z	BatteryV: 12.30	Latitude: 79.170490	Longitude: -9.322381	Vul: 13.53
Timestamp: 2016-07-27T07:00:07.001Z	BatteryV: 12.36	Latitude: 79.169286	Longitude: -9.339706	Vul: 13.53
Timestamp: 2016-07-27T06:30:07.001Z	BatteryV: 12.33	Latitude: 79.167469	Longitude: -9.353254	Vul: 13.53
Timestamp: 2016-07-27T06:00:36.001Z	BatteryV: 12.36	Latitude: 79.164960	Longitude: -9.365939	Vul: 13.56
Timestamp: 2016-07-27T05:30:06.001Z	BatteryV: 12.36	Latitude: 79.161818	Longitude: -9.379187	Vul: 13.56
Timestamp: 2016-07-27T05:00:06.001Z	BatteryV: 12.33	Latitude: 79.158842	Longitude: -9.390131	Vul: 13.56
Timestamp: 2016-07-27T04:30:13.001Z	BatteryV: 12.33	Latitude: 79.156166	Longitude: -9.398240	Vul: 13.53
Timestamp: 2016-07-27T04:00:37.001Z	BatteryV: 12.33	Latitude: 79.153517	Longitude: -9.402810	Vul: 13.56
Timestamp: 2016-07-27T03:30:12.001Z	BatteryV: 12.36	Latitude: 79.151238	Longitude: -9.404013	Vul: 13.56
Timestamp: 2016-07-27T03:00:13.001Z	BatteryV: 12.30	Latitude: 79.149485	Longitude: -9.402541	Vul: 13.53
Timestamp: 2016-07-27T02:30:12.001Z	BatteryV: 12.33	Latitude: 79.148205	Longitude: -9.399872	Vul: 13.56
Timestamp: 2016-07-27T02:00:12.001Z	BatteryV: 12.30	Latitude: 79.147635	Longitude: -9.398125	Vul: 13.56
Timestamp: 2016-07-27T01:30:36.001Z	BatteryV: 12.33	Latitude: 79.147405	Longitude: -9.399808	Vul: 13.56
Timestamp: 2016-07-27T01:00:13.001Z	BatteryV: 12.30	Latitude: 79.147424	Longitude: -9.404320	Vul: 13.56
Timestamp: 2016-07-27T00:30:12.001Z	BatteryV: 12.33	Latitude: 79.147891	Longitude: -9.410074	Vul: 13.56
Timestamp: 2016-07-27T00:00:12.001Z	BatteryV: 12.33	Latitude: 79.148083	Longitude: -9.418662	Vul: 13.56
Timestamp: 2016-07-26T23:30:36.001Z	BatteryV: 12.33	Latitude: 79.148019	Longitude: -9.429434	Vul: 13.56
Timestamp: 2016-07-26T23:00:07.001Z	BatteryV: 12.36	Latitude: 79.147802	Longitude: -9.440173	Vul: 13.56
Timestamp: 2016-07-26T22:30:07.001Z	BatteryV: 12.33	Latitude: 79.147853	Longitude: -9.450221	Vul: 13.56
Timestamp: 2016-07-26T22:00:36.001Z	BatteryV: 12.33	Latitude: 79.148102	Longitude: -9.461389	Vul: 13.56
Timestamp: 2016-07-26T21:30:06.001Z	BatteryV: 12.33	Latitude: 79.147174	Longitude: -9.475347	Vul: 13.56
Timestamp: 2016-07-26T21:00:07.001Z	BatteryV: 12.33	Latitude: 79.145395	Longitude: -9.490336	Vul: 13.56
Timestamp: 2016-07-26T20:30:07.001Z	BatteryV: 12.33	Latitude: 79.142675	Longitude: -9.504794	Vul: 13.56
Timestamp: 2016-07-26T20:00:07.001Z	BatteryV: 12.36	Latitude: 79.139603	Longitude: -9.516026	Vul: 13.56
Timestamp: 2016-07-26T19:30:06.001Z	BatteryV: 12.33	Latitude: 79.136595	Longitude: -9.524877	Vul: 13.56
Timestamp: 2016-07-26T19:00:36.001Z	BatteryV: 12.33	Latitude: 79.133978	Longitude: -9.531834	Vul: 13.56
Timestamp: 2016-07-26T18:30:06.001Z	BatteryV: 12.33	Latitude: 79.131334	Longitude: -9.538451	Vul: 13.56
Timestamp: 2016-07-26T18:00:07.001Z	BatteryV: 12.36	Latitude: 79.128698	Longitude: -9.544826	Vul: 13.56
Timestamp: 2016-07-26T17:30:09.001Z	BatteryV: 12.39	Latitude: 79.125830	Longitude: -9.548845	Vul: 13.56
Timestamp: 2016-07-26T17:02:21.001Z	BatteryV: 12.36	Latitude: 79.123667	Longitude: -9.551123	Vul: 13.56
Timestamp: 2016-07-26T16:30:08.001Z	BatteryV: 12.39	Latitude: 79.120870	Longitude: -9.555398	Vul: 13.56
Timestamp: 2016-07-26T16:00:08.001Z	BatteryV: 12.39	Latitude: 79.117997	Longitude: -9.559635	Vul: 13.56
Timestamp: 2016-07-26T15:30:36.001Z	BatteryV: 12.36	Latitude: 79.115456	Longitude: -9.562534	Vul: 13.56
Timestamp: 2016-07-26T15:00:08.001Z	BatteryV: 12.42	Latitude: 79.112736	Longitude: -9.565331	Vul: 13.53
Timestamp: 2016-07-26T14:30:08.001Z	BatteryV: 12.45	Latitude: 79.110432	Longitude: -9.566291	Vul: 13.53
Timestamp: 2016-07-26T14:00:07.001Z	BatteryV: 12.42	Latitude: 79.108806	Longitude: -9.565843	Vul: 13.53
Timestamp: 2016-07-26T13:30:07.001Z	BatteryV: 12.42	Latitude: 79.107341	Longitude: -9.563635	Vul: 13.56
Timestamp: 2016-07-26T13:00:36.001Z	BatteryV: 12.45	Latitude: 79.106003	Longitude: -9.561312	Vul: 13.53
Timestamp: 2016-07-26T12:30:07.001Z	BatteryV: 12.42	Latitude: 79.105248	Longitude: -9.559328	Vul: 13.56
Timestamp: 2016-07-26T12:00:07.001Z	BatteryV: 12.45	Latitude: 79.105178	Longitude: -9.557760	Vul: 13.56
Timestamp: 2016-07-26T11:30:06.001Z	BatteryV: 12.45	Latitude: 79.105734	Longitude: -9.557965	Vul: 13.56
Timestamp: 2016-07-26T11:00:06.001Z	BatteryV: 12.45	Latitude: 79.106534	Longitude: -9.562816	Vul: 13.56
Timestamp: 2016-07-26T10:30:36.001Z	BatteryV: 12.42	Latitude: 79.106643	Longitude: -9.570912	Vul: 13.56
Timestamp: 2016-07-26T10:00:06.001Z	BatteryV: 12.39	Latitude: 79.106445	Longitude: -9.580442	Vul: 13.56
Timestamp: 2016-07-26T09:30:06.001Z	BatteryV: 12.39	Latitude: 79.106214	Longitude: -9.592262	Vul: 13.56
Timestamp: 2016-07-26T09:00:07.001Z	BatteryV: 12.42	Latitude: 79.105901	Longitude: -9.605203	Vul: 13.56
Timestamp: 2016-07-26T08:30:05.001Z	BatteryV: 12.39	Latitude: 79.105504	Longitude: -9.619878	Vul: 13.56
Timestamp: 2016-07-26T08:00:37.001Z	BatteryV: 12.39	Latitude: 79.104909	Longitude: -9.637165	Vul: 13.56
Timestamp: 2016-07-26T07:30:06.001Z	BatteryV: 12.42	Latitude: 79.103872	Longitude: -9.657293	Vul: 13.56
Timestamp: 2016-07-26T07:00:13.001Z	BatteryV: 12.36	Latitude: 79.102515	Longitude: -9.677549	Vul: 13.56
Timestamp: 2016-07-26T06:30:13.001Z	BatteryV: 12.36	Latitude: 79.100736	Longitude: -9.699501	Vul: 13.56
Timestamp: 2016-07-26T06:00:36.001Z	BatteryV: 12.36	Latitude: 79.098266	Longitude: -9.722406	Vul: 13.56
Timestamp: 2016-07-26T05:30:12.001Z	BatteryV: 12.36	Latitude: 79.095533	Longitude: -9.743059	Vul: 13.59
Timestamp: 2016-07-26T05:00:12.001Z	BatteryV: 12.36	Latitude: 79.092288	Longitude: -9.762170	Vul: 13.59
Timestamp: 2016-07-26T04:30:13.001Z	BatteryV: 12.33	Latitude: 79.088723	Longitude: -9.778374	Vul: 13.59
Timestamp: 2016-07-26T04:00:13.001Z	BatteryV: 12.33	Latitude: 79.084979	Longitude: -9.793408	Vul: 13.59
Timestamp: 2016-07-26T03:30:36.001Z	BatteryV: 12.33	Latitude: 79.081440	Longitude: -9.807405	Vul: 13.59
Timestamp: 2016-07-26T03:00:12.001Z	BatteryV: 12.33	Latitude: 79.077926	Longitude: -9.816774	Vul: 13.59
Timestamp: 2016-07-26T02:30:12.001Z	BatteryV: 12.33	Latitude: 79.074355	Longitude: -9.822867	Vul: 13.59
Timestamp: 2016-07-26T02:00:12.001Z	BatteryV: 12.36	Latitude: 79.070566	Longitude: -9.826419	Vul: 13.59
Timestamp: 2016-07-26T01:30:07.001Z	BatteryV: 12.33	Latitude: 79.067219	Longitude: -9.828570	Vul: 13.59
Timestamp: 2016-07-26T01:00:36.001Z	BatteryV: 12.39	Latitude: 79.064218	Longitude: -9.830720	Vul: 13.59
Timestamp: 2016-07-26T00:30:07.001Z	BatteryV: 12.36	Latitude: 79.061773	Longitude: -9.831558	Vul: 13.59
Timestamp: 2016-07-26T00:00:06.001Z	BatteryV: 12.39	Latitude: 79.060051	Longitude: -9.830061	Vul: 13.59
Timestamp: 2016-07-25T23:30:36.001Z	BatteryV: 12.36	Latitude: 79.059245	Longitude: -9.829728	Vul: 13.59
Timestamp: 2016-07-25T23:00:06.001Z	BatteryV: 12.36	Latitude: 79.058534	Longitude: -9.831744	Vul: 13.59
Timestamp: 2016-07-25T22:30:07.001Z	BatteryV: 12.36	Latitude: 79.057862	Longitude: -9.835162	Vul: 13.59
Timestamp: 2016-07-25T22:00:36.001Z	BatteryV: 12.36	Latitude: 79.057370	Longitude: -9.841990	Vul: 13.59
Timestamp: 2016-07-25T21:30:12.001Z	BatteryV: 12.42	Latitude: 79.056755	Longitude: -9.854483	Vul: 13.56
Timestamp: 2016-07-25T21:00:09.001Z	BatteryV: 12.36	Latitude: 79.055475	Longitude: -9.871974	Vul: 13.59
Timestamp: 2016-07-25T20:30:09.001Z	BatteryV: 12.39	Latitude: 79.053254	Longitude: -9.892525	Vul: 13.59
Timestamp: 2016-07-25T20:00:09.001Z	BatteryV: 12.39	Latitude: 79.050080	Longitude: -9.913645	Vul: 13.59
Timestamp: 2016-07-25T19:30:36.001Z	BatteryV: 12.39	Latitude: 79.046080	Longitude: -9.934195	Vul: 13.59
Timestamp: 2016-07-25T19:00:08.001Z	BatteryV: 12.42	Latitude: 79.041395	Longitude: -9.954266	Vul: 13.59
Timestamp: 2016-07-25T18:30:08.001Z	BatteryV: 12.42	Latitude: 79.036166	Longitude: -9.972819	Vul: 13.59
Timestamp: 2016-07-25T18:00:36.001Z	BatteryV: 12.39	Latitude: 79.030310	Longitude: -9.987834	Vul: 13.56
Timestamp: 2016-07-25T17:30:08.001Z	BatteryV: 12.42	Latitude: 79.024346	Longitude: -10.000397	Vul: 13.56
Timestamp: 2016-07-25T17:00:16.001Z	BatteryV: 12.42	Latitude: 79.017990	Longitude: -10.010893	Vul: 13.56
Timestamp: 2016-07-25T16:30:07.001Z	BatteryV: 12.42	Latitude: 79.011296	Longitude: -10.017530	Vul: 13.59
Timestamp: 2016-07-25T16:00:36.001Z	BatteryV: 12.42	Latitude: 79.005370	Longitude: -10.021094	Vul: 13.56
Timestamp: 2016-07-25T15:30:07.001Z	BatteryV: 12.42	Latitude: 78.999910	Longitude: -10.022470	Vul: 13.56
Timestamp: 2016-07-25T15:00:07.001Z	BatteryV: 12.42	Latitude: 78.994534	Longitude: -10.023590	Vul: 13.59
Timestamp: 2016-07-25T14:30:07.001Z	BatteryV: 12.42	Latitude: 78.989760	Longitude: -10.022790	Vul: 13.59
Timestamp: 2016-07-25T14:00:36.001Z	BatteryV: 12.45	Latitude: 78.985421	Longitude: -10.019430	Vul: 13.56
Timestamp: 2016-07-25T13:30:06.001Z	BatteryV: 12.45	Latitude: 78.981171	Longitude: -10.015014	Vul: 13.59
Timestamp: 2016-07-25T13:00:06.001Z	BatteryV: 12.48	Latitude: 78.977325	Longitude: -10.011142	Vul: 13.56
Timestamp: 2016-07-25T12:30:06.001Z	BatteryV: 12.48	Latitude: 78.974131	Longitude: -10.007162	Vul: 13.56
Timestamp: 2016-07-25T12:00:06.001Z	BatteryV: 12.42	Latitude: 78.971635	Longitude: -10.003334	Vul: 13.59
Timestamp: 2016-07-25T11:30:06.001Z	BatteryV: 12.45	Latitude: 78.969242	Longitude: -9.999507	Vul: 13.59
Timestamp: 2016-07-25T11:00:36.001Z	BatteryV: 12.45	Latitude: 78.967053	Longitude: -9.995661	Vul: 13.59
Timestamp: 2016-07-25T10:30:09.001Z	BatteryV: 12.48	Latitude: 78.964954	Longitude: -9.993312	Vul: 13.59
Timestamp: 2016-07-25T10:00:05.001Z	BatteryV: 12.51	Latitude: 78.962931	Longitude: -9.997126	Vul: 13.59
Timestamp: 2016-07-25T09:30:05.001Z	BatteryV: 12.51	Latitude: 78.960634	Longitude: -10.004480	Vul: 13.59
Timestamp: 2016-07-25T09:00:09.001Z	BatteryV: 12.45	Latitude: 78.958061	Longitude: -10.012819	Vul: 13.56
Timestamp: 2016-07-25T08:30:08.001Z	BatteryV: 12.45	Latitude: 78.954976	Longitude: -10.022253	Vul: 13.59
Timestamp: 2016-07-25T08:00:35.001Z	BatteryV: 12.42	Latitude: 78.951898	Longitude: -10.033318	Vul: 13.59
Timestamp: 2016-07-25T07:30:09.001Z	BatteryV: 12.42	Latitude: 78.948397	Longitude: -10.044704	Vul: 13.59
Timestamp: 2016-07-25T07:00:08.001Z	BatteryV: 12.42	Latitude: 78.944013	Longitude: -10.057088	Vul: 13.59
Timestamp: 2016-07-25T06:30:08.001Z	BatteryV: 12.45	Latitude: 78.939142	Longitude: -10.067392	Vul: 13.59
Timestamp: 2016-07-25T06:00:36.001Z	BatteryV: 12.39	Latitude: 78.934573	Longitude: -10.075565	Vul: 13.62
Timestamp: 2016-07-25T05:30:07.001Z	BatteryV: 12.45	Latitude: 78.929594	Longitude: -10.083584	Vul: 13.59
Timestamp: 2016-07-25T05:00:06.001Z	BatteryV: 12.36	Latitude: 78.924442	Longitude: -10.089030	Vul: 13.59
Timestamp: 2016-07-25T04:30:07.001Z	BatteryV: 12.45	Latitude: 78.919174	Longitude: -10.092589	Vul: 13.59
Timestamp: 2016-07-25T04:00:36.001Z	BatteryV: 12.45	Latitude: 78.914394	Longitude: -10.094304	Vul: 13.59
Timestamp: 2016-07-25T03:30:11.001Z	BatteryV: 12.42	Latitude: 78.909875	Longitude: -10.093901	Vul: 13.62
Timestamp: 2016-07-25T03:00:06.001Z	BatteryV: 12.42	Latitude: 78.905779	Longitude: -10.093395	Vul: 13.59
Timestamp: 2016-07-25T02:30:06.001Z	BatteryV: 12.39	Latitude: 78.902074	Longitude: -10.091834	Vul: 13.59
Timestamp: 2016-07-25T02:00:06.001Z	BatteryV: 12.45	Latitude: 78.898438	Longitude: -10.088250	Vul: 13.62
Timestamp: 2016-07-25T01:30:36.001Z	BatteryV: 12.42	Latitude: 78.895181	Longitude: -10.084275	Vul: 13.62
Timestamp: 2016-07-25T01:00:06.001Z	BatteryV: 12.42	Latitude: 78.892288	Longitude: -10.080781	Vul: 13.62
Timestamp: 2016-07-25T00:30:07.001Z	BatteryV: 12.42	Latitude: 78.889946	Longitude: -10.077715	Vul: 13.59
Timestamp: 2016-07-25T00:00:36.001Z	BatteryV: 12.42	Latitude: 78.887910	Longitude: -10.074944	Vul: 13.62
Timestamp: 2016-07-24T23:30:05.001Z	BatteryV: 12.42	Latitude: 78.886182	Longitude: -10.071475	Vul: 13.62
Timestamp: 2016-07-24T23:00:05.001Z	BatteryV: 12.45	Latitude: 78.884499	Longitude: -10.067661	Vul: 13.62
Timestamp: 2016-07-24T22:30:09.001Z	BatteryV: 12.45	Latitude: 78.883162	Longitude: -10.064301	Vul: 13.62
Timestamp: 2016-07-24T22:00:37.001Z	BatteryV: 12.51	Latitude: 78.882266	Longitude: -10.062624	Vul: 13.62
Timestamp: 2016-07-24T21:30:08.001Z	BatteryV: 12.48	Latitude: 78.881350	Longitude: -10.062330	Vul: 13.62
Timestamp: 2016-07-24T21:00:08.001Z	BatteryV: 12.51	Latitude: 78.880403	Longitude: -10.064314	Vul: 13.62
Timestamp: 2016-07-24T20:30:08.001Z	BatteryV: 12.54	Latitude: 78.879238	Longitude: -10.067878	Vul: 13.59
Timestamp: 2016-07-24T20:00:08.001Z	BatteryV: 12.54	Latitude: 78.877645	Longitude: -10.075104	Vul: 13.59
Timestamp: 2016-07-24T19:30:36.001Z	BatteryV: 12.57	Latitude: 78.876013	Longitude: -10.084531	Vul: 13.59
Timestamp: 2016-07-24T19:00:08.001Z	BatteryV: 12.60	Latitude: 78.874054	Longitude: -10.094368	Vul: 13.62
Timestamp: 2016-07-24T18:30:07.001Z	BatteryV: 12.63	Latitude: 78.871725	Longitude: -10.101357	Vul: 13.59
Timestamp: 2016-07-24T18:00:07.001Z	BatteryV: 12.60	Latitude: 78.869376	Longitude: -10.106502	Vul: 13.59
Timestamp: 2016-07-24T17:30:36.001Z	BatteryV: 12.66	Latitude: 78.866803	Longitude: -10.110848	Vul: 13.59
Timestamp: 2016-07-24T17:00:16.001Z	BatteryV: 12.63	Latitude: 78.864218	Longitude: -10.114797	Vul: 13.59
Timestamp: 2016-07-24T16:30:07.001Z	BatteryV: 12.63	Latitude: 78.861690	Longitude: -10.118784	Vul: 13.56
Timestamp: 2016-07-24T16:00:36.001Z	BatteryV: 12.60	Latitude: 78.859213	Longitude: -10.122093	Vul: 13.56
Timestamp: 2016-07-24T15:30:06.001Z	BatteryV: 12.51	Latitude: 78.856448	Longitude: -10.124294	Vul: 13.59
Timestamp: 2016-07-24T15:00:06.001Z	BatteryV: 12.51	Latitude: 78.853600	Longitude: -10.124826	Vul: 13.59
Timestamp: 2016-07-24T14:30:37.001Z	BatteryV: 12.45	Latitude: 78.850848	Longitude: -10.122138	Vul: 13.62
Timestamp: 2016-07-24T14:00:06.001Z	BatteryV: 12.48	Latitude: 78.848371	Longitude: -10.115405	Vul: 13.62
Timestamp: 2016-07-24T13:30:06.001Z	BatteryV: 12.54	Latitude: 78.846304	Longitude: -10.106918	Vul: 13.62
Timestamp: 2016-07-24T13:00:05.001Z	BatteryV: 12.48	Latitude: 78.844518	Longitude: -10.096666	Vul: 13.59
Timestamp: 2016-07-24T12:30:05.001Z	BatteryV: 12.48	Latitude: 78.843085	Longitude: -10.084973	Vul: 13.62
Timestamp: 2016-07-24T12:00:36.001Z	BatteryV: 12.45	Latitude: 78.842278	Longitude: -10.070035	Vul: 13.62
Timestamp: 2016-07-24T11:30:22.001Z	BatteryV: 12.45	Latitude: 78.842067	Longitude: -10.052474	Vul: 13.62
Timestamp: 2016-07-24T11:00:18.001Z	BatteryV: 12.48	Latitude: 78.842413	Longitude: -10.032262	Vul: 13.62
Timestamp: 2016-07-24T10:30:08.001Z	BatteryV: 12.45	Latitude: 78.843430	Longitude: -10.014067	Vul: 13.62
Timestamp: 2016-07-24T10:00:08.001Z	BatteryV: 12.48	Latitude: 78.844883	Longitude: -9.998739	Vul: 13.62
Timestamp: 2016-07-24T09:30:36.001Z	BatteryV: 12.48	Latitude: 78.846266	Longitude: -9.985779	Vul: 13.62
Timestamp: 2016-07-24T09:00:08.001Z	BatteryV: 12.51	Latitude: 78.847475	Longitude: -9.974598	Vul: 13.62
Timestamp: 2016-07-24T08:30:18.001Z	BatteryV: 12.51	Latitude: 78.847910	Longitude: -9.964365	Vul: 13.59
Timestamp: 2016-07-24T08:00:08.001Z	BatteryV: 12.48	Latitude: 78.847859	Longitude: -9.955680	Vul: 13.62
Timestamp: 2016-07-24T07:30:12.001Z	BatteryV: 12.48	Latitude: 78.847706	Longitude: -9.948352	Vul: 13.62
Timestamp: 2016-07-24T07:00:12.001Z	BatteryV: 12.45	Latitude: 78.847450	Longitude: -9.940314	Vul: 13.65
Timestamp: 2016-07-24T06:30:36.001Z	BatteryV: 12.45	Latitude: 78.847085	Longitude: -9.931002	Vul: 13.65
Timestamp: 2016-07-24T06:00:13.001Z	BatteryV: 12.45	Latitude: 78.846701	Longitude: -9.922330	Vul: 13.62
Timestamp: 2016-07-24T05:30:07.001Z	BatteryV: 12.45	Latitude: 78.845606	Longitude: -9.912934	Vul: 13.65
Timestamp: 2016-07-24T05:00:06.001Z	BatteryV: 12.45	Latitude: 78.844256	Longitude: -9.901018	Vul: 13.62
Timestamp: 2016-07-24T04:30:36.001Z	BatteryV: 12.45	Latitude: 78.843206	Longitude: -9.888563	Vul: 13.65
Timestamp: 2016-07-24T04:00:06.001Z	BatteryV: 12.42	Latitude: 78.842419	Longitude: -9.874707	Vul: 13.65
Timestamp: 2016-07-24T03:30:06.001Z	BatteryV: 12.45	Latitude: 78.841869	Longitude: -9.857261	Vul: 13.65
Timestamp: 2016-07-24T03:00:07.001Z	BatteryV: 12.45	Latitude: 78.841773	Longitude: -9.840147	Vul: 13.65
Timestamp: 2016-07-24T02:30:36.001Z	BatteryV: 12.48	Latitude: 78.841613	Longitude: -9.824531	Vul: 13.65
Timestamp: 2016-07-24T02:00:06.001Z	BatteryV: 12.45	Latitude: 78.841338	Longitude: -9.805344	Vul: 13.65
Timestamp: 2016-07-24T01:30:07.001Z	BatteryV: 12.48	Latitude: 78.841350	Longitude: -9.784512	Vul: 13.65
Timestamp: 2016-07-24T01:00:05.001Z	BatteryV: 12.51	Latitude: 78.842323	Longitude: -9.763642	Vul: 13.65
Timestamp: 2016-07-24T00:30:13.001Z	BatteryV: 12.48	Latitude: 78.843846	Longitude: -9.744973	Vul: 13.65
Timestamp: 2016-07-24T00:00:37.001Z	BatteryV: 12.51	Latitude: 78.845389	Longitude: -9.728582	Vul: 13.65
Timestamp: 2016-07-23T23:30:12.001Z	BatteryV: 12.51	Latitude: 78.847066	Longitude: -9.712083	Vul: 13.65
Timestamp: 2016-07-23T23:00:08.001Z	BatteryV: 12.51	Latitude: 78.849158	Longitude: -9.696346	Vul: 13.68
Timestamp: 2016-07-23T22:30:12.001Z	BatteryV: 12.51	Latitude: 78.851597	Longitude: -9.684179	Vul: 13.62
Timestamp: 2016-07-23T22:00:36.001Z	BatteryV: 12.51	Latitude: 78.854189	Longitude: -9.675053	Vul: 13.65
Timestamp: 2016-07-23T21:30:13.001Z	BatteryV: 12.57	Latitude: 78.856890	Longitude: -9.668986	Vul: 13.65
Timestamp: 2016-07-23T21:00:07.001Z	BatteryV: 12.57	Latitude: 78.859258	Longitude: -9.666438	Vul: 13.65
Timestamp: 2016-07-23T20:30:07.001Z	BatteryV: 12.63	Latitude: 78.861248	Longitude: -9.668320	Vul: 13.65
Timestamp: 2016-07-23T20:00:07.001Z	BatteryV: 12.63	Latitude: 78.862688	Longitude: -9.673395	Vul: 13.62
Timestamp: 2016-07-23T19:30:36.001Z	BatteryV: 12.60	Latitude: 78.863782	Longitude: -9.679674	Vul: 13.62
Timestamp: 2016-07-23T19:00:07.001Z	BatteryV: 12.60	Latitude: 78.864160	Longitude: -9.689741	Vul: 13.62
Timestamp: 2016-07-23T18:30:06.001Z	BatteryV: 12.60	Latitude: 78.863738	Longitude: -9.702118	Vul: 13.62
Timestamp: 2016-07-23T18:00:06.001Z	BatteryV: 12.60	Latitude: 78.862470	Longitude: -9.714374	Vul: 13.62
Timestamp: 2016-07-23T17:30:36.001Z	BatteryV: 12.60	Latitude: 78.860474	Longitude: -9.726560	Vul: 13.62
Timestamp: 2016-07-23T17:00:13.001Z	BatteryV: 12.60	Latitude: 78.857549	Longitude: -9.737043	Vul: 13.62
Timestamp: 2016-07-23T16:30:06.001Z	BatteryV: 12.60	Latitude: 78.854266	Longitude: -9.743699	Vul: 13.62
Timestamp: 2016-07-23T16:00:37.001Z	BatteryV: 12.57	Latitude: 78.851014	Longitude: -9.747258	Vul: 13.62
Timestamp: 2016-07-23T15:30:06.001Z	BatteryV: 12.57	Latitude: 78.847648	Longitude: -9.747290	Vul: 13.62
Timestamp: 2016-07-23T15:00:05.001Z	BatteryV: 12.57	Latitude: 78.844288	Longitude: -9.742790	Vul: 13.62
Timestamp: 2016-07-23T14:30:05.001Z	BatteryV: 12.57	Latitude: 78.841197	Longitude: -9.734515	Vul: 13.62
Timestamp: 2016-07-23T14:00:09.001Z	BatteryV: 12.57	Latitude: 78.838848	Longitude: -9.721843	Vul: 13.62
Timestamp: 2016-07-23T13:30:36.001Z	BatteryV: 12.54	Latitude: 78.837216	Longitude: -9.705523	Vul: 13.62
Timestamp: 2016-07-23T13:00:09.001Z	BatteryV: 12.54	Latitude: 78.836038	Longitude: -9.687827	Vul: 13.65
Timestamp: 2016-07-23T12:30:08.001Z	BatteryV: 12.54	Latitude: 78.835539	Longitude: -9.668384	Vul: 13.65
Timestamp: 2016-07-23T12:00:08.001Z	BatteryV: 12.54	Latitude: 78.835802	Longitude: -9.647027	Vul: 13.65
Timestamp: 2016-07-23T11:30:08.001Z	BatteryV: 12.51	Latitude: 78.836928	Longitude: -9.626419	Vul: 13.62
Timestamp: 2016-07-23T11:00:08.001Z	BatteryV: 12.51	Latitude: 78.838733	Longitude: -9.607386	Vul: 13.65
Timestamp: 2016-07-23T10:30:36.001Z	BatteryV: 12.51	Latitude: 78.841069	Longitude: -9.590918	Vul: 13.62
Timestamp: 2016-07-23T10:00:08.001Z	BatteryV: 12.51	Latitude: 78.843968	Longitude: -9.576877	Vul: 13.65
Timestamp: 2016-07-23T09:30:07.001Z	BatteryV: 12.51	Latitude: 78.846790	Longitude: -9.567878	Vul: 13.65
Timestamp: 2016-07-23T09:00:07.001Z	BatteryV: 12.48	Latitude: 78.849126	Longitude: -9.563744	Vul: 13.65
Timestamp: 2016-07-23T08:30:12.001Z	BatteryV: 12.51	Latitude: 78.850963	Longitude: -9.562330	Vul: 13.65
Timestamp: 2016-07-23T08:00:36.001Z	BatteryV: 12.51	Latitude: 78.852371	Longitude: -9.563411	Vul: 13.65
Timestamp: 2016-07-23T07:30:07.001Z	BatteryV: 12.51	Latitude: 78.853446	Longitude: -9.567251	Vul: 13.65
Timestamp: 2016-07-23T07:00:07.001Z	BatteryV: 12.51	Latitude: 78.853798	Longitude: -9.572998	Vul: 13.65
Timestamp: 2016-07-23T06:30:06.001Z	BatteryV: 12.51	Latitude: 78.853338	Longitude: -9.579046	Vul: 13.65
Timestamp: 2016-07-23T06:00:06.001Z	BatteryV: 12.51	Latitude: 78.852410	Longitude: -9.584282	Vul: 13.65
Timestamp: 2016-07-23T05:30:36.001Z	BatteryV: 12.54	Latitude: 78.850630	Longitude: -9.589024	Vul: 13.65
Timestamp: 2016-07-23T05:00:06.001Z	BatteryV: 12.57	Latitude: 78.848211	Longitude: -9.594355	Vul: 13.65
Timestamp: 2016-07-23T04:30:05.001Z	BatteryV: 12.51	Latitude: 78.845248	Longitude: -9.598157	Vul: 13.65
Timestamp: 2016-07-23T04:00:05.001Z	BatteryV: 12.51	Latitude: 78.842029	Longitude: -9.599450	Vul: 13.65
Timestamp: 2016-07-23T03:30:37.001Z	BatteryV: 12.51	Latitude: 78.838387	Longitude: -9.597670	Vul: 13.68
Timestamp: 2016-07-23T03:00:05.001Z	BatteryV: 12.54	Latitude: 78.834579	Longitude: -9.592672	Vul: 13.68
Timestamp: 2016-07-23T02:30:07.001Z	BatteryV: 12.54	Latitude: 78.830918	Longitude: -9.585926	Vul: 13.68
Timestamp: 2016-07-23T02:00:09.001Z	BatteryV: 12.54	Latitude: 78.827597	Longitude: -9.577357	Vul: 13.68
Timestamp: 2016-07-23T01:30:09.001Z	BatteryV: 12.51	Latitude: 78.824928	Longitude: -9.564800	Vul: 13.65
Timestamp: 2016-07-23T01:00:36.001Z	BatteryV: 12.51	Latitude: 78.822637	Longitude: -9.551302	Vul: 13.68
Timestamp: 2016-07-23T00:30:08.001Z	BatteryV: 12.51	Latitude: 78.820922	Longitude: -9.535309	Vul: 13.68
Timestamp: 2016-07-23T00:00:08.001Z	BatteryV: 12.51	Latitude: 78.820230	Longitude: -9.517818	Vul: 13.65
Timestamp: 2016-07-22T23:30:36.001Z	BatteryV: 12.54	Latitude: 78.820326	Longitude: -9.499411	Vul: 13.65
Timestamp: 2016-07-22T23:00:08.001Z	BatteryV: 12.57	Latitude: 78.821408	Longitude: -9.480928	Vul: 13.68
Timestamp: 2016-07-22T22:30:07.001Z	BatteryV: 12.57	Latitude: 78.823123	Longitude: -9.464218	Vul: 13.65
Timestamp: 2016-07-22T22:00:36.001Z	BatteryV: 12.54	Latitude: 78.825018	Longitude: -9.451213	Vul: 13.65
Timestamp: 2016-07-22T21:30:07.001Z	BatteryV: 12.57	Latitude: 78.827238	Longitude: -9.441651	Vul: 13.65
Timestamp: 2016-07-22T21:00:07.001Z	BatteryV: 12.57	Latitude: 78.829613	Longitude: -9.436806	Vul: 13.65
Timestamp: 2016-07-22T20:30:07.001Z	BatteryV: 12.57	Latitude: 78.831744	Longitude: -9.435053	Vul: 13.65
Timestamp: 2016-07-22T20:00:06.001Z	BatteryV: 12.60	Latitude: 78.833568	Longitude: -9.434765	Vul: 13.65
Timestamp: 2016-07-22T19:30:36.001Z	BatteryV: 12.60	Latitude: 78.834995	Longitude: -9.437101	Vul: 13.65
Timestamp: 2016-07-22T19:00:06.001Z	BatteryV: 12.60	Latitude: 78.835994	Longitude: -9.442394	Vul: 13.65
Timestamp: 2016-07-22T18:30:06.001Z	BatteryV: 12.60	Latitude: 78.836486	Longitude: -9.449568	Vul: 13.65
Timestamp: 2016-07-22T18:00:06.001Z	BatteryV: 12.63	Latitude: 78.836314	Longitude: -9.457818	Vul: 13.65
Timestamp: 2016-07-22T17:30:06.001Z	BatteryV: 12.63	Latitude: 78.835635	Longitude: -9.466867	Vul: 13.65
Timestamp: 2016-07-22T17:00:36.001Z	BatteryV: 12.63	Latitude: 78.834502	Longitude: -9.476192	Vul: 13.65
Timestamp: 2016-07-22T16:30:05.001Z	BatteryV: 12.63	Latitude: 78.832602	Longitude: -9.484787	Vul: 13.65
Timestamp: 2016-07-22T16:00:36.001Z	BatteryV: 12.66	Latitude: 78.830221	Longitude: -9.490752	Vul: 13.65
Timestamp: 2016-07-22T15:30:09.001Z	BatteryV: 12.66	Latitude: 78.827302	Longitude: -9.495802	Vul: 13.65
Timestamp: 2016-07-22T15:00:09.001Z	BatteryV: 12.66	Latitude: 78.824314	Longitude: -9.497075	Vul: 13.65
Timestamp: 2016-07-22T14:30:09.001Z	BatteryV: 12.66	Latitude: 78.821491	Longitude: -9.494886	Vul: 13.65
Timestamp: 2016-07-22T14:00:08.001Z	BatteryV: 12.66	Latitude: 78.818886	Longitude: -9.488582	Vul: 13.65
Timestamp: 2016-07-22T13:30:36.001Z	BatteryV: 12.66	Latitude: 78.816531	Longitude: -9.477760	Vul: 13.65
Timestamp: 2016-07-22T13:00:08.001Z	BatteryV: 12.66	Latitude: 78.814758	Longitude: -9.461939	Vul: 13.65
Timestamp: 2016-07-22T12:30:08.001Z	BatteryV: 12.66	Latitude: 78.813830	Longitude: -9.442138	Vul: 13.65
Timestamp: 2016-07-22T12:00:08.001Z	BatteryV: 12.60	Latitude: 78.813536	Longitude: -9.420141	Vul: 13.65
Timestamp: 2016-07-22T11:30:36.001Z	BatteryV: 12.57	Latitude: 78.814144	Longitude: -9.398605	Vul: 13.65
Timestamp: 2016-07-22T11:00:07.001Z	BatteryV: 12.63	Latitude: 78.815603	Longitude: -9.375232	Vul: 13.65
Timestamp: 2016-07-22T10:30:13.001Z	BatteryV: 12.60	Latitude: 78.817792	Longitude: -9.353472	Vul: 13.65
Timestamp: 2016-07-22T10:00:07.001Z	BatteryV: 12.57	Latitude: 78.820506	Longitude: -9.332589	Vul: 13.68
Timestamp: 2016-07-22T09:30:07.001Z	BatteryV: 12.60	Latitude: 78.823629	Longitude: -9.313997	Vul: 13.65
Timestamp: 2016-07-22T09:00:07.001Z	BatteryV: 12.57	Latitude: 78.826957	Longitude: -9.298637	Vul: 13.68
Timestamp: 2016-07-22T08:30:36.001Z	BatteryV: 12.57	Latitude: 78.830419	Longitude: -9.287584	Vul: 13.65
Timestamp: 2016-07-22T08:00:06.001Z	BatteryV: 12.57	Latitude: 78.834074	Longitude: -9.279891	Vul: 13.68
Timestamp: 2016-07-22T07:30:06.001Z	BatteryV: 12.57	Latitude: 78.837376	Longitude: -9.275469	Vul: 13.68
Timestamp: 2016-07-22T07:00:06.001Z	BatteryV: 12.57	Latitude: 78.840115	Longitude: -9.274330	Vul: 13.68
Timestamp: 2016-07-22T06:30:37.001Z	BatteryV: 12.54	Latitude: 78.842138	Longitude: -9.276045	Vul: 13.68
Timestamp: 2016-07-22T06:00:06.001Z	BatteryV: 12.54	Latitude: 78.843571	Longitude: -9.280198	Vul: 13.68
Timestamp: 2016-07-22T05:30:06.001Z	BatteryV: 12.54	Latitude: 78.844467	Longitude: -9.285229	Vul: 13.68
Timestamp: 2016-07-22T05:00:06.001Z	BatteryV: 12.54	Latitude: 78.844806	Longitude: -9.290406	Vul: 13.71
Timestamp: 2016-07-22T04:30:12.001Z	BatteryV: 12.54	Latitude: 78.844570	Longitude: -9.295392	Vul: 13.68
Timestamp: 2016-07-22T04:00:36.001Z	BatteryV: 12.57	Latitude: 78.843680	Longitude: -9.300339	Vul: 13.68
Timestamp: 2016-07-22T03:30:13.001Z	BatteryV: 12.60	Latitude: 78.842266	Longitude: -9.303501	Vul: 13.71
Timestamp: 2016-07-22T03:00:12.001Z	BatteryV: 12.60	Latitude: 78.840403	Longitude: -9.304717	Vul: 13.68
Timestamp: 2016-07-22T02:30:12.001Z	BatteryV: 12.54	Latitude: 78.838285	Longitude: -9.303891	Vul: 13.68
Timestamp: 2016-07-22T02:00:12.001Z	BatteryV: 12.54	Latitude: 78.835994	Longitude: -9.299232	Vul: 13.68
Timestamp: 2016-07-22T01:30:36.001Z	BatteryV: 12.51	Latitude: 78.833894	Longitude: -9.291226	Vul: 13.71
Timestamp: 2016-07-22T01:00:13.001Z	BatteryV: 12.54	Latitude: 78.832090	Longitude: -9.280070	Vul: 13.71
Timestamp: 2016-07-22T00:30:12.001Z	BatteryV: 12.54	Latitude: 78.830605	Longitude: -9.267744	Vul: 13.68
Timestamp: 2016-07-22T00:00:36.001Z	BatteryV: 12.54	Latitude: 78.829779	Longitude: -9.253715	Vul: 13.71
Timestamp: 2016-07-21T23:30:12.001Z	BatteryV: 12.51	Latitude: 78.829498	Longitude: -9.237101	Vul: 13.71
Timestamp: 2016-07-21T23:00:07.001Z	BatteryV: 12.54	Latitude: 78.829946	Longitude: -9.216557	Vul: 13.71
Timestamp: 2016-07-21T22:30:07.001Z	BatteryV: 12.57	Latitude: 78.831098	Longitude: -9.193459	Vul: 13.71
Timestamp: 2016-07-21T22:00:36.001Z	BatteryV: 12.54	Latitude: 78.833267	Longitude: -9.171309	Vul: 13.71
Timestamp: 2016-07-21T21:30:06.001Z	BatteryV: 12.57	Latitude: 78.836102	Longitude: -9.150374	Vul: 13.71
Timestamp: 2016-07-21T21:00:06.001Z	BatteryV: 12.60	Latitude: 78.839450	Longitude: -9.133811	Vul: 13.68
Timestamp: 2016-07-21T20:30:06.001Z	BatteryV: 12.63	Latitude: 78.842886	Longitude: -9.120896	Vul: 13.71
Timestamp: 2016-07-21T20:00:06.001Z	BatteryV: 12.69	Latitude: 78.846253	Longitude: -9.109850	Vul: 13.71
Timestamp: 2016-07-21T19:30:36.001Z	BatteryV: 12.72	Latitude: 78.849472	Longitude: -9.103270	Vul: 13.68
Timestamp: 2016-07-21T19:00:05.001Z	BatteryV: 12.72	Latitude: 78.852518	Longitude: -9.100390	Vul: 13.68
Timestamp: 2016-07-21T18:30:05.001Z	BatteryV: 12.75	Latitude: 78.855123	Longitude: -9.099629	Vul: 13.68
Timestamp: 2016-07-21T18:00:05.001Z	BatteryV: 12.72	Latitude: 78.857389	Longitude: -9.101862	Vul: 13.68
Timestamp: 2016-07-21T17:30:36.001Z	BatteryV: 12.75	Latitude: 78.858822	Longitude: -9.107488	Vul: 13.65
Timestamp: 2016-07-21T17:00:11.001Z	BatteryV: 12.75	Latitude: 78.859398	Longitude: -9.114189	Vul: 13.65
Timestamp: 2016-07-21T16:30:08.001Z	BatteryV: 12.72	Latitude: 78.859488	Longitude: -9.119034	Vul: 13.68
Timestamp: 2016-07-21T16:00:36.001Z	BatteryV: 12.72	Latitude: 78.859168	Longitude: -9.123526	Vul: 13.68
Timestamp: 2016-07-21T15:30:08.001Z	BatteryV: 12.69	Latitude: 78.858285	Longitude: -9.127456	Vul: 13.65
Timestamp: 2016-07-21T15:00:08.001Z	BatteryV: 12.72	Latitude: 78.856890	Longitude: -9.129005	Vul: 13.68
Timestamp: 2016-07-21T14:30:36.001Z	BatteryV: 12.69	Latitude: 78.854918	Longitude: -9.127872	Vul: 13.65
Timestamp: 2016-07-21T14:00:09.001Z	BatteryV: 12.69	Latitude: 78.852685	Longitude: -9.123968	Vul: 13.68
Timestamp: 2016-07-21T13:30:07.001Z	BatteryV: 12.69	Latitude: 78.850310	Longitude: -9.116659	Vul: 13.68
Timestamp: 2016-07-21T13:00:07.001Z	BatteryV: 12.66	Latitude: 78.848147	Longitude: -9.105638	Vul: 13.68
Timestamp: 2016-07-21T12:30:07.001Z	BatteryV: 12.72	Latitude: 78.846458	Longitude: -9.091251	Vul: 13.68
Timestamp: 2016-07-21T12:00:36.001Z	BatteryV: 12.69	Latitude: 78.845286	Longitude: -9.074349	Vul: 13.68
Timestamp: 2016-07-21T11:30:08.001Z	BatteryV: 12.69	Latitude: 78.844717	Longitude: -9.053440	Vul: 13.68
Timestamp: 2016-07-21T11:00:07.001Z	BatteryV: 12.69	Latitude: 78.844998	Longitude: -9.030765	Vul: 13.68
Timestamp: 2016-07-21T10:30:11.001Z	BatteryV: 12.69	Latitude: 78.845939	Longitude: -9.005965	Vul: 13.68
Timestamp: 2016-07-21T10:00:06.001Z	BatteryV: 12.66	Latitude: 78.847757	Longitude: -8.980870	Vul: 13.68
Timestamp: 2016-07-21T09:30:36.001Z	BatteryV: 12.63	Latitude: 78.849952	Longitude: -8.958272	Vul: 13.68
Timestamp: 2016-07-21T09:00:06.001Z	BatteryV: 12.63	Latitude: 78.852698	Longitude: -8.936531	Vul: 13.68
Timestamp: 2016-07-21T08:30:06.001Z	BatteryV: 12.66	Latitude: 78.855866	Longitude: -8.918304	Vul: 13.68
Timestamp: 2016-07-21T08:00:05.001Z	BatteryV: 12.63	Latitude: 78.859168	Longitude: -8.903834	Vul: 13.71
Timestamp: 2016-07-21T07:30:05.001Z	BatteryV: 12.66	Latitude: 78.862458	Longitude: -8.893254	Vul: 13.68
Timestamp: 2016-07-21T07:00:36.001Z	BatteryV: 12.69	Latitude: 78.865562	Longitude: -8.885517	Vul: 13.68
Timestamp: 2016-07-21T06:30:09.001Z	BatteryV: 12.69	Latitude: 78.868461	Longitude: -8.879571	Vul: 13.68
Timestamp: 2016-07-21T06:00:09.001Z	BatteryV: 12.69	Latitude: 78.871283	Longitude: -8.876218	Vul: 13.68
Timestamp: 2016-07-21T05:30:36.001Z	BatteryV: 12.66	Latitude: 78.873594	Longitude: -8.876646	Vul: 13.68
Timestamp: 2016-07-21T05:00:09.001Z	BatteryV: 12.66	Latitude: 78.875283	Longitude: -8.881222	Vul: 13.71
Timestamp: 2016-07-21T04:30:08.001Z	BatteryV: 12.66	Latitude: 78.876243	Longitude: -8.886701	Vul: 13.71
Timestamp: 2016-07-21T04:00:08.001Z	BatteryV: 12.69	Latitude: 78.876602	Longitude: -8.892390	Vul: 13.71
Timestamp: 2016-07-21T03:30:34.001Z	BatteryV: 12.63	Latitude: 78.876397	Longitude: -8.897370	Vul: 13.68
Timestamp: 2016-07-21T03:00:08.001Z	BatteryV: 12.63	Latitude: 78.875859	Longitude: -8.902291	Vul: 13.71
Timestamp: 2016-07-21T02:30:07.001Z	BatteryV: 12.66	Latitude: 78.874803	Longitude: -8.906746	Vul: 13.68
Timestamp: 2016-07-21T02:00:20.001Z	BatteryV: 12.66	Latitude: 78.873306	Longitude: -8.909850	Vul: 13.71
Timestamp: 2016-07-21T01:30:07.001Z	BatteryV: 12.66	Latitude: 78.871853	Longitude: -8.909830	Vul: 13.71
Timestamp: 2016-07-21T01:00:36.001Z	BatteryV: 12.63	Latitude: 78.870490	Longitude: -8.907501	Vul: 13.68
Timestamp: 2016-07-21T00:30:07.001Z	BatteryV: 12.63	Latitude: 78.869325	Longitude: -8.903808	Vul: 13.68
Timestamp: 2016-07-21T00:00:36.001Z	BatteryV: 12.66	Latitude: 78.868333	Longitude: -8.899251	Vul: 13.71
Timestamp: 2016-07-20T23:30:07.001Z	BatteryV: 12.63	Latitude: 78.867520	Longitude: -8.892038	Vul: 13.68
Timestamp: 2016-07-20T23:00:06.001Z	BatteryV: 12.63	Latitude: 78.867245	Longitude: -8.881779	Vul: 13.71
Timestamp: 2016-07-20T22:30:06.001Z	BatteryV: 12.60	Latitude: 78.867437	Longitude: -8.870150	Vul: 13.71
Timestamp: 2016-07-20T22:00:36.001Z	BatteryV: 12.60	Latitude: 78.868038	Longitude: -8.856410	Vul: 13.71
Timestamp: 2016-07-20T21:30:07.001Z	BatteryV: 12.63	Latitude: 78.869267	Longitude: -8.841606	Vul: 13.71
Timestamp: 2016-07-20T21:00:06.001Z	BatteryV: 12.63	Latitude: 78.871110	Longitude: -8.826995	Vul: 13.71
Timestamp: 2016-07-20T20:30:05.001Z	BatteryV: 12.63	Latitude: 78.873773	Longitude: -8.813363	Vul: 13.71
Timestamp: 2016-07-20T20:00:05.001Z	BatteryV: 12.63	Latitude: 78.876774	Longitude: -8.802707	Vul: 13.71
Timestamp: 2016-07-20T19:30:34.001Z	BatteryV: 12.60	Latitude: 78.879968	Longitude: -8.795411	Vul: 13.71
Timestamp: 2016-07-20T19:00:09.001Z	BatteryV: 12.60	Latitude: 78.883168	Longitude: -8.791731	Vul: 13.71
Timestamp: 2016-07-20T18:30:09.001Z	BatteryV: 12.63	Latitude: 78.885965	Longitude: -8.791923	Vul: 13.71
Timestamp: 2016-07-20T18:00:10.001Z	BatteryV: 12.66	Latitude: 78.888358	Longitude: -8.795149	Vul: 13.71
Timestamp: 2016-07-20T17:30:08.001Z	BatteryV: 12.60	Latitude: 78.890278	Longitude: -8.799526	Vul: 13.68
Timestamp: 2016-07-20T17:00:36.001Z	BatteryV: 12.63	Latitude: 78.891802	Longitude: -8.805299	Vul: 13.71
Timestamp: 2016-07-20T16:30:08.001Z	BatteryV: 12.63	Latitude: 78.893037	Longitude: -8.812454	Vul: 13.71
Timestamp: 2016-07-20T16:00:08.001Z	BatteryV: 12.63	Latitude: 78.893843	Longitude: -8.819738	Vul: 13.71
Timestamp: 2016-07-20T15:30:36.001Z	BatteryV: 12.63	Latitude: 78.894182	Longitude: -8.828173	Vul: 13.71
Timestamp: 2016-07-20T15:00:07.001Z	BatteryV: 12.63	Latitude: 78.894138	Longitude: -8.837504	Vul: 13.71
Timestamp: 2016-07-20T14:30:07.001Z	BatteryV: 12.66	Latitude: 78.893818	Longitude: -8.846253	Vul: 13.71
Timestamp: 2016-07-20T14:00:07.001Z	BatteryV: 12.63	Latitude: 78.892986	Longitude: -8.853888	Vul: 13.71
Timestamp: 2016-07-20T13:30:07.001Z	BatteryV: 12.66	Latitude: 78.891853	Longitude: -8.859418	Vul: 13.74
Timestamp: 2016-07-20T13:00:37.001Z	BatteryV: 12.66	Latitude: 78.890477	Longitude: -8.862426	Vul: 13.71
Timestamp: 2016-07-20T12:30:08.001Z	BatteryV: 12.60	Latitude: 78.888986	Longitude: -8.863002	Vul: 13.71
Timestamp: 2016-07-20T12:00:06.001Z	BatteryV: 12.63	Latitude: 78.887565	Longitude: -8.860723	Vul: 13.71
Timestamp: 2016-07-20T11:30:06.001Z	BatteryV: 12.63	Latitude: 78.886234	Longitude: -8.855744	Vul: 13.71
Timestamp: 2016-07-20T11:00:06.001Z	BatteryV: 12.57	Latitude: 78.885216	Longitude: -8.847750	Vul: 13.71
Timestamp: 2016-07-20T10:30:36.001Z	BatteryV: 12.57	Latitude: 78.884954	Longitude: -8.837837	Vul: 13.71
Timestamp: 2016-07-20T10:00:06.001Z	BatteryV: 12.57	Latitude: 78.885440	Longitude: -8.823488	Vul: 13.71
Timestamp: 2016-07-20T09:30:05.001Z	BatteryV: 12.57	Latitude: 78.886618	Longitude: -8.807213	Vul: 13.71
Timestamp: 2016-07-20T09:00:05.001Z	BatteryV: 12.57	Latitude: 78.888422	Longitude: -8.789901	Vul: 13.74
Timestamp: 2016-07-20T08:30:36.001Z	BatteryV: 12.57	Latitude: 78.890451	Longitude: -8.772736	Vul: 13.71
Timestamp: 2016-07-20T08:00:09.001Z	BatteryV: 12.57	Latitude: 78.893222	Longitude: -8.754138	Vul: 13.74
Timestamp: 2016-07-20T07:30:09.001Z	BatteryV: 12.57	Latitude: 78.896787	Longitude: -8.736525	Vul: 13.74
Timestamp: 2016-07-20T07:00:08.001Z	BatteryV: 12.57	Latitude: 78.901088	Longitude: -8.722381	Vul: 13.74
Timestamp: 2016-07-20T06:30:36.001Z	BatteryV: 12.57	Latitude: 78.905402	Longitude: -8.712755	Vul: 13.74
Timestamp: 2016-07-20T06:00:12.001Z	BatteryV: 12.60	Latitude: 78.909933	Longitude: -8.706131	Vul: 13.74
Timestamp: 2016-07-20T05:30:13.001Z	BatteryV: 12.60	Latitude: 78.914387	Longitude: -8.703104	Vul: 13.74
Timestamp: 2016-07-20T05:00:13.001Z	BatteryV: 12.57	Latitude: 78.918317	Longitude: -8.704890	Vul: 13.74
Timestamp: 2016-07-20T04:30:12.001Z	BatteryV: 12.60	Latitude: 78.922048	Longitude: -8.710835	Vul: 13.74
Timestamp: 2016-07-20T04:00:35.001Z	BatteryV: 12.57	Latitude: 78.925293	Longitude: -8.719712	Vul: 13.74
Timestamp: 2016-07-20T03:30:12.001Z	BatteryV: 12.57	Latitude: 78.927904	Longitude: -8.732352	Vul: 13.74
Timestamp: 2016-07-20T03:00:07.001Z	BatteryV: 12.57	Latitude: 78.929613	Longitude: -8.746848	Vul: 13.77
Timestamp: 2016-07-20T02:30:07.001Z	BatteryV: 12.60	Latitude: 78.930432	Longitude: -8.760525	Vul: 13.74
Timestamp: 2016-07-20T02:00:06.001Z	BatteryV: 12.57	Latitude: 78.930586	Longitude: -8.774042	Vul: 13.74
Timestamp: 2016-07-20T01:30:36.001Z	BatteryV: 12.63	Latitude: 78.929984	Longitude: -8.787603	Vul: 13.74
Timestamp: 2016-07-20T01:00:06.001Z	BatteryV: 12.60	Latitude: 78.928742	Longitude: -8.798803	Vul: 13.74
Timestamp: 2016-07-20T00:30:06.001Z	BatteryV: 12.57	Latitude: 78.926944	Longitude: -8.805728	Vul: 13.74
Timestamp: 2016-07-20T00:00:07.001Z	BatteryV: 12.57	Latitude: 78.925030	Longitude: -8.808032	Vul: 13.77
Timestamp: 2016-07-19T23:30:07.001Z	BatteryV: 12.60	Latitude: 78.923155	Longitude: -8.806272	Vul: 13.74
Timestamp: 2016-07-19T23:00:36.001Z	BatteryV: 12.63	Latitude: 78.921549	Longitude: -8.799149	Vul: 13.77
Timestamp: 2016-07-19T22:30:06.001Z	BatteryV: 12.63	Latitude: 78.920627	Longitude: -8.788845	Vul: 13.77
Timestamp: 2016-07-19T22:00:06.001Z	BatteryV: 12.63	Latitude: 78.920403	Longitude: -8.774874	Vul: 13.74
Timestamp: 2016-07-19T21:30:13.001Z	BatteryV: 12.63	Latitude: 78.921139	Longitude: -8.758330	Vul: 13.74
Timestamp: 2016-07-19T21:00:13.001Z	BatteryV: 12.63	Latitude: 78.922662	Longitude: -8.739296	Vul: 13.74
Timestamp: 2016-07-19T20:30:12.001Z	BatteryV: 12.63	Latitude: 78.924922	Longitude: -8.719981	Vul: 13.77
Timestamp: 2016-07-19T20:00:36.001Z	BatteryV: 12.63	Latitude: 78.927578	Longitude: -8.701818	Vul: 13.74
Timestamp: 2016-07-19T19:30:12.001Z	BatteryV: 12.66	Latitude: 78.930893	Longitude: -8.684064	Vul: 13.77
Timestamp: 2016-07-19T19:00:13.001Z	BatteryV: 12.63	Latitude: 78.934963	Longitude: -8.669286	Vul: 13.74
Timestamp: 2016-07-19T18:30:13.001Z	BatteryV: 12.63	Latitude: 78.939238	Longitude: -8.657235	Vul: 13.74
Timestamp: 2016-07-19T18:00:12.001Z	BatteryV: 12.63	Latitude: 78.943526	Longitude: -8.647878	Vul: 13.74
Timestamp: 2016-07-19T17:30:36.001Z	BatteryV: 12.66	Latitude: 78.947514	Longitude: -8.640371	Vul: 13.74
Timestamp: 2016-07-19T17:00:12.001Z	BatteryV: 12.69	Latitude: 78.951437	Longitude: -8.635558	Vul: 13.74
Timestamp: 2016-07-19T16:30:07.001Z	BatteryV: 12.69	Latitude: 78.954944	Longitude: -8.637459	Vul: 13.77
Timestamp: 2016-07-19T16:00:07.001Z	BatteryV: 12.63	Latitude: 78.957926	Longitude: -8.640890	Vul: 13.74
Timestamp: 2016-07-19T15:30:36.001Z	BatteryV: 12.63	Latitude: 78.960083	Longitude: -8.645734	Vul: 13.77
Timestamp: 2016-07-19T15:00:06.001Z	BatteryV: 12.66	Latitude: 78.961370	Longitude: -8.650835	Vul: 13.77
Timestamp: 2016-07-19T14:30:06.001Z	BatteryV: 12.63	Latitude: 78.961850	Longitude: -8.654330	Vul: 13.77
Timestamp: 2016-07-19T14:00:06.001Z	BatteryV: 12.63	Latitude: 78.961914	Longitude: -8.654765	Vul: 13.77
Timestamp: 2016-07-19T13:30:06.001Z	BatteryV: 12.63	Latitude: 78.961734	Longitude: -8.652672	Vul: 13.77
Timestamp: 2016-07-19T13:00:37.001Z	BatteryV: 12.63	Latitude: 78.961517	Longitude: -8.649286	Vul: 13.74
Timestamp: 2016-07-19T12:30:06.001Z	BatteryV: 12.63	Latitude: 78.961338	Longitude: -8.643514	Vul: 13.77
Timestamp: 2016-07-19T12:00:06.001Z	BatteryV: 12.66	Latitude: 78.961242	Longitude: -8.635002	Vul: 13.77
Timestamp: 2016-07-19T11:30:12.001Z	BatteryV: 12.63	Latitude: 78.960378	Longitude: -8.630522	Vul: 13.77
Timestamp: 2016-07-19T11:00:09.001Z	BatteryV: 12.63	Latitude: 78.959898	Longitude: -8.622355	Vul: 13.77
Timestamp: 2016-07-19T10:30:37.001Z	BatteryV: 12.63	Latitude: 78.959955	Longitude: -8.611533	Vul: 13.77
Timestamp: 2016-07-19T10:00:12.001Z	BatteryV: 12.66	Latitude: 78.960877	Longitude: -8.597286	Vul: 13.77
Timestamp: 2016-07-19T09:30:12.001Z	BatteryV: 12.63	Latitude: 78.962669	Longitude: -8.580710	Vul: 13.77
Timestamp: 2016-07-19T09:00:12.001Z	BatteryV: 12.63	Latitude: 78.965210	Longitude: -8.563661	Vul: 13.77
Timestamp: 2016-07-19T08:30:13.001Z	BatteryV: 12.60	Latitude: 78.968397	Longitude: -8.545773	Vul: 13.77
Timestamp: 2016-07-19T08:00:36.001Z	BatteryV: 12.63	Latitude: 78.972090	Longitude: -8.529216	Vul: 13.77
Timestamp: 2016-07-19T07:30:12.001Z	BatteryV: 12.63	Latitude: 78.976160	Longitude: -8.512403	Vul: 13.77
Timestamp: 2016-07-19T07:00:12.001Z	BatteryV: 12.60	Latitude: 78.980582	Longitude: -8.495622	Vul: 13.77
Timestamp: 2016-07-19T06:30:12.001Z	BatteryV: 12.60	Latitude: 78.985466	Longitude: -8.479200	Vul: 13.77
Timestamp: 2016-07-19T06:00:36.001Z	BatteryV: 12.63	Latitude: 78.990458	Longitude: -8.464634	Vul: 13.77
Timestamp: 2016-07-19T05:30:07.001Z	BatteryV: 12.60	Latitude: 78.995597	Longitude: -8.452659	Vul: 13.77
Timestamp: 2016-07-19T05:00:06.001Z	BatteryV: 12.63	Latitude: 79.000538	Longitude: -8.444723	Vul: 13.77
Timestamp: 2016-07-19T04:30:06.001Z	BatteryV: 12.66	Latitude: 79.005107	Longitude: -8.442163	Vul: 13.77
Timestamp: 2016-07-19T04:00:36.001Z	BatteryV: 12.63	Latitude: 79.009370	Longitude: -8.444384	Vul: 13.80
Timestamp: 2016-07-19T03:30:06.001Z	BatteryV: 12.63	Latitude: 79.013293	Longitude: -8.450400	Vul: 13.80
Timestamp: 2016-07-19T03:00:07.001Z	BatteryV: 12.63	Latitude: 79.016480	Longitude: -8.458586	Vul: 13.80
Timestamp: 2016-07-19T02:30:06.001Z	BatteryV: 12.66	Latitude: 79.018976	Longitude: -8.467296	Vul: 13.80
Timestamp: 2016-07-19T02:00:06.001Z	BatteryV: 12.63	Latitude: 79.020826	Longitude: -8.475206	Vul: 13.80
Timestamp: 2016-07-19T01:30:36.001Z	BatteryV: 12.63	Latitude: 79.022035	Longitude: -8.482714	Vul: 13.80
Timestamp: 2016-07-19T01:00:06.001Z	BatteryV: 12.63	Latitude: 79.022854	Longitude: -8.489389	Vul: 13.80
Timestamp: 2016-07-19T00:30:13.001Z	BatteryV: 12.66	Latitude: 79.023386	Longitude: -8.493152	Vul: 13.80
Timestamp: 2016-07-19T00:00:36.001Z	BatteryV: 12.66	Latitude: 79.023686	Longitude: -8.495334	Vul: 13.80
Timestamp: 2016-07-18T23:30:12.001Z	BatteryV: 12.66	Latitude: 79.023949	Longitude: -8.496198	Vul: 13.80
Timestamp: 2016-07-18T23:00:12.001Z	BatteryV: 12.63	Latitude: 79.024474	Longitude: -8.495245	Vul: 13.80
Timestamp: 2016-07-18T22:30:36.001Z	BatteryV: 12.66	Latitude: 79.025414	Longitude: -8.489830	Vul: 13.80
Timestamp: 2016-07-18T22:00:13.001Z	BatteryV: 12.63	Latitude: 79.026458	Longitude: -8.478816	Vul: 13.80
Timestamp: 2016-07-18T21:30:13.001Z	BatteryV: 12.69	Latitude: 79.027827	Longitude: -8.465658	Vul: 13.80
Timestamp: 2016-07-18T21:00:12.001Z	BatteryV: 12.69	Latitude: 79.029920	Longitude: -8.451763	Vul: 13.80
Timestamp: 2016-07-18T20:30:12.001Z	BatteryV: 12.69	Latitude: 79.032589	Longitude: -8.437274	Vul: 13.77
Timestamp: 2016-07-18T20:00:36.001Z	BatteryV: 12.69	Latitude: 79.035763	Longitude: -8.422605	Vul: 13.80
Timestamp: 2016-07-18T19:30:07.001Z	BatteryV: 12.69	Latitude: 79.039718	Longitude: -8.408147	Vul: 13.80
Timestamp: 2016-07-18T19:00:07.001Z	BatteryV: 12.69	Latitude: 79.044378	Longitude: -8.395149	Vul: 13.77
Timestamp: 2016-07-18T18:30:06.001Z	BatteryV: 12.66	Latitude: 79.049549	Longitude: -8.383283	Vul: 13.80
Timestamp: 2016-07-18T18:00:36.001Z	BatteryV: 12.69	Latitude: 79.054861	Longitude: -8.374362	Vul: 13.80
Timestamp: 2016-07-18T17:30:06.001Z	BatteryV: 12.72	Latitude: 79.060595	Longitude: -8.369126	Vul: 13.80
Timestamp: 2016-07-18T17:00:06.001Z	BatteryV: 12.72	Latitude: 79.066246	Longitude: -8.367206	Vul: 13.80
Timestamp: 2016-07-18T16:30:36.001Z	BatteryV: 12.75	Latitude: 79.071507	Longitude: -8.369216	Vul: 13.77
Timestamp: 2016-07-18T16:00:06.001Z	BatteryV: 12.72	Latitude: 79.076506	Longitude: -8.375488	Vul: 13.80
Timestamp: 2016-07-18T15:30:05.001Z	BatteryV: 12.72	Latitude: 79.080858	Longitude: -8.385024	Vul: 13.80
Timestamp: 2016-07-18T15:00:36.001Z	BatteryV: 12.69	Latitude: 79.084474	Longitude: -8.397178	Vul: 13.77
Timestamp: 2016-07-18T14:30:09.001Z	BatteryV: 12.72	Latitude: 79.087302	Longitude: -8.412365	Vul: 13.80
Timestamp: 2016-07-18T14:00:09.001Z	BatteryV: 12.72	Latitude: 79.089312	Longitude: -8.428038	Vul: 13.80
Timestamp: 2016-07-18T13:30:09.001Z	BatteryV: 12.72	Latitude: 79.090733	Longitude: -8.443808	Vul: 13.80
Timestamp: 2016-07-18T13:00:08.001Z	BatteryV: 12.69	Latitude: 79.091507	Longitude: -8.458240	Vul: 13.80
Timestamp: 2016-07-18T12:30:08.001Z	BatteryV: 12.72	Latitude: 79.091629	Longitude: -8.470406	Vul: 13.80
Timestamp: 2016-07-18T12:00:36.001Z	BatteryV: 12.66	Latitude: 79.091245	Longitude: -8.479450	Vul: 13.80
Timestamp: 2016-07-18T11:30:13.001Z	BatteryV: 12.69	Latitude: 79.090541	Longitude: -8.484730	Vul: 13.80
Timestamp: 2016-07-18T11:00:13.001Z	BatteryV: 12.69	Latitude: 79.089843	Longitude: -8.485094	Vul: 13.80
Timestamp: 2016-07-18T10:30:12.001Z	BatteryV: 12.69	Latitude: 79.089286	Longitude: -8.481907	Vul: 13.80
Timestamp: 2016-07-18T10:00:12.001Z	BatteryV: 12.72	Latitude: 79.088998	Longitude: -8.475750	Vul: 13.80
Timestamp: 2016-07-18T09:30:36.001Z	BatteryV: 12.66	Latitude: 79.089126	Longitude: -8.466739	Vul: 13.83
Timestamp: 2016-07-18T09:00:12.001Z	BatteryV: 12.69	Latitude: 79.089856	Longitude: -8.454912	Vul: 13.80
Timestamp: 2016-07-18T08:30:08.001Z	BatteryV: 12.69	Latitude: 79.091181	Longitude: -8.441389	Vul: 13.83
Timestamp: 2016-07-18T08:00:06.001Z	BatteryV: 12.69	Latitude: 79.093030	Longitude: -8.428211	Vul: 13.83
Timestamp: 2016-07-18T07:30:06.001Z	BatteryV: 12.69	Latitude: 79.095354	Longitude: -8.416064	Vul: 13.83
Timestamp: 2016-07-18T07:00:36.001Z	BatteryV: 12.66	Latitude: 79.098176	Longitude: -8.403981	Vul: 13.83
Timestamp: 2016-07-18T06:30:06.001Z	BatteryV: 12.63	Latitude: 79.101555	Longitude: -8.392832	Vul: 13.83
Timestamp: 2016-07-18T06:00:07.001Z	BatteryV: 12.69	Latitude: 79.105107	Longitude: -8.384058	Vul: 13.83
Timestamp: 2016-07-18T05:30:07.001Z	BatteryV: 12.66	Latitude: 79.109088	Longitude: -8.377581	Vul: 13.83
Timestamp: 2016-07-18T05:00:36.001Z	BatteryV: 12.69	Latitude: 79.113254	Longitude: -8.373638	Vul: 13.83
Timestamp: 2016-07-18T04:30:06.001Z	BatteryV: 12.69	Latitude: 79.117696	Longitude: -8.372576	Vul: 13.83
Timestamp: 2016-07-18T04:00:06.001Z	BatteryV: 12.69	Latitude: 79.121837	Longitude: -8.374406	Vul: 13.83
Timestamp: 2016-07-18T03:30:13.001Z	BatteryV: 12.69	Latitude: 79.125594	Longitude: -8.378605	Vul: 13.83
Timestamp: 2016-07-18T03:00:36.001Z	BatteryV: 12.66	Latitude: 79.128966	Longitude: -8.384653	Vul: 13.83
Timestamp: 2016-07-18T02:30:12.001Z	BatteryV: 12.69	Latitude: 79.132032	Longitude: -8.392986	Vul: 13.83
Timestamp: 2016-07-18T02:00:12.001Z	BatteryV: 12.69	Latitude: 79.134515	Longitude: -8.403219	Vul: 13.83
Timestamp: 2016-07-18T01:30:12.001Z	BatteryV: 12.69	Latitude: 79.136525	Longitude: -8.414368	Vul: 13.83
Timestamp: 2016-07-18T01:00:13.001Z	BatteryV: 12.69	Latitude: 79.137958	Longitude: -8.425152	Vul: 13.86
Timestamp: 2016-07-18T00:30:37.001Z	BatteryV: 12.69	Latitude: 79.138784	Longitude: -8.435270	Vul: 13.83
Timestamp: 2016-07-18T00:00:12.001Z	BatteryV: 12.69	Latitude: 79.139059	Longitude: -8.444083	Vul: 13.83
Timestamp: 2016-07-17T23:30:12.001Z	BatteryV: 12.69	Latitude: 79.138758	Longitude: -8.450893	Vul: 13.86
Timestamp: 2016-07-17T23:00:12.001Z	BatteryV: 12.72	Latitude: 79.138035	Longitude: -8.454861	Vul: 13.86
Timestamp: 2016-07-17T22:30:36.001Z	BatteryV: 12.69	Latitude: 79.137280	Longitude: -8.455699	Vul: 13.83
Timestamp: 2016-07-17T22:00:07.001Z	BatteryV: 12.69	Latitude: 79.136646	Longitude: -8.452973	Vul: 13.86
Timestamp: 2016-07-17T21:30:06.001Z	BatteryV: 12.72	Latitude: 79.136262	Longitude: -8.446138	Vul: 13.86
Timestamp: 2016-07-17T21:00:06.001Z	BatteryV: 12.72	Latitude: 79.136307	Longitude: -8.436000	Vul: 13.86
Timestamp: 2016-07-17T20:30:06.001Z	BatteryV: 12.75	Latitude: 79.136806	Longitude: -8.423648	Vul: 13.86
Timestamp: 2016-07-17T20:00:36.001Z	BatteryV: 12.72	Latitude: 79.137894	Longitude: -8.410470	Vul: 13.83
Timestamp: 2016-07-17T19:30:07.001Z	BatteryV: 12.75	Latitude: 79.139494	Longitude: -8.397414	Vul: 13.83
Timestamp: 2016-07-17T19:00:06.001Z	BatteryV: 12.78	Latitude: 79.141523	Longitude: -8.384960	Vul: 13.86
Timestamp: 2016-07-17T18:30:06.001Z	BatteryV: 12.78	Latitude: 79.144070	Longitude: -8.372973	Vul: 13.86
Timestamp: 2016-07-17T18:00:05.001Z	BatteryV: 12.78	Latitude: 79.146931	Longitude: -8.362720	Vul: 13.83
Timestamp: 2016-07-17T17:00:09.001Z	BatteryV: 12.75	Latitude: 79.153203	Longitude: -8.345869	Vul: 13.86
Timestamp: 2016-07-17T16:30:36.001Z	BatteryV: 12.72	Latitude: 79.156307	Longitude: -8.340787	Vul: 13.83
Timestamp: 2016-07-17T16:00:09.001Z	BatteryV: 12.75	Latitude: 79.159488	Longitude: -8.338355	Vul: 13.86
Timestamp: 2016-07-17T15:30:08.001Z	BatteryV: 12.78	Latitude: 79.162605	Longitude: -8.338323	Vul: 13.86
Timestamp: 2016-07-17T15:00:36.001Z	BatteryV: 12.78	Latitude: 79.165376	Longitude: -8.340781	Vul: 13.83
Timestamp: 2016-07-17T14:30:08.001Z	BatteryV: 12.81	Latitude: 79.167846	Longitude: -8.345709	Vul: 13.86
Timestamp: 2016-07-17T14:00:08.001Z	BatteryV: 12.84	Latitude: 79.169952	Longitude: -8.351526	Vul: 13.83
Timestamp: 2016-07-17T13:30:07.001Z	BatteryV: 12.90	Latitude: 79.171315	Longitude: -8.358278	Vul: 13.83
Timestamp: 2016-07-17T13:00:07.001Z	BatteryV: 12.93	Latitude: 79.172198	Longitude: -8.364550	Vul: 13.80
Timestamp: 2016-07-17T12:30:36.001Z	BatteryV: 12.90	Latitude: 79.172691	Longitude: -8.371200	Vul: 13.80
Timestamp: 2016-07-17T12:00:08.001Z	BatteryV: 12.93	Latitude: 79.172704	Longitude: -8.377805	Vul: 13.80
Timestamp: 2016-07-17T11:30:08.001Z	BatteryV: 12.93	Latitude: 79.172365	Longitude: -8.382733	Vul: 13.83
Timestamp: 2016-07-17T11:00:36.001Z	BatteryV: 12.93	Latitude: 79.171949	Longitude: -8.385018	Vul: 13.80
Timestamp: 2016-07-17T10:30:06.001Z	BatteryV: 12.87	Latitude: 79.171443	Longitude: -8.385370	Vul: 13.83
Timestamp: 2016-07-17T10:00:06.001Z	BatteryV: 12.90	Latitude: 79.170970	Longitude: -8.385024	Vul: 13.83
Timestamp: 2016-07-17T09:30:06.001Z	BatteryV: 12.90	Latitude: 79.170451	Longitude: -8.382733	Vul: 13.83
Timestamp: 2016-07-17T09:00:36.001Z	BatteryV: 12.81	Latitude: 79.170042	Longitude: -8.377645	Vul: 13.83
Timestamp: 2016-07-17T08:30:06.001Z	BatteryV: 12.81	Latitude: 79.169766	Longitude: -8.369472	Vul: 13.83
Timestamp: 2016-07-17T08:00:06.001Z	BatteryV: 12.84	Latitude: 79.170086	Longitude: -8.359814	Vul: 13.86
Timestamp: 2016-07-17T07:30:05.001Z	BatteryV: 12.81	Latitude: 79.170893	Longitude: -8.349062	Vul: 13.86
Timestamp: 2016-07-17T06:30:06.001Z	BatteryV: 12.78	Latitude: 79.174266	Longitude: -8.327258	Vul: 13.89
Timestamp: 2016-07-17T06:00:05.001Z	BatteryV: 12.81	Latitude: 79.176518	Longitude: -8.317626	Vul: 13.86
Timestamp: 2016-07-17T05:30:36.001Z	BatteryV: 12.78	Latitude: 79.178963	Longitude: -8.309338	Vul: 13.89
Timestamp: 2016-07-17T05:00:12.001Z	BatteryV: 12.78	Latitude: 79.181702	Longitude: -8.302867	Vul: 13.86
Timestamp: 2016-07-17T04:30:36.001Z	BatteryV: 12.78	Latitude: 79.184499	Longitude: -8.298995	Vul: 13.86
Timestamp: 2016-07-17T04:00:12.001Z	BatteryV: 12.78	Latitude: 79.187411	Longitude: -8.297805	Vul: 13.86
Timestamp: 2016-07-17T03:30:13.001Z	BatteryV: 12.75	Latitude: 79.190163	Longitude: -8.299968	Vul: 13.89
Timestamp: 2016-07-17T03:00:13.001Z	BatteryV: 12.75	Latitude: 79.192557	Longitude: -8.305146	Vul: 13.89
Timestamp: 2016-07-17T02:30:12.001Z	BatteryV: 12.78	Latitude: 79.194554	Longitude: -8.312032	Vul: 13.89
Timestamp: 2016-07-17T02:00:36.001Z	BatteryV: 12.75	Latitude: 79.196173	Longitude: -8.319507	Vul: 13.89
Timestamp: 2016-07-17T01:30:12.001Z	BatteryV: 12.78	Latitude: 79.197466	Longitude: -8.328506	Vul: 13.89
Timestamp: 2016-07-17T01:00:12.001Z	BatteryV: 12.78	Latitude: 79.198374	Longitude: -8.338234	Vul: 13.89
Timestamp: 2016-07-17T00:30:07.001Z	BatteryV: 12.78	Latitude: 79.198918	Longitude: -8.347974	Vul: 13.89
Timestamp: 2016-07-17T00:00:07.001Z	BatteryV: 12.78	Latitude: 79.199142	Longitude: -8.357344	Vul: 13.89
Timestamp: 2016-07-16T23:30:36.001Z	BatteryV: 12.78	Latitude: 79.199136	Longitude: -8.365805	Vul: 13.89
Timestamp: 2016-07-16T23:00:06.001Z	BatteryV: 12.78	Latitude: 79.198829	Longitude: -8.373062	Vul: 13.86
Timestamp: 2016-07-16T22:30:06.001Z	BatteryV: 12.75	Latitude: 79.198413	Longitude: -8.378650	Vul: 13.89
Timestamp: 2016-07-16T22:00:07.001Z	BatteryV: 12.78	Latitude: 79.197990	Longitude: -8.383034	Vul: 13.89
Timestamp: 2016-07-16T21:30:06.001Z	BatteryV: 12.81	Latitude: 79.197677	Longitude: -8.386022	Vul: 13.86
Timestamp: 2016-07-16T21:00:36.001Z	BatteryV: 12.81	Latitude: 79.197434	Longitude: -8.386406	Vul: 13.89
Timestamp: 2016-07-16T20:30:05.001Z	BatteryV: 12.81	Latitude: 79.197331	Longitude: -8.384646	Vul: 13.89
Timestamp: 2016-07-16T20:00:05.001Z	BatteryV: 12.81	Latitude: 79.197715	Longitude: -8.381779	Vul: 13.89
Timestamp: 2016-07-16T19:30:05.001Z	BatteryV: 12.81	Latitude: 79.198432	Longitude: -8.377370	Vul: 13.89
Timestamp: 2016-07-16T19:00:36.001Z	BatteryV: 12.81	Latitude: 79.199597	Longitude: -8.371040	Vul: 13.89
Timestamp: 2016-07-16T18:30:08.001Z	BatteryV: 12.84	Latitude: 79.201242	Longitude: -8.364506	Vul: 13.89
Timestamp: 2016-07-16T18:00:08.001Z	BatteryV: 12.87	Latitude: 79.203040	Longitude: -8.358419	Vul: 13.89
Timestamp: 2016-07-16T17:30:08.001Z	BatteryV: 12.87	Latitude: 79.205146	Longitude: -8.352947	Vul: 13.89
Timestamp: 2016-07-16T17:00:36.001Z	BatteryV: 12.84	Latitude: 79.207456	Longitude: -8.348448	Vul: 13.89
Timestamp: 2016-07-16T16:30:08.001Z	BatteryV: 12.81	Latitude: 79.210125	Longitude: -8.345254	Vul: 13.89
Timestamp: 2016-07-16T16:00:09.001Z	BatteryV: 12.84	Latitude: 79.212922	Longitude: -8.343354	Vul: 13.89
Timestamp: 2016-07-16T15:30:07.001Z	BatteryV: 12.84	Latitude: 79.215776	Longitude: -8.342816	Vul: 13.89
Timestamp: 2016-07-16T15:00:07.001Z	BatteryV: 12.84	Latitude: 79.218451	Longitude: -8.344947	Vul: 13.89
Timestamp: 2016-07-16T14:30:07.001Z	BatteryV: 12.90	Latitude: 79.221107	Longitude: -8.349645	Vul: 13.89
Timestamp: 2016-07-16T14:00:37.001Z	BatteryV: 12.93	Latitude: 79.223392	Longitude: -8.356058	Vul: 13.89
Timestamp: 2016-07-16T13:30:07.001Z	BatteryV: 12.96	Latitude: 79.225254	Longitude: -8.363962	Vul: 13.86
Timestamp: 2016-07-16T13:00:07.001Z	BatteryV: 12.93	Latitude: 79.226598	Longitude: -8.372224	Vul: 13.86
Timestamp: 2016-07-16T12:30:06.001Z	BatteryV: 12.96	Latitude: 79.227501	Longitude: -8.380589	Vul: 13.86
Timestamp: 2016-07-16T12:00:06.001Z	BatteryV: 13.02	Latitude: 79.227910	Longitude: -8.389018	Vul: 13.86
Timestamp: 2016-07-16T11:30:06.001Z	BatteryV: 12.99	Latitude: 79.228019	Longitude: -8.396992	Vul: 13.86
Timestamp: 2016-07-16T11:00:36.001Z	BatteryV: 12.93	Latitude: 79.227987	Longitude: -8.404582	Vul: 13.86
Timestamp: 2016-07-16T10:30:06.001Z	BatteryV: 12.93	Latitude: 79.227776	Longitude: -8.411693	Vul: 13.86
Timestamp: 2016-07-16T10:00:05.001Z	BatteryV: 12.90	Latitude: 79.227341	Longitude: -8.416390	Vul: 13.86
Timestamp: 2016-07-16T09:30:05.001Z	BatteryV: 12.93	Latitude: 79.226931	Longitude: -8.418995	Vul: 13.89
Timestamp: 2016-07-16T09:00:05.001Z	BatteryV: 12.96	Latitude: 79.226592	Longitude: -8.419731	Vul: 13.89
Timestamp: 2016-07-16T08:30:09.001Z	BatteryV: 12.96	Latitude: 79.226317	Longitude: -8.418125	Vul: 13.86
Timestamp: 2016-07-16T08:00:36.001Z	BatteryV: 12.99	Latitude: 79.226214	Longitude: -8.415040	Vul: 13.86
Timestamp: 2016-07-16T07:30:08.001Z	BatteryV: 12.96	Latitude: 79.226374	Longitude: -8.410515	Vul: 13.86
Timestamp: 2016-07-16T07:00:08.001Z	BatteryV: 12.96	Latitude: 79.226938	Longitude: -8.404461	Vul: 13.89
Timestamp: 2016-07-16T06:30:08.001Z	BatteryV: 12.96	Latitude: 79.227834	Longitude: -8.396768	Vul: 13.89
Timestamp: 2016-07-16T06:00:36.001Z	BatteryV: 12.96	Latitude: 79.229158	Longitude: -8.389318	Vul: 13.86
Timestamp: 2016-07-16T05:30:08.001Z	BatteryV: 12.93	Latitude: 79.230976	Longitude: -8.382227	Vul: 13.86
Timestamp: 2016-07-16T05:00:08.001Z	BatteryV: 12.93	Latitude: 79.233114	Longitude: -8.376627	Vul: 13.86
Timestamp: 2016-07-16T04:30:36.001Z	BatteryV: 12.93	Latitude: 79.235533	Longitude: -8.372493	Vul: 13.86
Timestamp: 2016-07-16T04:00:08.001Z	BatteryV: 12.93	Latitude: 79.238195	Longitude: -8.369152	Vul: 13.89
Timestamp: 2016-07-16T03:30:07.001Z	BatteryV: 12.93	Latitude: 79.240755	Longitude: -8.369203	Vul: 13.86
Timestamp: 2016-07-16T03:00:07.001Z	BatteryV: 12.93	Latitude: 79.242963	Longitude: -8.372531	Vul: 13.89
Timestamp: 2016-07-16T02:30:07.001Z	BatteryV: 12.93	Latitude: 79.245056	Longitude: -8.377088	Vul: 13.89
Timestamp: 2016-07-16T02:00:36.001Z	BatteryV: 12.93	Latitude: 79.247008	Longitude: -8.382899	Vul: 13.89
Timestamp: 2016-07-16T01:30:08.001Z	BatteryV: 12.93	Latitude: 79.248666	Longitude: -8.390624	Vul: 13.89
Timestamp: 2016-07-16T01:00:06.001Z	BatteryV: 12.99	Latitude: 79.249920	Longitude: -8.399821	Vul: 13.89
Timestamp: 2016-07-16T00:30:06.001Z	BatteryV: 12.99	Latitude: 79.250746	Longitude: -8.410618	Vul: 13.89
Timestamp: 2016-07-16T00:00:36.001Z	BatteryV: 12.93	Latitude: 79.251123	Longitude: -8.421517	Vul: 13.89
Timestamp: 2016-07-15T23:30:06.001Z	BatteryV: 12.96	Latitude: 79.251258	Longitude: -8.432915	Vul: 13.89
Timestamp: 2016-07-15T23:00:06.001Z	BatteryV: 12.96	Latitude: 79.251219	Longitude: -8.443277	Vul: 13.89
Timestamp: 2016-07-15T22:30:05.001Z	BatteryV: 12.96	Latitude: 79.251008	Longitude: -8.452230	Vul: 13.89
Timestamp: 2016-07-15T22:00:36.001Z	BatteryV: 12.93	Latitude: 79.250438	Longitude: -8.460237	Vul: 13.89
Timestamp: 2016-07-15T21:30:09.001Z	BatteryV: 12.87	Latitude: 79.249651	Longitude: -8.467744	Vul: 13.89
Timestamp: 2016-07-15T21:00:09.001Z	BatteryV: 12.87	Latitude: 79.248653	Longitude: -8.473702	Vul: 13.92
Timestamp: 2016-07-15T20:30:09.001Z	BatteryV: 12.90	Latitude: 79.247526	Longitude: -8.477574	Vul: 13.92
Timestamp: 2016-07-15T20:00:09.001Z	BatteryV: 12.84	Latitude: 79.246438	Longitude: -8.478771	Vul: 13.89
Timestamp: 2016-07-15T19:30:36.001Z	BatteryV: 12.84	Latitude: 79.245446	Longitude: -8.477613	Vul: 13.92
Timestamp: 2016-07-15T19:00:08.001Z	BatteryV: 12.90	Latitude: 79.244570	Longitude: -8.474342	Vul: 13.92
Timestamp: 2016-07-15T18:30:08.001Z	BatteryV: 12.90	Latitude: 79.243846	Longitude: -8.468544	Vul: 13.89
Timestamp: 2016-07-15T18:00:08.001Z	BatteryV: 12.93	Latitude: 79.243488	Longitude: -8.461203	Vul: 13.92
Timestamp: 2016-07-15T17:30:08.001Z	BatteryV: 12.96	Latitude: 79.243546	Longitude: -8.453664	Vul: 13.92
Timestamp: 2016-07-15T17:00:37.001Z	BatteryV: 13.05	Latitude: 79.244154	Longitude: -8.445702	Vul: 13.92
Timestamp: 2016-07-15T16:30:09.001Z	BatteryV: 13.08	Latitude: 79.245242	Longitude: -8.437312	Vul: 13.89
Timestamp: 2016-07-15T16:00:07.001Z	BatteryV: 13.08	Latitude: 79.246688	Longitude: -8.429530	Vul: 13.86
Timestamp: 2016-07-15T15:30:07.001Z	BatteryV: 13.08	Latitude: 79.248512	Longitude: -8.422970	Vul: 13.86
Timestamp: 2016-07-15T15:00:36.001Z	BatteryV: 13.11	Latitude: 79.250650	Longitude: -8.418112	Vul: 13.86
Timestamp: 2016-07-15T14:30:07.001Z	BatteryV: 13.11	Latitude: 79.252915	Longitude: -8.414906	Vul: 13.86
Timestamp: 2016-07-15T14:00:08.001Z	BatteryV: 13.11	Latitude: 79.254950	Longitude: -8.413741	Vul: 13.83
Timestamp: 2016-07-15T13:30:06.001Z	BatteryV: 13.11	Latitude: 79.256806	Longitude: -8.414746	Vul: 13.83
Timestamp: 2016-07-15T13:00:06.001Z	BatteryV: 13.11	Latitude: 79.258470	Longitude: -8.417971	Vul: 13.83
Timestamp: 2016-07-15T12:30:06.001Z	BatteryV: 13.08	Latitude: 79.259904	Longitude: -8.422778	Vul: 13.83
Timestamp: 2016-07-15T12:00:34.001Z	BatteryV: 13.05	Latitude: 79.261229	Longitude: -8.428288	Vul: 13.86
Timestamp: 2016-07-15T11:30:06.001Z	BatteryV: 12.99	Latitude: 79.262515	Longitude: -8.434317	Vul: 13.86
Timestamp: 2016-07-15T11:00:09.001Z	BatteryV: 12.99	Latitude: 79.263597	Longitude: -8.441024	Vul: 13.89
Timestamp: 2016-07-15T10:30:09.001Z	BatteryV: 12.96	Latitude: 79.264166	Longitude: -8.447738	Vul: 13.89
Timestamp: 2016-07-15T10:00:36.001Z	BatteryV: 12.93	Latitude: 79.264294	Longitude: -8.454336	Vul: 13.89
Timestamp: 2016-07-15T09:30:09.001Z	BatteryV: 12.96	Latitude: 79.264122	Longitude: -8.460211	Vul: 13.89
Timestamp: 2016-07-15T09:00:09.001Z	BatteryV: 12.96	Latitude: 79.263782	Longitude: -8.463578	Vul: 13.89
Timestamp: 2016-07-15T08:30:09.001Z	BatteryV: 12.96	Latitude: 79.263430	Longitude: -8.464877	Vul: 13.89
Timestamp: 2016-07-15T08:00:09.001Z	BatteryV: 12.96	Latitude: 79.262982	Longitude: -8.464691	Vul: 13.92
Timestamp: 2016-07-15T07:30:36.001Z	BatteryV: 12.96	Latitude: 79.262758	Longitude: -8.462170	Vul: 13.89
Timestamp: 2016-07-15T07:00:09.001Z	BatteryV: 12.96	Latitude: 79.262771	Longitude: -8.457280	Vul: 13.92
Timestamp: 2016-07-15T06:30:08.001Z	BatteryV: 12.93	Latitude: 79.263315	Longitude: -8.451654	Vul: 13.92
Timestamp: 2016-07-15T06:00:36.001Z	BatteryV: 12.96	Latitude: 79.264339	Longitude: -8.444403	Vul: 13.92
Timestamp: 2016-07-15T05:30:08.001Z	BatteryV: 12.96	Latitude: 79.265971	Longitude: -8.436026	Vul: 13.92
Timestamp: 2016-07-15T05:00:08.001Z	BatteryV: 12.99	Latitude: 79.268026	Longitude: -8.428096	Vul: 13.92
Timestamp: 2016-07-15T04:30:07.001Z	BatteryV: 12.93	Latitude: 79.270394	Longitude: -8.422266	Vul: 13.89
Timestamp: 2016-07-15T04:00:36.001Z	BatteryV: 12.90	Latitude: 79.273075	Longitude: -8.419168	Vul: 13.92
Timestamp: 2016-07-15T03:30:07.001Z	BatteryV: 12.90	Latitude: 79.275930	Longitude: -8.419917	Vul: 13.92
Timestamp: 2016-07-15T03:00:07.001Z	BatteryV: 12.93	Latitude: 79.278797	Longitude: -8.423699	Vul: 13.92
Timestamp: 2016-07-15T02:30:09.001Z	BatteryV: 12.96	Latitude: 79.281421	Longitude: -8.429971	Vul: 13.92
Timestamp: 2016-07-15T02:00:06.001Z	BatteryV: 12.93	Latitude: 79.283731	Longitude: -8.437728	Vul: 13.92
Timestamp: 2016-07-15T01:30:06.001Z	BatteryV: 12.93	Latitude: 79.285638	Longitude: -8.446739	Vul: 13.92
Timestamp: 2016-07-15T01:00:06.001Z	BatteryV: 12.96	Latitude: 79.287085	Longitude: -8.457274	Vul: 13.92
Timestamp: 2016-07-15T00:30:36.001Z	BatteryV: 12.93	Latitude: 79.288160	Longitude: -8.467923	Vul: 13.92
Timestamp: 2016-07-15T00:00:06.001Z	BatteryV: 12.87	Latitude: 79.288896	Longitude: -8.479277	Vul: 13.92
Timestamp: 2016-07-14T23:30:07.001Z	BatteryV: 12.87	Latitude: 79.289222	Longitude: -8.490419	Vul: 13.92
Timestamp: 2016-07-14T23:00:05.001Z	BatteryV: 12.90	Latitude: 79.289075	Longitude: -8.501888	Vul: 13.92
Timestamp: 2016-07-14T22:30:35.001Z	BatteryV: 12.96	Latitude: 79.288480	Longitude: -8.512454	Vul: 13.92
Timestamp: 2016-07-14T22:00:09.001Z	BatteryV: 12.96	Latitude: 79.287597	Longitude: -8.521894	Vul: 13.92
Timestamp: 2016-07-14T21:30:09.001Z	BatteryV: 12.99	Latitude: 79.286541	Longitude: -8.528909	Vul: 13.92
Timestamp: 2016-07-14T21:00:09.001Z	BatteryV: 13.02	Latitude: 79.285466	Longitude: -8.533536	Vul: 13.92
Timestamp: 2016-07-14T20:30:08.001Z	BatteryV: 13.02	Latitude: 79.284512	Longitude: -8.536218	Vul: 13.89
Timestamp: 2016-07-14T20:00:36.001Z	BatteryV: 13.05	Latitude: 79.283770	Longitude: -8.536557	Vul: 13.89
Timestamp: 2016-07-14T19:30:08.001Z	BatteryV: 13.02	Latitude: 79.283110	Longitude: -8.536064	Vul: 13.92
Timestamp: 2016-07-14T19:00:08.001Z	BatteryV: 13.05	Latitude: 79.282656	Longitude: -8.533382	Vul: 13.92
Timestamp: 2016-07-14T18:30:08.001Z	BatteryV: 13.05	Latitude: 79.282560	Longitude: -8.528358	Vul: 13.89
Timestamp: 2016-07-14T18:00:08.001Z	BatteryV: 13.08	Latitude: 79.282848	Longitude: -8.522842	Vul: 13.89
Timestamp: 2016-07-14T17:30:36.001Z	BatteryV: 13.11	Latitude: 79.283366	Longitude: -8.516531	Vul: 13.89
Timestamp: 2016-07-14T17:00:07.001Z	BatteryV: 13.08	Latitude: 79.284090	Longitude: -8.509440	Vul: 13.89
Timestamp: 2016-07-14T16:30:07.001Z	BatteryV: 13.05	Latitude: 79.284979	Longitude: -8.502016	Vul: 13.86
Timestamp: 2016-07-14T16:00:36.001Z	BatteryV: 13.02	Latitude: 79.286240	Longitude: -8.494310	Vul: 13.89
Timestamp: 2016-07-14T15:30:07.001Z	BatteryV: 13.05	Latitude: 79.287981	Longitude: -8.487373	Vul: 13.89
Timestamp: 2016-07-14T15:00:07.001Z	BatteryV: 13.05	Latitude: 79.289888	Longitude: -8.481888	Vul: 13.89
Timestamp: 2016-07-14T14:30:06.001Z	BatteryV: 12.99	Latitude: 79.291968	Longitude: -8.477165	Vul: 13.89
Timestamp: 2016-07-14T14:00:06.001Z	BatteryV: 12.99	Latitude: 79.294157	Longitude: -8.472538	Vul: 13.89
Timestamp: 2016-07-14T13:30:06.001Z	BatteryV: 13.02	Latitude: 79.296467	Longitude: -8.468973	Vul: 13.89
Timestamp: 2016-07-14T13:00:36.001Z	BatteryV: 13.05	Latitude: 79.298790	Longitude: -8.467315	Vul: 13.89
Timestamp: 2016-07-14T12:30:06.001Z	BatteryV: 13.05	Latitude: 79.301197	Longitude: -8.467654	Vul: 13.86
Timestamp: 2016-07-14T12:00:06.001Z	BatteryV: 13.02	Latitude: 79.303392	Longitude: -8.470278	Vul: 13.89
Timestamp: 2016-07-14T11:30:06.001Z	BatteryV: 12.96	Latitude: 79.305331	Longitude: -8.474541	Vul: 13.89
Timestamp: 2016-07-14T11:00:36.001Z	BatteryV: 12.93	Latitude: 79.306874	Longitude: -8.479994	Vul: 13.89
Timestamp: 2016-07-14T10:30:09.001Z	BatteryV: 12.93	Latitude: 79.308122	Longitude: -8.486157	Vul: 13.89
Timestamp: 2016-07-14T10:00:09.001Z	BatteryV: 12.90	Latitude: 79.308947	Longitude: -8.491776	Vul: 13.92
Timestamp: 2016-07-14T09:30:09.001Z	BatteryV: 12.87	Latitude: 79.309645	Longitude: -8.497082	Vul: 13.92
Timestamp: 2016-07-14T09:00:13.001Z	BatteryV: 12.87	Latitude: 79.309990	Longitude: -8.502342	Vul: 13.92
Timestamp: 2016-07-14T08:30:12.001Z	BatteryV: 12.90	Latitude: 79.309965	Longitude: -8.506586	Vul: 13.95
Timestamp: 2016-07-14T08:00:36.001Z	BatteryV: 12.84	Latitude: 79.309658	Longitude: -8.509088	Vul: 13.92
Timestamp: 2016-07-14T07:30:12.001Z	BatteryV: 12.87	Latitude: 79.309421	Longitude: -8.507866	Vul: 13.92
Timestamp: 2016-07-14T07:00:13.001Z	BatteryV: 12.87	Latitude: 79.309427	Longitude: -8.503418	Vul: 13.95
Timestamp: 2016-07-14T06:30:08.001Z	BatteryV: 12.87	Latitude: 79.309830	Longitude: -8.496806	Vul: 13.95
Timestamp: 2016-07-14T06:00:36.001Z	BatteryV: 12.87	Latitude: 79.310650	Longitude: -8.489594	Vul: 13.95
Timestamp: 2016-07-14T05:30:12.001Z	BatteryV: 12.87	Latitude: 79.312006	Longitude: -8.482080	Vul: 13.95
Timestamp: 2016-07-14T05:00:12.001Z	BatteryV: 12.84	Latitude: 79.313446	Longitude: -8.475194	Vul: 13.95
Timestamp: 2016-07-14T04:30:36.001Z	BatteryV: 12.81	Latitude: 79.315104	Longitude: -8.467834	Vul: 13.95
Timestamp: 2016-07-14T04:00:07.001Z	BatteryV: 12.87	Latitude: 79.317376	Longitude: -8.458816	Vul: 13.95
Timestamp: 2016-07-14T03:30:06.001Z	BatteryV: 12.87	Latitude: 79.320147	Longitude: -8.449766	Vul: 13.95
Timestamp: 2016-07-14T03:00:06.001Z	BatteryV: 12.87	Latitude: 79.323296	Longitude: -8.442726	Vul: 13.95
Timestamp: 2016-07-14T02:30:06.001Z	BatteryV: 12.84	Latitude: 79.326854	Longitude: -8.438586	Vul: 13.98
Timestamp: 2016-07-14T02:00:36.001Z	BatteryV: 12.84	Latitude: 79.330579	Longitude: -8.436800	Vul: 13.98
Timestamp: 2016-07-14T01:30:07.001Z	BatteryV: 12.84	Latitude: 79.334349	Longitude: -8.436826	Vul: 13.98
Timestamp: 2016-07-14T01:00:06.001Z	BatteryV: 12.87	Latitude: 79.337651	Longitude: -8.439232	Vul: 13.98
Timestamp: 2016-07-14T00:30:35.001Z	BatteryV: 12.87	Latitude: 79.340787	Longitude: -8.443942	Vul: 13.98
Timestamp: 2016-07-14T00:00:06.001Z	BatteryV: 12.84	Latitude: 79.343821	Longitude: -8.450547	Vul: 13.95
Timestamp: 2016-07-13T23:30:12.001Z	BatteryV: 12.84	Latitude: 79.346342	Longitude: -8.458957	Vul: 13.98
Timestamp: 2016-07-13T23:00:36.001Z	BatteryV: 12.84	Latitude: 79.348474	Longitude: -8.466822	Vul: 13.95
Timestamp: 2016-07-13T22:30:12.001Z	BatteryV: 12.84	Latitude: 79.350099	Longitude: -8.475174	Vul: 13.98
Timestamp: 2016-07-13T22:00:12.001Z	BatteryV: 12.81	Latitude: 79.351149	Longitude: -8.483149	Vul: 13.98
Timestamp: 2016-07-13T21:30:12.001Z	BatteryV: 12.84	Latitude: 79.351859	Longitude: -8.490483	Vul: 13.95
Timestamp: 2016-07-13T21:00:12.001Z	BatteryV: 12.87	Latitude: 79.352320	Longitude: -8.496205	Vul: 13.95
Timestamp: 2016-07-13T20:30:36.001Z	BatteryV: 12.84	Latitude: 79.352557	Longitude: -8.500128	Vul: 13.98
Timestamp: 2016-07-13T20:00:13.001Z	BatteryV: 12.87	Latitude: 79.352608	Longitude: -8.501997	Vul: 13.98
Timestamp: 2016-07-13T19:30:12.001Z	BatteryV: 12.87	Latitude: 79.352685	Longitude: -8.501619	Vul: 13.98
Timestamp: 2016-07-13T19:00:12.001Z	BatteryV: 12.90	Latitude: 79.352896	Longitude: -8.499264	Vul: 13.98
Timestamp: 2016-07-13T18:30:36.001Z	BatteryV: 12.84	Latitude: 79.353440	Longitude: -8.494784	Vul: 13.98
Timestamp: 2016-07-13T18:00:13.001Z	BatteryV: 12.90	Latitude: 79.354259	Longitude: -8.488941	Vul: 13.98
Timestamp: 2016-07-13T17:30:07.001Z	BatteryV: 12.87	Latitude: 79.355315	Longitude: -8.482554	Vul: 13.98
Timestamp: 2016-07-13T17:00:06.001Z	BatteryV: 12.90	Latitude: 79.356621	Longitude: -8.475571	Vul: 13.98
Timestamp: 2016-07-13T16:30:06.001Z	BatteryV: 12.84	Latitude: 79.357978	Longitude: -8.468211	Vul: 13.98
Timestamp: 2016-07-13T16:00:36.001Z	BatteryV: 12.87	Latitude: 79.359661	Longitude: -8.460166	Vul: 13.98
Timestamp: 2016-07-13T15:30:07.001Z	BatteryV: 12.87	Latitude: 79.361830	Longitude: -8.451226	Vul: 13.98
Timestamp: 2016-07-13T15:00:07.001Z	BatteryV: 12.87	Latitude: 79.364390	Longitude: -8.443098	Vul: 14.01
Timestamp: 2016-07-13T14:30:06.001Z	BatteryV: 12.87	Latitude: 79.367181	Longitude: -8.433312	Vul: 13.98
Timestamp: 2016-07-13T14:00:06.001Z	BatteryV: 12.90	Latitude: 79.370266	Longitude: -8.422765	Vul: 13.98
Timestamp: 2016-07-13T13:30:06.001Z	BatteryV: 12.90	Latitude: 79.373754	Longitude: -8.412198	Vul: 13.98
Timestamp: 2016-07-13T13:00:36.001Z	BatteryV: 12.96	Latitude: 79.377523	Longitude: -8.404096	Vul: 13.98
Timestamp: 2016-07-13T12:30:13.001Z	BatteryV: 12.96	Latitude: 79.381619	Longitude: -8.397939	Vul: 14.01
Timestamp: 2016-07-13T12:00:12.001Z	BatteryV: 12.87	Latitude: 79.385606	Longitude: -8.393542	Vul: 13.98
Timestamp: 2016-07-13T11:30:12.001Z	BatteryV: 12.90	Latitude: 79.389299	Longitude: -8.391366	Vul: 14.01
Timestamp: 2016-07-13T11:00:36.001Z	BatteryV: 12.84	Latitude: 79.392730	Longitude: -8.391443	Vul: 13.98
Timestamp: 2016-07-13T10:30:12.001Z	BatteryV: 12.87	Latitude: 79.396000	Longitude: -8.393069	Vul: 14.01
Timestamp: 2016-07-13T10:00:13.001Z	BatteryV: 12.87	Latitude: 79.398669	Longitude: -8.395469	Vul: 14.01
Timestamp: 2016-07-13T09:30:13.001Z	BatteryV: 12.84	Latitude: 79.400774	Longitude: -8.397421	Vul: 14.01
Timestamp: 2016-07-13T09:00:12.001Z	BatteryV: 12.87	Latitude: 79.402285	Longitude: -8.398790	Vul: 14.01
Timestamp: 2016-07-13T08:30:36.001Z	BatteryV: 12.84	Latitude: 79.403283	Longitude: -8.399603	Vul: 14.01
Timestamp: 2016-07-13T08:00:12.001Z	BatteryV: 12.87	Latitude: 79.403846	Longitude: -8.398662	Vul: 14.01
Timestamp: 2016-07-13T07:30:13.001Z	BatteryV: 12.87	Latitude: 79.404179	Longitude: -8.395072	Vul: 14.01
Timestamp: 2016-07-13T07:00:36.001Z	BatteryV: 12.87	Latitude: 79.404384	Longitude: -8.388813	Vul: 14.01
Timestamp: 2016-07-13T06:30:06.001Z	BatteryV: 12.87	Latitude: 79.404672	Longitude: -8.378982	Vul: 14.04
Timestamp: 2016-07-13T06:00:06.001Z	BatteryV: 12.87	Latitude: 79.405094	Longitude: -8.366451	Vul: 14.01
Timestamp: 2016-07-13T05:30:06.001Z	BatteryV: 12.87	Latitude: 79.405734	Longitude: -8.350810	Vul: 14.04
Timestamp: 2016-07-13T05:00:36.001Z	BatteryV: 12.87	Latitude: 79.406861	Longitude: -8.333478	Vul: 14.01
Timestamp: 2016-07-13T04:30:07.001Z	BatteryV: 12.87	Latitude: 79.408467	Longitude: -8.314266	Vul: 14.01
Timestamp: 2016-07-13T04:00:06.001Z	BatteryV: 12.84	Latitude: 79.410592	Longitude: -8.294330	Vul: 14.01
Timestamp: 2016-07-13T03:30:06.001Z	BatteryV: 12.87	Latitude: 79.413389	Longitude: -8.273978	Vul: 14.04
Timestamp: 2016-07-13T03:00:06.001Z	BatteryV: 12.87	Latitude: 79.416595	Longitude: -8.255322	Vul: 14.01
Timestamp: 2016-07-13T02:30:13.001Z	BatteryV: 12.87	Latitude: 79.420454	Longitude: -8.237005	Vul: 14.04
Timestamp: 2016-07-13T02:00:37.001Z	BatteryV: 12.87	Latitude: 79.424730	Longitude: -8.220557	Vul: 14.01
Timestamp: 2016-07-13T01:30:12.001Z	BatteryV: 12.90	Latitude: 79.429312	Longitude: -8.206368	Vul: 14.04
Timestamp: 2016-07-13T01:00:12.001Z	BatteryV: 12.90	Latitude: 79.433926	Longitude: -8.195162	Vul: 14.04
Timestamp: 2016-07-13T00:30:12.001Z	BatteryV: 12.87	Latitude: 79.438682	Longitude: -8.185683	Vul: 14.04
Timestamp: 2016-07-13T00:00:13.001Z	BatteryV: 12.90	Latitude: 79.443629	Longitude: -8.179334	Vul: 14.04
Timestamp: 2016-07-12T23:30:37.001Z	BatteryV: 12.87	Latitude: 79.448467	Longitude: -8.175635	Vul: 14.01
Timestamp: 2016-07-12T23:00:12.001Z	BatteryV: 12.90	Latitude: 79.453165	Longitude: -8.174176	Vul: 14.04
Timestamp: 2016-07-12T22:30:12.001Z	BatteryV: 12.90	Latitude: 79.457766	Longitude: -8.173248	Vul: 14.04
Timestamp: 2016-07-12T22:00:12.001Z	BatteryV: 12.87	Latitude: 79.462048	Longitude: -8.173722	Vul: 14.04
Timestamp: 2016-07-12T21:30:36.001Z	BatteryV: 12.90	Latitude: 79.465843	Longitude: -8.175450	Vul: 14.04
Timestamp: 2016-07-12T21:00:07.001Z	BatteryV: 12.90	Latitude: 79.469088	Longitude: -8.178150	Vul: 14.04
Timestamp: 2016-07-12T20:30:06.001Z	BatteryV: 12.87	Latitude: 79.471686	Longitude: -8.180038	Vul: 14.04
Timestamp: 2016-07-12T20:00:06.001Z	BatteryV: 12.87	Latitude: 79.473530	Longitude: -8.182093	Vul: 14.04
Timestamp: 2016-07-12T19:30:06.001Z	BatteryV: 12.90	Latitude: 79.475181	Longitude: -8.182989	Vul: 14.04
Timestamp: 2016-07-12T19:00:06.001Z	BatteryV: 12.90	Latitude: 79.476627	Longitude: -8.180384	Vul: 14.07
Timestamp: 2016-07-12T18:30:36.001Z	BatteryV: 12.90	Latitude: 79.477920	Longitude: -8.174176	Vul: 14.04
Timestamp: 2016-07-12T18:00:06.001Z	BatteryV: 12.90	Latitude: 79.478989	Longitude: -8.165568	Vul: 14.07
Timestamp: 2016-07-12T17:30:06.001Z	BatteryV: 12.93	Latitude: 79.480371	Longitude: -8.152563	Vul: 14.04
Timestamp: 2016-07-12T17:00:06.001Z	BatteryV: 12.90	Latitude: 79.482157	Longitude: -8.137658	Vul: 14.04
Timestamp: 2016-07-12T16:30:12.001Z	BatteryV: 12.96	Latitude: 79.484179	Longitude: -8.119968	Vul: 14.04
Timestamp: 2016-07-12T16:00:36.001Z	BatteryV: 12.90	Latitude: 79.486618	Longitude: -8.098643	Vul: 14.04
Timestamp: 2016-07-12T15:30:13.001Z	BatteryV: 12.90	Latitude: 79.490054	Longitude: -8.073920	Vul: 14.04
Timestamp: 2016-07-12T15:00:12.001Z	BatteryV: 12.93	Latitude: 79.494016	Longitude: -8.048467	Vul: 14.04
Timestamp: 2016-07-12T14:30:12.001Z	BatteryV: 12.93	Latitude: 79.498624	Longitude: -8.022950	Vul: 14.07
Timestamp: 2016-07-12T14:00:12.001Z	BatteryV: 12.96	Latitude: 79.503558	Longitude: -7.998598	Vul: 14.07
Timestamp: 2016-07-12T13:30:08.001Z	BatteryV: 12.96	Latitude: 79.509344	Longitude: -7.975622	Vul: 14.04
Timestamp: 2016-07-12T13:00:37.001Z	BatteryV: 12.93	Latitude: 79.515648	Longitude: -7.955667	Vul: 14.04
Timestamp: 2016-07-12T12:30:12.001Z	BatteryV: 12.93	Latitude: 79.522682	Longitude: -7.938592	Vul: 14.04
Timestamp: 2016-07-12T12:00:12.001Z	BatteryV: 12.96	Latitude: 79.529811	Longitude: -7.925549	Vul: 14.07
Timestamp: 2016-07-12T11:30:18.001Z	BatteryV: 12.99	Latitude: 79.536691	Longitude: -7.917018	Vul: 14.04
Timestamp: 2016-07-12T11:00:36.001Z	BatteryV: 12.93	Latitude: 79.543354	Longitude: -7.912314	Vul: 14.07
Timestamp: 2016-07-12T10:30:07.001Z	BatteryV: 12.93	Latitude: 79.549741	Longitude: -7.909485	Vul: 14.07
Timestamp: 2016-07-12T10:00:06.001Z	BatteryV: 12.93	Latitude: 79.555456	Longitude: -7.908563	Vul: 14.07
Timestamp: 2016-07-12T09:30:06.001Z	BatteryV: 12.96	Latitude: 79.561082	Longitude: -7.907430	Vul: 14.07
Timestamp: 2016-07-12T09:00:06.001Z	BatteryV: 12.96	Latitude: 79.566477	Longitude: -7.906298	Vul: 14.07
Timestamp: 2016-07-12T08:30:37.001Z	BatteryV: 12.99	Latitude: 79.571744	Longitude: -7.904730	Vul: 14.04
Timestamp: 2016-07-12T08:00:07.001Z	BatteryV: 12.96	Latitude: 79.577389	Longitude: -7.903821	Vul: 14.07
Timestamp: 2016-07-12T07:30:36.001Z	BatteryV: 12.99	Latitude: 79.582963	Longitude: -7.900755	Vul: 14.07
Timestamp: 2016-07-12T07:00:06.001Z	BatteryV: 12.93	Latitude: 79.588358	Longitude: -7.894189	Vul: 14.04
Timestamp: 2016-07-12T06:30:06.001Z	BatteryV: 12.93	Latitude: 79.593280	Longitude: -7.887712	Vul: 14.10
Timestamp: 2016-07-12T06:00:12.001Z	BatteryV: 12.96	Latitude: 79.598394	Longitude: -7.880691	Vul: 14.10
Timestamp: 2016-07-12T05:30:36.001Z	BatteryV: 12.93	Latitude: 79.603514	Longitude: -7.872506	Vul: 14.07
Timestamp: 2016-07-12T05:00:13.001Z	BatteryV: 12.96	Latitude: 79.608941	Longitude: -7.861267	Vul: 14.07
Timestamp: 2016-07-12T04:30:12.001Z	BatteryV: 12.96	Latitude: 79.614541	Longitude: -7.846784	Vul: 14.10
Timestamp: 2016-07-12T04:00:12.001Z	BatteryV: 12.93	Latitude: 79.620506	Longitude: -7.828826	Vul: 14.07
Timestamp: 2016-07-12T03:30:12.001Z	BatteryV: 12.96	Latitude: 79.626861	Longitude: -7.808390	Vul: 14.10
Timestamp: 2016-07-12T03:00:13.001Z	BatteryV: 12.96	Latitude: 79.633619	Longitude: -7.787456	Vul: 14.10
Timestamp: 2016-07-12T02:30:37.001Z	BatteryV: 12.96	Latitude: 79.640627	Longitude: -7.766925	Vul: 14.07
Timestamp: 2016-07-12T02:00:12.001Z	BatteryV: 12.96	Latitude: 79.648243	Longitude: -7.746662	Vul: 14.10
Timestamp: 2016-07-12T01:30:12.001Z	BatteryV: 12.93	Latitude: 79.656179	Longitude: -7.728704	Vul: 14.10
Timestamp: 2016-07-12T01:00:12.001Z	BatteryV: 12.96	Latitude: 79.664397	Longitude: -7.711072	Vul: 14.10
Timestamp: 2016-07-12T00:30:36.001Z	BatteryV: 12.96	Latitude: 79.672480	Longitude: -7.695514	Vul: 14.10
Timestamp: 2016-07-12T00:00:07.001Z	BatteryV: 12.93	Latitude: 79.680870	Longitude: -7.681658	Vul: 14.10
Timestamp: 2016-07-11T23:30:06.001Z	BatteryV: 12.96	Latitude: 79.689581	Longitude: -7.669242	Vul: 14.10
Timestamp: 2016-07-11T23:00:36.001Z	BatteryV: 12.99	Latitude: 79.698586	Longitude: -7.657926	Vul: 14.10
Timestamp: 2016-07-11T22:30:06.001Z	BatteryV: 12.99	Latitude: 79.707482	Longitude: -7.651098	Vul: 14.10
Timestamp: 2016-07-11T22:00:07.001Z	BatteryV: 13.02	Latitude: 79.715181	Longitude: -7.650003	Vul: 14.10
Timestamp: 2016-07-11T21:30:07.001Z	BatteryV: 12.99	Latitude: 79.721638	Longitude: -7.651462	Vul: 14.10
Timestamp: 2016-07-11T21:00:06.001Z	BatteryV: 13.02	Latitude: 79.727475	Longitude: -7.652461	Vul: 14.10
Timestamp: 2016-07-11T20:30:36.001Z	BatteryV: 12.96	Latitude: 79.732621	Longitude: -7.652141	Vul: 14.10
Timestamp: 2016-07-11T20:00:06.001Z	BatteryV: 12.99	Latitude: 79.737350	Longitude: -7.650784	Vul: 14.10
Timestamp: 2016-07-11T19:30:13.001Z	BatteryV: 12.99	Latitude: 79.741254	Longitude: -7.647885	Vul: 14.13
Timestamp: 2016-07-11T19:00:13.001Z	BatteryV: 12.99	Latitude: 79.744768	Longitude: -7.638739	Vul: 14.10
Timestamp: 2016-07-11T18:30:36.001Z	BatteryV: 12.99	Latitude: 79.748090	Longitude: -7.625792	Vul: 14.10
Timestamp: 2016-07-11T18:00:12.001Z	BatteryV: 12.99	Latitude: 79.751552	Longitude: -7.608474	Vul: 14.10
Timestamp: 2016-07-11T17:30:12.001Z	BatteryV: 12.99	Latitude: 79.755232	Longitude: -7.587443	Vul: 14.10
Timestamp: 2016-07-11T17:00:08.001Z	BatteryV: 13.05	Latitude: 79.759232	Longitude: -7.562995	Vul: 14.10
Timestamp: 2016-07-11T16:30:08.001Z	BatteryV: 13.05	Latitude: 79.763635	Longitude: -7.535117	Vul: 14.10
Timestamp: 2016-07-11T16:00:37.001Z	BatteryV: 12.99	Latitude: 79.768454	Longitude: -7.507078	Vul: 14.10
Timestamp: 2016-07-11T15:30:07.001Z	BatteryV: 13.02	Latitude: 79.773824	Longitude: -7.477677	Vul: 14.10
Timestamp: 2016-07-11T15:00:07.001Z	BatteryV: 13.02	Latitude: 79.779379	Longitude: -7.448019	Vul: 14.10
Timestamp: 2016-07-11T14:30:07.001Z	BatteryV: 13.05	Latitude: 79.785261	Longitude: -7.416557	Vul: 14.10
Timestamp: 2016-07-11T14:00:07.001Z	BatteryV: 13.08	Latitude: 79.791277	Longitude: -7.384723	Vul: 14.10
Timestamp: 2016-07-11T13:30:07.001Z	BatteryV: 13.08	Latitude: 79.797376	Longitude: -7.350394	Vul: 14.13
[truncated: 193 more rows]
