# Supplementary material for: GPS data from sea ice trackers deployed in Fram Strait in 2016
Source: Data Brief. 2018 May 4;18:2000–9. doi: 10.1016/j.dib.2018.04.109 (PMC5999012; doi:10.1016/j.dib.2018.04.109)
Supplement: Supplementary file 2 — Supplementary material [file mmc2.zip › GPS_tracker_data_python_plots_satellite/GPS_tracker_data_processed/NERSC_2_gps.xls]

## Sheet: Sheet0
Timestamp: 2016-09-10T09:31:30.001Z, BatteryV: 09.36, Latitude: 76.645965, Longitude: -11.331290, Vul: 11.31
Timestamp: 2016-09-10T09:00:06.001Z, BatteryV: 09.36, Latitude: 76.643123, Longitude: -11.298246, Vul: 11.34
Timestamp: 2016-09-10T08:30:13.001Z, BatteryV: 09.33, Latitude: 76.641376, Longitude: -11.263872, Vul: 11.37
Timestamp: 2016-09-10T08:07:54.001Z, BatteryV: 09.33, Latitude: 76.640608, Longitude: -11.236461, Vul: 11.34
Timestamp: 2016-09-10T06:00:41.001Z, BatteryV: 09.36, Latitude: 76.643706, Longitude: -11.056058, Vul: 11.10
Timestamp: 2016-09-10T05:30:17.001Z, BatteryV: 09.36, Latitude: 76.645606, Longitude: -11.015386, Vul: 11.37
Timestamp: 2016-09-10T05:00:36.001Z, BatteryV: 09.42, Latitude: 76.647910, Longitude: -10.979040, Vul: 11.37
Timestamp: 2016-09-10T04:30:36.001Z, BatteryV: 09.39, Latitude: 76.650950, Longitude: -10.943949, Vul: 11.37
Timestamp: 2016-09-10T04:00:12.001Z, BatteryV: 09.36, Latitude: 76.654458, Longitude: -10.911379, Vul: 11.37
Timestamp: 2016-09-10T03:30:41.001Z, BatteryV: 09.36, Latitude: 76.657696, Longitude: -10.881510, Vul: 11.37
Timestamp: 2016-09-10T03:00:59.001Z, BatteryV: 09.42, Latitude: 76.660781, Longitude: -10.852333, Vul: 11.37
Timestamp: 2016-09-10T02:30:13.001Z, BatteryV: 09.39, Latitude: 76.663930, Longitude: -10.822656, Vul: 11.37
Timestamp: 2016-09-10T02:02:24.001Z, BatteryV: 09.27, Latitude: 76.666688, Longitude: -10.797664, Vul: 11.34
Timestamp: 2016-09-10T01:30:54.001Z, BatteryV: 09.39, Latitude: 76.669574, Longitude: -10.771187, Vul: 11.37
Timestamp: 2016-09-10T01:00:47.001Z, BatteryV: 09.27, Latitude: 76.671674, Longitude: -10.748570, Vul: 11.37
Timestamp: 2016-09-10T00:30:15.001Z, BatteryV: 09.33, Latitude: 76.673216, Longitude: -10.728653, Vul: 11.37
Timestamp: 2016-09-09T23:31:40.001Z, BatteryV: 09.45, Latitude: 76.675258, Longitude: -10.692774, Vul: 11.37
Timestamp: 2016-09-09T23:00:36.001Z, BatteryV: 09.51, Latitude: 76.675546, Longitude: -10.672128, Vul: 11.40
Timestamp: 2016-09-09T22:30:12.001Z, BatteryV: 09.42, Latitude: 76.674976, Longitude: -10.648730, Vul: 11.40
Timestamp: 2016-09-09T22:12:01.001Z, BatteryV: 09.36, Latitude: 76.674797, Longitude: -10.633792, Vul: 11.31
Timestamp: 2016-09-09T21:30:13.001Z, BatteryV: 09.48, Latitude: 76.674291, Longitude: -10.598752, Vul: 11.34
Timestamp: 2016-09-09T21:00:07.001Z, BatteryV: 09.33, Latitude: 76.673907, Longitude: -10.570880, Vul: 11.40
Timestamp: 2016-09-09T20:30:36.001Z, BatteryV: 09.45, Latitude: 76.673786, Longitude: -10.543674, Vul: 11.43
Timestamp: 2016-09-09T20:00:35.001Z, BatteryV: 09.51, Latitude: 76.673574, Longitude: -10.516378, Vul: 11.43
Timestamp: 2016-09-09T19:30:10.001Z, BatteryV: 09.51, Latitude: 76.673632, Longitude: -10.487366, Vul: 11.43
Timestamp: 2016-09-09T19:00:36.001Z, BatteryV: 09.54, Latitude: 76.673971, Longitude: -10.458790, Vul: 11.43
Timestamp: 2016-09-09T18:30:07.001Z, BatteryV: 09.30, Latitude: 76.674637, Longitude: -10.428819, Vul: 11.43
Timestamp: 2016-09-09T18:00:36.001Z, BatteryV: 09.57, Latitude: 76.674886, Longitude: -10.396326, Vul: 11.43
Timestamp: 2016-09-09T17:30:06.001Z, BatteryV: 09.57, Latitude: 76.675277, Longitude: -10.362912, Vul: 11.43
Timestamp: 2016-09-09T17:00:12.001Z, BatteryV: 09.54, Latitude: 76.676320, Longitude: -10.330867, Vul: 11.43
Timestamp: 2016-09-09T16:30:36.001Z, BatteryV: 09.45, Latitude: 76.678170, Longitude: -10.299994, Vul: 11.40
Timestamp: 2016-09-09T16:00:13.001Z, BatteryV: 09.36, Latitude: 76.680870, Longitude: -10.272659, Vul: 11.46
Timestamp: 2016-09-09T15:30:12.001Z, BatteryV: 09.27, Latitude: 76.683450, Longitude: -10.250490, Vul: 11.43
Timestamp: 2016-09-09T15:00:12.001Z, BatteryV: 09.39, Latitude: 76.685229, Longitude: -10.236525, Vul: 11.43
Timestamp: 2016-09-09T14:32:29.001Z, BatteryV: 09.54, Latitude: 76.686131, Longitude: -10.228224, Vul: 11.40
Timestamp: 2016-09-09T13:00:12.001Z, BatteryV: 09.57, Latitude: 76.687110, Longitude: -10.208390, Vul: 11.46
Timestamp: 2016-09-09T12:30:35.001Z, BatteryV: 09.63, Latitude: 76.686842, Longitude: -10.201811, Vul: 11.46
Timestamp: 2016-09-09T12:00:08.001Z, BatteryV: 09.54, Latitude: 76.686189, Longitude: -10.196250, Vul: 11.46
Timestamp: 2016-09-09T11:30:13.001Z, BatteryV: 09.60, Latitude: 76.685254, Longitude: -10.191731, Vul: 11.46
Timestamp: 2016-09-09T11:00:36.001Z, BatteryV: 09.57, Latitude: 76.684070, Longitude: -10.186880, Vul: 11.46
Timestamp: 2016-09-09T10:30:06.001Z, BatteryV: 09.54, Latitude: 76.682746, Longitude: -10.181427, Vul: 11.43
Timestamp: 2016-09-09T10:00:35.001Z, BatteryV: 08.97, Latitude: 76.681453, Longitude: -10.176358, Vul: 11.40
Timestamp: 2016-09-09T09:30:12.001Z, BatteryV: 09.12, Latitude: 76.680448, Longitude: -10.168672, Vul: 11.43
Timestamp: 2016-09-09T09:00:35.001Z, BatteryV: 09.60, Latitude: 76.680256, Longitude: -10.161158, Vul: 11.46
Timestamp: 2016-09-09T08:30:07.001Z, BatteryV: 09.60, Latitude: 76.680070, Longitude: -10.153056, Vul: 11.46
Timestamp: 2016-09-09T08:00:06.001Z, BatteryV: 09.60, Latitude: 76.680858, Longitude: -10.143635, Vul: 11.46
Timestamp: 2016-09-09T07:30:06.001Z, BatteryV: 09.63, Latitude: 76.681670, Longitude: -10.137600, Vul: 11.46
Timestamp: 2016-09-09T07:00:06.001Z, BatteryV: 09.63, Latitude: 76.682240, Longitude: -10.134720, Vul: 11.49
Timestamp: 2016-09-09T06:30:36.001Z, BatteryV: 09.60, Latitude: 76.682829, Longitude: -10.133786, Vul: 11.46
Timestamp: 2016-09-09T06:00:13.001Z, BatteryV: 09.57, Latitude: 76.683315, Longitude: -10.135130, Vul: 11.46
Timestamp: 2016-09-09T05:30:12.001Z, BatteryV: 09.66, Latitude: 76.683936, Longitude: -10.136474, Vul: 11.46
Timestamp: 2016-09-09T05:00:12.001Z, BatteryV: 09.63, Latitude: 76.684493, Longitude: -10.137645, Vul: 11.46
Timestamp: 2016-09-09T04:30:36.001Z, BatteryV: 09.51, Latitude: 76.685056, Longitude: -10.135936, Vul: 11.46
Timestamp: 2016-09-09T04:00:13.001Z, BatteryV: 09.60, Latitude: 76.685856, Longitude: -10.135814, Vul: 11.46
Timestamp: 2016-09-09T03:30:13.001Z, BatteryV: 09.60, Latitude: 76.686765, Longitude: -10.133997, Vul: 11.49
Timestamp: 2016-09-09T03:01:24.001Z, BatteryV: 09.57, Latitude: 76.687936, Longitude: -10.133101, Vul: 11.46
Timestamp: 2016-09-09T02:30:17.001Z, BatteryV: 09.51, Latitude: 76.689178, Longitude: -10.133504, Vul: 11.46
Timestamp: 2016-09-09T02:00:35.001Z, BatteryV: 09.60, Latitude: 76.690176, Longitude: -10.134323, Vul: 11.46
Timestamp: 2016-09-09T01:30:22.001Z, BatteryV: 09.63, Latitude: 76.690726, Longitude: -10.136531, Vul: 11.46
Timestamp: 2016-09-09T01:00:07.001Z, BatteryV: 09.57, Latitude: 76.691085, Longitude: -10.139341, Vul: 11.46
Timestamp: 2016-09-09T00:30:36.001Z, BatteryV: 09.66, Latitude: 76.691462, Longitude: -10.143418, Vul: 11.46
Timestamp: 2016-09-09T00:00:10.001Z, BatteryV: 09.60, Latitude: 76.691053, Longitude: -10.147405, Vul: 11.46
Timestamp: 2016-09-08T23:30:07.001Z, BatteryV: 09.54, Latitude: 76.690490, Longitude: -10.150950, Vul: 11.43
Timestamp: 2016-09-08T23:01:29.001Z, BatteryV: 09.33, Latitude: 76.690387, Longitude: -10.152890, Vul: 11.43
Timestamp: 2016-09-08T22:32:49.001Z, BatteryV: 09.48, Latitude: 76.690067, Longitude: -10.154285, Vul: 11.46
Timestamp: 2016-09-08T22:01:06.001Z, BatteryV: 09.63, Latitude: 76.689146, Longitude: -10.156192, Vul: 11.43
Timestamp: 2016-09-08T21:31:29.001Z, BatteryV: 09.57, Latitude: 76.688000, Longitude: -10.157869, Vul: 11.46
Timestamp: 2016-09-08T21:00:53.001Z, BatteryV: 09.60, Latitude: 76.686797, Longitude: -10.159565, Vul: 11.46
Timestamp: 2016-09-08T20:30:06.001Z, BatteryV: 09.51, Latitude: 76.685562, Longitude: -10.162355, Vul: 11.46
Timestamp: 2016-09-08T20:00:05.001Z, BatteryV: 09.60, Latitude: 76.684346, Longitude: -10.165779, Vul: 11.46
Timestamp: 2016-09-08T18:30:12.001Z, BatteryV: 09.30, Latitude: 76.681734, Longitude: -10.174432, Vul: 11.46
Timestamp: 2016-09-08T18:00:13.001Z, BatteryV: 09.24, Latitude: 76.681728, Longitude: -10.178970, Vul: 11.43
Timestamp: 2016-09-08T18:00:13.001Z, BatteryV: 09.60, Latitude: 76.681728, Longitude: -10.178970, Vul: 11.46
Timestamp: 2016-09-08T17:31:35.001Z, BatteryV: 09.60, Latitude: 76.681414, Longitude: -10.182643, Vul: 11.46
Timestamp: 2016-09-08T17:00:13.001Z, BatteryV: 09.54, Latitude: 76.680902, Longitude: -10.188147, Vul: 11.46
Timestamp: 2016-09-08T16:30:12.001Z, BatteryV: 09.51, Latitude: 76.680518, Longitude: -10.194758, Vul: 11.46
Timestamp: 2016-09-08T16:00:36.001Z, BatteryV: 09.66, Latitude: 76.680454, Longitude: -10.200896, Vul: 11.46
Timestamp: 2016-09-08T15:30:12.001Z, BatteryV: 09.54, Latitude: 76.680243, Longitude: -10.204262, Vul: 11.46
Timestamp: 2016-09-08T15:00:07.001Z, BatteryV: 09.57, Latitude: 76.680013, Longitude: -10.209210, Vul: 11.46
Timestamp: 2016-09-08T14:30:36.001Z, BatteryV: 09.63, Latitude: 76.679686, Longitude: -10.214266, Vul: 11.43
Timestamp: 2016-09-08T14:00:06.001Z, BatteryV: 09.42, Latitude: 76.679597, Longitude: -10.219955, Vul: 11.46
Timestamp: 2016-09-08T13:30:06.001Z, BatteryV: 09.60, Latitude: 76.679904, Longitude: -10.225216, Vul: 11.46
Timestamp: 2016-09-08T13:00:07.001Z, BatteryV: 09.54, Latitude: 76.679968, Longitude: -10.229478, Vul: 11.43
Timestamp: 2016-09-08T12:31:30.001Z, BatteryV: 09.33, Latitude: 76.680019, Longitude: -10.233728, Vul: 11.43
Timestamp: 2016-09-08T12:00:11.001Z, BatteryV: 09.54, Latitude: 76.680122, Longitude: -10.237267, Vul: 11.43
Timestamp: 2016-09-08T11:34:03.001Z, BatteryV: 09.51, Latitude: 76.679885, Longitude: -10.238790, Vul: 11.37
Timestamp: 2016-09-08T06:30:06.001Z, BatteryV: 09.51, Latitude: 76.671386, Longitude: -10.249568, Vul: 11.46
Timestamp: 2016-09-08T06:01:33.001Z, BatteryV: 09.72, Latitude: 76.670861, Longitude: -10.255046, Vul: 11.49
Timestamp: 2016-09-08T05:30:09.001Z, BatteryV: 09.66, Latitude: 76.669222, Longitude: -10.260333, Vul: 11.49
Timestamp: 2016-09-08T05:00:07.001Z, BatteryV: 09.63, Latitude: 76.668026, Longitude: -10.265747, Vul: 11.49
Timestamp: 2016-09-08T04:30:07.001Z, BatteryV: 09.54, Latitude: 76.667392, Longitude: -10.269914, Vul: 11.43
Timestamp: 2016-09-08T04:01:06.001Z, BatteryV: 09.63, Latitude: 76.667155, Longitude: -10.275648, Vul: 11.49
Timestamp: 2016-09-08T03:30:08.001Z, BatteryV: 09.72, Latitude: 76.666944, Longitude: -10.281101, Vul: 11.52
Timestamp: 2016-09-08T03:02:05.001Z, BatteryV: 09.63, Latitude: 76.666413, Longitude: -10.286605, Vul: 11.49
Timestamp: 2016-09-08T02:30:13.001Z, BatteryV: 09.69, Latitude: 76.665606, Longitude: -10.291616, Vul: 11.52
Timestamp: 2016-09-08T02:00:13.001Z, BatteryV: 09.75, Latitude: 76.665133, Longitude: -10.296858, Vul: 11.52
Timestamp: 2016-09-08T01:31:06.001Z, BatteryV: 09.69, Latitude: 76.664621, Longitude: -10.301901, Vul: 11.49
Timestamp: 2016-09-08T01:00:08.001Z, BatteryV: 09.72, Latitude: 76.664051, Longitude: -10.307667, Vul: 11.52
Timestamp: 2016-09-08T00:02:35.001Z, BatteryV: 09.51, Latitude: 76.663360, Longitude: -10.320474, Vul: 11.52
Timestamp: 2016-09-07T23:30:13.001Z, BatteryV: 09.81, Latitude: 76.662938, Longitude: -10.326522, Vul: 11.52
Timestamp: 2016-09-07T23:00:19.001Z, BatteryV: 09.63, Latitude: 76.663021, Longitude: -10.333254, Vul: 11.52
Timestamp: 2016-09-07T22:30:12.001Z, BatteryV: 09.78, Latitude: 76.662918, Longitude: -10.338790, Vul: 11.52
Timestamp: 2016-09-07T22:00:36.001Z, BatteryV: 09.45, Latitude: 76.662720, Longitude: -10.343162, Vul: 11.49
Timestamp: 2016-09-07T21:30:13.001Z, BatteryV: 09.36, Latitude: 76.662419, Longitude: -10.345120, Vul: 11.46
Timestamp: 2016-09-07T21:00:08.001Z, BatteryV: 09.81, Latitude: 76.662451, Longitude: -10.349075, Vul: 11.55
Timestamp: 2016-09-07T20:30:06.001Z, BatteryV: 09.78, Latitude: 76.662560, Longitude: -10.352640, Vul: 11.52
Timestamp: 2016-09-07T20:00:35.001Z, BatteryV: 09.81, Latitude: 76.662758, Longitude: -10.355891, Vul: 11.52
Timestamp: 2016-09-07T19:30:13.001Z, BatteryV: 09.78, Latitude: 76.663187, Longitude: -10.360115, Vul: 11.52
Timestamp: 2016-09-07T19:02:52.001Z, BatteryV: 09.78, Latitude: 76.663296, Longitude: -10.364269, Vul: 11.49
Timestamp: 2016-09-07T18:30:36.001Z, BatteryV: 09.81, Latitude: 76.663155, Longitude: -10.370976, Vul: 11.52
Timestamp: 2016-09-07T18:00:06.001Z, BatteryV: 09.84, Latitude: 76.663264, Longitude: -10.377235, Vul: 11.52
Timestamp: 2016-09-07T17:30:06.001Z, BatteryV: 09.78, Latitude: 76.663686, Longitude: -10.382867, Vul: 11.52
Timestamp: 2016-09-07T17:00:06.001Z, BatteryV: 09.81, Latitude: 76.664333, Longitude: -10.388243, Vul: 11.52
Timestamp: 2016-09-07T16:30:07.001Z, BatteryV: 09.78, Latitude: 76.664973, Longitude: -10.392134, Vul: 11.52
Timestamp: 2016-09-07T16:00:36.001Z, BatteryV: 09.81, Latitude: 76.666003, Longitude: -10.394963, Vul: 11.52
Timestamp: 2016-09-07T15:30:12.001Z, BatteryV: 09.75, Latitude: 76.667322, Longitude: -10.397459, Vul: 11.52
Timestamp: 2016-09-07T15:00:14.001Z, BatteryV: 09.78, Latitude: 76.668518, Longitude: -10.400205, Vul: 11.49
Timestamp: 2016-09-07T14:30:35.001Z, BatteryV: 09.54, Latitude: 76.669696, Longitude: -10.400717, Vul: 11.52
Timestamp: 2016-09-07T14:00:13.001Z, BatteryV: 09.75, Latitude: 76.671091, Longitude: -10.400954, Vul: 11.52
Timestamp: 2016-09-07T13:30:36.001Z, BatteryV: 09.72, Latitude: 76.672909, Longitude: -10.402464, Vul: 11.49
Timestamp: 2016-09-07T13:00:12.001Z, BatteryV: 09.81, Latitude: 76.675334, Longitude: -10.404525, Vul: 11.49
Timestamp: 2016-09-07T12:30:07.001Z, BatteryV: 09.72, Latitude: 76.677818, Longitude: -10.406048, Vul: 11.49
Timestamp: 2016-09-07T12:00:36.001Z, BatteryV: 09.75, Latitude: 76.680416, Longitude: -10.407424, Vul: 11.49
Timestamp: 2016-09-07T11:30:12.001Z, BatteryV: 09.75, Latitude: 76.683622, Longitude: -10.408640, Vul: 11.49
Timestamp: 2016-09-07T11:00:07.001Z, BatteryV: 09.81, Latitude: 76.686195, Longitude: -10.409133, Vul: 11.49
Timestamp: 2016-09-07T10:30:11.001Z, BatteryV: 09.81, Latitude: 76.688666, Longitude: -10.408435, Vul: 11.49
Timestamp: 2016-09-07T10:00:08.001Z, BatteryV: 09.63, Latitude: 76.691347, Longitude: -10.406854, Vul: 11.49
Timestamp: 2016-09-07T09:30:36.001Z, BatteryV: 09.78, Latitude: 76.694291, Longitude: -10.405203, Vul: 11.49
Timestamp: 2016-09-07T09:00:06.001Z, BatteryV: 09.81, Latitude: 76.697690, Longitude: -10.402867, Vul: 11.46
Timestamp: 2016-09-07T08:30:36.001Z, BatteryV: 09.66, Latitude: 76.701088, Longitude: -10.401094, Vul: 11.49
Timestamp: 2016-09-07T08:00:07.001Z, BatteryV: 09.81, Latitude: 76.704397, Longitude: -10.399341, Vul: 11.49
Timestamp: 2016-09-07T07:30:06.001Z, BatteryV: 09.81, Latitude: 76.707802, Longitude: -10.397210, Vul: 11.49
Timestamp: 2016-09-07T07:00:06.001Z, BatteryV: 09.81, Latitude: 76.711443, Longitude: -10.395910, Vul: 11.49
Timestamp: 2016-09-07T06:30:36.001Z, BatteryV: 09.72, Latitude: 76.715366, Longitude: -10.394893, Vul: 11.46
Timestamp: 2016-09-07T06:00:13.001Z, BatteryV: 09.78, Latitude: 76.719392, Longitude: -10.393062, Vul: 11.49
Timestamp: 2016-09-07T05:30:13.001Z, BatteryV: 09.63, Latitude: 76.723494, Longitude: -10.391802, Vul: 11.49
Timestamp: 2016-09-07T05:00:12.001Z, BatteryV: 09.75, Latitude: 76.727328, Longitude: -10.389549, Vul: 11.46
Timestamp: 2016-09-07T04:30:35.001Z, BatteryV: 09.72, Latitude: 76.731597, Longitude: -10.386918, Vul: 11.46
Timestamp: 2016-09-07T04:00:13.001Z, BatteryV: 09.75, Latitude: 76.736198, Longitude: -10.384390, Vul: 11.46
Timestamp: 2016-09-07T03:30:13.001Z, BatteryV: 09.75, Latitude: 76.740454, Longitude: -10.381946, Vul: 11.46
Timestamp: 2016-09-07T03:00:36.001Z, BatteryV: 09.75, Latitude: 76.744851, Longitude: -10.379558, Vul: 11.49
Timestamp: 2016-09-07T02:30:12.001Z, BatteryV: 09.72, Latitude: 76.749088, Longitude: -10.376166, Vul: 11.46
Timestamp: 2016-09-07T02:00:12.001Z, BatteryV: 09.78, Latitude: 76.753632, Longitude: -10.372973, Vul: 11.46
Timestamp: 2016-09-07T01:32:23.001Z, BatteryV: 09.72, Latitude: 76.758656, Longitude: -10.371187, Vul: 11.46
Timestamp: 2016-09-07T01:01:35.001Z, BatteryV: 09.75, Latitude: 76.764339, Longitude: -10.369210, Vul: 11.46
Timestamp: 2016-09-07T00:31:00.001Z, BatteryV: 09.63, Latitude: 76.770208, Longitude: -10.365894, Vul: 11.46
Timestamp: 2016-09-07T00:00:06.001Z, BatteryV: 09.78, Latitude: 76.776058, Longitude: -10.360378, Vul: 11.46
Timestamp: 2016-09-06T23:30:07.001Z, BatteryV: 09.78, Latitude: 76.781306, Longitude: -10.352269, Vul: 11.46
Timestamp: 2016-09-06T23:00:07.001Z, BatteryV: 09.75, Latitude: 76.786893, Longitude: -10.343878, Vul: 11.46
Timestamp: 2016-09-06T22:30:07.001Z, BatteryV: 09.66, Latitude: 76.792467, Longitude: -10.334886, Vul: 11.49
Timestamp: 2016-09-06T22:00:37.001Z, BatteryV: 09.78, Latitude: 76.797651, Longitude: -10.325178, Vul: 11.46
Timestamp: 2016-09-06T21:30:36.001Z, BatteryV: 09.78, Latitude: 76.803558, Longitude: -10.318317, Vul: 11.46
Timestamp: 2016-09-06T21:00:06.001Z, BatteryV: 09.75, Latitude: 76.809792, Longitude: -10.308890, Vul: 11.49
Timestamp: 2016-09-06T20:30:06.001Z, BatteryV: 09.72, Latitude: 76.815213, Longitude: -10.297178, Vul: 11.49
Timestamp: 2016-09-06T20:02:46.001Z, BatteryV: 09.72, Latitude: 76.819123, Longitude: -10.284589, Vul: 11.46
Timestamp: 2016-09-06T19:30:13.001Z, BatteryV: 09.81, Latitude: 76.822982, Longitude: -10.268109, Vul: 11.46
Timestamp: 2016-09-06T19:00:36.001Z, BatteryV: 09.81, Latitude: 76.826720, Longitude: -10.251795, Vul: 11.46
Timestamp: 2016-09-06T18:30:12.001Z, BatteryV: 09.69, Latitude: 76.830490, Longitude: -10.234163, Vul: 11.49
Timestamp: 2016-09-06T18:00:13.001Z, BatteryV: 09.78, Latitude: 76.834368, Longitude: -10.216832, Vul: 11.49
Timestamp: 2016-09-06T17:30:13.001Z, BatteryV: 09.81, Latitude: 76.838150, Longitude: -10.200160, Vul: 11.52
Timestamp: 2016-09-06T17:00:36.001Z, BatteryV: 09.84, Latitude: 76.841414, Longitude: -10.182822, Vul: 11.49
Timestamp: 2016-09-06T16:30:12.001Z, BatteryV: 09.81, Latitude: 76.844512, Longitude: -10.164179, Vul: 11.52
Timestamp: 2016-09-06T16:00:07.001Z, BatteryV: 09.78, Latitude: 76.847238, Longitude: -10.145946, Vul: 11.52
Timestamp: 2016-09-06T15:30:12.001Z, BatteryV: 09.84, Latitude: 76.849638, Longitude: -10.126867, Vul: 11.52
Timestamp: 2016-09-06T15:00:07.001Z, BatteryV: 09.78, Latitude: 76.852083, Longitude: -10.106611, Vul: 11.52
Timestamp: 2016-09-06T14:30:07.001Z, BatteryV: 09.78, Latitude: 76.853901, Longitude: -10.086272, Vul: 11.52
Timestamp: 2016-09-06T13:30:36.001Z, BatteryV: 09.78, Latitude: 76.856704, Longitude: -10.044915, Vul: 11.55
Timestamp: 2016-09-06T13:00:36.001Z, BatteryV: 09.63, Latitude: 76.858374, Longitude: -10.024557, Vul: 11.55
Timestamp: 2016-09-06T12:30:36.001Z, BatteryV: 09.81, Latitude: 76.859776, Longitude: -10.004666, Vul: 11.52
Timestamp: 2016-09-06T12:00:07.001Z, BatteryV: 09.84, Latitude: 76.860595, Longitude: -9.984070, Vul: 11.55
Timestamp: 2016-09-06T11:30:06.001Z, BatteryV: 09.81, Latitude: 76.860902, Longitude: -9.961402, Vul: 11.55
Timestamp: 2016-09-06T11:00:05.001Z, BatteryV: 09.81, Latitude: 76.861171, Longitude: -9.937318, Vul: 11.58
Timestamp: 2016-09-06T10:30:36.001Z, BatteryV: 09.84, Latitude: 76.861958, Longitude: -9.913158, Vul: 11.55
Timestamp: 2016-09-06T10:00:07.001Z, BatteryV: 09.81, Latitude: 76.862957, Longitude: -9.887840, Vul: 11.55
Timestamp: 2016-09-06T09:30:13.001Z, BatteryV: 09.81, Latitude: 76.864128, Longitude: -9.864608, Vul: 11.55
Timestamp: 2016-09-06T09:00:12.001Z, BatteryV: 09.78, Latitude: 76.865792, Longitude: -9.843040, Vul: 11.55
Timestamp: 2016-09-06T08:30:35.001Z, BatteryV: 09.75, Latitude: 76.867322, Longitude: -9.821843, Vul: 11.55
Timestamp: 2016-09-06T08:01:23.001Z, BatteryV: 09.81, Latitude: 76.868282, Longitude: -9.804352, Vul: 11.55
Timestamp: 2016-09-06T07:30:12.001Z, BatteryV: 09.81, Latitude: 76.869171, Longitude: -9.787718, Vul: 11.58
Timestamp: 2016-09-06T07:00:13.001Z, BatteryV: 09.66, Latitude: 76.870234, Longitude: -9.771642, Vul: 11.55
Timestamp: 2016-09-06T06:30:12.001Z, BatteryV: 09.75, Latitude: 76.871021, Longitude: -9.754163, Vul: 11.58
Timestamp: 2016-09-06T06:30:12.001Z, BatteryV: 09.75, Latitude: 76.871021, Longitude: -9.754163, Vul: 11.58
Timestamp: 2016-09-06T06:00:12.001Z, BatteryV: 09.81, Latitude: 76.872358, Longitude: -9.736454, Vul: 11.55
Timestamp: 2016-09-06T05:30:36.001Z, BatteryV: 09.78, Latitude: 76.873766, Longitude: -9.720640, Vul: 11.55
Timestamp: 2016-09-06T05:00:13.001Z, BatteryV: 09.69, Latitude: 76.875110, Longitude: -9.707174, Vul: 11.58
Timestamp: 2016-09-06T04:30:13.001Z, BatteryV: 09.57, Latitude: 76.876173, Longitude: -9.696275, Vul: 11.55
Timestamp: 2016-09-06T04:00:06.001Z, BatteryV: 09.66, Latitude: 76.876973, Longitude: -9.689094, Vul: 11.61
Timestamp: 2016-09-06T03:30:35.001Z, BatteryV: 09.78, Latitude: 76.877286, Longitude: -9.683078, Vul: 11.58
Timestamp: 2016-09-06T03:00:06.001Z, BatteryV: 09.75, Latitude: 76.877536, Longitude: -9.676026, Vul: 11.58
Timestamp: 2016-09-06T02:30:16.001Z, BatteryV: 09.60, Latitude: 76.877741, Longitude: -9.669434, Vul: 11.58
Timestamp: 2016-09-06T02:01:01.001Z, BatteryV: 09.78, Latitude: 76.877677, Longitude: -9.660173, Vul: 11.55
Timestamp: 2016-09-05T23:30:16.001Z, BatteryV: 09.42, Latitude: 76.873914, Longitude: -9.608941, Vul: 11.55
Timestamp: 2016-09-05T23:00:12.001Z, BatteryV: 09.60, Latitude: 76.872640, Longitude: -9.590586, Vul: 11.61
Timestamp: 2016-09-05T22:00:35.001Z, BatteryV: 09.42, Latitude: 76.870310, Longitude: -9.540205, Vul: 11.58
Timestamp: 2016-09-05T21:32:30.001Z, BatteryV: 09.51, Latitude: 76.870227, Longitude: -9.515123, Vul: 11.58
Timestamp: 2016-09-05T20:30:12.001Z, BatteryV: 09.84, Latitude: 76.871706, Longitude: -9.458816, Vul: 11.58
Timestamp: 2016-09-05T17:00:09.001Z, BatteryV: 09.87, Latitude: 76.889056, Longitude: -9.333152, Vul: 11.64
Timestamp: 2016-09-05T16:31:36.001Z, BatteryV: 09.84, Latitude: 76.890349, Longitude: -9.326202, Vul: 11.61
Timestamp: 2016-09-05T16:01:35.001Z, BatteryV: 09.84, Latitude: 76.891629, Longitude: -9.318138, Vul: 11.61
Timestamp: 2016-09-05T15:00:23.001Z, BatteryV: 09.78, Latitude: 76.893850, Longitude: -9.303469, Vul: 11.61
Timestamp: 2016-09-05T09:00:13.001Z, BatteryV: 10.02, Latitude: 76.875520, Longitude: -9.130675, Vul: 11.73
Timestamp: 2016-09-05T08:30:36.001Z, BatteryV: 09.99, Latitude: 76.876390, Longitude: -9.110208, Vul: 11.73
Timestamp: 2016-09-05T08:00:13.001Z, BatteryV: 09.99, Latitude: 76.876928, Longitude: -9.091002, Vul: 11.70
Timestamp: 2016-09-05T07:30:12.001Z, BatteryV: 09.99, Latitude: 76.877395, Longitude: -9.076243, Vul: 11.73
Timestamp: 2016-09-05T07:02:06.001Z, BatteryV: 10.08, Latitude: 76.878125, Longitude: -9.065926, Vul: 11.70
Timestamp: 2016-09-05T06:30:36.001Z, BatteryV: 09.99, Latitude: 76.878829, Longitude: -9.058150, Vul: 11.70
Timestamp: 2016-09-05T06:02:54.001Z, BatteryV: 10.02, Latitude: 76.878816, Longitude: -9.052493, Vul: 11.70
Timestamp: 2016-09-05T05:00:09.001Z, BatteryV: 09.87, Latitude: 76.879418, Longitude: -9.046138, Vul: 11.70
Timestamp: 2016-09-05T03:31:06.001Z, BatteryV: 10.08, Latitude: 76.877491, Longitude: -9.040262, Vul: 11.76
Timestamp: 2016-09-05T03:00:12.001Z, BatteryV: 09.96, Latitude: 76.875674, Longitude: -9.035046, Vul: 11.73
Timestamp: 2016-09-05T02:30:06.001Z, BatteryV: 10.05, Latitude: 76.873997, Longitude: -9.031347, Vul: 11.73
Timestamp: 2016-09-05T02:00:36.001Z, BatteryV: 09.96, Latitude: 76.872371, Longitude: -9.028288, Vul: 11.73
Timestamp: 2016-09-05T01:30:11.001Z, BatteryV: 10.05, Latitude: 76.870016, Longitude: -9.021261, Vul: 11.73
Timestamp: 2016-09-05T01:00:13.001Z, BatteryV: 10.02, Latitude: 76.868115, Longitude: -9.011635, Vul: 11.76
Timestamp: 2016-09-05T00:30:36.001Z, BatteryV: 10.02, Latitude: 76.866202, Longitude: -9.001274, Vul: 11.73
Timestamp: 2016-09-05T00:00:12.001Z, BatteryV: 10.08, Latitude: 76.864230, Longitude: -8.987328, Vul: 11.70
Timestamp: 2016-09-04T23:30:12.001Z, BatteryV: 10.02, Latitude: 76.862278, Longitude: -8.972454, Vul: 11.76
Timestamp: 2016-09-04T23:00:12.001Z, BatteryV: 10.02, Latitude: 76.860826, Longitude: -8.957542, Vul: 11.76
Timestamp: 2016-09-04T22:30:36.001Z, BatteryV: 10.05, Latitude: 76.859469, Longitude: -8.941376, Vul: 11.73
Timestamp: 2016-09-04T22:00:18.001Z, BatteryV: 10.02, Latitude: 76.857965, Longitude: -8.924179, Vul: 11.73
Timestamp: 2016-09-04T21:30:12.001Z, BatteryV: 10.11, Latitude: 76.856851, Longitude: -8.908141, Vul: 11.73
Timestamp: 2016-09-04T21:00:12.001Z, BatteryV: 10.05, Latitude: 76.856032, Longitude: -8.890778, Vul: 11.76
Timestamp: 2016-09-04T20:30:07.001Z, BatteryV: 10.11, Latitude: 76.855674, Longitude: -8.874458, Vul: 11.76
Timestamp: 2016-09-04T20:00:36.001Z, BatteryV: 10.08, Latitude: 76.855827, Longitude: -8.858061, Vul: 11.76
Timestamp: 2016-09-04T19:30:12.001Z, BatteryV: 10.05, Latitude: 76.856416, Longitude: -8.843558, Vul: 11.76
Timestamp: 2016-09-04T19:00:15.001Z, BatteryV: 10.08, Latitude: 76.856947, Longitude: -8.832224, Vul: 11.76
Timestamp: 2016-09-04T18:30:06.001Z, BatteryV: 10.02, Latitude: 76.857382, Longitude: -8.821869, Vul: 11.76
Timestamp: 2016-09-04T18:00:36.001Z, BatteryV: 10.05, Latitude: 76.857824, Longitude: -8.810285, Vul: 11.76
Timestamp: 2016-09-04T17:30:09.001Z, BatteryV: 09.99, Latitude: 76.858336, Longitude: -8.798842, Vul: 11.76
Timestamp: 2016-09-04T17:00:07.001Z, BatteryV: 10.08, Latitude: 76.859072, Longitude: -8.789146, Vul: 11.76
Timestamp: 2016-09-04T16:30:35.001Z, BatteryV: 10.05, Latitude: 76.859629, Longitude: -8.779981, Vul: 11.76
Timestamp: 2016-09-04T16:00:06.001Z, BatteryV: 10.02, Latitude: 76.859840, Longitude: -8.771546, Vul: 11.73
Timestamp: 2016-09-04T15:30:06.001Z, BatteryV: 10.05, Latitude: 76.860346, Longitude: -8.762637, Vul: 11.73
Timestamp: 2016-09-04T15:00:13.001Z, BatteryV: 09.99, Latitude: 76.860915, Longitude: -8.754304, Vul: 11.73
Timestamp: 2016-09-04T14:30:36.001Z, BatteryV: 09.96, Latitude: 76.861274, Longitude: -8.746682, Vul: 11.70
Timestamp: 2016-09-04T14:00:12.001Z, BatteryV: 10.02, Latitude: 76.861901, Longitude: -8.739117, Vul: 11.73
Timestamp: 2016-09-04T13:30:12.001Z, BatteryV: 09.96, Latitude: 76.862464, Longitude: -8.729325, Vul: 11.73
Timestamp: 2016-09-04T13:00:36.001Z, BatteryV: 09.99, Latitude: 76.862829, Longitude: -8.718803, Vul: 11.73
Timestamp: 2016-09-04T12:30:13.001Z, BatteryV: 10.14, Latitude: 76.863309, Longitude: -8.708486, Vul: 11.73
Timestamp: 2016-09-04T12:00:13.001Z, BatteryV: 10.08, Latitude: 76.864058, Longitude: -8.697286, Vul: 11.76
Timestamp: 2016-09-04T11:30:36.001Z, BatteryV: 10.08, Latitude: 76.865338, Longitude: -8.684749, Vul: 11.76
Timestamp: 2016-09-04T11:00:12.001Z, BatteryV: 10.02, Latitude: 76.866982, Longitude: -8.670016, Vul: 11.76
Timestamp: 2016-09-04T10:30:12.001Z, BatteryV: 10.02, Latitude: 76.868397, Longitude: -8.658694, Vul: 11.76
Timestamp: 2016-09-04T10:00:11.001Z, BatteryV: 10.08, Latitude: 76.869818, Longitude: -8.648032, Vul: 11.76
Timestamp: 2016-09-04T09:30:36.001Z, BatteryV: 10.02, Latitude: 76.870842, Longitude: -8.635565, Vul: 11.76
Timestamp: 2016-09-04T09:00:08.001Z, BatteryV: 10.08, Latitude: 76.872749, Longitude: -8.621414, Vul: 11.76
Timestamp: 2016-09-04T08:30:06.001Z, BatteryV: 09.99, Latitude: 76.875085, Longitude: -8.607213, Vul: 11.73
Timestamp: 2016-09-04T08:00:06.001Z, BatteryV: 10.05, Latitude: 76.877453, Longitude: -8.592115, Vul: 11.76
Timestamp: 2016-09-04T07:30:36.001Z, BatteryV: 10.02, Latitude: 76.879648, Longitude: -8.576736, Vul: 11.76
Timestamp: 2016-09-04T07:00:13.001Z, BatteryV: 10.08, Latitude: 76.883014, Longitude: -8.565133, Vul: 11.73
Timestamp: 2016-09-04T06:30:35.001Z, BatteryV: 10.02, Latitude: 76.886726, Longitude: -8.557440, Vul: 11.76
Timestamp: 2016-09-04T06:00:06.001Z, BatteryV: 10.05, Latitude: 76.890099, Longitude: -8.550720, Vul: 11.73
Timestamp: 2016-09-04T05:30:36.001Z, BatteryV: 10.02, Latitude: 76.893574, Longitude: -8.543373, Vul: 11.76
Timestamp: 2016-09-04T05:00:13.001Z, BatteryV: 10.08, Latitude: 76.896794, Longitude: -8.538067, Vul: 11.79
Timestamp: 2016-09-04T04:30:13.001Z, BatteryV: 10.05, Latitude: 76.899558, Longitude: -8.534534, Vul: 11.79
Timestamp: 2016-09-04T04:00:12.001Z, BatteryV: 10.05, Latitude: 76.902458, Longitude: -8.530944, Vul: 11.76
Timestamp: 2016-09-04T03:30:37.001Z, BatteryV: 10.05, Latitude: 76.905037, Longitude: -8.528064, Vul: 11.76
Timestamp: 2016-09-04T03:00:12.001Z, BatteryV: 09.99, Latitude: 76.908134, Longitude: -8.524851, Vul: 11.76
Timestamp: 2016-09-04T02:30:13.001Z, BatteryV: 10.02, Latitude: 76.911168, Longitude: -8.523834, Vul: 11.73
Timestamp: 2016-09-04T02:00:13.001Z, BatteryV: 10.08, Latitude: 76.913414, Longitude: -8.524563, Vul: 11.73
Timestamp: 2016-09-04T01:30:36.001Z, BatteryV: 10.08, Latitude: 76.915430, Longitude: -8.525600, Vul: 11.76
Timestamp: 2016-09-04T01:00:12.001Z, BatteryV: 09.99, Latitude: 76.917069, Longitude: -8.525472, Vul: 11.76
Timestamp: 2016-09-04T00:30:36.001Z, BatteryV: 10.11, Latitude: 76.918182, Longitude: -8.522970, Vul: 11.76
Timestamp: 2016-09-04T00:00:09.001Z, BatteryV: 10.02, Latitude: 76.919917, Longitude: -8.517216, Vul: 11.76
Timestamp: 2016-09-03T23:30:07.001Z, BatteryV: 10.05, Latitude: 76.921837, Longitude: -8.509510, Vul: 11.76
Timestamp: 2016-09-03T23:00:09.001Z, BatteryV: 09.99, Latitude: 76.923514, Longitude: -8.499174, Vul: 11.76
Timestamp: 2016-09-03T22:30:36.001Z, BatteryV: 10.08, Latitude: 76.924947, Longitude: -8.486323, Vul: 11.73
Timestamp: 2016-09-03T22:00:07.001Z, BatteryV: 10.05, Latitude: 76.926790, Longitude: -8.470374, Vul: 11.76
Timestamp: 2016-09-03T21:30:36.001Z, BatteryV: 09.96, Latitude: 76.929472, Longitude: -8.452749, Vul: 11.76
Timestamp: 2016-09-03T21:00:07.001Z, BatteryV: 09.99, Latitude: 76.932749, Longitude: -8.434016, Vul: 11.73
Timestamp: 2016-09-03T20:30:05.001Z, BatteryV: 09.99, Latitude: 76.936096, Longitude: -8.416243, Vul: 11.73
Timestamp: 2016-09-03T11:00:13.001Z, BatteryV: 10.11, Latitude: 77.009472, Longitude: -8.275360, Vul: 11.85
Timestamp: 2016-09-03T10:32:00.001Z, BatteryV: 10.17, Latitude: 77.013325, Longitude: -8.269536, Vul: 11.85
Timestamp: 2016-09-03T10:01:53.001Z, BatteryV: 10.08, Latitude: 77.017088, Longitude: -8.262426, Vul: 11.82
Timestamp: 2016-09-03T09:30:12.001Z, BatteryV: 10.05, Latitude: 77.021030, Longitude: -8.252198, Vul: 11.88
Timestamp: 2016-09-03T09:00:13.001Z, BatteryV: 10.17, Latitude: 77.024922, Longitude: -8.242170, Vul: 11.85
Timestamp: 2016-09-03T08:31:00.001Z, BatteryV: 10.08, Latitude: 77.028762, Longitude: -8.234419, Vul: 11.85
Timestamp: 2016-09-03T07:30:07.001Z, BatteryV: 09.96, Latitude: 77.035149, Longitude: -8.224365, Vul: 11.85
Timestamp: 2016-09-03T07:02:35.001Z, BatteryV: 10.02, Latitude: 77.038336, Longitude: -8.220621, Vul: 11.82
Timestamp: 2016-09-03T06:00:06.001Z, BatteryV: 09.93, Latitude: 77.046554, Longitude: -8.209165, Vul: 11.85
Timestamp: 2016-09-03T05:00:06.001Z, BatteryV: 10.20, Latitude: 77.055680, Longitude: -8.200557, Vul: 11.85
Timestamp: 2016-09-03T04:32:24.001Z, BatteryV: 10.17, Latitude: 77.060352, Longitude: -8.197574, Vul: 11.82
Timestamp: 2016-09-03T04:00:07.001Z, BatteryV: 09.96, Latitude: 77.065926, Longitude: -8.196486, Vul: 11.85
Timestamp: 2016-09-03T03:30:36.001Z, BatteryV: 10.20, Latitude: 77.070867, Longitude: -8.197530, Vul: 11.85
Timestamp: 2016-09-03T03:00:12.001Z, BatteryV: 10.08, Latitude: 77.076032, Longitude: -8.202150, Vul: 11.85
Timestamp: 2016-09-03T02:30:12.001Z, BatteryV: 10.20, Latitude: 77.080883, Longitude: -8.208314, Vul: 11.85
Timestamp: 2016-09-03T02:00:36.001Z, BatteryV: 10.20, Latitude: 77.085702, Longitude: -8.217414, Vul: 11.82
Timestamp: 2016-09-03T01:30:13.001Z, BatteryV: 10.23, Latitude: 77.089824, Longitude: -8.227443, Vul: 11.85
Timestamp: 2016-09-03T01:00:13.001Z, BatteryV: 10.17, Latitude: 77.093805, Longitude: -8.237197, Vul: 11.85
Timestamp: 2016-09-03T00:30:12.001Z, BatteryV: 10.20, Latitude: 77.097107, Longitude: -8.244890, Vul: 11.88
Timestamp: 2016-09-03T00:00:12.001Z, BatteryV: 10.20, Latitude: 77.100416, Longitude: -8.252986, Vul: 11.85
Timestamp: 2016-09-02T23:30:36.001Z, BatteryV: 10.08, Latitude: 77.103450, Longitude: -8.260525, Vul: 11.82
Timestamp: 2016-09-02T23:00:07.001Z, BatteryV: 10.20, Latitude: 77.105818, Longitude: -8.265568, Vul: 11.85
Timestamp: 2016-09-02T22:30:07.001Z, BatteryV: 10.26, Latitude: 77.108032, Longitude: -8.268941, Vul: 11.85
Timestamp: 2016-09-02T22:00:36.001Z, BatteryV: 10.20, Latitude: 77.110067, Longitude: -8.271379, Vul: 11.85
Timestamp: 2016-09-02T21:30:06.001Z, BatteryV: 10.23, Latitude: 77.111853, Longitude: -8.272269, Vul: 11.85
Timestamp: 2016-09-02T21:00:06.001Z, BatteryV: 10.20, Latitude: 77.113510, Longitude: -8.270144, Vul: 11.85
Timestamp: 2016-09-02T20:30:36.001Z, BatteryV: 10.17, Latitude: 77.115053, Longitude: -8.266131, Vul: 11.85
Timestamp: 2016-09-02T20:00:06.001Z, BatteryV: 10.17, Latitude: 77.116730, Longitude: -8.261427, Vul: 11.85
Timestamp: 2016-09-02T19:00:06.001Z, BatteryV: 10.14, Latitude: 77.120634, Longitude: -8.247443, Vul: 11.85
Timestamp: 2016-09-02T18:32:29.001Z, BatteryV: 10.20, Latitude: 77.123021, Longitude: -8.239795, Vul: 11.82
Timestamp: 2016-09-02T18:00:07.001Z, BatteryV: 10.02, Latitude: 77.126304, Longitude: -8.229805, Vul: 11.85
Timestamp: 2016-09-02T17:30:18.001Z, BatteryV: 09.99, Latitude: 77.129696, Longitude: -8.221971, Vul: 11.82
Timestamp: 2016-09-02T17:00:04.001Z, BatteryV: 10.14, Latitude: 77.133587, Longitude: -8.211462, Vul: 11.82
Timestamp: 2016-09-02T16:24:33.001Z, BatteryV: 10.11, Latitude: 77.138656, Longitude: -8.199674, Vul: 11.82
Timestamp: 2016-09-02T13:30:06.001Z, BatteryV: 10.05, Latitude: 77.164557, Longitude: -8.189574, Vul: 11.85
Timestamp: 2016-09-02T13:00:29.001Z, BatteryV: 10.08, Latitude: 77.173139, Longitude: -8.225318, Vul: 11.85
Timestamp: 2016-09-02T12:30:13.001Z, BatteryV: 10.17, Latitude: 77.170611, Longitude: -8.199846, Vul: 11.88
Timestamp: 2016-09-02T12:00:37.001Z, BatteryV: 10.23, Latitude: 77.171904, Longitude: -8.206995, Vul: 11.82
Timestamp: 2016-09-02T11:30:12.001Z, BatteryV: 10.20, Latitude: 77.172205, Longitude: -8.213146, Vul: 11.88
Timestamp: 2016-09-02T11:00:12.001Z, BatteryV: 10.23, Latitude: 77.171629, Longitude: -8.216640, Vul: 11.88
Timestamp: 2016-09-02T10:30:36.001Z, BatteryV: 10.05, Latitude: 77.170048, Longitude: -8.217946, Vul: 11.85
Timestamp: 2016-09-02T10:00:13.001Z, BatteryV: 10.17, Latitude: 77.168467, Longitude: -8.215488, Vul: 11.85
Timestamp: 2016-09-02T09:30:36.001Z, BatteryV: 10.23, Latitude: 77.166970, Longitude: -8.210394, Vul: 11.88
Timestamp: 2016-09-02T09:00:12.001Z, BatteryV: 10.23, Latitude: 77.166291, Longitude: -8.201146, Vul: 11.88
Timestamp: 2016-09-02T08:30:12.001Z, BatteryV: 10.17, Latitude: 77.166163, Longitude: -8.191290, Vul: 11.88
Timestamp: 2016-09-02T08:00:36.001Z, BatteryV: 10.20, Latitude: 77.166445, Longitude: -8.179456, Vul: 11.85
Timestamp: 2016-09-02T07:30:36.001Z, BatteryV: 10.23, Latitude: 77.167731, Longitude: -8.164058, Vul: 11.88
Timestamp: 2016-09-02T07:00:06.001Z, BatteryV: 10.17, Latitude: 77.169043, Longitude: -8.150381, Vul: 11.88
Timestamp: 2016-09-02T06:30:35.001Z, BatteryV: 10.23, Latitude: 77.170445, Longitude: -8.137203, Vul: 11.85
Timestamp: 2016-09-02T06:00:07.001Z, BatteryV: 10.20, Latitude: 77.172474, Longitude: -8.122202, Vul: 11.85
Timestamp: 2016-09-02T05:30:36.001Z, BatteryV: 10.17, Latitude: 77.174522, Longitude: -8.109984, Vul: 11.85
Timestamp: 2016-09-02T05:00:09.001Z, BatteryV: 10.20, Latitude: 77.176755, Longitude: -8.100736, Vul: 11.85
Timestamp: 2016-09-02T04:30:36.001Z, BatteryV: 10.14, Latitude: 77.178829, Longitude: -8.090778, Vul: 11.85
Timestamp: 2016-09-02T04:00:06.001Z, BatteryV: 10.23, Latitude: 77.181267, Longitude: -8.081350, Vul: 11.88
Timestamp: 2016-09-02T03:30:36.001Z, BatteryV: 10.20, Latitude: 77.184006, Longitude: -8.074835, Vul: 11.85
Timestamp: 2016-09-02T03:00:13.001Z, BatteryV: 10.14, Latitude: 77.186963, Longitude: -8.069664, Vul: 11.88
Timestamp: 2016-09-02T02:30:13.001Z, BatteryV: 10.17, Latitude: 77.189376, Longitude: -8.067936, Vul: 11.85
Timestamp: 2016-09-02T02:00:36.001Z, BatteryV: 10.11, Latitude: 77.191386, Longitude: -8.068128, Vul: 11.85
Timestamp: 2016-09-02T01:30:35.001Z, BatteryV: 10.17, Latitude: 77.192992, Longitude: -8.070202, Vul: 11.85
Timestamp: 2016-09-02T01:00:12.001Z, BatteryV: 10.14, Latitude: 77.194266, Longitude: -8.070810, Vul: 11.82
Timestamp: 2016-09-02T00:30:36.001Z, BatteryV: 10.14, Latitude: 77.194374, Longitude: -8.075968, Vul: 11.82
Timestamp: 2016-09-02T00:00:13.001Z, BatteryV: 10.11, Latitude: 77.193875, Longitude: -8.082451, Vul: 11.85
Timestamp: 2016-09-01T23:31:34.001Z, BatteryV: 10.11, Latitude: 77.193395, Longitude: -8.088358, Vul: 11.82
Timestamp: 2016-09-01T23:01:35.001Z, BatteryV: 10.02, Latitude: 77.192154, Longitude: -8.094803, Vul: 11.82
Timestamp: 2016-09-01T22:30:12.001Z, BatteryV: 10.17, Latitude: 77.190528, Longitude: -8.097235, Vul: 11.85
Timestamp: 2016-09-01T22:00:36.001Z, BatteryV: 10.11, Latitude: 77.188947, Longitude: -8.093510, Vul: 11.82
Timestamp: 2016-09-01T21:30:13.001Z, BatteryV: 10.11, Latitude: 77.187526, Longitude: -8.087968, Vul: 11.82
Timestamp: 2016-09-01T21:00:36.001Z, BatteryV: 10.14, Latitude: 77.186246, Longitude: -8.080326, Vul: 11.85
Timestamp: 2016-09-01T20:30:16.001Z, BatteryV: 10.08, Latitude: 77.185453, Longitude: -8.067168, Vul: 11.85
Timestamp: 2016-09-01T20:01:53.001Z, BatteryV: 10.11, Latitude: 77.185690, Longitude: -8.053568, Vul: 11.82
Timestamp: 2016-09-01T19:30:36.001Z, BatteryV: 10.11, Latitude: 77.186362, Longitude: -8.037440, Vul: 11.85
Timestamp: 2016-09-01T19:00:07.001Z, BatteryV: 10.17, Latitude: 77.187590, Longitude: -8.021542, Vul: 11.85
Timestamp: 2016-09-01T18:30:06.001Z, BatteryV: 10.14, Latitude: 77.189504, Longitude: -8.005318, Vul: 11.85
Timestamp: 2016-09-01T18:00:35.001Z, BatteryV: 10.11, Latitude: 77.191635, Longitude: -7.989126, Vul: 11.82
Timestamp: 2016-09-01T17:30:06.001Z, BatteryV: 10.11, Latitude: 77.193696, Longitude: -7.973075, Vul: 11.82
Timestamp: 2016-09-01T17:00:13.001Z, BatteryV: 10.11, Latitude: 77.196090, Longitude: -7.958509, Vul: 11.82
Timestamp: 2016-09-01T16:30:13.001Z, BatteryV: 10.14, Latitude: 77.198944, Longitude: -7.944141, Vul: 11.82
Timestamp: 2016-09-01T16:00:36.001Z, BatteryV: 10.05, Latitude: 77.201677, Longitude: -7.930662, Vul: 11.79
Timestamp: 2016-09-01T15:30:12.001Z, BatteryV: 10.05, Latitude: 77.204262, Longitude: -7.918989, Vul: 11.79
Timestamp: 2016-09-01T15:00:12.001Z, BatteryV: 10.08, Latitude: 77.206534, Longitude: -7.909952, Vul: 11.79
Timestamp: 2016-09-01T14:30:37.001Z, BatteryV: 09.99, Latitude: 77.208768, Longitude: -7.900710, Vul: 11.76
Timestamp: 2016-09-01T14:00:13.001Z, BatteryV: 10.08, Latitude: 77.210899, Longitude: -7.889248, Vul: 11.76
Timestamp: 2016-09-01T13:30:12.001Z, BatteryV: 09.99, Latitude: 77.213050, Longitude: -7.877427, Vul: 11.79
Timestamp: 2016-09-01T13:00:35.001Z, BatteryV: 09.96, Latitude: 77.214931, Longitude: -7.867341, Vul: 11.79
Timestamp: 2016-09-01T12:30:35.001Z, BatteryV: 09.96, Latitude: 77.216096, Longitude: -7.855507, Vul: 11.79
Timestamp: 2016-09-01T12:00:35.001Z, BatteryV: 10.05, Latitude: 77.217267, Longitude: -7.841773, Vul: 11.79
Timestamp: 2016-09-01T11:30:15.001Z, BatteryV: 10.05, Latitude: 77.218477, Longitude: -7.825888, Vul: 11.76
Timestamp: 2016-09-01T11:00:06.001Z, BatteryV: 10.08, Latitude: 77.219450, Longitude: -7.809414, Vul: 11.82
Timestamp: 2016-09-01T10:32:35.001Z, BatteryV: 09.96, Latitude: 77.220390, Longitude: -7.793638, Vul: 11.79
Timestamp: 2016-09-01T10:00:06.001Z, BatteryV: 09.99, Latitude: 77.221562, Longitude: -7.773939, Vul: 11.79
Timestamp: 2016-09-01T09:31:05.001Z, BatteryV: 10.05, Latitude: 77.222099, Longitude: -7.755661, Vul: 11.79
Timestamp: 2016-09-01T09:00:07.001Z, BatteryV: 09.96, Latitude: 77.222848, Longitude: -7.733856, Vul: 11.76
Timestamp: 2016-09-01T08:30:06.001Z, BatteryV: 10.02, Latitude: 77.223840, Longitude: -7.711277, Vul: 11.79
Timestamp: 2016-09-01T08:02:33.001Z, BatteryV: 10.02, Latitude: 77.225062, Longitude: -7.690445, Vul: 11.76
Timestamp: 2016-09-01T07:30:07.001Z, BatteryV: 09.99, Latitude: 77.226880, Longitude: -7.664634, Vul: 11.76
Timestamp: 2016-09-01T07:00:05.001Z, BatteryV: 09.99, Latitude: 77.228819, Longitude: -7.637843, Vul: 11.76
Timestamp: 2016-08-31T08:30:06.001Z, BatteryV: 10.11, Latitude: 77.218451, Longitude: -6.898496, Vul: 11.79
Timestamp: 2016-08-31T08:01:05.001Z, BatteryV: 10.05, Latitude: 77.217715, Longitude: -6.877978, Vul: 11.79
Timestamp: 2016-08-31T07:30:07.001Z, BatteryV: 09.93, Latitude: 77.217318, Longitude: -6.856474, Vul: 11.79
Timestamp: 2016-08-31T07:01:36.001Z, BatteryV: 09.72, Latitude: 77.217050, Longitude: -6.838374, Vul: 11.79
Timestamp: 2016-08-29T16:00:13.001Z, BatteryV: 10.44, Latitude: 77.433933, Longitude: -5.830022, Vul: 12.03
Timestamp: 2016-08-29T15:30:54.001Z, BatteryV: 10.41, Latitude: 77.440237, Longitude: -5.834483, Vul: 12.00
Timestamp: 2016-08-29T15:00:13.001Z, BatteryV: 10.29, Latitude: 77.445702, Longitude: -5.843142, Vul: 12.00
Timestamp: 2016-08-29T14:30:12.001Z, BatteryV: 10.47, Latitude: 77.450221, Longitude: -5.851494, Vul: 12.03
Timestamp: 2016-08-29T14:00:35.001Z, BatteryV: 10.41, Latitude: 77.454400, Longitude: -5.859763, Vul: 12.03
Timestamp: 2016-08-29T13:30:12.001Z, BatteryV: 10.44, Latitude: 77.457958, Longitude: -5.869280, Vul: 12.03
Timestamp: 2016-08-29T13:00:12.001Z, BatteryV: 10.41, Latitude: 77.460717, Longitude: -5.876538, Vul: 12.03
Timestamp: 2016-08-29T12:30:07.001Z, BatteryV: 10.44, Latitude: 77.463104, Longitude: -5.882118, Vul: 12.00
Timestamp: 2016-08-29T12:00:36.001Z, BatteryV: 10.41, Latitude: 77.465216, Longitude: -5.885600, Vul: 12.00
Timestamp: 2016-08-29T11:30:06.001Z, BatteryV: 10.44, Latitude: 77.467008, Longitude: -5.887155, Vul: 12.03
Timestamp: 2016-08-29T11:00:59.001Z, BatteryV: 10.35, Latitude: 77.469370, Longitude: -5.888064, Vul: 12.00
Timestamp: 2016-08-29T10:30:07.001Z, BatteryV: 10.32, Latitude: 77.471962, Longitude: -5.889990, Vul: 12.00
Timestamp: 2016-08-29T10:02:35.001Z, BatteryV: 10.35, Latitude: 77.473939, Longitude: -5.889952, Vul: 12.00
Timestamp: 2016-08-29T09:32:06.001Z, BatteryV: 10.41, Latitude: 77.476531, Longitude: -5.890515, Vul: 12.00
Timestamp: 2016-08-29T09:01:35.001Z, BatteryV: 10.41, Latitude: 77.479296, Longitude: -5.889242, Vul: 12.03
Timestamp: 2016-08-29T08:30:07.001Z, BatteryV: 10.41, Latitude: 77.482982, Longitude: -5.888422, Vul: 12.00
Timestamp: 2016-08-29T08:00:36.001Z, BatteryV: 10.41, Latitude: 77.486733, Longitude: -5.890074, Vul: 12.00
Timestamp: 2016-08-29T07:30:13.001Z, BatteryV: 10.44, Latitude: 77.490803, Longitude: -5.892800, Vul: 12.00
Timestamp: 2016-08-29T07:00:13.001Z, BatteryV: 10.41, Latitude: 77.495117, Longitude: -5.896358, Vul: 12.00
Timestamp: 2016-08-29T06:30:12.001Z, BatteryV: 10.35, Latitude: 77.499904, Longitude: -5.902246, Vul: 12.00
Timestamp: 2016-08-29T06:00:36.001Z, BatteryV: 10.29, Latitude: 77.505350, Longitude: -5.911085, Vul: 11.97
Timestamp: 2016-08-29T05:30:12.001Z, BatteryV: 10.38, Latitude: 77.510957, Longitude: -5.921242, Vul: 12.00
Timestamp: 2016-08-29T05:00:13.001Z, BatteryV: 10.20, Latitude: 77.516723, Longitude: -5.932109, Vul: 11.97
Timestamp: 2016-08-29T04:30:42.001Z, BatteryV: 10.38, Latitude: 77.522304, Longitude: -5.943469, Vul: 11.97
Timestamp: 2016-08-29T04:01:35.001Z, BatteryV: 10.41, Latitude: 77.527136, Longitude: -5.957638, Vul: 11.97
Timestamp: 2016-08-29T03:31:55.001Z, BatteryV: 10.38, Latitude: 77.531398, Longitude: -5.976250, Vul: 11.94
Timestamp: 2016-08-29T03:00:22.001Z, BatteryV: 10.38, Latitude: 77.534982, Longitude: -5.998355, Vul: 11.97
Timestamp: 2016-08-29T01:30:06.001Z, BatteryV: 10.26, Latitude: 77.541574, Longitude: -6.047482, Vul: 11.97
Timestamp: 2016-08-29T01:00:59.001Z, BatteryV: 10.32, Latitude: 77.543366, Longitude: -6.058528, Vul: 11.94
Timestamp: 2016-08-29T00:30:07.001Z, BatteryV: 10.17, Latitude: 77.545510, Longitude: -6.065805, Vul: 11.94
Timestamp: 2016-08-29T00:00:09.001Z, BatteryV: 10.02, Latitude: 77.547770, Longitude: -6.071488, Vul: 11.94
Timestamp: 2016-08-28T23:30:07.001Z, BatteryV: 10.29, Latitude: 77.550624, Longitude: -6.076006, Vul: 11.91
Timestamp: 2016-08-28T23:00:05.001Z, BatteryV: 10.26, Latitude: 77.554035, Longitude: -6.079558, Vul: 11.94
Timestamp: 2016-08-28T10:30:24.001Z, BatteryV: 10.47, Latitude: 77.665734, Longitude: -6.428614, Vul: 11.97
Timestamp: 2016-08-28T10:00:14.001Z, BatteryV: 10.44, Latitude: 77.662880, Longitude: -6.466541, Vul: 12.03
Timestamp: 2016-08-28T09:30:36.001Z, BatteryV: 10.38, Latitude: 77.666022, Longitude: -6.489440, Vul: 12.00
Timestamp: 2016-08-28T09:00:13.001Z, BatteryV: 10.38, Latitude: 77.669594, Longitude: -6.510566, Vul: 12.00
Timestamp: 2016-08-28T08:30:08.001Z, BatteryV: 10.35, Latitude: 77.673747, Longitude: -6.528826, Vul: 12.00
Timestamp: 2016-08-28T07:30:12.001Z, BatteryV: 10.35, Latitude: 77.682144, Longitude: -6.560851, Vul: 12.00
Timestamp: 2016-08-28T07:00:36.001Z, BatteryV: 10.29, Latitude: 77.686323, Longitude: -6.576877, Vul: 11.97
Timestamp: 2016-08-28T06:30:13.001Z, BatteryV: 10.32, Latitude: 77.690694, Longitude: -6.589114, Vul: 11.97
Timestamp: 2016-08-28T06:01:00.001Z, BatteryV: 10.38, Latitude: 77.695603, Longitude: -6.601011, Vul: 11.94
Timestamp: 2016-08-28T05:30:36.001Z, BatteryV: 10.35, Latitude: 77.701875, Longitude: -6.613677, Vul: 11.97
Timestamp: 2016-08-28T05:00:10.001Z, BatteryV: 10.35, Latitude: 77.708570, Longitude: -6.627552, Vul: 11.94
Timestamp: 2016-08-28T04:30:08.001Z, BatteryV: 10.20, Latitude: 77.715194, Longitude: -6.642816, Vul: 11.97
Timestamp: 2016-08-28T04:01:36.001Z, BatteryV: 10.23, Latitude: 77.720627, Longitude: -6.659962, Vul: 11.94
Timestamp: 2016-08-24T21:00:12.001Z, BatteryV: 10.68, Latitude: 78.537139, Longitude: -7.660634, Vul: 12.24
Timestamp: 2016-08-24T20:30:08.001Z, BatteryV: 10.83, Latitude: 78.541690, Longitude: -7.665715, Vul: 12.27
Timestamp: 2016-08-24T19:30:12.001Z, BatteryV: 10.56, Latitude: 78.549235, Longitude: -7.678579, Vul: 12.24
Timestamp: 2016-08-24T19:00:12.001Z, BatteryV: 10.65, Latitude: 78.552448, Longitude: -7.686080, Vul: 12.24
Timestamp: 2016-08-24T18:31:23.001Z, BatteryV: 10.74, Latitude: 78.555315, Longitude: -7.693152, Vul: 12.24
Timestamp: 2016-08-24T18:00:10.001Z, BatteryV: 10.62, Latitude: 78.558016, Longitude: -7.700838, Vul: 12.27
Timestamp: 2016-08-24T17:30:07.001Z, BatteryV: 10.71, Latitude: 78.560390, Longitude: -7.708512, Vul: 12.24
Timestamp: 2016-08-24T17:00:06.001Z, BatteryV: 10.65, Latitude: 78.562419, Longitude: -7.720077, Vul: 12.24
Timestamp: 2016-08-24T16:31:59.001Z, BatteryV: 10.74, Latitude: 78.563565, Longitude: -7.729978, Vul: 12.24
Timestamp: 2016-08-24T16:02:24.001Z, BatteryV: 10.62, Latitude: 78.564141, Longitude: -7.735334, Vul: 12.21
Timestamp: 2016-08-24T14:00:35.001Z, BatteryV: 10.71, Latitude: 78.569594, Longitude: -7.717747, Vul: 12.24
Timestamp: 2016-08-24T13:31:05.001Z, BatteryV: 10.74, Latitude: 78.572518, Longitude: -7.707142, Vul: 12.24
Timestamp: 2016-08-24T13:00:06.001Z, BatteryV: 10.77, Latitude: 78.575891, Longitude: -7.694918, Vul: 12.24
Timestamp: 2016-08-24T12:30:09.001Z, BatteryV: 10.74, Latitude: 78.580006, Longitude: -7.682125, Vul: 12.27
Timestamp: 2016-08-24T12:00:36.001Z, BatteryV: 10.77, Latitude: 78.584678, Longitude: -7.669869, Vul: 12.24
Timestamp: 2016-08-24T11:30:12.001Z, BatteryV: 10.77, Latitude: 78.590157, Longitude: -7.658778, Vul: 12.24
Timestamp: 2016-08-24T11:00:08.001Z, BatteryV: 10.74, Latitude: 78.595763, Longitude: -7.652218, Vul: 12.24
Timestamp: 2016-08-24T10:30:08.001Z, BatteryV: 10.77, Latitude: 78.601402, Longitude: -7.647027, Vul: 12.24
Timestamp: 2016-08-24T10:00:36.001Z, BatteryV: 10.74, Latitude: 78.607130, Longitude: -7.643866, Vul: 12.21
Timestamp: 2016-08-24T09:30:13.001Z, BatteryV: 10.74, Latitude: 78.613427, Longitude: -7.645574, Vul: 12.21
Timestamp: 2016-08-24T09:00:12.001Z, BatteryV: 10.71, Latitude: 78.619411, Longitude: -7.651949, Vul: 12.21
Timestamp: 2016-08-24T08:30:57.001Z, BatteryV: 10.68, Latitude: 78.624691, Longitude: -7.661203, Vul: 12.21
Timestamp: 2016-08-24T08:01:35.001Z, BatteryV: 10.56, Latitude: 78.629005, Longitude: -7.675283, Vul: 12.21
Timestamp: 2016-08-24T07:30:07.001Z, BatteryV: 10.68, Latitude: 78.632614, Longitude: -7.693946, Vul: 12.21
Timestamp: 2016-08-24T06:30:06.001Z, BatteryV: 10.53, Latitude: 78.636627, Longitude: -7.730285, Vul: 12.18
Timestamp: 2016-08-24T05:30:06.001Z, BatteryV: 10.65, Latitude: 78.637542, Longitude: -7.755315, Vul: 12.18
Timestamp: 2016-08-24T05:02:27.001Z, BatteryV: 10.56, Latitude: 78.637440, Longitude: -7.761248, Vul: 12.15
Timestamp: 2016-08-23T13:30:07.001Z, BatteryV: 10.83, Latitude: 78.691898, Longitude: -8.041542, Vul: 12.30
Timestamp: 2016-08-23T13:00:14.001Z, BatteryV: 10.86, Latitude: 78.691270, Longitude: -8.043034, Vul: 12.30
Timestamp: 2016-08-23T12:30:06.001Z, BatteryV: 10.62, Latitude: 78.690630, Longitude: -8.041350, Vul: 12.30
Timestamp: 2016-08-23T12:00:35.001Z, BatteryV: 10.71, Latitude: 78.690720, Longitude: -8.036442, Vul: 12.27
Timestamp: 2016-08-23T11:30:08.001Z, BatteryV: 10.86, Latitude: 78.691622, Longitude: -8.030925, Vul: 12.30
Timestamp: 2016-08-23T11:00:20.001Z, BatteryV: 10.83, Latitude: 78.693274, Longitude: -8.024058, Vul: 12.30
Timestamp: 2016-08-23T10:30:13.001Z, BatteryV: 10.89, Latitude: 78.695398, Longitude: -8.017261, Vul: 12.30
Timestamp: 2016-08-23T10:01:06.001Z, BatteryV: 10.86, Latitude: 78.698163, Longitude: -8.007334, Vul: 12.33
Timestamp: 2016-08-23T09:30:12.001Z, BatteryV: 10.86, Latitude: 78.701331, Longitude: -7.998970, Vul: 12.30
Timestamp: 2016-08-23T09:00:37.001Z, BatteryV: 10.86, Latitude: 78.704966, Longitude: -7.993229, Vul: 12.33
Timestamp: 2016-08-23T08:30:13.001Z, BatteryV: 10.89, Latitude: 78.709152, Longitude: -7.990202, Vul: 12.30
Timestamp: 2016-08-23T08:00:59.001Z, BatteryV: 10.86, Latitude: 78.713626, Longitude: -7.990605, Vul: 12.30
Timestamp: 2016-08-23T07:30:36.001Z, BatteryV: 10.86, Latitude: 78.718195, Longitude: -7.995437, Vul: 12.30
Timestamp: 2016-08-23T07:00:12.001Z, BatteryV: 10.86, Latitude: 78.722221, Longitude: -8.005926, Vul: 12.33
Timestamp: 2016-08-23T06:30:12.001Z, BatteryV: 10.83, Latitude: 78.725216, Longitude: -8.017837, Vul: 12.30
Timestamp: 2016-08-23T06:00:36.001Z, BatteryV: 10.77, Latitude: 78.727718, Longitude: -8.026989, Vul: 12.33
Timestamp: 2016-08-23T05:30:07.001Z, BatteryV: 10.80, Latitude: 78.730464, Longitude: -8.036013, Vul: 12.30
Timestamp: 2016-08-23T05:02:06.001Z, BatteryV: 10.89, Latitude: 78.732486, Longitude: -8.045139, Vul: 12.30
Timestamp: 2016-08-23T04:30:06.001Z, BatteryV: 10.86, Latitude: 78.734413, Longitude: -8.055853, Vul: 12.33
Timestamp: 2016-08-23T04:00:36.001Z, BatteryV: 10.80, Latitude: 78.736243, Longitude: -8.066266, Vul: 12.33
Timestamp: 2016-08-23T03:30:06.001Z, BatteryV: 10.86, Latitude: 78.738035, Longitude: -8.077664, Vul: 12.33
Timestamp: 2016-08-23T03:00:07.001Z, BatteryV: 10.89, Latitude: 78.739763, Longitude: -8.091859, Vul: 12.36
Timestamp: 2016-08-23T02:30:36.001Z, BatteryV: 10.71, Latitude: 78.740858, Longitude: -8.105920, Vul: 12.33
Timestamp: 2016-08-23T02:00:06.001Z, BatteryV: 10.86, Latitude: 78.741408, Longitude: -8.117190, Vul: 12.30
Timestamp: 2016-08-23T01:30:06.001Z, BatteryV: 10.83, Latitude: 78.742253, Longitude: -8.125248, Vul: 12.33
Timestamp: 2016-08-23T01:00:06.001Z, BatteryV: 10.83, Latitude: 78.742765, Longitude: -8.131309, Vul: 12.33
Timestamp: 2016-08-23T00:30:13.001Z, BatteryV: 10.77, Latitude: 78.743437, Longitude: -8.133536, Vul: 12.30
Timestamp: 2016-08-23T00:00:36.001Z, BatteryV: 10.86, Latitude: 78.744563, Longitude: -8.131578, Vul: 12.33
Timestamp: 2016-08-22T23:30:12.001Z, BatteryV: 10.86, Latitude: 78.746598, Longitude: -8.123840, Vul: 12.33
Timestamp: 2016-08-22T23:00:36.001Z, BatteryV: 10.86, Latitude: 78.748698, Longitude: -8.121600, Vul: 12.30
Timestamp: 2016-08-22T22:30:14.001Z, BatteryV: 10.83, Latitude: 78.751514, Longitude: -8.121120, Vul: 12.33
Timestamp: 2016-08-22T22:00:13.001Z, BatteryV: 10.83, Latitude: 78.754534, Longitude: -8.123610, Vul: 12.30
Timestamp: 2016-08-22T21:30:12.001Z, BatteryV: 10.89, Latitude: 78.757830, Longitude: -8.127450, Vul: 12.33
Timestamp: 2016-08-22T21:00:35.001Z, BatteryV: 10.86, Latitude: 78.761459, Longitude: -8.132992, Vul: 12.33
Timestamp: 2016-08-22T20:30:32.001Z, BatteryV: 10.86, Latitude: 78.765414, Longitude: -8.138637, Vul: 12.30
Timestamp: 2016-08-22T20:01:59.001Z, BatteryV: 10.83, Latitude: 78.769190, Longitude: -8.145184, Vul: 12.27
Timestamp: 2016-08-22T19:30:36.001Z, BatteryV: 10.80, Latitude: 78.773056, Longitude: -8.154464, Vul: 12.30
Timestamp: 2016-08-22T19:00:09.001Z, BatteryV: 10.83, Latitude: 78.776813, Longitude: -8.163046, Vul: 12.30
Timestamp: 2016-08-22T18:30:35.001Z, BatteryV: 10.86, Latitude: 78.780979, Longitude: -8.173971, Vul: 12.30
Timestamp: 2016-08-22T18:01:05.001Z, BatteryV: 10.74, Latitude: 78.785613, Longitude: -8.188928, Vul: 12.30
Timestamp: 2016-08-22T17:30:07.001Z, BatteryV: 10.83, Latitude: 78.790566, Longitude: -8.207123, Vul: 12.30
Timestamp: 2016-08-22T17:00:07.001Z, BatteryV: 10.77, Latitude: 78.795245, Longitude: -8.229235, Vul: 12.30
Timestamp: 2016-08-22T16:32:31.001Z, BatteryV: 10.80, Latitude: 78.799334, Longitude: -8.256582, Vul: 12.27
Timestamp: 2016-08-22T16:00:36.001Z, BatteryV: 10.80, Latitude: 78.803264, Longitude: -8.290419, Vul: 12.27
Timestamp: 2016-08-22T15:30:06.001Z, BatteryV: 10.68, Latitude: 78.806157, Longitude: -8.326669, Vul: 12.27
Timestamp: 2016-08-22T15:03:36.001Z, BatteryV: 10.77, Latitude: 78.808570, Longitude: -8.360678, Vul: 12.27
Timestamp: 2016-08-22T14:31:59.001Z, BatteryV: 10.86, Latitude: 78.810771, Longitude: -8.402784, Vul: 12.30
Timestamp: 2016-08-22T14:00:36.001Z, BatteryV: 10.86, Latitude: 78.812531, Longitude: -8.442842, Vul: 12.30
Timestamp: 2016-08-22T13:30:12.001Z, BatteryV: 10.77, Latitude: 78.813606, Longitude: -8.473517, Vul: 12.33
Timestamp: 2016-08-22T13:00:12.001Z, BatteryV: 10.86, Latitude: 78.814522, Longitude: -8.501242, Vul: 12.33
Timestamp: 2016-08-22T12:30:53.001Z, BatteryV: 10.83, Latitude: 78.815872, Longitude: -8.522445, Vul: 12.30
Timestamp: 2016-08-22T12:01:05.001Z, BatteryV: 10.89, Latitude: 78.818234, Longitude: -8.539571, Vul: 12.30
Timestamp: 2016-08-22T11:30:15.001Z, BatteryV: 10.86, Latitude: 78.821958, Longitude: -8.551501, Vul: 12.30
Timestamp: 2016-08-22T11:00:12.001Z, BatteryV: 10.83, Latitude: 78.826650, Longitude: -8.563718, Vul: 12.30
Timestamp: 2016-08-22T10:30:12.001Z, BatteryV: 10.86, Latitude: 78.832051, Longitude: -8.574323, Vul: 12.30
Timestamp: 2016-08-22T10:00:36.001Z, BatteryV: 10.83, Latitude: 78.838099, Longitude: -8.581453, Vul: 12.30
Timestamp: 2016-08-22T09:30:36.001Z, BatteryV: 10.77, Latitude: 78.845434, Longitude: -8.587917, Vul: 12.30
Timestamp: 2016-08-22T09:01:24.001Z, BatteryV: 10.83, Latitude: 78.852621, Longitude: -8.598176, Vul: 12.30
Timestamp: 2016-08-22T08:30:55.001Z, BatteryV: 10.68, Latitude: 78.860301, Longitude: -8.610925, Vul: 12.27
Timestamp: 2016-08-22T08:01:05.001Z, BatteryV: 10.53, Latitude: 78.867987, Longitude: -8.630605, Vul: 12.30
Timestamp: 2016-08-22T07:30:35.001Z, BatteryV: 10.65, Latitude: 78.875923, Longitude: -8.658605, Vul: 12.30
Timestamp: 2016-08-22T07:00:07.001Z, BatteryV: 10.86, Latitude: 78.883104, Longitude: -8.690515, Vul: 12.24
Timestamp: 2016-08-22T06:30:42.001Z, BatteryV: 10.86, Latitude: 78.889536, Longitude: -8.727654, Vul: 12.30
Timestamp: 2016-08-22T06:00:07.001Z, BatteryV: 10.86, Latitude: 78.894950, Longitude: -8.772122, Vul: 12.27
Timestamp: 2016-08-22T05:32:06.001Z, BatteryV: 10.80, Latitude: 78.898400, Longitude: -8.812762, Vul: 12.24
Timestamp: 2016-08-21T21:00:13.001Z, BatteryV: 10.95, Latitude: 78.949734, Longitude: -9.025504, Vul: 12.36
Timestamp: 2016-08-21T20:30:07.001Z, BatteryV: 10.86, Latitude: 78.955795, Longitude: -9.036806, Vul: 12.36
Timestamp: 2016-08-21T20:01:30.001Z, BatteryV: 10.98, Latitude: 78.961274, Longitude: -9.052627, Vul: 12.36
Timestamp: 2016-08-21T19:30:36.001Z, BatteryV: 10.98, Latitude: 78.966016, Longitude: -9.072608, Vul: 12.36
Timestamp: 2016-08-21T19:00:11.001Z, BatteryV: 10.95, Latitude: 78.970176, Longitude: -9.091526, Vul: 12.36
Timestamp: 2016-08-21T18:30:06.001Z, BatteryV: 10.92, Latitude: 78.974080, Longitude: -9.110790, Vul: 12.39
Timestamp: 2016-08-21T18:00:06.001Z, BatteryV: 10.95, Latitude: 78.977510, Longitude: -9.131507, Vul: 12.36
Timestamp: 2016-08-21T17:30:07.001Z, BatteryV: 10.95, Latitude: 78.980186, Longitude: -9.151347, Vul: 12.39
Timestamp: 2016-08-21T17:00:06.001Z, BatteryV: 10.92, Latitude: 78.982253, Longitude: -9.170138, Vul: 12.39
Timestamp: 2016-08-21T16:30:36.001Z, BatteryV: 10.95, Latitude: 78.983642, Longitude: -9.186182, Vul: 12.36
Timestamp: 2016-08-21T16:00:06.001Z, BatteryV: 10.95, Latitude: 78.984685, Longitude: -9.201530, Vul: 12.36
Timestamp: 2016-08-21T15:30:05.001Z, BatteryV: 10.92, Latitude: 78.985555, Longitude: -9.214950, Vul: 12.39
Timestamp: 2016-08-21T15:01:05.001Z, BatteryV: 10.92, Latitude: 78.986278, Longitude: -9.229107, Vul: 12.33
Timestamp: 2016-08-21T14:30:10.001Z, BatteryV: 10.74, Latitude: 78.987501, Longitude: -9.240051, Vul: 12.33
Timestamp: 2016-08-21T14:03:04.001Z, BatteryV: 10.92, Latitude: 78.988979, Longitude: -9.244960, Vul: 12.36
Timestamp: 2016-08-21T12:02:30.001Z, BatteryV: 10.74, Latitude: 78.999270, Longitude: -9.247840, Vul: 12.36
Timestamp: 2016-08-21T11:31:30.001Z, BatteryV: 10.86, Latitude: 79.003712, Longitude: -9.246138, Vul: 12.36
Timestamp: 2016-08-21T11:00:12.001Z, BatteryV: 10.95, Latitude: 79.008397, Longitude: -9.243853, Vul: 12.36
Timestamp: 2016-08-21T10:30:07.001Z, BatteryV: 10.92, Latitude: 79.012877, Longitude: -9.236800, Vul: 12.36
Timestamp: 2016-08-21T10:00:37.001Z, BatteryV: 11.01, Latitude: 79.017958, Longitude: -9.230675, Vul: 12.36
Timestamp: 2016-08-21T09:30:07.001Z, BatteryV: 11.01, Latitude: 79.023091, Longitude: -9.227808, Vul: 12.36
Timestamp: 2016-08-21T09:00:06.001Z, BatteryV: 10.86, Latitude: 79.028006, Longitude: -9.226125, Vul: 12.36
Timestamp: 2016-08-21T08:30:06.001Z, BatteryV: 10.98, Latitude: 79.033318, Longitude: -9.229024, Vul: 12.36
Timestamp: 2016-08-21T08:00:36.001Z, BatteryV: 10.95, Latitude: 79.038074, Longitude: -9.235552, Vul: 12.36
Timestamp: 2016-08-21T07:30:07.001Z, BatteryV: 10.89, Latitude: 79.042739, Longitude: -9.247046, Vul: 12.36
Timestamp: 2016-08-21T07:00:07.001Z, BatteryV: 10.68, Latitude: 79.046419, Longitude: -9.261638, Vul: 12.36
Timestamp: 2016-08-21T06:31:00.001Z, BatteryV: 10.92, Latitude: 79.049011, Longitude: -9.277088, Vul: 12.33
Timestamp: 2016-08-21T06:00:06.001Z, BatteryV: 11.01, Latitude: 79.050976, Longitude: -9.295987, Vul: 12.36
Timestamp: 2016-08-21T05:30:12.001Z, BatteryV: 11.01, Latitude: 79.051782, Longitude: -9.316218, Vul: 12.36
Timestamp: 2016-08-21T05:00:09.001Z, BatteryV: 10.98, Latitude: 79.051782, Longitude: -9.335565, Vul: 12.36
Timestamp: 2016-08-21T04:30:36.001Z, BatteryV: 10.95, Latitude: 79.050982, Longitude: -9.355379, Vul: 12.36
Timestamp: 2016-08-21T04:00:13.001Z, BatteryV: 10.92, Latitude: 79.049555, Longitude: -9.376115, Vul: 12.36
Timestamp: 2016-08-21T03:30:12.001Z, BatteryV: 10.89, Latitude: 79.048211, Longitude: -9.395853, Vul: 12.36
Timestamp: 2016-08-21T03:00:12.001Z, BatteryV: 10.95, Latitude: 79.047002, Longitude: -9.413894, Vul: 12.36
Timestamp: 2016-08-21T02:30:36.001Z, BatteryV: 10.95, Latitude: 79.045792, Longitude: -9.428250, Vul: 12.36
Timestamp: 2016-08-21T02:00:13.001Z, BatteryV: 10.95, Latitude: 79.044474, Longitude: -9.438989, Vul: 12.36
Timestamp: 2016-08-21T01:30:36.001Z, BatteryV: 10.95, Latitude: 79.043014, Longitude: -9.443174, Vul: 12.36
Timestamp: 2016-08-21T01:00:12.001Z, BatteryV: 10.92, Latitude: 79.041120, Longitude: -9.445542, Vul: 12.36
Timestamp: 2016-08-21T00:30:12.001Z, BatteryV: 10.95, Latitude: 79.039053, Longitude: -9.444243, Vul: 12.36
Timestamp: 2016-08-21T00:00:12.001Z, BatteryV: 10.95, Latitude: 79.038317, Longitude: -9.438835, Vul: 12.36
Timestamp: 2016-08-20T23:31:53.001Z, BatteryV: 10.92, Latitude: 79.038560, Longitude: -9.430285, Vul: 12.33
Timestamp: 2016-08-20T23:00:13.001Z, BatteryV: 10.89, Latitude: 79.039552, Longitude: -9.418688, Vul: 12.36
Timestamp: 2016-08-20T22:30:06.001Z, BatteryV: 10.92, Latitude: 79.041536, Longitude: -9.406061, Vul: 12.36
Timestamp: 2016-08-20T22:00:06.001Z, BatteryV: 10.92, Latitude: 79.044902, Longitude: -9.398246, Vul: 12.33
Timestamp: 2016-08-20T21:30:36.001Z, BatteryV: 10.92, Latitude: 79.048845, Longitude: -9.394253, Vul: 12.33
Timestamp: 2016-08-20T21:00:07.001Z, BatteryV: 10.98, Latitude: 79.053446, Longitude: -9.393203, Vul: 12.36
Timestamp: 2016-08-20T20:30:06.001Z, BatteryV: 10.83, Latitude: 79.058291, Longitude: -9.397274, Vul: 12.33
Timestamp: 2016-08-20T20:02:36.001Z, BatteryV: 10.95, Latitude: 79.062528, Longitude: -9.404557, Vul: 12.33
Timestamp: 2016-08-20T19:30:53.001Z, BatteryV: 10.92, Latitude: 79.066957, Longitude: -9.417741, Vul: 12.33
Timestamp: 2016-08-20T19:00:06.001Z, BatteryV: 10.92, Latitude: 79.070758, Longitude: -9.428608, Vul: 12.33
Timestamp: 2016-08-20T18:30:06.001Z, BatteryV: 10.92, Latitude: 79.074310, Longitude: -9.444378, Vul: 12.33
Timestamp: 2016-08-20T18:01:23.001Z, BatteryV: 10.92, Latitude: 79.076698, Longitude: -9.466925, Vul: 12.33
Timestamp: 2016-08-20T17:30:13.001Z, BatteryV: 10.92, Latitude: 79.078278, Longitude: -9.491187, Vul: 12.33
Timestamp: 2016-08-20T17:00:12.001Z, BatteryV: 10.95, Latitude: 79.078598, Longitude: -9.513088, Vul: 12.36
Timestamp: 2016-08-20T16:30:12.001Z, BatteryV: 10.80, Latitude: 79.078765, Longitude: -9.532205, Vul: 12.33
Timestamp: 2016-08-20T16:00:13.001Z, BatteryV: 10.92, Latitude: 79.078669, Longitude: -9.548909, Vul: 12.30
Timestamp: 2016-08-20T15:31:22.001Z, BatteryV: 10.89, Latitude: 79.078131, Longitude: -9.561952, Vul: 12.33
Timestamp: 2016-08-20T15:00:23.001Z, BatteryV: 10.86, Latitude: 79.077114, Longitude: -9.571789, Vul: 12.30
Timestamp: 2016-08-20T14:23:19.001Z, BatteryV: 10.86, Latitude: 79.076045, Longitude: -9.576710, Vul: 12.30
Timestamp: 2016-08-20T13:30:09.001Z, BatteryV: 10.77, Latitude: 79.075622, Longitude: -9.576525, Vul: 12.30
Timestamp: 2016-08-20T13:00:07.001Z, BatteryV: 10.89, Latitude: 79.075872, Longitude: -9.571802, Vul: 12.30
Timestamp: 2016-08-20T12:30:07.001Z, BatteryV: 10.89, Latitude: 79.076710, Longitude: -9.567686, Vul: 12.33
Timestamp: 2016-08-20T12:00:07.001Z, BatteryV: 10.80, Latitude: 79.077421, Longitude: -9.563994, Vul: 12.30
Timestamp: 2016-08-20T11:30:36.001Z, BatteryV: 10.86, Latitude: 79.078534, Longitude: -9.557254, Vul: 12.27
Timestamp: 2016-08-20T11:00:06.001Z, BatteryV: 10.86, Latitude: 79.080582, Longitude: -9.548781, Vul: 12.27
Timestamp: 2016-08-20T10:30:36.001Z, BatteryV: 10.83, Latitude: 79.083014, Longitude: -9.539552, Vul: 12.27
Timestamp: 2016-08-20T10:00:07.001Z, BatteryV: 10.80, Latitude: 79.085920, Longitude: -9.532115, Vul: 12.27
Timestamp: 2016-08-20T09:26:00.001Z, BatteryV: 10.68, Latitude: 79.088979, Longitude: -9.521862, Vul: 12.24
Timestamp: 2016-08-19T11:00:09.001Z, BatteryV: 10.95, Latitude: 79.094150, Longitude: -10.003014, Vul: 12.36
Timestamp: 2016-08-19T10:30:59.001Z, BatteryV: 10.92, Latitude: 79.093811, Longitude: -9.996173, Vul: 12.36
Timestamp: 2016-08-19T10:01:00.001Z, BatteryV: 10.89, Latitude: 79.093498, Longitude: -9.988109, Vul: 12.36
Timestamp: 2016-08-19T09:30:06.001Z, BatteryV: 10.92, Latitude: 79.094118, Longitude: -9.977370, Vul: 12.36
Timestamp: 2016-08-19T09:00:35.001Z, BatteryV: 10.95, Latitude: 79.095795, Longitude: -9.968941, Vul: 12.36
Timestamp: 2016-08-19T08:31:35.001Z, BatteryV: 10.92, Latitude: 79.097830, Longitude: -9.961530, Vul: 12.33
Timestamp: 2016-08-19T08:00:07.001Z, BatteryV: 10.65, Latitude: 79.100928, Longitude: -9.955578, Vul: 12.33
Timestamp: 2016-08-19T07:32:01.001Z, BatteryV: 10.65, Latitude: 79.104077, Longitude: -9.953280, Vul: 12.33
Timestamp: 2016-08-19T07:00:09.001Z, BatteryV: 10.83, Latitude: 79.107680, Longitude: -9.952781, Vul: 12.33
Timestamp: 2016-08-19T06:32:53.001Z, BatteryV: 10.89, Latitude: 79.110906, Longitude: -9.955552, Vul: 12.30
Timestamp: 2016-08-18T18:30:08.001Z, BatteryV: 10.95, Latitude: 79.149133, Longitude: -10.189472, Vul: 12.36
Timestamp: 2016-08-18T18:02:24.001Z, BatteryV: 10.98, Latitude: 79.150816, Longitude: -10.199699, Vul: 12.36
Timestamp: 2016-08-18T17:30:12.001Z, BatteryV: 10.98, Latitude: 79.152787, Longitude: -10.210650, Vul: 12.39
Timestamp: 2016-08-18T17:00:07.001Z, BatteryV: 10.95, Latitude: 79.154822, Longitude: -10.221952, Vul: 12.39
Timestamp: 2016-08-18T16:30:36.001Z, BatteryV: 10.95, Latitude: 79.157146, Longitude: -10.234816, Vul: 12.39
Timestamp: 2016-08-18T16:00:07.001Z, BatteryV: 10.95, Latitude: 79.159194, Longitude: -10.251270, Vul: 12.39
Timestamp: 2016-08-18T15:30:07.001Z, BatteryV: 10.89, Latitude: 79.160499, Longitude: -10.270176, Vul: 12.36
Timestamp: 2016-08-18T15:02:23.001Z, BatteryV: 10.95, Latitude: 79.161030, Longitude: -10.286253, Vul: 12.36
Timestamp: 2016-08-18T14:30:06.001Z, BatteryV: 10.86, Latitude: 79.161331, Longitude: -10.305101, Vul: 12.36
Timestamp: 2016-08-18T14:00:36.001Z, BatteryV: 10.89, Latitude: 79.161376, Longitude: -10.322042, Vul: 12.36
Timestamp: 2016-08-18T13:30:09.001Z, BatteryV: 10.89, Latitude: 79.161459, Longitude: -10.338682, Vul: 12.33
Timestamp: 2016-08-18T13:00:07.001Z, BatteryV: 10.80, Latitude: 79.161472, Longitude: -10.355066, Vul: 12.36
Timestamp: 2016-08-18T12:30:06.001Z, BatteryV: 10.83, Latitude: 79.161139, Longitude: -10.368864, Vul: 12.33
Timestamp: 2016-08-18T12:03:08.001Z, BatteryV: 10.65, Latitude: 79.160224, Longitude: -10.378214, Vul: 12.30
Timestamp: 2016-08-17T11:00:06.001Z, BatteryV: 10.98, Latitude: 79.184026, Longitude: -10.684915, Vul: 12.42
Timestamp: 2016-08-12T21:30:07.001Z, BatteryV: 11.55, Latitude: 79.103706, Longitude: -11.155341, Vul: 12.84
Timestamp: 2016-08-12T21:00:13.001Z, BatteryV: 11.58, Latitude: 79.099251, Longitude: -11.156339, Vul: 12.84
Timestamp: 2016-08-12T20:30:05.001Z, BatteryV: 11.52, Latitude: 79.094445, Longitude: -11.154899, Vul: 12.84
Timestamp: 2016-08-12T17:30:13.001Z, BatteryV: 11.46, Latitude: 79.073709, Longitude: -11.126285, Vul: 12.84
Timestamp: 2016-08-12T17:00:18.001Z, BatteryV: 11.58, Latitude: 79.072461, Longitude: -11.118029, Vul: 12.81
Timestamp: 2016-08-12T16:30:08.001Z, BatteryV: 11.61, Latitude: 79.071443, Longitude: -11.111360, Vul: 12.84
Timestamp: 2016-08-12T16:00:36.001Z, BatteryV: 11.61, Latitude: 79.070515, Longitude: -11.106918, Vul: 12.84
Timestamp: 2016-08-12T15:30:12.001Z, BatteryV: 11.55, Latitude: 79.070125, Longitude: -11.104237, Vul: 12.84
Timestamp: 2016-08-12T15:00:07.001Z, BatteryV: 11.49, Latitude: 79.069331, Longitude: -11.102317, Vul: 12.81
Timestamp: 2016-08-12T14:30:36.001Z, BatteryV: 11.55, Latitude: 79.068448, Longitude: -11.100608, Vul: 12.84
Timestamp: 2016-08-12T14:00:13.001Z, BatteryV: 11.58, Latitude: 79.067725, Longitude: -11.099936, Vul: 12.84
Timestamp: 2016-08-12T13:30:07.001Z, BatteryV: 11.58, Latitude: 79.067130, Longitude: -11.100934, Vul: 12.84
Timestamp: 2016-08-12T13:00:06.001Z, BatteryV: 11.58, Latitude: 79.066464, Longitude: -11.101984, Vul: 12.84
Timestamp: 2016-08-12T12:30:06.001Z, BatteryV: 11.58, Latitude: 79.065414, Longitude: -11.104198, Vul: 12.81
Timestamp: 2016-08-12T12:00:53.001Z, BatteryV: 11.55, Latitude: 79.064051, Longitude: -11.106515, Vul: 12.81
Timestamp: 2016-08-12T11:30:53.001Z, BatteryV: 11.52, Latitude: 79.062202, Longitude: -11.108435, Vul: 12.81
Timestamp: 2016-08-12T11:01:00.001Z, BatteryV: 11.46, Latitude: 79.059981, Longitude: -11.109357, Vul: 12.81
Timestamp: 2016-08-12T10:30:07.001Z, BatteryV: 11.49, Latitude: 79.057274, Longitude: -11.105389, Vul: 12.81
Timestamp: 2016-08-12T10:00:06.001Z, BatteryV: 11.49, Latitude: 79.054458, Longitude: -11.099194, Vul: 12.78
Timestamp: 2016-08-12T09:32:05.001Z, BatteryV: 11.52, Latitude: 79.052416, Longitude: -11.090541, Vul: 12.78
Timestamp: 2016-08-12T00:33:00.001Z, BatteryV: 11.37, Latitude: 79.013139, Longitude: -10.948115, Vul: 12.81
Timestamp: 2016-08-11T09:01:53.001Z, BatteryV: 11.61, Latitude: 78.923610, Longitude: -10.711642, Vul: 12.90
Timestamp: 2016-08-11T08:30:21.001Z, BatteryV: 11.67, Latitude: 78.921722, Longitude: -10.708986, Vul: 12.90
Timestamp: 2016-08-11T08:00:35.001Z, BatteryV: 11.61, Latitude: 78.920032, Longitude: -10.708230, Vul: 12.93
Timestamp: 2016-08-11T07:30:07.001Z, BatteryV: 11.67, Latitude: 78.918451, Longitude: -10.710451, Vul: 12.93
Timestamp: 2016-08-11T07:01:58.001Z, BatteryV: 11.61, Latitude: 78.916922, Longitude: -10.713619, Vul: 12.90
Timestamp: 2016-08-11T06:31:54.001Z, BatteryV: 11.64, Latitude: 78.915238, Longitude: -10.717395, Vul: 12.90
Timestamp: 2016-08-11T05:00:06.001Z, BatteryV: 11.55, Latitude: 78.906618, Longitude: -10.717472, Vul: 12.90
Timestamp: 2016-08-11T04:32:06.001Z, BatteryV: 11.55, Latitude: 78.903706, Longitude: -10.713421, Vul: 12.87
Timestamp: 2016-08-10T15:30:05.001Z, BatteryV: 11.58, Latitude: 78.851904, Longitude: -10.517779, Vul: 12.99
Timestamp: 2016-08-10T15:00:06.001Z, BatteryV: 11.73, Latitude: 78.851520, Longitude: -10.503802, Vul: 12.99
Timestamp: 2016-08-10T14:30:36.001Z, BatteryV: 11.70, Latitude: 78.851680, Longitude: -10.490496, Vul: 12.99
Timestamp: 2016-08-10T14:00:10.001Z, BatteryV: 11.70, Latitude: 78.852205, Longitude: -10.478534, Vul: 12.99
Timestamp: 2016-08-10T13:30:53.001Z, BatteryV: 11.67, Latitude: 78.853306, Longitude: -10.466694, Vul: 12.99
Timestamp: 2016-08-10T13:00:08.001Z, BatteryV: 11.67, Latitude: 78.854227, Longitude: -10.454240, Vul: 12.99
Timestamp: 2016-08-10T12:30:08.001Z, BatteryV: 11.67, Latitude: 78.855245, Longitude: -10.444211, Vul: 12.99
Timestamp: 2016-08-10T12:00:36.001Z, BatteryV: 11.70, Latitude: 78.856301, Longitude: -10.437267, Vul: 12.99
Timestamp: 2016-08-10T11:30:08.001Z, BatteryV: 11.70, Latitude: 78.857766, Longitude: -10.431738, Vul: 12.96
Timestamp: 2016-08-10T11:01:05.001Z, BatteryV: 11.64, Latitude: 78.859072, Longitude: -10.429958, Vul: 12.96
Timestamp: 2016-08-10T10:30:35.001Z, BatteryV: 11.70, Latitude: 78.860128, Longitude: -10.430701, Vul: 12.99
Timestamp: 2016-08-10T10:00:07.001Z, BatteryV: 11.70, Latitude: 78.861242, Longitude: -10.434016, Vul: 12.99
Timestamp: 2016-08-10T09:30:07.001Z, BatteryV: 11.67, Latitude: 78.861632, Longitude: -10.438138, Vul: 12.99
Timestamp: 2016-08-10T09:01:07.001Z, BatteryV: 11.73, Latitude: 78.861248, Longitude: -10.442867, Vul: 12.96
Timestamp: 2016-08-10T08:30:08.001Z, BatteryV: 11.67, Latitude: 78.860781, Longitude: -10.447098, Vul: 12.96
Timestamp: 2016-08-10T08:02:35.001Z, BatteryV: 11.64, Latitude: 78.860051, Longitude: -10.452237, Vul: 12.93
Timestamp: 2016-08-10T07:30:06.001Z, BatteryV: 11.58, Latitude: 78.858528, Longitude: -10.459731, Vul: 12.96
Timestamp: 2016-08-10T05:01:36.001Z, BatteryV: 11.55, Latitude: 78.849779, Longitude: -10.485626, Vul: 12.96
Timestamp: 2016-08-10T04:30:12.001Z, BatteryV: 11.64, Latitude: 78.847904, Longitude: -10.488307, Vul: 12.93
Timestamp: 2016-08-09T03:00:31.001Z, BatteryV: 11.79, Latitude: 78.833306, Longitude: -10.573664, Vul: 13.11
Timestamp: 2016-08-09T02:30:13.001Z, BatteryV: 11.82, Latitude: 78.835258, Longitude: -10.564755, Vul: 13.11
Timestamp: 2016-08-09T02:00:36.001Z, BatteryV: 11.61, Latitude: 78.837056, Longitude: -10.552672, Vul: 13.08
Timestamp: 2016-08-09T01:34:57.001Z, BatteryV: 11.76, Latitude: 78.840646, Longitude: -10.541472, Vul: 13.08
Timestamp: 2016-08-09T01:00:06.001Z, BatteryV: 11.76, Latitude: 78.846714, Longitude: -10.528992, Vul: 13.14
Timestamp: 2016-08-09T00:30:53.001Z, BatteryV: 11.82, Latitude: 78.851322, Longitude: -10.519226, Vul: 13.14
Timestamp: 2016-08-09T00:00:38.001Z, BatteryV: 11.73, Latitude: 78.856384, Longitude: -10.506848, Vul: 13.14
Timestamp: 2016-08-08T23:30:13.001Z, BatteryV: 11.85, Latitude: 78.862042, Longitude: -10.492256, Vul: 13.14
Timestamp: 2016-08-08T23:01:06.001Z, BatteryV: 11.76, Latitude: 78.867750, Longitude: -10.478656, Vul: 13.14
Timestamp: 2016-08-08T22:30:14.001Z, BatteryV: 11.82, Latitude: 78.873530, Longitude: -10.467053, Vul: 13.11
Timestamp: 2016-08-08T22:00:18.001Z, BatteryV: 11.61, Latitude: 78.879590, Longitude: -10.459315, Vul: 13.11
Timestamp: 2016-08-08T21:30:10.001Z, BatteryV: 11.79, Latitude: 78.885216, Longitude: -10.457197, Vul: 13.11
Timestamp: 2016-08-08T20:30:13.001Z, BatteryV: 11.85, Latitude: 78.897344, Longitude: -10.459462, Vul: 13.14
Timestamp: 2016-08-08T20:00:12.001Z, BatteryV: 11.82, Latitude: 78.902726, Longitude: -10.464288, Vul: 13.14
Timestamp: 2016-08-08T19:30:35.001Z, BatteryV: 11.82, Latitude: 78.907584, Longitude: -10.468410, Vul: 13.14
Timestamp: 2016-08-08T19:00:07.001Z, BatteryV: 11.82, Latitude: 78.911731, Longitude: -10.469786, Vul: 13.14
Timestamp: 2016-08-08T18:30:36.001Z, BatteryV: 11.79, Latitude: 78.915238, Longitude: -10.468410, Vul: 13.11
Timestamp: 2016-08-08T18:00:08.001Z, BatteryV: 11.82, Latitude: 78.919078, Longitude: -10.462458, Vul: 13.14
Timestamp: 2016-08-08T17:30:10.001Z, BatteryV: 11.82, Latitude: 78.922195, Longitude: -10.452499, Vul: 13.14
Timestamp: 2016-08-08T17:01:00.001Z, BatteryV: 11.79, Latitude: 78.925434, Longitude: -10.443277, Vul: 13.14
Timestamp: 2016-08-08T16:30:36.001Z, BatteryV: 11.76, Latitude: 78.928467, Longitude: -10.430643, Vul: 13.14
Timestamp: 2016-08-08T16:00:36.001Z, BatteryV: 11.76, Latitude: 78.931354, Longitude: -10.418317, Vul: 13.11
Timestamp: 2016-08-08T15:00:06.001Z, BatteryV: 11.79, Latitude: 78.935648, Longitude: -10.390746, Vul: 13.14
Timestamp: 2016-08-08T14:32:11.001Z, BatteryV: 11.82, Latitude: 78.937939, Longitude: -10.379770, Vul: 13.11
Timestamp: 2016-08-08T13:00:08.001Z, BatteryV: 11.73, Latitude: 78.950515, Longitude: -10.335110, Vul: 13.11
Timestamp: 2016-08-08T12:34:35.001Z, BatteryV: 11.82, Latitude: 78.954387, Longitude: -10.329888, Vul: 13.11
Timestamp: 2016-08-08T12:00:12.001Z, BatteryV: 11.76, Latitude: 78.960838, Longitude: -10.320070, Vul: 13.14
Timestamp: 2016-08-08T11:31:06.001Z, BatteryV: 11.70, Latitude: 78.967130, Longitude: -10.312147, Vul: 13.14
Timestamp: 2016-08-08T11:00:13.001Z, BatteryV: 11.82, Latitude: 78.974765, Longitude: -10.302496, Vul: 13.14
Timestamp: 2016-08-08T10:32:28.001Z, BatteryV: 11.58, Latitude: 78.981651, Longitude: -10.298944, Vul: 13.11
Timestamp: 2016-08-08T08:31:06.001Z, BatteryV: 11.85, Latitude: 79.012512, Longitude: -10.298394, Vul: 13.14
Timestamp: 2016-08-08T07:30:11.001Z, BatteryV: 11.79, Latitude: 79.028365, Longitude: -10.307110, Vul: 13.17
Timestamp: 2016-08-08T07:00:06.001Z, BatteryV: 11.79, Latitude: 79.034605, Longitude: -10.301850, Vul: 13.17
Timestamp: 2016-08-08T06:30:10.001Z, BatteryV: 11.76, Latitude: 79.038816, Longitude: -10.295456, Vul: 13.17
Timestamp: 2016-08-08T05:30:16.001Z, BatteryV: 11.82, Latitude: 79.043526, Longitude: -10.272832, Vul: 13.14
Timestamp: 2016-08-08T05:01:06.001Z, BatteryV: 11.85, Latitude: 79.047974, Longitude: -10.254093, Vul: 13.17
Timestamp: 2016-08-08T04:31:23.001Z, BatteryV: 11.82, Latitude: 79.052640, Longitude: -10.231667, Vul: 13.17
Timestamp: 2016-08-08T03:30:33.001Z, BatteryV: 11.73, Latitude: 79.062906, Longitude: -10.167411, Vul: 13.17
Timestamp: 2016-08-08T03:00:13.001Z, BatteryV: 11.85, Latitude: 79.068461, Longitude: -10.128557, Vul: 13.20
Timestamp: 2016-08-08T02:31:54.001Z, BatteryV: 11.82, Latitude: 79.074010, Longitude: -10.093107, Vul: 13.17
Timestamp: 2016-08-08T02:00:26.001Z, BatteryV: 11.88, Latitude: 79.082541, Longitude: -10.053344, Vul: 13.23
Timestamp: 2016-08-08T01:32:29.001Z, BatteryV: 11.88, Latitude: 79.091270, Longitude: -10.016858, Vul: 13.20
Timestamp: 2016-08-07T21:30:06.001Z, BatteryV: 11.88, Latitude: 79.162470, Longitude: -9.804909, Vul: 13.26
Timestamp: 2016-08-07T21:01:29.001Z, BatteryV: 11.94, Latitude: 79.171174, Longitude: -9.795091, Vul: 13.26
Timestamp: 2016-08-07T20:30:06.001Z, BatteryV: 11.91, Latitude: 79.180442, Longitude: -9.789446, Vul: 13.26
Timestamp: 2016-08-07T20:00:13.001Z, BatteryV: 11.88, Latitude: 79.188250, Longitude: -9.787334, Vul: 13.26
Timestamp: 2016-08-07T19:31:54.001Z, BatteryV: 11.91, Latitude: 79.194758, Longitude: -9.792934, Vul: 13.23
Timestamp: 2016-08-07T18:00:12.001Z, BatteryV: 12.00, Latitude: 79.211821, Longitude: -9.806803, Vul: 13.29
Timestamp: 2016-08-07T17:34:54.001Z, BatteryV: 11.91, Latitude: 79.214125, Longitude: -9.802694, Vul: 13.26
Timestamp: 2016-08-07T17:00:13.001Z, BatteryV: 12.06, Latitude: 79.216147, Longitude: -9.801875, Vul: 13.29
Timestamp: 2016-08-07T16:30:36.001Z, BatteryV: 12.06, Latitude: 79.216147, Longitude: -9.799757, Vul: 13.32
Timestamp: 2016-08-07T16:00:12.001Z, BatteryV: 12.06, Latitude: 79.216998, Longitude: -9.791494, Vul: 13.32
Timestamp: 2016-08-07T15:30:12.001Z, BatteryV: 12.06, Latitude: 79.217517, Longitude: -9.775994, Vul: 13.32
Timestamp: 2016-08-07T15:01:23.001Z, BatteryV: 12.09, Latitude: 79.217997, Longitude: -9.759802, Vul: 13.32
Timestamp: 2016-08-07T14:30:07.001Z, BatteryV: 12.06, Latitude: 79.219021, Longitude: -9.738790, Vul: 13.32
Timestamp: 2016-08-07T14:00:07.001Z, BatteryV: 12.06, Latitude: 79.221382, Longitude: -9.716026, Vul: 13.32
Timestamp: 2016-08-07T13:30:36.001Z, BatteryV: 12.09, Latitude: 79.224493, Longitude: -9.692480, Vul: 13.32
Timestamp: 2016-08-07T13:00:08.001Z, BatteryV: 12.09, Latitude: 79.228845, Longitude: -9.667622, Vul: 13.32
Timestamp: 2016-08-07T12:30:06.001Z, BatteryV: 12.06, Latitude: 79.233997, Longitude: -9.645440, Vul: 13.32
Timestamp: 2016-08-07T12:00:36.001Z, BatteryV: 12.09, Latitude: 79.240115, Longitude: -9.628000, Vul: 13.32
Timestamp: 2016-08-07T11:30:09.001Z, BatteryV: 12.09, Latitude: 79.246835, Longitude: -9.613792, Vul: 13.29
Timestamp: 2016-08-07T11:00:06.001Z, BatteryV: 12.06, Latitude: 79.253632, Longitude: -9.603520, Vul: 13.35
Timestamp: 2016-08-07T10:30:06.001Z, BatteryV: 12.09, Latitude: 79.259955, Longitude: -9.598835, Vul: 13.32
Timestamp: 2016-08-07T10:00:06.001Z, BatteryV: 12.09, Latitude: 79.264986, Longitude: -9.599744, Vul: 13.32
Timestamp: 2016-08-07T09:30:36.001Z, BatteryV: 12.12, Latitude: 79.269638, Longitude: -9.604691, Vul: 13.29
Timestamp: 2016-08-07T09:00:09.001Z, BatteryV: 12.09, Latitude: 79.273498, Longitude: -9.617158, Vul: 13.32
Timestamp: 2016-08-07T08:30:08.001Z, BatteryV: 12.06, Latitude: 79.276147, Longitude: -9.628013, Vul: 13.32
Timestamp: 2016-08-07T08:00:08.001Z, BatteryV: 12.06, Latitude: 79.278182, Longitude: -9.637600, Vul: 13.32
Timestamp: 2016-08-07T07:30:37.001Z, BatteryV: 12.09, Latitude: 79.279251, Longitude: -9.649344, Vul: 13.32
Timestamp: 2016-08-07T07:00:12.001Z, BatteryV: 12.12, Latitude: 79.278752, Longitude: -9.662624, Vul: 13.32
Timestamp: 2016-08-07T06:30:13.001Z, BatteryV: 12.09, Latitude: 79.278304, Longitude: -9.670784, Vul: 13.35
Timestamp: 2016-08-07T06:00:12.001Z, BatteryV: 12.06, Latitude: 79.278080, Longitude: -9.672512, Vul: 13.32
Timestamp: 2016-08-07T05:30:36.001Z, BatteryV: 12.06, Latitude: 79.277850, Longitude: -9.673030, Vul: 13.32
Timestamp: 2016-08-07T05:00:12.001Z, BatteryV: 12.09, Latitude: 79.278278, Longitude: -9.673939, Vul: 13.32
Timestamp: 2016-08-07T04:30:07.001Z, BatteryV: 12.06, Latitude: 79.278682, Longitude: -9.673440, Vul: 13.35
Timestamp: 2016-08-07T04:00:07.001Z, BatteryV: 12.09, Latitude: 79.279200, Longitude: -9.676442, Vul: 13.32
Timestamp: 2016-08-07T03:30:36.001Z, BatteryV: 12.09, Latitude: 79.280147, Longitude: -9.681856, Vul: 13.32
Timestamp: 2016-08-07T03:00:06.001Z, BatteryV: 12.09, Latitude: 79.281542, Longitude: -9.686810, Vul: 13.35
Timestamp: 2016-08-07T02:30:36.001Z, BatteryV: 12.09, Latitude: 79.283443, Longitude: -9.691725, Vul: 13.32
Timestamp: 2016-08-07T02:00:06.001Z, BatteryV: 12.12, Latitude: 79.285504, Longitude: -9.697619, Vul: 13.32
Timestamp: 2016-08-07T01:30:07.001Z, BatteryV: 12.09, Latitude: 79.286995, Longitude: -9.704813, Vul: 13.32
Timestamp: 2016-08-07T01:00:07.001Z, BatteryV: 12.06, Latitude: 79.287539, Longitude: -9.713434, Vul: 13.32
Timestamp: 2016-08-07T00:30:36.001Z, BatteryV: 12.12, Latitude: 79.288250, Longitude: -9.720358, Vul: 13.35
Timestamp: 2016-08-07T00:00:06.001Z, BatteryV: 12.15, Latitude: 79.288813, Longitude: -9.723949, Vul: 13.35
Timestamp: 2016-08-06T23:30:34.001Z, BatteryV: 12.12, Latitude: 79.289523, Longitude: -9.725555, Vul: 13.32
Timestamp: 2016-08-06T23:00:13.001Z, BatteryV: 12.15, Latitude: 79.290272, Longitude: -9.726432, Vul: 13.32
Timestamp: 2016-08-06T22:30:13.001Z, BatteryV: 12.15, Latitude: 79.291078, Longitude: -9.729523, Vul: 13.32
Timestamp: 2016-08-06T22:00:12.001Z, BatteryV: 12.15, Latitude: 79.291373, Longitude: -9.733325, Vul: 13.32
Timestamp: 2016-08-06T21:30:36.001Z, BatteryV: 12.09, Latitude: 79.291206, Longitude: -9.737382, Vul: 13.32
Timestamp: 2016-08-06T21:00:12.001Z, BatteryV: 12.09, Latitude: 79.291187, Longitude: -9.740704, Vul: 13.35
Timestamp: 2016-08-06T20:30:13.001Z, BatteryV: 12.03, Latitude: 79.291917, Longitude: -9.742554, Vul: 13.32
Timestamp: 2016-08-06T20:00:13.001Z, BatteryV: 12.09, Latitude: 79.293158, Longitude: -9.744134, Vul: 13.32
Timestamp: 2016-08-06T19:30:12.001Z, BatteryV: 12.09, Latitude: 79.294438, Longitude: -9.743923, Vul: 13.35
Timestamp: 2016-08-06T19:00:36.001Z, BatteryV: 12.09, Latitude: 79.295757, Longitude: -9.744774, Vul: 13.35
Timestamp: 2016-08-06T18:30:12.001Z, BatteryV: 12.06, Latitude: 79.297088, Longitude: -9.748525, Vul: 13.32
Timestamp: 2016-08-06T18:00:07.001Z, BatteryV: 12.09, Latitude: 79.298509, Longitude: -9.753549, Vul: 13.35
Timestamp: 2016-08-06T17:30:07.001Z, BatteryV: 12.06, Latitude: 79.299302, Longitude: -9.760813, Vul: 13.35
Timestamp: 2016-08-06T17:00:06.001Z, BatteryV: 12.09, Latitude: 79.299085, Longitude: -9.768640, Vul: 13.32
Timestamp: 2016-08-06T16:30:35.001Z, BatteryV: 12.09, Latitude: 79.298163, Longitude: -9.776365, Vul: 13.35
Timestamp: 2016-08-06T16:00:36.001Z, BatteryV: 12.09, Latitude: 79.297018, Longitude: -9.782534, Vul: 13.35
Timestamp: 2016-08-06T15:30:06.001Z, BatteryV: 12.12, Latitude: 79.295930, Longitude: -9.785632, Vul: 13.32
Timestamp: 2016-08-06T15:00:36.001Z, BatteryV: 12.15, Latitude: 79.294445, Longitude: -9.782778, Vul: 13.32
Timestamp: 2016-08-06T14:30:06.001Z, BatteryV: 12.12, Latitude: 79.292224, Longitude: -9.777197, Vul: 13.32
Timestamp: 2016-08-06T14:00:06.001Z, BatteryV: 12.12, Latitude: 79.290675, Longitude: -9.769536, Vul: 13.32
Timestamp: 2016-08-06T13:30:05.001Z, BatteryV: 12.12, Latitude: 79.289472, Longitude: -9.758208, Vul: 13.32
Timestamp: 2016-08-06T13:00:36.001Z, BatteryV: 12.12, Latitude: 79.288890, Longitude: -9.741971, Vul: 13.32
Timestamp: 2016-08-06T12:30:13.001Z, BatteryV: 12.12, Latitude: 79.288358, Longitude: -9.722509, Vul: 13.32
Timestamp: 2016-08-06T12:00:13.001Z, BatteryV: 12.12, Latitude: 79.288128, Longitude: -9.703590, Vul: 13.35
Timestamp: 2016-08-06T11:30:12.001Z, BatteryV: 12.15, Latitude: 79.288461, Longitude: -9.683437, Vul: 13.32
Timestamp: 2016-08-06T11:00:12.001Z, BatteryV: 12.15, Latitude: 79.289626, Longitude: -9.662310, Vul: 13.32
Timestamp: 2016-08-06T10:30:08.001Z, BatteryV: 12.15, Latitude: 79.291738, Longitude: -9.641786, Vul: 13.32
Timestamp: 2016-08-06T10:00:36.001Z, BatteryV: 12.12, Latitude: 79.294349, Longitude: -9.624077, Vul: 13.32
Timestamp: 2016-08-06T09:30:13.001Z, BatteryV: 12.15, Latitude: 79.297312, Longitude: -9.609990, Vul: 13.35
Timestamp: 2016-08-06T09:00:12.001Z, BatteryV: 12.09, Latitude: 79.299693, Longitude: -9.603315, Vul: 13.35
Timestamp: 2016-08-06T08:30:12.001Z, BatteryV: 12.12, Latitude: 79.301907, Longitude: -9.601197, Vul: 13.35
Timestamp: 2016-08-06T08:00:12.001Z, BatteryV: 12.12, Latitude: 79.305165, Longitude: -9.602778, Vul: 13.35
Timestamp: 2016-08-06T07:30:36.001Z, BatteryV: 12.12, Latitude: 79.308038, Longitude: -9.609722, Vul: 13.35
Timestamp: 2016-08-06T07:00:07.001Z, BatteryV: 12.12, Latitude: 79.310336, Longitude: -9.620486, Vul: 13.35
Timestamp: 2016-08-06T06:30:06.001Z, BatteryV: 12.15, Latitude: 79.311872, Longitude: -9.635462, Vul: 13.35
Timestamp: 2016-08-06T06:00:06.001Z, BatteryV: 12.12, Latitude: 79.312301, Longitude: -9.654822, Vul: 13.35
Timestamp: 2016-08-06T05:30:36.001Z, BatteryV: 12.12, Latitude: 79.312102, Longitude: -9.674720, Vul: 13.35
Timestamp: 2016-08-06T05:00:06.001Z, BatteryV: 12.03, Latitude: 79.311206, Longitude: -9.693389, Vul: 13.32
Timestamp: 2016-08-06T04:30:07.001Z, BatteryV: 12.12, Latitude: 79.310035, Longitude: -9.709030, Vul: 13.35
Timestamp: 2016-08-06T04:00:07.001Z, BatteryV: 12.09, Latitude: 79.308038, Longitude: -9.723168, Vul: 13.35
Timestamp: 2016-08-06T03:30:36.001Z, BatteryV: 12.12, Latitude: 79.305094, Longitude: -9.739315, Vul: 13.35
Timestamp: 2016-08-06T03:00:06.001Z, BatteryV: 12.12, Latitude: 79.301267, Longitude: -9.753997, Vul: 13.35
Timestamp: 2016-08-06T02:30:36.001Z, BatteryV: 12.09, Latitude: 79.297606, Longitude: -9.763648, Vul: 13.35
Timestamp: 2016-08-06T02:00:13.001Z, BatteryV: 12.09, Latitude: 79.294451, Longitude: -9.767821, Vul: 13.35
Timestamp: 2016-08-06T01:30:13.001Z, BatteryV: 12.12, Latitude: 79.291597, Longitude: -9.769446, Vul: 13.35
Timestamp: 2016-08-06T01:00:12.001Z, BatteryV: 12.09, Latitude: 79.289306, Longitude: -9.771667, Vul: 13.35
Timestamp: 2016-08-06T00:30:36.001Z, BatteryV: 12.12, Latitude: 79.287366, Longitude: -9.775162, Vul: 13.35
Timestamp: 2016-08-06T00:00:12.001Z, BatteryV: 12.12, Latitude: 79.285254, Longitude: -9.779322, Vul: 13.35
Timestamp: 2016-08-05T23:30:13.001Z, BatteryV: 12.12, Latitude: 79.283616, Longitude: -9.778912, Vul: 13.35
Timestamp: 2016-08-05T23:00:13.001Z, BatteryV: 12.12, Latitude: 79.282298, Longitude: -9.774586, Vul: 13.38
Timestamp: 2016-08-05T22:30:36.001Z, BatteryV: 12.15, Latitude: 79.281190, Longitude: -9.772224, Vul: 13.35
Timestamp: 2016-08-05T22:00:12.001Z, BatteryV: 12.15, Latitude: 79.279123, Longitude: -9.770323, Vul: 13.35
Timestamp: 2016-08-05T21:30:12.001Z, BatteryV: 12.15, Latitude: 79.277037, Longitude: -9.766278, Vul: 13.35
Timestamp: 2016-08-05T21:00:36.001Z, BatteryV: 12.15, Latitude: 79.275648, Longitude: -9.760723, Vul: 13.35
Timestamp: 2016-08-05T20:30:07.001Z, BatteryV: 12.12, Latitude: 79.274682, Longitude: -9.757203, Vul: 13.35
Timestamp: 2016-08-05T20:00:06.001Z, BatteryV: 12.12, Latitude: 79.273939, Longitude: -9.756864, Vul: 13.35
Timestamp: 2016-08-05T19:30:06.001Z, BatteryV: 12.18, Latitude: 79.273261, Longitude: -9.758797, Vul: 13.35
Timestamp: 2016-08-05T19:00:06.001Z, BatteryV: 12.15, Latitude: 79.272384, Longitude: -9.763341, Vul: 13.38
Timestamp: 2016-08-05T18:30:36.001Z, BatteryV: 12.15, Latitude: 79.271424, Longitude: -9.772333, Vul: 13.35
Timestamp: 2016-08-05T18:00:07.001Z, BatteryV: 12.15, Latitude: 79.270669, Longitude: -9.787699, Vul: 13.35
Timestamp: 2016-08-05T17:30:06.001Z, BatteryV: 12.12, Latitude: 79.269638, Longitude: -9.806528, Vul: 13.38
Timestamp: 2016-08-05T17:00:06.001Z, BatteryV: 12.12, Latitude: 79.268256, Longitude: -9.825907, Vul: 13.35
Timestamp: 2016-08-05T16:30:11.001Z, BatteryV: 12.12, Latitude: 79.265747, Longitude: -9.844851, Vul: 13.35
Timestamp: 2016-08-05T16:00:36.001Z, BatteryV: 12.18, Latitude: 79.262522, Longitude: -9.861542, Vul: 13.35
Timestamp: 2016-08-05T15:30:09.001Z, BatteryV: 12.15, Latitude: 79.259245, Longitude: -9.876678, Vul: 13.35
Timestamp: 2016-08-05T15:00:36.001Z, BatteryV: 12.15, Latitude: 79.255699, Longitude: -9.890982, Vul: 13.35
Timestamp: 2016-08-05T14:30:09.001Z, BatteryV: 12.15, Latitude: 79.251597, Longitude: -9.905293, Vul: 13.35
Timestamp: 2016-08-05T14:00:08.001Z, BatteryV: 12.15, Latitude: 79.247238, Longitude: -9.916122, Vul: 13.35
Timestamp: 2016-08-05T13:30:08.001Z, BatteryV: 12.18, Latitude: 79.242874, Longitude: -9.923738, Vul: 13.35
Timestamp: 2016-08-05T13:00:08.001Z, BatteryV: 12.18, Latitude: 79.238131, Longitude: -9.924794, Vul: 13.35
Timestamp: 2016-08-05T12:30:37.001Z, BatteryV: 12.18, Latitude: 79.233376, Longitude: -9.921107, Vul: 13.35
Timestamp: 2016-08-05T12:00:08.001Z, BatteryV: 12.21, Latitude: 79.228832, Longitude: -9.914259, Vul: 13.35
Timestamp: 2016-08-05T11:30:07.001Z, BatteryV: 12.21, Latitude: 79.225050, Longitude: -9.903885, Vul: 13.35
Timestamp: 2016-08-05T11:00:07.001Z, BatteryV: 12.15, Latitude: 79.221978, Longitude: -9.889581, Vul: 13.32
Timestamp: 2016-08-05T10:30:07.001Z, BatteryV: 12.18, Latitude: 79.219827, Longitude: -9.874784, Vul: 13.35
Timestamp: 2016-08-05T10:00:36.001Z, BatteryV: 12.18, Latitude: 79.218829, Longitude: -9.859642, Vul: 13.35
Timestamp: 2016-08-05T09:30:07.001Z, BatteryV: 12.21, Latitude: 79.218630, Longitude: -9.842515, Vul: 13.35
Timestamp: 2016-08-05T09:00:36.001Z, BatteryV: 12.24, Latitude: 79.218931, Longitude: -9.823046, Vul: 13.35
Timestamp: 2016-08-05T08:30:07.001Z, BatteryV: 12.21, Latitude: 79.219910, Longitude: -9.804819, Vul: 13.35
Timestamp: 2016-08-05T08:00:06.001Z, BatteryV: 12.15, Latitude: 79.221440, Longitude: -9.788646, Vul: 13.35
Timestamp: 2016-08-05T07:30:06.001Z, BatteryV: 12.15, Latitude: 79.223936, Longitude: -9.774778, Vul: 13.38
Timestamp: 2016-08-05T07:00:07.001Z, BatteryV: 12.12, Latitude: 79.227155, Longitude: -9.763040, Vul: 13.35
Timestamp: 2016-08-05T06:30:05.001Z, BatteryV: 12.15, Latitude: 79.230106, Longitude: -9.758362, Vul: 13.35
Timestamp: 2016-08-05T06:00:35.001Z, BatteryV: 12.15, Latitude: 79.232954, Longitude: -9.758829, Vul: 13.35
Timestamp: 2016-08-05T05:30:09.001Z, BatteryV: 12.18, Latitude: 79.235648, Longitude: -9.764710, Vul: 13.35
Timestamp: 2016-08-05T05:00:09.001Z, BatteryV: 12.15, Latitude: 79.237875, Longitude: -9.776851, Vul: 13.35
Timestamp: 2016-08-05T04:30:09.001Z, BatteryV: 12.15, Latitude: 79.239782, Longitude: -9.793139, Vul: 13.35
Timestamp: 2016-08-05T04:00:09.001Z, BatteryV: 12.15, Latitude: 79.241299, Longitude: -9.812838, Vul: 13.35
Timestamp: 2016-08-05T03:30:36.001Z, BatteryV: 12.18, Latitude: 79.241824, Longitude: -9.835834, Vul: 13.35
Timestamp: 2016-08-05T03:00:08.001Z, BatteryV: 12.15, Latitude: 79.241133, Longitude: -9.859507, Vul: 13.38
Timestamp: 2016-08-05T02:30:36.001Z, BatteryV: 12.15, Latitude: 79.238918, Longitude: -9.880467, Vul: 13.38
Timestamp: 2016-08-05T02:00:08.001Z, BatteryV: 12.12, Latitude: 79.236307, Longitude: -9.898803, Vul: 13.38
Timestamp: 2016-08-05T01:30:10.001Z, BatteryV: 12.15, Latitude: 79.233280, Longitude: -9.912915, Vul: 13.38
Timestamp: 2016-08-05T01:00:12.001Z, BatteryV: 12.15, Latitude: 79.228992, Longitude: -9.924704, Vul: 13.38
Timestamp: 2016-08-05T00:30:12.001Z, BatteryV: 12.15, Latitude: 79.224173, Longitude: -9.930918, Vul: 13.38
Timestamp: 2016-08-05T00:00:36.001Z, BatteryV: 12.18, Latitude: 79.219469, Longitude: -9.931629, Vul: 13.38
Timestamp: 2016-08-04T23:30:07.001Z, BatteryV: 12.21, Latitude: 79.215142, Longitude: -9.925965, Vul: 13.38
Timestamp: 2016-08-04T23:00:07.001Z, BatteryV: 12.24, Latitude: 79.211923, Longitude: -9.915021, Vul: 13.38
Timestamp: 2016-08-04T22:30:06.001Z, BatteryV: 12.24, Latitude: 79.209632, Longitude: -9.898912, Vul: 13.35
Timestamp: 2016-08-04T22:00:36.001Z, BatteryV: 12.27, Latitude: 79.207910, Longitude: -9.878483, Vul: 13.35
Timestamp: 2016-08-04T21:30:06.001Z, BatteryV: 12.24, Latitude: 79.207379, Longitude: -9.853798, Vul: 13.38
Timestamp: 2016-08-04T21:00:06.001Z, BatteryV: 12.27, Latitude: 79.208614, Longitude: -9.829594, Vul: 13.35
Timestamp: 2016-08-04T20:30:06.001Z, BatteryV: 12.24, Latitude: 79.211162, Longitude: -9.806470, Vul: 13.38
Timestamp: 2016-08-04T20:00:37.001Z, BatteryV: 12.27, Latitude: 79.214362, Longitude: -9.785376, Vul: 13.35
Timestamp: 2016-08-04T19:30:06.001Z, BatteryV: 12.30, Latitude: 79.218618, Longitude: -9.767277, Vul: 13.35
Timestamp: 2016-08-04T19:00:05.001Z, BatteryV: 12.24, Latitude: 79.223302, Longitude: -9.753325, Vul: 13.35
Timestamp: 2016-08-04T18:30:05.001Z, BatteryV: 12.27, Latitude: 79.228058, Longitude: -9.745523, Vul: 13.35
Timestamp: 2016-08-04T18:00:09.001Z, BatteryV: 12.27, Latitude: 79.232224, Longitude: -9.746150, Vul: 13.35
Timestamp: 2016-08-04T17:30:09.001Z, BatteryV: 12.27, Latitude: 79.235936, Longitude: -9.751597, Vul: 13.35
Timestamp: 2016-08-04T17:00:37.001Z, BatteryV: 12.30, Latitude: 79.239014, Longitude: -9.763168, Vul: 13.35
Timestamp: 2016-08-04T16:30:08.001Z, BatteryV: 12.27, Latitude: 79.240870, Longitude: -9.780557, Vul: 13.35
Timestamp: 2016-08-04T16:00:37.001Z, BatteryV: 12.27, Latitude: 79.241478, Longitude: -9.799840, Vul: 13.35
Timestamp: 2016-08-04T15:30:08.001Z, BatteryV: 12.27, Latitude: 79.241574, Longitude: -9.817709, Vul: 13.35
Timestamp: 2016-08-04T15:00:36.001Z, BatteryV: 12.24, Latitude: 79.240941, Longitude: -9.831494, Vul: 13.35
Timestamp: 2016-08-04T14:30:08.001Z, BatteryV: 12.21, Latitude: 79.239354, Longitude: -9.841926, Vul: 13.35
Timestamp: 2016-08-04T14:00:08.001Z, BatteryV: 12.24, Latitude: 79.237101, Longitude: -9.849011, Vul: 13.35
Timestamp: 2016-08-04T13:30:36.001Z, BatteryV: 12.21, Latitude: 79.233440, Longitude: -9.852390, Vul: 13.35
Timestamp: 2016-08-04T13:00:07.001Z, BatteryV: 12.18, Latitude: 79.229555, Longitude: -9.855456, Vul: 13.38
Timestamp: 2016-08-04T12:30:07.001Z, BatteryV: 12.18, Latitude: 79.226464, Longitude: -9.850758, Vul: 13.35
Timestamp: 2016-08-04T12:00:07.001Z, BatteryV: 12.18, Latitude: 79.224038, Longitude: -9.838765, Vul: 13.38
Timestamp: 2016-08-04T11:30:36.001Z, BatteryV: 12.21, Latitude: 79.221926, Longitude: -9.820768, Vul: 13.38
Timestamp: 2016-08-04T11:00:06.001Z, BatteryV: 12.24, Latitude: 79.220128, Longitude: -9.797786, Vul: 13.35
Timestamp: 2016-08-04T10:30:06.001Z, BatteryV: 12.24, Latitude: 79.219206, Longitude: -9.770694, Vul: 13.38
Timestamp: 2016-08-04T10:00:06.001Z, BatteryV: 12.21, Latitude: 79.218778, Longitude: -9.741894, Vul: 13.35
Timestamp: 2016-08-04T09:30:06.001Z, BatteryV: 12.21, Latitude: 79.219418, Longitude: -9.713248, Vul: 13.35
Timestamp: 2016-08-04T09:00:36.001Z, BatteryV: 12.21, Latitude: 79.221267, Longitude: -9.685619, Vul: 13.38
Timestamp: 2016-08-04T08:30:06.001Z, BatteryV: 12.21, Latitude: 79.224096, Longitude: -9.657811, Vul: 13.38
Timestamp: 2016-08-04T08:00:05.001Z, BatteryV: 12.18, Latitude: 79.227725, Longitude: -9.632794, Vul: 13.35
Timestamp: 2016-08-04T07:30:05.001Z, BatteryV: 12.18, Latitude: 79.231667, Longitude: -9.613370, Vul: 13.35
Timestamp: 2016-08-04T07:00:05.001Z, BatteryV: 12.18, Latitude: 79.235789, Longitude: -9.599661, Vul: 13.38
Timestamp: 2016-08-04T06:30:09.001Z, BatteryV: 12.15, Latitude: 79.239776, Longitude: -9.591366, Vul: 13.38
Timestamp: 2016-08-04T06:00:37.001Z, BatteryV: 12.15, Latitude: 79.243782, Longitude: -9.588902, Vul: 13.35
Timestamp: 2016-08-04T05:30:09.001Z, BatteryV: 12.15, Latitude: 79.247987, Longitude: -9.589830, Vul: 13.38
Timestamp: 2016-08-04T05:00:08.001Z, BatteryV: 12.12, Latitude: 79.252102, Longitude: -9.594029, Vul: 13.38
Timestamp: 2016-08-04T04:30:09.001Z, BatteryV: 12.18, Latitude: 79.255693, Longitude: -9.603539, Vul: 13.38
Timestamp: 2016-08-04T04:00:37.001Z, BatteryV: 12.18, Latitude: 79.258669, Longitude: -9.616934, Vul: 13.38
Timestamp: 2016-08-04T03:30:08.001Z, BatteryV: 12.18, Latitude: 79.261357, Longitude: -9.632627, Vul: 13.38
Timestamp: 2016-08-04T03:00:07.001Z, BatteryV: 12.21, Latitude: 79.263411, Longitude: -9.651526, Vul: 13.38
Timestamp: 2016-08-04T02:30:36.001Z, BatteryV: 12.18, Latitude: 79.264474, Longitude: -9.676518, Vul: 13.38
Timestamp: 2016-08-04T02:00:07.001Z, BatteryV: 12.15, Latitude: 79.263744, Longitude: -9.708013, Vul: 13.38
Timestamp: 2016-08-04T01:30:07.001Z, BatteryV: 12.18, Latitude: 79.262586, Longitude: -9.732570, Vul: 13.38
Timestamp: 2016-08-04T01:00:07.001Z, BatteryV: 12.18, Latitude: 79.259693, Longitude: -9.752602, Vul: 13.38
Timestamp: 2016-08-04T00:30:07.001Z, BatteryV: 12.18, Latitude: 79.256134, Longitude: -9.767584, Vul: 13.41
Timestamp: 2016-08-04T00:00:36.001Z, BatteryV: 12.15, Latitude: 79.252365, Longitude: -9.778874, Vul: 13.41
Timestamp: 2016-08-03T23:30:06.001Z, BatteryV: 12.21, Latitude: 79.248512, Longitude: -9.784915, Vul: 13.38
Timestamp: 2016-08-03T23:00:36.001Z, BatteryV: 12.21, Latitude: 79.244371, Longitude: -9.782182, Vul: 13.38
Timestamp: 2016-08-03T22:30:06.001Z, BatteryV: 12.27, Latitude: 79.240410, Longitude: -9.771021, Vul: 13.38
Timestamp: 2016-08-03T22:00:06.001Z, BatteryV: 12.24, Latitude: 79.237798, Longitude: -9.756026, Vul: 13.38
Timestamp: 2016-08-03T21:30:36.001Z, BatteryV: 12.27, Latitude: 79.236576, Longitude: -9.740506, Vul: 13.38
Timestamp: 2016-08-03T21:00:05.001Z, BatteryV: 12.27, Latitude: 79.236589, Longitude: -9.720870, Vul: 13.38
Timestamp: 2016-08-03T20:30:05.001Z, BatteryV: 12.27, Latitude: 79.237440, Longitude: -9.702688, Vul: 13.35
Timestamp: 2016-08-03T20:00:05.001Z, BatteryV: 12.30, Latitude: 79.239341, Longitude: -9.686310, Vul: 13.35
Timestamp: 2016-08-03T19:30:09.001Z, BatteryV: 12.27, Latitude: 79.241914, Longitude: -9.674221, Vul: 13.38
Timestamp: 2016-08-03T19:00:08.001Z, BatteryV: 12.24, Latitude: 79.244845, Longitude: -9.666176, Vul: 13.35
Timestamp: 2016-08-03T18:30:36.001Z, BatteryV: 12.21, Latitude: 79.248109, Longitude: -9.661261, Vul: 13.38
Timestamp: 2016-08-03T18:00:08.001Z, BatteryV: 12.24, Latitude: 79.251347, Longitude: -9.659994, Vul: 13.38
Timestamp: 2016-08-03T17:30:10.001Z, BatteryV: 12.21, Latitude: 79.254803, Longitude: -9.663181, Vul: 13.38
Timestamp: 2016-08-03T17:00:08.001Z, BatteryV: 12.21, Latitude: 79.258176, Longitude: -9.674765, Vul: 13.38
Timestamp: 2016-08-03T16:30:36.001Z, BatteryV: 12.24, Latitude: 79.260442, Longitude: -9.693574, Vul: 13.38
Timestamp: 2016-08-03T16:00:08.001Z, BatteryV: 12.24, Latitude: 79.260934, Longitude: -9.721466, Vul: 13.38
Timestamp: 2016-08-03T15:30:07.001Z, BatteryV: 12.24, Latitude: 79.260486, Longitude: -9.750618, Vul: 13.38
Timestamp: 2016-08-03T14:30:07.001Z, BatteryV: 12.27, Latitude: 79.256518, Longitude: -9.806112, Vul: 13.38
Timestamp: 2016-08-03T14:00:36.001Z, BatteryV: 12.30, Latitude: 79.253299, Longitude: -9.830573, Vul: 13.38
Timestamp: 2016-08-03T13:30:07.001Z, BatteryV: 12.30, Latitude: 79.249562, Longitude: -9.852416, Vul: 13.35
Timestamp: 2016-08-03T13:00:06.001Z, BatteryV: 12.27, Latitude: 79.245754, Longitude: -9.868710, Vul: 13.38
Timestamp: 2016-08-03T12:30:06.001Z, BatteryV: 12.27, Latitude: 79.240998, Longitude: -9.882003, Vul: 13.38
Timestamp: 2016-08-03T12:00:36.001Z, BatteryV: 12.27, Latitude: 79.236378, Longitude: -9.889549, Vul: 13.35
Timestamp: 2016-08-03T11:30:06.001Z, BatteryV: 12.30, Latitude: 79.232179, Longitude: -9.890790, Vul: 13.38
Timestamp: 2016-08-03T11:00:06.001Z, BatteryV: 12.30, Latitude: 79.228621, Longitude: -9.886637, Vul: 13.35
Timestamp: 2016-08-03T10:30:07.001Z, BatteryV: 12.30, Latitude: 79.225331, Longitude: -9.878509, Vul: 13.35
Timestamp: 2016-08-03T10:00:06.001Z, BatteryV: 12.30, Latitude: 79.222605, Longitude: -9.863142, Vul: 13.38
Timestamp: 2016-08-03T09:30:36.001Z, BatteryV: 12.27, Latitude: 79.221152, Longitude: -9.843488, Vul: 13.38
Timestamp: 2016-08-03T09:00:05.001Z, BatteryV: 12.27, Latitude: 79.221043, Longitude: -9.820992, Vul: 13.38
Timestamp: 2016-08-03T08:30:09.001Z, BatteryV: 12.30, Latitude: 79.221818, Longitude: -9.800096, Vul: 13.38
Timestamp: 2016-08-03T08:00:36.001Z, BatteryV: 12.30, Latitude: 79.222893, Longitude: -9.781690, Vul: 13.38
Timestamp: 2016-08-03T07:30:16.001Z, BatteryV: 12.27, Latitude: 79.224397, Longitude: -9.766310, Vul: 13.38
Timestamp: 2016-08-03T07:00:08.001Z, BatteryV: 12.24, Latitude: 79.226176, Longitude: -9.754381, Vul: 13.38
Timestamp: 2016-08-03T06:30:08.001Z, BatteryV: 12.24, Latitude: 79.228416, Longitude: -9.744582, Vul: 13.41
Timestamp: 2016-08-03T06:00:08.001Z, BatteryV: 12.24, Latitude: 79.230976, Longitude: -9.738227, Vul: 13.38
Timestamp: 2016-08-03T05:30:36.001Z, BatteryV: 12.27, Latitude: 79.233600, Longitude: -9.735661, Vul: 13.38
Timestamp: 2016-08-03T05:00:08.001Z, BatteryV: 12.30, Latitude: 79.235866, Longitude: -9.738406, Vul: 13.41
Timestamp: 2016-08-03T04:30:17.001Z, BatteryV: 12.21, Latitude: 79.237869, Longitude: -9.745536, Vul: 13.38
Timestamp: 2016-08-03T04:00:07.001Z, BatteryV: 12.27, Latitude: 79.239795, Longitude: -9.757574, Vul: 13.41
Timestamp: 2016-08-03T03:30:36.001Z, BatteryV: 12.30, Latitude: 79.241574, Longitude: -9.773005, Vul: 13.38
Timestamp: 2016-08-03T03:00:07.001Z, BatteryV: 12.27, Latitude: 79.242304, Longitude: -9.792333, Vul: 13.38
Timestamp: 2016-08-03T02:30:36.001Z, BatteryV: 12.30, Latitude: 79.242106, Longitude: -9.812474, Vul: 13.38
Timestamp: 2016-08-03T02:00:06.001Z, BatteryV: 12.30, Latitude: 79.241594, Longitude: -9.830298, Vul: 13.38
Timestamp: 2016-08-03T01:30:06.001Z, BatteryV: 12.33, Latitude: 79.240256, Longitude: -9.847296, Vul: 13.38
Timestamp: 2016-08-03T01:00:08.001Z, BatteryV: 12.33, Latitude: 79.237837, Longitude: -9.862272, Vul: 13.38
Timestamp: 2016-08-03T00:30:34.001Z, BatteryV: 12.36, Latitude: 79.234976, Longitude: -9.875923, Vul: 13.38
Timestamp: 2016-08-03T00:00:06.001Z, BatteryV: 12.33, Latitude: 79.231520, Longitude: -9.888896, Vul: 13.38
Timestamp: 2016-08-02T23:30:06.001Z, BatteryV: 12.30, Latitude: 79.227027, Longitude: -9.897062, Vul: 13.38
Timestamp: 2016-08-02T23:00:36.001Z, BatteryV: 12.27, Latitude: 79.222163, Longitude: -9.897510, Vul: 13.38
Timestamp: 2016-08-02T22:30:05.001Z, BatteryV: 12.30, Latitude: 79.218138, Longitude: -9.891533, Vul: 13.38
Timestamp: 2016-08-02T22:00:09.001Z, BatteryV: 12.27, Latitude: 79.215501, Longitude: -9.880845, Vul: 13.38
Timestamp: 2016-08-02T21:30:36.001Z, BatteryV: 12.21, Latitude: 79.213562, Longitude: -9.867200, Vul: 13.38
Timestamp: 2016-08-02T21:00:09.001Z, BatteryV: 12.21, Latitude: 79.212358, Longitude: -9.850061, Vul: 13.41
Timestamp: 2016-08-02T20:30:13.001Z, BatteryV: 12.18, Latitude: 79.211590, Longitude: -9.833242, Vul: 13.41
Timestamp: 2016-08-02T20:00:12.001Z, BatteryV: 12.21, Latitude: 79.211034, Longitude: -9.816576, Vul: 13.41
Timestamp: 2016-08-02T19:30:12.001Z, BatteryV: 12.18, Latitude: 79.211117, Longitude: -9.801434, Vul: 13.41
Timestamp: 2016-08-02T19:00:36.001Z, BatteryV: 12.18, Latitude: 79.212378, Longitude: -9.787693, Vul: 13.41
Timestamp: 2016-08-02T18:30:13.001Z, BatteryV: 12.21, Latitude: 79.214477, Longitude: -9.777555, Vul: 13.41
Timestamp: 2016-08-02T18:00:13.001Z, BatteryV: 12.21, Latitude: 79.216147, Longitude: -9.775213, Vul: 13.41
Timestamp: 2016-08-02T17:30:12.001Z, BatteryV: 12.21, Latitude: 79.217216, Longitude: -9.777638, Vul: 13.41
Timestamp: 2016-08-02T17:00:07.001Z, BatteryV: 12.18, Latitude: 79.218355, Longitude: -9.780371, Vul: 13.38
Timestamp: 2016-08-02T16:30:36.001Z, BatteryV: 12.21, Latitude: 79.219712, Longitude: -9.784256, Vul: 13.41
Timestamp: 2016-08-02T16:00:07.001Z, BatteryV: 12.21, Latitude: 79.220742, Longitude: -9.793408, Vul: 13.41
Timestamp: 2016-08-02T15:30:07.001Z, BatteryV: 12.18, Latitude: 79.221062, Longitude: -9.806387, Vul: 13.41
Timestamp: 2016-08-02T15:00:36.001Z, BatteryV: 12.18, Latitude: 79.220845, Longitude: -9.820909, Vul: 13.41
Timestamp: 2016-08-02T14:30:06.001Z, BatteryV: 12.18, Latitude: 79.219469, Longitude: -9.837363, Vul: 13.41
Timestamp: 2016-08-02T14:00:06.001Z, BatteryV: 12.15, Latitude: 79.217523, Longitude: -9.853523, Vul: 13.41
Timestamp: 2016-08-02T13:30:36.001Z, BatteryV: 12.15, Latitude: 79.214976, Longitude: -9.873421, Vul: 13.41
Timestamp: 2016-08-02T13:00:06.001Z, BatteryV: 12.18, Latitude: 79.211686, Longitude: -9.893286, Vul: 13.41
Timestamp: 2016-08-02T12:30:10.001Z, BatteryV: 12.18, Latitude: 79.207866, Longitude: -9.910778, Vul: 13.41
Timestamp: 2016-08-02T12:00:05.001Z, BatteryV: 12.15, Latitude: 79.204218, Longitude: -9.926061, Vul: 13.41
Timestamp: 2016-08-02T11:30:09.001Z, BatteryV: 12.15, Latitude: 79.200429, Longitude: -9.940154, Vul: 13.44
Timestamp: 2016-08-02T11:00:09.001Z, BatteryV: 12.15, Latitude: 79.196198, Longitude: -9.951174, Vul: 13.44
Timestamp: 2016-08-02T10:30:36.001Z, BatteryV: 12.15, Latitude: 79.191514, Longitude: -9.956742, Vul: 13.44
Timestamp: 2016-08-02T10:00:13.001Z, BatteryV: 12.18, Latitude: 79.187130, Longitude: -9.959366, Vul: 13.44
Timestamp: 2016-08-02T09:30:12.001Z, BatteryV: 12.15, Latitude: 79.183066, Longitude: -9.956883, Vul: 13.44
Timestamp: 2016-08-02T09:00:12.001Z, BatteryV: 12.15, Latitude: 79.179526, Longitude: -9.948768, Vul: 13.44
Timestamp: 2016-08-02T08:30:08.001Z, BatteryV: 12.12, Latitude: 79.176358, Longitude: -9.937952, Vul: 13.44
Timestamp: 2016-08-02T08:00:37.001Z, BatteryV: 12.15, Latitude: 79.174029, Longitude: -9.923021, Vul: 13.41
Timestamp: 2016-08-02T07:30:08.001Z, BatteryV: 12.15, Latitude: 79.172493, Longitude: -9.905120, Vul: 13.44
Timestamp: 2016-08-02T07:00:07.001Z, BatteryV: 12.15, Latitude: 79.172282, Longitude: -9.887795, Vul: 13.44
Timestamp: 2016-08-02T06:30:07.001Z, BatteryV: 12.09, Latitude: 79.173261, Longitude: -9.872397, Vul: 13.44
Timestamp: 2016-08-02T06:00:12.001Z, BatteryV: 12.15, Latitude: 79.174861, Longitude: -9.860614, Vul: 13.44
Timestamp: 2016-08-02T05:30:36.001Z, BatteryV: 12.18, Latitude: 79.176301, Longitude: -9.852147, Vul: 13.44
Timestamp: 2016-08-02T05:00:07.001Z, BatteryV: 12.18, Latitude: 79.178592, Longitude: -9.848646, Vul: 13.44
Timestamp: 2016-08-02T04:30:06.001Z, BatteryV: 12.21, Latitude: 79.181190, Longitude: -9.850477, Vul: 13.44
Timestamp: 2016-08-02T04:00:35.001Z, BatteryV: 12.21, Latitude: 79.183123, Longitude: -9.859104, Vul: 13.44
Timestamp: 2016-08-02T03:30:06.001Z, BatteryV: 12.15, Latitude: 79.184442, Longitude: -9.873280, Vul: 13.44
Timestamp: 2016-08-02T03:00:37.001Z, BatteryV: 12.18, Latitude: 79.184576, Longitude: -9.889427, Vul: 13.44
Timestamp: 2016-08-02T02:30:07.001Z, BatteryV: 12.21, Latitude: 79.183526, Longitude: -9.909402, Vul: 13.44
Timestamp: 2016-08-02T02:00:07.001Z, BatteryV: 12.21, Latitude: 79.181357, Longitude: -9.930035, Vul: 13.44
Timestamp: 2016-08-02T01:30:06.001Z, BatteryV: 12.24, Latitude: 79.178253, Longitude: -9.950400, Vul: 13.44
Timestamp: 2016-08-02T01:00:36.001Z, BatteryV: 12.24, Latitude: 79.174502, Longitude: -9.967968, Vul: 13.44
Timestamp: 2016-08-02T00:30:08.001Z, BatteryV: 12.27, Latitude: 79.169824, Longitude: -9.984832, Vul: 13.44
Timestamp: 2016-08-02T00:00:13.001Z, BatteryV: 12.21, Latitude: 79.164397, Longitude: -9.997984, Vul: 13.44
Timestamp: 2016-08-01T23:30:13.001Z, BatteryV: 12.24, Latitude: 79.158714, Longitude: -10.007603, Vul: 13.47
Timestamp: 2016-08-01T23:00:09.001Z, BatteryV: 12.24, Latitude: 79.152928, Longitude: -10.014214, Vul: 13.44
Timestamp: 2016-08-01T22:30:36.001Z, BatteryV: 12.24, Latitude: 79.147808, Longitude: -10.014701, Vul: 13.41
Timestamp: 2016-08-01T22:00:09.001Z, BatteryV: 12.24, Latitude: 79.142918, Longitude: -10.009850, Vul: 13.44
Timestamp: 2016-08-01T21:30:36.001Z, BatteryV: 12.27, Latitude: 79.138522, Longitude: -10.001280, Vul: 13.44
Timestamp: 2016-08-01T21:00:08.001Z, BatteryV: 12.27, Latitude: 79.134362, Longitude: -9.991059, Vul: 13.44
Timestamp: 2016-08-01T20:30:08.001Z, BatteryV: 12.27, Latitude: 79.130925, Longitude: -9.979942, Vul: 13.44
Timestamp: 2016-08-01T20:00:07.001Z, BatteryV: 12.30, Latitude: 79.127597, Longitude: -9.967904, Vul: 13.44
Timestamp: 2016-08-01T19:30:07.001Z, BatteryV: 12.30, Latitude: 79.124416, Longitude: -9.953030, Vul: 13.44
Timestamp: 2016-08-01T19:00:36.001Z, BatteryV: 12.33, Latitude: 79.122291, Longitude: -9.937178, Vul: 13.41
Timestamp: 2016-08-01T18:30:07.001Z, BatteryV: 12.33, Latitude: 79.120890, Longitude: -9.922746, Vul: 13.44
Timestamp: 2016-08-01T18:00:07.001Z, BatteryV: 12.30, Latitude: 79.120077, Longitude: -9.909440, Vul: 13.41
Timestamp: 2016-08-01T17:30:06.001Z, BatteryV: 12.33, Latitude: 79.119981, Longitude: -9.897024, Vul: 13.44
Timestamp: 2016-08-01T17:00:06.001Z, BatteryV: 12.33, Latitude: 79.120288, Longitude: -9.886906, Vul: 13.41
Timestamp: 2016-08-01T16:30:36.001Z, BatteryV: 12.30, Latitude: 79.120973, Longitude: -9.878733, Vul: 13.41
Timestamp: 2016-08-01T16:00:06.001Z, BatteryV: 12.30, Latitude: 79.122112, Longitude: -9.873453, Vul: 13.41
Timestamp: 2016-08-01T15:30:06.001Z, BatteryV: 12.30, Latitude: 79.123174, Longitude: -9.871706, Vul: 13.44
Timestamp: 2016-08-01T15:00:36.001Z, BatteryV: 12.30, Latitude: 79.124102, Longitude: -9.872966, Vul: 13.41
Timestamp: 2016-08-01T14:30:05.001Z, BatteryV: 12.27, Latitude: 79.124218, Longitude: -9.878336, Vul: 13.44
Timestamp: 2016-08-01T14:00:05.001Z, BatteryV: 12.24, Latitude: 79.123680, Longitude: -9.885075, Vul: 13.41
Timestamp: 2016-08-01T13:30:05.001Z, BatteryV: 12.27, Latitude: 79.122464, Longitude: -9.896794, Vul: 13.44
Timestamp: 2016-08-01T13:00:09.001Z, BatteryV: 12.27, Latitude: 79.120768, Longitude: -9.914842, Vul: 13.44
Timestamp: 2016-08-01T12:30:36.001Z, BatteryV: 12.27, Latitude: 79.118643, Longitude: -9.933952, Vul: 13.41
Timestamp: 2016-08-01T12:00:09.001Z, BatteryV: 12.27, Latitude: 79.115629, Longitude: -9.952141, Vul: 13.41
Timestamp: 2016-08-01T11:30:08.001Z, BatteryV: 12.27, Latitude: 79.111456, Longitude: -9.970016, Vul: 13.44
Timestamp: 2016-08-01T11:00:08.001Z, BatteryV: 12.27, Latitude: 79.106285, Longitude: -9.985114, Vul: 13.41
Timestamp: 2016-08-01T10:30:08.001Z, BatteryV: 12.30, Latitude: 79.100678, Longitude: -9.993325, Vul: 13.44
Timestamp: 2016-08-01T10:00:36.001Z, BatteryV: 12.27, Latitude: 79.094605, Longitude: -9.992614, Vul: 13.44
Timestamp: 2016-08-01T09:30:09.001Z, BatteryV: 12.27, Latitude: 79.088448, Longitude: -9.985549, Vul: 13.44
Timestamp: 2016-08-01T09:00:07.001Z, BatteryV: 12.30, Latitude: 79.082413, Longitude: -9.971290, Vul: 13.44
Timestamp: 2016-08-01T08:30:07.001Z, BatteryV: 12.30, Latitude: 79.077389, Longitude: -9.948595, Vul: 13.44
Timestamp: 2016-08-01T08:00:37.001Z, BatteryV: 12.27, Latitude: 79.073459, Longitude: -9.922432, Vul: 13.44
Timestamp: 2016-08-01T07:30:07.001Z, BatteryV: 12.30, Latitude: 79.070349, Longitude: -9.894029, Vul: 13.44
Timestamp: 2016-08-01T07:00:07.001Z, BatteryV: 12.30, Latitude: 79.068211, Longitude: -9.866310, Vul: 13.44
Timestamp: 2016-08-01T06:30:08.001Z, BatteryV: 12.33, Latitude: 79.067174, Longitude: -9.836058, Vul: 13.44
Timestamp: 2016-08-01T06:00:06.001Z, BatteryV: 12.39, Latitude: 79.067347, Longitude: -9.803181, Vul: 13.44
Timestamp: 2016-08-01T05:30:36.001Z, BatteryV: 12.33, Latitude: 79.068454, Longitude: -9.777568, Vul: 13.44
Timestamp: 2016-08-01T05:00:06.001Z, BatteryV: 12.36, Latitude: 79.070336, Longitude: -9.754694, Vul: 13.44
Timestamp: 2016-08-01T04:30:06.001Z, BatteryV: 12.30, Latitude: 79.073018, Longitude: -9.736954, Vul: 13.44
Timestamp: 2016-08-01T04:00:36.001Z, BatteryV: 12.30, Latitude: 79.075872, Longitude: -9.723782, Vul: 13.44
Timestamp: 2016-08-01T03:30:05.001Z, BatteryV: 12.33, Latitude: 79.078758, Longitude: -9.715968, Vul: 13.44
Timestamp: 2016-08-01T03:00:36.001Z, BatteryV: 12.33, Latitude: 79.081350, Longitude: -9.715507, Vul: 13.44
Timestamp: 2016-08-01T02:30:06.001Z, BatteryV: 12.30, Latitude: 79.083533, Longitude: -9.721075, Vul: 13.44
Timestamp: 2016-08-01T02:00:12.001Z, BatteryV: 12.30, Latitude: 79.085120, Longitude: -9.732365, Vul: 13.44
Timestamp: 2016-08-01T01:30:09.001Z, BatteryV: 12.27, Latitude: 79.086266, Longitude: -9.750822, Vul: 13.44
Timestamp: 2016-08-01T01:00:37.001Z, BatteryV: 12.27, Latitude: 79.086394, Longitude: -9.770554, Vul: 13.47
Timestamp: 2016-08-01T00:30:10.001Z, BatteryV: 12.27, Latitude: 79.085395, Longitude: -9.791552, Vul: 13.47
Timestamp: 2016-08-01T00:00:08.001Z, BatteryV: 12.33, Latitude: 79.083130, Longitude: -9.813203, Vul: 13.47
Timestamp: 2016-07-31T23:30:36.001Z, BatteryV: 12.33, Latitude: 79.079802, Longitude: -9.829939, Vul: 13.44
Timestamp: 2016-07-31T23:00:08.001Z, BatteryV: 12.39, Latitude: 79.075379, Longitude: -9.843654, Vul: 13.44
Timestamp: 2016-07-31T22:30:08.001Z, BatteryV: 12.39, Latitude: 79.070342, Longitude: -9.855181, Vul: 13.44
Timestamp: 2016-07-31T22:00:08.001Z, BatteryV: 12.39, Latitude: 79.064512, Longitude: -9.861690, Vul: 13.44
Timestamp: 2016-07-31T21:30:36.001Z, BatteryV: 12.33, Latitude: 79.058790, Longitude: -9.861030, Vul: 13.44
Timestamp: 2016-07-31T21:00:07.001Z, BatteryV: 12.36, Latitude: 79.053056, Longitude: -9.855680, Vul: 13.44
Timestamp: 2016-07-31T20:30:07.001Z, BatteryV: 12.33, Latitude: 79.047546, Longitude: -9.846157, Vul: 13.44
Timestamp: 2016-07-31T20:00:07.001Z, BatteryV: 12.36, Latitude: 79.042701, Longitude: -9.831520, Vul: 13.44
Timestamp: 2016-07-31T19:30:07.001Z, BatteryV: 12.36, Latitude: 79.038566, Longitude: -9.811482, Vul: 13.44
Timestamp: 2016-07-31T19:00:36.001Z, BatteryV: 12.36, Latitude: 79.035034, Longitude: -9.787661, Vul: 13.44
Timestamp: 2016-07-31T18:30:06.001Z, BatteryV: 12.42, Latitude: 79.032435, Longitude: -9.760602, Vul: 13.44
Timestamp: 2016-07-31T18:00:06.001Z, BatteryV: 12.45, Latitude: 79.030886, Longitude: -9.731738, Vul: 13.44
Timestamp: 2016-07-31T17:30:06.001Z, BatteryV: 12.45, Latitude: 79.030528, Longitude: -9.704019, Vul: 13.44
Timestamp: 2016-07-31T17:00:37.001Z, BatteryV: 12.45, Latitude: 79.031430, Longitude: -9.675834, Vul: 13.41
Timestamp: 2016-07-31T16:30:05.001Z, BatteryV: 12.45, Latitude: 79.033370, Longitude: -9.649267, Vul: 13.44
Timestamp: 2016-07-31T16:00:08.001Z, BatteryV: 12.42, Latitude: 79.035968, Longitude: -9.629965, Vul: 13.41
Timestamp: 2016-07-31T15:30:36.001Z, BatteryV: 12.42, Latitude: 79.039155, Longitude: -9.616326, Vul: 13.41
Timestamp: 2016-07-31T15:00:05.001Z, BatteryV: 12.42, Latitude: 79.042669, Longitude: -9.608365, Vul: 13.44
Timestamp: 2016-07-31T14:30:05.001Z, BatteryV: 12.42, Latitude: 79.045920, Longitude: -9.606394, Vul: 13.44
Timestamp: 2016-07-31T14:00:36.001Z, BatteryV: 12.42, Latitude: 79.049203, Longitude: -9.609709, Vul: 13.44
Timestamp: 2016-07-31T13:30:08.001Z, BatteryV: 12.42, Latitude: 79.051885, Longitude: -9.617894, Vul: 13.44
Timestamp: 2016-07-31T13:00:09.001Z, BatteryV: 12.42, Latitude: 79.053722, Longitude: -9.628704, Vul: 13.44
Timestamp: 2016-07-31T12:30:08.001Z, BatteryV: 12.42, Latitude: 79.054586, Longitude: -9.644467, Vul: 13.44
Timestamp: 2016-07-31T12:00:08.001Z, BatteryV: 12.45, Latitude: 79.054432, Longitude: -9.662042, Vul: 13.44
Timestamp: 2016-07-31T11:30:36.001Z, BatteryV: 12.45, Latitude: 79.053261, Longitude: -9.679085, Vul: 13.41
Timestamp: 2016-07-31T11:00:08.001Z, BatteryV: 12.45, Latitude: 79.051277, Longitude: -9.694266, Vul: 13.41
Timestamp: 2016-07-31T10:30:07.001Z, BatteryV: 12.42, Latitude: 79.048467, Longitude: -9.707398, Vul: 13.41
Timestamp: 2016-07-31T10:00:07.001Z, BatteryV: 12.39, Latitude: 79.044768, Longitude: -9.716819, Vul: 13.41
Timestamp: 2016-07-31T09:30:07.001Z, BatteryV: 12.36, Latitude: 79.040454, Longitude: -9.722112, Vul: 13.41
Timestamp: 2016-07-31T09:00:36.001Z, BatteryV: 12.36, Latitude: 79.035648, Longitude: -9.721728, Vul: 13.41
Timestamp: 2016-07-31T08:30:07.001Z, BatteryV: 12.39, Latitude: 79.030650, Longitude: -9.715968, Vul: 13.44
Timestamp: 2016-07-31T08:00:18.001Z, BatteryV: 12.36, Latitude: 79.025914, Longitude: -9.705888, Vul: 13.44
Timestamp: 2016-07-31T07:30:06.001Z, BatteryV: 12.33, Latitude: 79.021581, Longitude: -9.688288, Vul: 13.44
Timestamp: 2016-07-31T07:00:06.001Z, BatteryV: 12.33, Latitude: 79.018003, Longitude: -9.663648, Vul: 13.44
Timestamp: 2016-07-31T06:30:06.001Z, BatteryV: 12.36, Latitude: 79.015738, Longitude: -9.636870, Vul: 13.44
Timestamp: 2016-07-31T06:00:36.001Z, BatteryV: 12.36, Latitude: 79.014374, Longitude: -9.606707, Vul: 13.44
Timestamp: 2016-07-31T05:30:06.001Z, BatteryV: 12.33, Latitude: 79.013882, Longitude: -9.572544, Vul: 13.44
Timestamp: 2016-07-31T05:00:06.001Z, BatteryV: 12.27, Latitude: 79.015059, Longitude: -9.542125, Vul: 13.44
Timestamp: 2016-07-31T04:30:05.001Z, BatteryV: 12.27, Latitude: 79.017056, Longitude: -9.516256, Vul: 13.47
Timestamp: 2016-07-31T04:00:05.001Z, BatteryV: 12.21, Latitude: 79.019872, Longitude: -9.494253, Vul: 13.47
Timestamp: 2016-07-31T03:01:53.001Z, BatteryV: 12.21, Latitude: 79.026989, Longitude: -9.472083, Vul: 13.47
Timestamp: 2016-07-31T02:30:13.001Z, BatteryV: 12.21, Latitude: 79.031059, Longitude: -9.472378, Vul: 13.47
Timestamp: 2016-07-31T02:00:12.001Z, BatteryV: 12.21, Latitude: 79.034490, Longitude: -9.478419, Vul: 13.47
Timestamp: 2016-07-31T01:30:12.001Z, BatteryV: 12.21, Latitude: 79.037094, Longitude: -9.488563, Vul: 13.50
Timestamp: 2016-07-31T01:00:36.001Z, BatteryV: 12.18, Latitude: 79.038944, Longitude: -9.502355, Vul: 13.47
Timestamp: 2016-07-31T00:30:13.001Z, BatteryV: 12.21, Latitude: 79.040102, Longitude: -9.519718, Vul: 13.47
Timestamp: 2016-07-31T00:00:13.001Z, BatteryV: 12.24, Latitude: 79.040518, Longitude: -9.536678, Vul: 13.47
Timestamp: 2016-07-30T23:30:36.001Z, BatteryV: 12.21, Latitude: 79.040224, Longitude: -9.553440, Vul: 13.47
Timestamp: 2016-07-30T23:00:12.001Z, BatteryV: 12.24, Latitude: 79.039322, Longitude: -9.569171, Vul: 13.47
Timestamp: 2016-07-30T22:30:07.001Z, BatteryV: 12.27, Latitude: 79.037587, Longitude: -9.585677, Vul: 13.47
Timestamp: 2016-07-30T22:00:07.001Z, BatteryV: 12.27, Latitude: 79.035123, Longitude: -9.601043, Vul: 13.47
Timestamp: 2016-07-30T21:30:37.001Z, BatteryV: 12.24, Latitude: 79.032173, Longitude: -9.614093, Vul: 13.47
Timestamp: 2016-07-30T21:00:06.001Z, BatteryV: 12.24, Latitude: 79.028698, Longitude: -9.624922, Vul: 13.47
Timestamp: 2016-07-30T20:30:06.001Z, BatteryV: 12.24, Latitude: 79.024960, Longitude: -9.631277, Vul: 13.50
Timestamp: 2016-07-30T20:00:06.001Z, BatteryV: 12.24, Latitude: 79.021107, Longitude: -9.632787, Vul: 13.47
Timestamp: 2016-07-30T19:30:06.001Z, BatteryV: 12.27, Latitude: 79.017242, Longitude: -9.631002, Vul: 13.47
Timestamp: 2016-07-30T19:00:36.001Z, BatteryV: 12.27, Latitude: 79.013677, Longitude: -9.623322, Vul: 13.47
Timestamp: 2016-07-30T18:30:06.001Z, BatteryV: 12.33, Latitude: 79.010720, Longitude: -9.609741, Vul: 13.47
Timestamp: 2016-07-30T18:00:05.001Z, BatteryV: 12.36, Latitude: 79.008787, Longitude: -9.590374, Vul: 13.47
Timestamp: 2016-07-30T17:30:05.001Z, BatteryV: 12.36, Latitude: 79.008173, Longitude: -9.567533, Vul: 13.44
Timestamp: 2016-07-30T17:00:36.001Z, BatteryV: 12.39, Latitude: 79.008230, Longitude: -9.546304, Vul: 13.44
Timestamp: 2016-07-30T16:30:36.001Z, BatteryV: 12.39, Latitude: 79.009197, Longitude: -9.524358, Vul: 13.44
Timestamp: 2016-07-30T16:00:09.001Z, BatteryV: 12.39, Latitude: 79.011360, Longitude: -9.504102, Vul: 13.44
Timestamp: 2016-07-30T15:30:23.001Z, BatteryV: 12.36, Latitude: 79.014227, Longitude: -9.486931, Vul: 13.44
Timestamp: 2016-07-30T15:00:36.001Z, BatteryV: 12.39, Latitude: 79.017210, Longitude: -9.475123, Vul: 13.44
Timestamp: 2016-07-30T14:30:08.001Z, BatteryV: 12.36, Latitude: 79.020621, Longitude: -9.467296, Vul: 13.44
Timestamp: 2016-07-30T14:00:08.001Z, BatteryV: 12.39, Latitude: 79.024147, Longitude: -9.465664, Vul: 13.47
Timestamp: 2016-07-30T13:30:08.001Z, BatteryV: 12.42, Latitude: 79.027571, Longitude: -9.472474, Vul: 13.44
Timestamp: 2016-07-30T13:00:08.001Z, BatteryV: 12.42, Latitude: 79.030707, Longitude: -9.484262, Vul: 13.44
Timestamp: 2016-07-30T12:30:07.001Z, BatteryV: 12.42, Latitude: 79.033395, Longitude: -9.497882, Vul: 13.44
Timestamp: 2016-07-30T12:00:36.001Z, BatteryV: 12.45, Latitude: 79.035590, Longitude: -9.513594, Vul: 13.44
Timestamp: 2016-07-30T11:30:07.001Z, BatteryV: 12.39, Latitude: 79.037382, Longitude: -9.532781, Vul: 13.44
Timestamp: 2016-07-30T11:30:07.001Z, BatteryV: 12.39, Latitude: 79.037382, Longitude: -9.532781, Vul: 13.47
Timestamp: 2016-07-30T11:00:07.001Z, BatteryV: 12.45, Latitude: 79.038413, Longitude: -9.551174, Vul: 13.44
Timestamp: 2016-07-30T10:30:08.001Z, BatteryV: 12.39, Latitude: 79.038707, Longitude: -9.568435, Vul: 13.44
Timestamp: 2016-07-30T10:00:36.001Z, BatteryV: 12.36, Latitude: 79.038029, Longitude: -9.583552, Vul: 13.44
Timestamp: 2016-07-30T09:30:06.001Z, BatteryV: 12.33, Latitude: 79.036211, Longitude: -9.596070, Vul: 13.44
Timestamp: 2016-07-30T09:00:06.001Z, BatteryV: 12.33, Latitude: 79.033613, Longitude: -9.606912, Vul: 13.47
Timestamp: 2016-07-30T08:30:06.001Z, BatteryV: 12.33, Latitude: 79.030310, Longitude: -9.615539, Vul: 13.47
Timestamp: 2016-07-30T08:00:36.001Z, BatteryV: 12.30, Latitude: 79.026752, Longitude: -9.619827, Vul: 13.47
Timestamp: 2016-07-30T07:30:06.001Z, BatteryV: 12.36, Latitude: 79.023123, Longitude: -9.621216, Vul: 13.47
Timestamp: 2016-07-30T07:00:05.001Z, BatteryV: 12.33, Latitude: 79.019206, Longitude: -9.618221, Vul: 13.47
Timestamp: 2016-07-30T06:30:06.001Z, BatteryV: 12.30, Latitude: 79.015552, Longitude: -9.608646, Vul: 13.47
Timestamp: 2016-07-30T06:00:36.001Z, BatteryV: 12.24, Latitude: 79.012570, Longitude: -9.594144, Vul: 13.44
Timestamp: 2016-07-30T05:30:06.001Z, BatteryV: 12.24, Latitude: 79.010349, Longitude: -9.575315, Vul: 13.47
Timestamp: 2016-07-30T05:00:13.001Z, BatteryV: 12.21, Latitude: 79.008973, Longitude: -9.553114, Vul: 13.50
Timestamp: 2016-07-30T04:30:13.001Z, BatteryV: 12.24, Latitude: 79.008506, Longitude: -9.530502, Vul: 13.50
Timestamp: 2016-07-30T04:00:12.001Z, BatteryV: 12.21, Latitude: 79.008992, Longitude: -9.506835, Vul: 13.50
Timestamp: 2016-07-30T03:30:36.001Z, BatteryV: 12.21, Latitude: 79.010496, Longitude: -9.483712, Vul: 13.50
Timestamp: 2016-07-30T03:00:12.001Z, BatteryV: 12.24, Latitude: 79.013184, Longitude: -9.459507, Vul: 13.50
Timestamp: 2016-07-30T02:30:13.001Z, BatteryV: 12.24, Latitude: 79.016736, Longitude: -9.438298, Vul: 13.50
Timestamp: 2016-07-30T02:00:13.001Z, BatteryV: 12.21, Latitude: 79.021203, Longitude: -9.421670, Vul: 13.50
Timestamp: 2016-07-30T01:30:12.001Z, BatteryV: 12.24, Latitude: 79.025798, Longitude: -9.415021, Vul: 13.50
Timestamp: 2016-07-30T01:00:35.001Z, BatteryV: 12.24, Latitude: 79.030259, Longitude: -9.417267, Vul: 13.50
Timestamp: 2016-07-30T00:30:12.001Z, BatteryV: 12.21, Latitude: 79.034490, Longitude: -9.424173, Vul: 13.50
Timestamp: 2016-07-30T00:00:07.001Z, BatteryV: 12.27, Latitude: 79.038246, Longitude: -9.432736, Vul: 13.50
Timestamp: 2016-07-29T23:30:36.001Z, BatteryV: 12.27, Latitude: 79.041376, Longitude: -9.443565, Vul: 13.50
Timestamp: 2016-07-29T23:00:07.001Z, BatteryV: 12.24, Latitude: 79.044243, Longitude: -9.456672, Vul: 13.50
Timestamp: 2016-07-29T22:30:06.001Z, BatteryV: 12.24, Latitude: 79.045530, Longitude: -9.473235, Vul: 13.50
Timestamp: 2016-07-29T22:00:06.001Z, BatteryV: 12.27, Latitude: 79.045824, Longitude: -9.490906, Vul: 13.53
Timestamp: 2016-07-29T21:30:36.001Z, BatteryV: 12.30, Latitude: 79.045235, Longitude: -9.509453, Vul: 13.50
Timestamp: 2016-07-29T21:00:06.001Z, BatteryV: 12.27, Latitude: 79.044243, Longitude: -9.526598, Vul: 13.50
Timestamp: 2016-07-29T20:30:05.001Z, BatteryV: 12.27, Latitude: 79.042394, Longitude: -9.539962, Vul: 13.47
Timestamp: 2016-07-29T20:00:05.001Z, BatteryV: 12.24, Latitude: 79.039526, Longitude: -9.551174, Vul: 13.47
Timestamp: 2016-07-29T19:30:09.001Z, BatteryV: 12.30, Latitude: 79.036179, Longitude: -9.558701, Vul: 13.47
Timestamp: 2016-07-29T19:00:36.001Z, BatteryV: 12.33, Latitude: 79.032781, Longitude: -9.562445, Vul: 13.47
Timestamp: 2016-07-29T18:30:09.001Z, BatteryV: 12.33, Latitude: 79.029350, Longitude: -9.561363, Vul: 13.47
Timestamp: 2016-07-29T18:00:09.001Z, BatteryV: 12.42, Latitude: 79.026310, Longitude: -9.556410, Vul: 13.47
Timestamp: 2016-07-29T17:30:09.001Z, BatteryV: 12.42, Latitude: 79.023942, Longitude: -9.547814, Vul: 13.47
Timestamp: 2016-07-29T17:00:36.001Z, BatteryV: 12.42, Latitude: 79.022170, Longitude: -9.534426, Vul: 13.47
Timestamp: 2016-07-29T16:30:08.001Z, BatteryV: 12.45, Latitude: 79.021030, Longitude: -9.515994, Vul: 13.44
Timestamp: 2016-07-29T16:00:08.001Z, BatteryV: 12.48, Latitude: 79.021338, Longitude: -9.492269, Vul: 13.47
Timestamp: 2016-07-29T15:30:36.001Z, BatteryV: 12.48, Latitude: 79.022630, Longitude: -9.468525, Vul: 13.44
Timestamp: 2016-07-29T15:00:09.001Z, BatteryV: 12.48, Latitude: 79.024947, Longitude: -9.446579, Vul: 13.47
Timestamp: 2016-07-29T14:30:07.001Z, BatteryV: 12.42, Latitude: 79.028326, Longitude: -9.426266, Vul: 13.44
Timestamp: 2016-07-29T14:00:37.001Z, BatteryV: 12.48, Latitude: 79.032166, Longitude: -9.409862, Vul: 13.47
Timestamp: 2016-07-29T13:30:07.001Z, BatteryV: 12.45, Latitude: 79.036595, Longitude: -9.396986, Vul: 13.47
Timestamp: 2016-07-29T13:00:07.001Z, BatteryV: 12.45, Latitude: 79.040941, Longitude: -9.391885, Vul: 13.47
Timestamp: 2016-07-29T12:30:09.001Z, BatteryV: 12.42, Latitude: 79.044787, Longitude: -9.393280, Vul: 13.47
Timestamp: 2016-07-29T12:00:06.001Z, BatteryV: 12.42, Latitude: 79.047949, Longitude: -9.395571, Vul: 13.47
Timestamp: 2016-07-29T11:30:06.001Z, BatteryV: 12.42, Latitude: 79.050765, Longitude: -9.399930, Vul: 13.47
Timestamp: 2016-07-29T11:00:36.001Z, BatteryV: 12.39, Latitude: 79.053267, Longitude: -9.405389, Vul: 13.44
Timestamp: 2016-07-29T10:30:06.001Z, BatteryV: 12.42, Latitude: 79.055437, Longitude: -9.412147, Vul: 13.47
Timestamp: 2016-07-29T10:00:06.001Z, BatteryV: 12.36, Latitude: 79.057101, Longitude: -9.421190, Vul: 13.47
Timestamp: 2016-07-29T09:30:09.001Z, BatteryV: 12.39, Latitude: 79.058003, Longitude: -9.430464, Vul: 13.47
Timestamp: 2016-07-29T09:00:08.001Z, BatteryV: 12.39, Latitude: 79.058374, Longitude: -9.441030, Vul: 13.47
Timestamp: 2016-07-29T08:30:08.001Z, BatteryV: 12.45, Latitude: 79.058022, Longitude: -9.451456, Vul: 13.47
Timestamp: 2016-07-29T08:00:36.001Z, BatteryV: 12.42, Latitude: 79.057126, Longitude: -9.461850, Vul: 13.47
Timestamp: 2016-07-29T07:30:08.001Z, BatteryV: 12.42, Latitude: 79.055584, Longitude: -9.471373, Vul: 13.47
Timestamp: 2016-07-29T07:00:08.001Z, BatteryV: 12.42, Latitude: 79.053894, Longitude: -9.475072, Vul: 13.47
Timestamp: 2016-07-29T06:30:08.001Z, BatteryV: 12.42, Latitude: 79.052307, Longitude: -9.472128, Vul: 13.47
Timestamp: 2016-07-29T06:00:37.001Z, BatteryV: 12.39, Latitude: 79.050963, Longitude: -9.464941, Vul: 13.47
Timestamp: 2016-07-29T05:30:07.001Z, BatteryV: 12.42, Latitude: 79.049651, Longitude: -9.455130, Vul: 13.47
Timestamp: 2016-07-29T05:00:07.001Z, BatteryV: 12.42, Latitude: 79.048794, Longitude: -9.442374, Vul: 13.47
Timestamp: 2016-07-29T04:30:07.001Z, BatteryV: 12.42, Latitude: 79.048525, Longitude: -9.428954, Vul: 13.47
Timestamp: 2016-07-29T04:00:07.001Z, BatteryV: 12.42, Latitude: 79.048954, Longitude: -9.412749, Vul: 13.47
Timestamp: 2016-07-29T03:30:36.001Z, BatteryV: 12.42, Latitude: 79.050118, Longitude: -9.396038, Vul: 13.47
Timestamp: 2016-07-29T03:00:06.001Z, BatteryV: 12.33, Latitude: 79.052102, Longitude: -9.378554, Vul: 13.47
Timestamp: 2016-07-29T02:30:06.001Z, BatteryV: 12.30, Latitude: 79.054406, Longitude: -9.362790, Vul: 13.47
Timestamp: 2016-07-29T02:00:06.001Z, BatteryV: 12.27, Latitude: 79.057133, Longitude: -9.347277, Vul: 13.50
Timestamp: 2016-07-29T01:30:07.001Z, BatteryV: 12.27, Latitude: 79.060301, Longitude: -9.331885, Vul: 13.50
Timestamp: 2016-07-29T01:00:36.001Z, BatteryV: 12.24, Latitude: 79.063814, Longitude: -9.319392, Vul: 13.50
Timestamp: 2016-07-29T00:30:06.001Z, BatteryV: 12.24, Latitude: 79.067699, Longitude: -9.312448, Vul: 13.50
Timestamp: 2016-07-29T00:00:06.001Z, BatteryV: 12.24, Latitude: 79.071450, Longitude: -9.314611, Vul: 13.53
Timestamp: 2016-07-28T23:30:36.001Z, BatteryV: 12.27, Latitude: 79.074797, Longitude: -9.319488, Vul: 13.50
Timestamp: 2016-07-28T23:00:13.001Z, BatteryV: 12.27, Latitude: 79.077690, Longitude: -9.326989, Vul: 13.50
Timestamp: 2016-07-28T22:30:09.001Z, BatteryV: 12.30, Latitude: 79.080256, Longitude: -9.337133, Vul: 13.50
Timestamp: 2016-07-28T22:00:36.001Z, BatteryV: 12.33, Latitude: 79.082310, Longitude: -9.349670, Vul: 13.50
Timestamp: 2016-07-28T21:30:08.001Z, BatteryV: 12.39, Latitude: 79.083866, Longitude: -9.363898, Vul: 13.50
Timestamp: 2016-07-28T21:00:08.001Z, BatteryV: 12.36, Latitude: 79.085050, Longitude: -9.377856, Vul: 13.50
Timestamp: 2016-07-28T20:30:08.001Z, BatteryV: 12.45, Latitude: 79.085805, Longitude: -9.391424, Vul: 13.50
Timestamp: 2016-07-28T20:00:08.001Z, BatteryV: 12.45, Latitude: 79.085920, Longitude: -9.404698, Vul: 13.47
Timestamp: 2016-07-28T19:30:08.001Z, BatteryV: 12.45, Latitude: 79.085741, Longitude: -9.415987, Vul: 13.47
Timestamp: 2016-07-28T19:00:36.001Z, BatteryV: 12.39, Latitude: 79.085504, Longitude: -9.424902, Vul: 13.47
Timestamp: 2016-07-28T18:30:07.001Z, BatteryV: 12.33, Latitude: 79.084634, Longitude: -9.430208, Vul: 13.47
Timestamp: 2016-07-28T18:00:12.001Z, BatteryV: 12.30, Latitude: 79.083725, Longitude: -9.432461, Vul: 13.47
Timestamp: 2016-07-28T17:30:07.001Z, BatteryV: 12.30, Latitude: 79.082573, Longitude: -9.430918, Vul: 13.50
Timestamp: 2016-07-28T17:00:36.001Z, BatteryV: 12.30, Latitude: 79.081728, Longitude: -9.424550, Vul: 13.50
Timestamp: 2016-07-28T16:30:09.001Z, BatteryV: 12.33, Latitude: 79.081421, Longitude: -9.414016, Vul: 13.50
Timestamp: 2016-07-28T16:00:06.001Z, BatteryV: 12.36, Latitude: 79.081658, Longitude: -9.399821, Vul: 13.50
Timestamp: 2016-07-28T15:30:36.001Z, BatteryV: 12.36, Latitude: 79.082349, Longitude: -9.383117, Vul: 13.47
Timestamp: 2016-07-28T15:00:06.001Z, BatteryV: 12.36, Latitude: 79.083808, Longitude: -9.363418, Vul: 13.47
Timestamp: 2016-07-28T14:30:06.001Z, BatteryV: 12.39, Latitude: 79.086144, Longitude: -9.342016, Vul: 13.47
Timestamp: 2016-07-28T14:00:37.001Z, BatteryV: 12.36, Latitude: 79.089427, Longitude: -9.317568, Vul: 13.47
Timestamp: 2016-07-28T13:30:05.001Z, BatteryV: 12.33, Latitude: 79.093261, Longitude: -9.291027, Vul: 13.47
Timestamp: 2016-07-28T13:00:06.001Z, BatteryV: 12.33, Latitude: 79.097158, Longitude: -9.265293, Vul: 13.47
Timestamp: 2016-07-28T12:30:05.001Z, BatteryV: 12.36, Latitude: 79.101530, Longitude: -9.240058, Vul: 13.50
Timestamp: 2016-07-28T12:00:05.001Z, BatteryV: 12.36, Latitude: 79.105805, Longitude: -9.218355, Vul: 13.47
Timestamp: 2016-07-28T11:30:09.001Z, BatteryV: 12.36, Latitude: 79.110125, Longitude: -9.197280, Vul: 13.50
Timestamp: 2016-07-28T11:00:36.001Z, BatteryV: 12.36, Latitude: 79.114534, Longitude: -9.179859, Vul: 13.50
Timestamp: 2016-07-28T10:30:08.001Z, BatteryV: 12.36, Latitude: 79.118963, Longitude: -9.168358, Vul: 13.50
Timestamp: 2016-07-28T10:00:08.001Z, BatteryV: 12.33, Latitude: 79.123027, Longitude: -9.163450, Vul: 13.50
Timestamp: 2016-07-28T09:30:08.001Z, BatteryV: 12.36, Latitude: 79.126803, Longitude: -9.163866, Vul: 13.50
Timestamp: 2016-07-28T09:00:08.001Z, BatteryV: 12.33, Latitude: 79.129613, Longitude: -9.165446, Vul: 13.50
Timestamp: 2016-07-28T08:30:08.001Z, BatteryV: 12.30, Latitude: 79.131981, Longitude: -9.168083, Vul: 13.50
Timestamp: 2016-07-28T08:00:36.001Z, BatteryV: 12.27, Latitude: 79.133792, Longitude: -9.172461, Vul: 13.50
Timestamp: 2016-07-28T07:30:07.001Z, BatteryV: 12.24, Latitude: 79.134931, Longitude: -9.175398, Vul: 13.50
Timestamp: 2016-07-28T07:00:12.001Z, BatteryV: 12.30, Latitude: 79.135002, Longitude: -9.175526, Vul: 13.50
Timestamp: 2016-07-28T06:30:07.001Z, BatteryV: 12.27, Latitude: 79.134470, Longitude: -9.173421, Vul: 13.53
Timestamp: 2016-07-28T06:00:36.001Z, BatteryV: 12.27, Latitude: 79.133850, Longitude: -9.168390, Vul: 13.50
Timestamp: 2016-07-28T05:30:06.001Z, BatteryV: 12.24, Latitude: 79.133178, Longitude: -9.161498, Vul: 13.50
Timestamp: 2016-07-28T05:00:06.001Z, BatteryV: 12.27, Latitude: 79.132499, Longitude: -9.153619, Vul: 13.50
Timestamp: 2016-07-28T04:30:06.001Z, BatteryV: 12.27, Latitude: 79.131974, Longitude: -9.145139, Vul: 13.53
Timestamp: 2016-07-28T04:00:36.001Z, BatteryV: 12.30, Latitude: 79.131706, Longitude: -9.134086, Vul: 13.50
Timestamp: 2016-07-28T03:30:07.001Z, BatteryV: 12.30, Latitude: 79.131770, Longitude: -9.118285, Vul: 13.53
Timestamp: 2016-07-28T03:00:06.001Z, BatteryV: 12.27, Latitude: 79.132243, Longitude: -9.099264, Vul: 13.53
Timestamp: 2016-07-28T02:30:06.001Z, BatteryV: 12.27, Latitude: 79.133376, Longitude: -9.080160, Vul: 13.53
Timestamp: 2016-07-28T02:00:06.001Z, BatteryV: 12.24, Latitude: 79.135066, Longitude: -9.061510, Vul: 13.50
Timestamp: 2016-07-28T01:30:13.001Z, BatteryV: 12.27, Latitude: 79.137056, Longitude: -9.044192, Vul: 13.53
Timestamp: 2016-07-28T01:00:37.001Z, BatteryV: 12.27, Latitude: 79.139648, Longitude: -9.026208, Vul: 13.53
Timestamp: 2016-07-28T00:30:12.001Z, BatteryV: 12.27, Latitude: 79.143053, Longitude: -9.008544, Vul: 13.53
Timestamp: 2016-07-28T00:00:12.001Z, BatteryV: 12.27, Latitude: 79.147117, Longitude: -8.993344, Vul: 13.53
Timestamp: 2016-07-27T23:30:36.001Z, BatteryV: 12.24, Latitude: 79.151347, Longitude: -8.981702, Vul: 13.53
Timestamp: 2016-07-27T23:00:13.001Z, BatteryV: 12.30, Latitude: 79.155450, Longitude: -8.976269, Vul: 13.53
Timestamp: 2016-07-27T22:30:13.001Z, BatteryV: 12.30, Latitude: 79.159200, Longitude: -8.976838, Vul: 13.50
Timestamp: 2016-07-27T22:00:36.001Z, BatteryV: 12.30, Latitude: 79.162547, Longitude: -8.982144, Vul: 13.53
Timestamp: 2016-07-27T21:30:12.001Z, BatteryV: 12.33, Latitude: 79.165485, Longitude: -8.991603, Vul: 13.53
Timestamp: 2016-07-27T21:00:12.001Z, BatteryV: 12.24, Latitude: 79.167872, Longitude: -9.003706, Vul: 13.50
Timestamp: 2016-07-27T20:30:07.001Z, BatteryV: 12.24, Latitude: 79.169562, Longitude: -9.017037, Vul: 13.56
Timestamp: 2016-07-27T20:00:07.001Z, BatteryV: 12.27, Latitude: 79.170490, Longitude: -9.031763, Vul: 13.53
Timestamp: 2016-07-27T19:30:37.001Z, BatteryV: 12.27, Latitude: 79.171200, Longitude: -9.048442, Vul: 13.50
Timestamp: 2016-07-27T19:00:06.001Z, BatteryV: 12.30, Latitude: 79.171546, Longitude: -9.067379, Vul: 13.53
Timestamp: 2016-07-27T18:30:06.001Z, BatteryV: 12.30, Latitude: 79.171168, Longitude: -9.084998, Vul: 13.53
Timestamp: 2016-07-27T18:00:06.001Z, BatteryV: 12.27, Latitude: 79.170323, Longitude: -9.099750, Vul: 13.53
Timestamp: 2016-07-27T17:30:07.001Z, BatteryV: 12.24, Latitude: 79.169664, Longitude: -9.112845, Vul: 13.53
Timestamp: 2016-07-27T17:00:36.001Z, BatteryV: 12.30, Latitude: 79.169165, Longitude: -9.125216, Vul: 13.50
Timestamp: 2016-07-27T16:30:06.001Z, BatteryV: 12.30, Latitude: 79.168326, Longitude: -9.137011, Vul: 13.53
Timestamp: 2016-07-27T16:00:05.001Z, BatteryV: 12.33, Latitude: 79.167130, Longitude: -9.148474, Vul: 13.53
Timestamp: 2016-07-27T15:30:36.001Z, BatteryV: 12.30, Latitude: 79.165626, Longitude: -9.159686, Vul: 13.53
Timestamp: 2016-07-27T15:00:13.001Z, BatteryV: 12.30, Latitude: 79.164160, Longitude: -9.167462, Vul: 13.50
Timestamp: 2016-07-27T14:30:09.001Z, BatteryV: 12.30, Latitude: 79.162944, Longitude: -9.171072, Vul: 13.53
Timestamp: 2016-07-27T14:00:08.001Z, BatteryV: 12.30, Latitude: 79.162144, Longitude: -9.175264, Vul: 13.53
Timestamp: 2016-07-27T13:30:08.001Z, BatteryV: 12.33, Latitude: 79.161805, Longitude: -9.178381, Vul: 13.53
Timestamp: 2016-07-27T13:00:36.001Z, BatteryV: 12.33, Latitude: 79.162131, Longitude: -9.179693, Vul: 13.53
Timestamp: 2016-07-27T12:30:08.001Z, BatteryV: 12.30, Latitude: 79.163066, Longitude: -9.183008, Vul: 13.53
Timestamp: 2016-07-27T12:00:08.001Z, BatteryV: 12.30, Latitude: 79.164096, Longitude: -9.188339, Vul: 13.53
Timestamp: 2016-07-27T11:30:07.001Z, BatteryV: 12.30, Latitude: 79.165498, Longitude: -9.197427, Vul: 13.53
Timestamp: 2016-07-27T11:00:07.001Z, BatteryV: 12.36, Latitude: 79.167123, Longitude: -9.207885, Vul: 13.53
Timestamp: 2016-07-27T10:30:36.001Z, BatteryV: 12.36, Latitude: 79.168576, Longitude: -9.218758, Vul: 13.53
Timestamp: 2016-07-27T10:00:16.001Z, BatteryV: 12.33, Latitude: 79.169741, Longitude: -9.234285, Vul: 13.53
Timestamp: 2016-07-27T09:30:07.001Z, BatteryV: 12.36, Latitude: 79.170541, Longitude: -9.251526, Vul: 13.53
Timestamp: 2016-07-27T09:00:07.001Z, BatteryV: 12.36, Latitude: 79.171053, Longitude: -9.268525, Vul: 13.53
Timestamp: 2016-07-27T08:30:06.001Z, BatteryV: 12.39, Latitude: 79.171315, Longitude: -9.287450, Vul: 13.53
Timestamp: 2016-07-27T08:00:36.001Z, BatteryV: 12.39, Latitude: 79.171008, Longitude: -9.306746, Vul: 13.53
Timestamp: 2016-07-27T07:30:06.001Z, BatteryV: 12.30, Latitude: 79.170490, Longitude: -9.322381, Vul: 13.53
Timestamp: 2016-07-27T07:00:07.001Z, BatteryV: 12.36, Latitude: 79.169286, Longitude: -9.339706, Vul: 13.53
Timestamp: 2016-07-27T06:30:07.001Z, BatteryV: 12.33, Latitude: 79.167469, Longitude: -9.353254, Vul: 13.53
Timestamp: 2016-07-27T06:00:36.001Z, BatteryV: 12.36, Latitude: 79.164960, Longitude: -9.365939, Vul: 13.56
Timestamp: 2016-07-27T05:30:06.001Z, BatteryV: 12.36, Latitude: 79.161818, Longitude: -9.379187, Vul: 13.56
Timestamp: 2016-07-27T05:00:06.001Z, BatteryV: 12.33, Latitude: 79.158842, Longitude: -9.390131, Vul: 13.56
Timestamp: 2016-07-27T04:30:13.001Z, BatteryV: 12.33, Latitude: 79.156166, Longitude: -9.398240, Vul: 13.53
Timestamp: 2016-07-27T04:00:37.001Z, BatteryV: 12.33, Latitude: 79.153517, Longitude: -9.402810, Vul: 13.56
Timestamp: 2016-07-27T03:30:12.001Z, BatteryV: 12.36, Latitude: 79.151238, Longitude: -9.404013, Vul: 13.56
Timestamp: 2016-07-27T03:00:13.001Z, BatteryV: 12.30, Latitude: 79.149485, Longitude: -9.402541, Vul: 13.53
Timestamp: 2016-07-27T02:30:12.001Z, BatteryV: 12.33, Latitude: 79.148205, Longitude: -9.399872, Vul: 13.56
Timestamp: 2016-07-27T02:00:12.001Z, BatteryV: 12.30, Latitude: 79.147635, Longitude: -9.398125, Vul: 13.56
Timestamp: 2016-07-27T01:30:36.001Z, BatteryV: 12.33, Latitude: 79.147405, Longitude: -9.399808, Vul: 13.56
Timestamp: 2016-07-27T01:00:13.001Z, BatteryV: 12.30, Latitude: 79.147424, Longitude: -9.404320, Vul: 13.56
Timestamp: 2016-07-27T00:30:12.001Z, BatteryV: 12.33, Latitude: 79.147891, Longitude: -9.410074, Vul: 13.56
Timestamp: 2016-07-27T00:00:12.001Z, BatteryV: 12.33, Latitude: 79.148083, Longitude: -9.418662, Vul: 13.56
Timestamp: 2016-07-26T23:30:36.001Z, BatteryV: 12.33, Latitude: 79.148019, Longitude: -9.429434, Vul: 13.56
Timestamp: 2016-07-26T23:00:07.001Z, BatteryV: 12.36, Latitude: 79.147802, Longitude: -9.440173, Vul: 13.56
Timestamp: 2016-07-26T22:30:07.001Z, BatteryV: 12.33, Latitude: 79.147853, Longitude: -9.450221, Vul: 13.56
Timestamp: 2016-07-26T22:00:36.001Z, BatteryV: 12.33, Latitude: 79.148102, Longitude: -9.461389, Vul: 13.56
Timestamp: 2016-07-26T21:30:06.001Z, BatteryV: 12.33, Latitude: 79.147174, Longitude: -9.475347, Vul: 13.56
Timestamp: 2016-07-26T21:00:07.001Z, BatteryV: 12.33, Latitude: 79.145395, Longitude: -9.490336, Vul: 13.56
Timestamp: 2016-07-26T20:30:07.001Z, BatteryV: 12.33, Latitude: 79.142675, Longitude: -9.504794, Vul: 13.56
Timestamp: 2016-07-26T20:00:07.001Z, BatteryV: 12.36, Latitude: 79.139603, Longitude: -9.516026, Vul: 13.56
Timestamp: 2016-07-26T19:30:06.001Z, BatteryV: 12.33, Latitude: 79.136595, Longitude: -9.524877, Vul: 13.56
Timestamp: 2016-07-26T19:00:36.001Z, BatteryV: 12.33, Latitude: 79.133978, Longitude: -9.531834, Vul: 13.56
Timestamp: 2016-07-26T18:30:06.001Z, BatteryV: 12.33, Latitude: 79.131334, Longitude: -9.538451, Vul: 13.56
Timestamp: 2016-07-26T18:00:07.001Z, BatteryV: 12.36, Latitude: 79.128698, Longitude: -9.544826, Vul: 13.56
Timestamp: 2016-07-26T17:30:09.001Z, BatteryV: 12.39, Latitude: 79.125830, Longitude: -9.548845, Vul: 13.56
Timestamp: 2016-07-26T17:02:21.001Z, BatteryV: 12.36, Latitude: 79.123667, Longitude: -9.551123, Vul: 13.56
Timestamp: 2016-07-26T16:30:08.001Z, BatteryV: 12.39, Latitude: 79.120870, Longitude: -9.555398, Vul: 13.56
Timestamp: 2016-07-26T16:00:08.001Z, BatteryV: 12.39, Latitude: 79.117997, Longitude: -9.559635, Vul: 13.56
Timestamp: 2016-07-26T15:30:36.001Z, BatteryV: 12.36, Latitude: 79.115456, Longitude: -9.562534, Vul: 13.56
Timestamp: 2016-07-26T15:00:08.001Z, BatteryV: 12.42, Latitude: 79.112736, Longitude: -9.565331, Vul: 13.53
Timestamp: 2016-07-26T14:30:08.001Z, BatteryV: 12.45, Latitude: 79.110432, Longitude: -9.566291, Vul: 13.53
Timestamp: 2016-07-26T14:00:07.001Z, BatteryV: 12.42, Latitude: 79.108806, Longitude: -9.565843, Vul: 13.53
Timestamp: 2016-07-26T13:30:07.001Z, BatteryV: 12.42, Latitude: 79.107341, Longitude: -9.563635, Vul: 13.56
Timestamp: 2016-07-26T13:00:36.001Z, BatteryV: 12.45, Latitude: 79.106003, Longitude: -9.561312, Vul: 13.53
Timestamp: 2016-07-26T12:30:07.001Z, BatteryV: 12.42, Latitude: 79.105248, Longitude: -9.559328, Vul: 13.56
Timestamp: 2016-07-26T12:00:07.001Z, BatteryV: 12.45, Latitude: 79.105178, Longitude: -9.557760, Vul: 13.56
Timestamp: 2016-07-26T11:30:06.001Z, BatteryV: 12.45, Latitude: 79.105734, Longitude: -9.557965, Vul: 13.56
Timestamp: 2016-07-26T11:00:06.001Z, BatteryV: 12.45, Latitude: 79.106534, Longitude: -9.562816, Vul: 13.56
Timestamp: 2016-07-26T10:30:36.001Z, BatteryV: 12.42, Latitude: 79.106643, Longitude: -9.570912, Vul: 13.56
Timestamp: 2016-07-26T10:00:06.001Z, BatteryV: 12.39, Latitude: 79.106445, Longitude: -9.580442, Vul: 13.56
Timestamp: 2016-07-26T09:30:06.001Z, BatteryV: 12.39, Latitude: 79.106214, Longitude: -9.592262, Vul: 13.56
Timestamp: 2016-07-26T09:00:07.001Z, BatteryV: 12.42, Latitude: 79.105901, Longitude: -9.605203, Vul: 13.56
Timestamp: 2016-07-26T08:30:05.001Z, BatteryV: 12.39, Latitude: 79.105504, Longitude: -9.619878, Vul: 13.56
Timestamp: 2016-07-26T08:00:37.001Z, BatteryV: 12.39, Latitude: 79.104909, Longitude: -9.637165, Vul: 13.56
Timestamp: 2016-07-26T07:30:06.001Z, BatteryV: 12.42, Latitude: 79.103872, Longitude: -9.657293, Vul: 13.56
Timestamp: 2016-07-26T07:00:13.001Z, BatteryV: 12.36, Latitude: 79.102515, Longitude: -9.677549, Vul: 13.56
Timestamp: 2016-07-26T06:30:13.001Z, BatteryV: 12.36, Latitude: 79.100736, Longitude: -9.699501, Vul: 13.56
Timestamp: 2016-07-26T06:00:36.001Z, BatteryV: 12.36, Latitude: 79.098266, Longitude: -9.722406, Vul: 13.56
Timestamp: 2016-07-26T05:30:12.001Z, BatteryV: 12.36, Latitude: 79.095533, Longitude: -9.743059, Vul: 13.59
Timestamp: 2016-07-26T05:00:12.001Z, BatteryV: 12.36, Latitude: 79.092288, Longitude: -9.762170, Vul: 13.59
Timestamp: 2016-07-26T04:30:13.001Z, BatteryV: 12.33, Latitude: 79.088723, Longitude: -9.778374, Vul: 13.59
Timestamp: 2016-07-26T04:00:13.001Z, BatteryV: 12.33, Latitude: 79.084979, Longitude: -9.793408, Vul: 13.59
Timestamp: 2016-07-26T03:30:36.001Z, BatteryV: 12.33, Latitude: 79.081440, Longitude: -9.807405, Vul: 13.59
Timestamp: 2016-07-26T03:00:12.001Z, BatteryV: 12.33, Latitude: 79.077926, Longitude: -9.816774, Vul: 13.59
Timestamp: 2016-07-26T02:30:12.001Z, BatteryV: 12.33, Latitude: 79.074355, Longitude: -9.822867, Vul: 13.59
Timestamp: 2016-07-26T02:00:12.001Z, BatteryV: 12.36, Latitude: 79.070566, Longitude: -9.826419, Vul: 13.59
Timestamp: 2016-07-26T01:30:07.001Z, BatteryV: 12.33, Latitude: 79.067219, Longitude: -9.828570, Vul: 13.59
Timestamp: 2016-07-26T01:00:36.001Z, BatteryV: 12.39, Latitude: 79.064218, Longitude: -9.830720, Vul: 13.59
Timestamp: 2016-07-26T00:30:07.001Z, BatteryV: 12.36, Latitude: 79.061773, Longitude: -9.831558, Vul: 13.59
Timestamp: 2016-07-26T00:00:06.001Z, BatteryV: 12.39, Latitude: 79.060051, Longitude: -9.830061, Vul: 13.59
Timestamp: 2016-07-25T23:30:36.001Z, BatteryV: 12.36, Latitude: 79.059245, Longitude: -9.829728, Vul: 13.59
Timestamp: 2016-07-25T23:00:06.001Z, BatteryV: 12.36, Latitude: 79.058534, Longitude: -9.831744, Vul: 13.59
Timestamp: 2016-07-25T22:30:07.001Z, BatteryV: 12.36, Latitude: 79.057862, Longitude: -9.835162, Vul: 13.59
Timestamp: 2016-07-25T22:00:36.001Z, BatteryV: 12.36, Latitude: 79.057370, Longitude: -9.841990, Vul: 13.59
Timestamp: 2016-07-25T21:30:12.001Z, BatteryV: 12.42, Latitude: 79.056755, Longitude: -9.854483, Vul: 13.56
Timestamp: 2016-07-25T21:00:09.001Z, BatteryV: 12.36, Latitude: 79.055475, Longitude: -9.871974, Vul: 13.59
Timestamp: 2016-07-25T20:30:09.001Z, BatteryV: 12.39, Latitude: 79.053254, Longitude: -9.892525, Vul: 13.59
Timestamp: 2016-07-25T20:00:09.001Z, BatteryV: 12.39, Latitude: 79.050080, Longitude: -9.913645, Vul: 13.59
Timestamp: 2016-07-25T19:30:36.001Z, BatteryV: 12.39, Latitude: 79.046080, Longitude: -9.934195, Vul: 13.59
Timestamp: 2016-07-25T19:00:08.001Z, BatteryV: 12.42, Latitude: 79.041395, Longitude: -9.954266, Vul: 13.59
Timestamp: 2016-07-25T18:30:08.001Z, BatteryV: 12.42, Latitude: 79.036166, Longitude: -9.972819, Vul: 13.59
Timestamp: 2016-07-25T18:00:36.001Z, BatteryV: 12.39, Latitude: 79.030310, Longitude: -9.987834, Vul: 13.56
Timestamp: 2016-07-25T17:30:08.001Z, BatteryV: 12.42, Latitude: 79.024346, Longitude: -10.000397, Vul: 13.56
Timestamp: 2016-07-25T17:00:16.001Z, BatteryV: 12.42, Latitude: 79.017990, Longitude: -10.010893, Vul: 13.56
Timestamp: 2016-07-25T16:30:07.001Z, BatteryV: 12.42, Latitude: 79.011296, Longitude: -10.017530, Vul: 13.59
Timestamp: 2016-07-25T16:00:36.001Z, BatteryV: 12.42, Latitude: 79.005370, Longitude: -10.021094, Vul: 13.56
Timestamp: 2016-07-25T15:30:07.001Z, BatteryV: 12.42, Latitude: 78.999910, Longitude: -10.022470, Vul: 13.56
Timestamp: 2016-07-25T15:00:07.001Z, BatteryV: 12.42, Latitude: 78.994534, Longitude: -10.023590, Vul: 13.59
Timestamp: 2016-07-25T14:30:07.001Z, BatteryV: 12.42, Latitude: 78.989760, Longitude: -10.022790, Vul: 13.59
Timestamp: 2016-07-25T14:00:36.001Z, BatteryV: 12.45, Latitude: 78.985421, Longitude: -10.019430, Vul: 13.56
Timestamp: 2016-07-25T13:30:06.001Z, BatteryV: 12.45, Latitude: 78.981171, Longitude: -10.015014, Vul: 13.59
Timestamp: 2016-07-25T13:00:06.001Z, BatteryV: 12.48, Latitude: 78.977325, Longitude: -10.011142, Vul: 13.56
Timestamp: 2016-07-25T12:30:06.001Z, BatteryV: 12.48, Latitude: 78.974131, Longitude: -10.007162, Vul: 13.56
Timestamp: 2016-07-25T12:00:06.001Z, BatteryV: 12.42, Latitude: 78.971635, Longitude: -10.003334, Vul: 13.59
Timestamp: 2016-07-25T11:30:06.001Z, BatteryV: 12.45, Latitude: 78.969242, Longitude: -9.999507, Vul: 13.59
Timestamp: 2016-07-25T11:00:36.001Z, BatteryV: 12.45, Latitude: 78.967053, Longitude: -9.995661, Vul: 13.59
Timestamp: 2016-07-25T10:30:09.001Z, BatteryV: 12.48, Latitude: 78.964954, Longitude: -9.993312, Vul: 13.59
Timestamp: 2016-07-25T10:00:05.001Z, BatteryV: 12.51, Latitude: 78.962931, Longitude: -9.997126, Vul: 13.59
Timestamp: 2016-07-25T09:30:05.001Z, BatteryV: 12.51, Latitude: 78.960634, Longitude: -10.004480, Vul: 13.59
Timestamp: 2016-07-25T09:00:09.001Z, BatteryV: 12.45, Latitude: 78.958061, Longitude: -10.012819, Vul: 13.56
Timestamp: 2016-07-25T08:30:08.001Z, BatteryV: 12.45, Latitude: 78.954976, Longitude: -10.022253, Vul: 13.59
Timestamp: 2016-07-25T08:00:35.001Z, BatteryV: 12.42, Latitude: 78.951898, Longitude: -10.033318, Vul: 13.59
Timestamp: 2016-07-25T07:30:09.001Z, BatteryV: 12.42, Latitude: 78.948397, Longitude: -10.044704, Vul: 13.59
Timestamp: 2016-07-25T07:00:08.001Z, BatteryV: 12.42, Latitude: 78.944013, Longitude: -10.057088, Vul: 13.59
Timestamp: 2016-07-25T06:30:08.001Z, BatteryV: 12.45, Latitude: 78.939142, Longitude: -10.067392, Vul: 13.59
Timestamp: 2016-07-25T06:00:36.001Z, BatteryV: 12.39, Latitude: 78.934573, Longitude: -10.075565, Vul: 13.62
Timestamp: 2016-07-25T05:30:07.001Z, BatteryV: 12.45, Latitude: 78.929594, Longitude: -10.083584, Vul: 13.59
Timestamp: 2016-07-25T05:00:06.001Z, BatteryV: 12.36, Latitude: 78.924442, Longitude: -10.089030, Vul: 13.59
Timestamp: 2016-07-25T04:30:07.001Z, BatteryV: 12.45, Latitude: 78.919174, Longitude: -10.092589, Vul: 13.59
Timestamp: 2016-07-25T04:00:36.001Z, BatteryV: 12.45, Latitude: 78.914394, Longitude: -10.094304, Vul: 13.59
Timestamp: 2016-07-25T03:30:11.001Z, BatteryV: 12.42, Latitude: 78.909875, Longitude: -10.093901, Vul: 13.62
Timestamp: 2016-07-25T03:00:06.001Z, BatteryV: 12.42, Latitude: 78.905779, Longitude: -10.093395, Vul: 13.59
Timestamp: 2016-07-25T02:30:06.001Z, BatteryV: 12.39, Latitude: 78.902074, Longitude: -10.091834, Vul: 13.59
Timestamp: 2016-07-25T02:00:06.001Z, BatteryV: 12.45, Latitude: 78.898438, Longitude: -10.088250, Vul: 13.62
Timestamp: 2016-07-25T01:30:36.001Z, BatteryV: 12.42, Latitude: 78.895181, Longitude: -10.084275, Vul: 13.62
Timestamp: 2016-07-25T01:00:06.001Z, BatteryV: 12.42, Latitude: 78.892288, Longitude: -10.080781, Vul: 13.62
Timestamp: 2016-07-25T00:30:07.001Z, BatteryV: 12.42, Latitude: 78.889946, Longitude: -10.077715, Vul: 13.59
Timestamp: 2016-07-25T00:00:36.001Z, BatteryV: 12.42, Latitude: 78.887910, Longitude: -10.074944, Vul: 13.62
Timestamp: 2016-07-24T23:30:05.001Z, BatteryV: 12.42, Latitude: 78.886182, Longitude: -10.071475, Vul: 13.62
Timestamp: 2016-07-24T23:00:05.001Z, BatteryV: 12.45, Latitude: 78.884499, Longitude: -10.067661, Vul: 13.62
Timestamp: 2016-07-24T22:30:09.001Z, BatteryV: 12.45, Latitude: 78.883162, Longitude: -10.064301, Vul: 13.62
Timestamp: 2016-07-24T22:00:37.001Z, BatteryV: 12.51, Latitude: 78.882266, Longitude: -10.062624, Vul: 13.62
Timestamp: 2016-07-24T21:30:08.001Z, BatteryV: 12.48, Latitude: 78.881350, Longitude: -10.062330, Vul: 13.62
Timestamp: 2016-07-24T21:00:08.001Z, BatteryV: 12.51, Latitude: 78.880403, Longitude: -10.064314, Vul: 13.62
Timestamp: 2016-07-24T20:30:08.001Z, BatteryV: 12.54, Latitude: 78.879238, Longitude: -10.067878, Vul: 13.59
Timestamp: 2016-07-24T20:00:08.001Z, BatteryV: 12.54, Latitude: 78.877645, Longitude: -10.075104, Vul: 13.59
Timestamp: 2016-07-24T19:30:36.001Z, BatteryV: 12.57, Latitude: 78.876013, Longitude: -10.084531, Vul: 13.59
Timestamp: 2016-07-24T19:00:08.001Z, BatteryV: 12.60, Latitude: 78.874054, Longitude: -10.094368, Vul: 13.62
Timestamp: 2016-07-24T18:30:07.001Z, BatteryV: 12.63, Latitude: 78.871725, Longitude: -10.101357, Vul: 13.59
Timestamp: 2016-07-24T18:00:07.001Z, BatteryV: 12.60, Latitude: 78.869376, Longitude: -10.106502, Vul: 13.59
Timestamp: 2016-07-24T17:30:36.001Z, BatteryV: 12.66, Latitude: 78.866803, Longitude: -10.110848, Vul: 13.59
Timestamp: 2016-07-24T17:00:16.001Z, BatteryV: 12.63, Latitude: 78.864218, Longitude: -10.114797, Vul: 13.59
Timestamp: 2016-07-24T16:30:07.001Z, BatteryV: 12.63, Latitude: 78.861690, Longitude: -10.118784, Vul: 13.56
Timestamp: 2016-07-24T16:00:36.001Z, BatteryV: 12.60, Latitude: 78.859213, Longitude: -10.122093, Vul: 13.56
Timestamp: 2016-07-24T15:30:06.001Z, BatteryV: 12.51, Latitude: 78.856448, Longitude: -10.124294, Vul: 13.59
Timestamp: 2016-07-24T15:00:06.001Z, BatteryV: 12.51, Latitude: 78.853600, Longitude: -10.124826, Vul: 13.59
Timestamp: 2016-07-24T14:30:37.001Z, BatteryV: 12.45, Latitude: 78.850848, Longitude: -10.122138, Vul: 13.62
Timestamp: 2016-07-24T14:00:06.001Z, BatteryV: 12.48, Latitude: 78.848371, Longitude: -10.115405, Vul: 13.62
Timestamp: 2016-07-24T13:30:06.001Z, BatteryV: 12.54, Latitude: 78.846304, Longitude: -10.106918, Vul: 13.62
Timestamp: 2016-07-24T13:00:05.001Z, BatteryV: 12.48, Latitude: 78.844518, Longitude: -10.096666, Vul: 13.59
Timestamp: 2016-07-24T12:30:05.001Z, BatteryV: 12.48, Latitude: 78.843085, Longitude: -10.084973, Vul: 13.62
Timestamp: 2016-07-24T12:00:36.001Z, BatteryV: 12.45, Latitude: 78.842278, Longitude: -10.070035, Vul: 13.62
Timestamp: 2016-07-24T11:30:22.001Z, BatteryV: 12.45, Latitude: 78.842067, Longitude: -10.052474, Vul: 13.62
Timestamp: 2016-07-24T11:00:18.001Z, BatteryV: 12.48, Latitude: 78.842413, Longitude: -10.032262, Vul: 13.62
Timestamp: 2016-07-24T10:30:08.001Z, BatteryV: 12.45, Latitude: 78.843430, Longitude: -10.014067, Vul: 13.62
Timestamp: 2016-07-24T10:00:08.001Z, BatteryV: 12.48, Latitude: 78.844883, Longitude: -9.998739, Vul: 13.62
Timestamp: 2016-07-24T09:30:36.001Z, BatteryV: 12.48, Latitude: 78.846266, Longitude: -9.985779, Vul: 13.62
Timestamp: 2016-07-24T09:00:08.001Z, BatteryV: 12.51, Latitude: 78.847475, Longitude: -9.974598, Vul: 13.62
Timestamp: 2016-07-24T08:30:18.001Z, BatteryV: 12.51, Latitude: 78.847910, Longitude: -9.964365, Vul: 13.59
Timestamp: 2016-07-24T08:00:08.001Z, BatteryV: 12.48, Latitude: 78.847859, Longitude: -9.955680, Vul: 13.62
Timestamp: 2016-07-24T07:30:12.001Z, BatteryV: 12.48, Latitude: 78.847706, Longitude: -9.948352, Vul: 13.62
Timestamp: 2016-07-24T07:00:12.001Z, BatteryV: 12.45, Latitude: 78.847450, Longitude: -9.940314, Vul: 13.65
Timestamp: 2016-07-24T06:30:36.001Z, BatteryV: 12.45, Latitude: 78.847085, Longitude: -9.931002, Vul: 13.65
Timestamp: 2016-07-24T06:00:13.001Z, BatteryV: 12.45, Latitude: 78.846701, Longitude: -9.922330, Vul: 13.62
Timestamp: 2016-07-24T05:30:07.001Z, BatteryV: 12.45, Latitude: 78.845606, Longitude: -9.912934, Vul: 13.65
Timestamp: 2016-07-24T05:00:06.001Z, BatteryV: 12.45, Latitude: 78.844256, Longitude: -9.901018, Vul: 13.62
Timestamp: 2016-07-24T04:30:36.001Z, BatteryV: 12.45, Latitude: 78.843206, Longitude: -9.888563, Vul: 13.65
Timestamp: 2016-07-24T04:00:06.001Z, BatteryV: 12.42, Latitude: 78.842419, Longitude: -9.874707, Vul: 13.65
Timestamp: 2016-07-24T03:30:06.001Z, BatteryV: 12.45, Latitude: 78.841869, Longitude: -9.857261, Vul: 13.65
Timestamp: 2016-07-24T03:00:07.001Z, BatteryV: 12.45, Latitude: 78.841773, Longitude: -9.840147, Vul: 13.65
Timestamp: 2016-07-24T02:30:36.001Z, BatteryV: 12.48, Latitude: 78.841613, Longitude: -9.824531, Vul: 13.65
Timestamp: 2016-07-24T02:00:06.001Z, BatteryV: 12.45, Latitude: 78.841338, Longitude: -9.805344, Vul: 13.65
Timestamp: 2016-07-24T01:30:07.001Z, BatteryV: 12.48, Latitude: 78.841350, Longitude: -9.784512, Vul: 13.65
Timestamp: 2016-07-24T01:00:05.001Z, BatteryV: 12.51, Latitude: 78.842323, Longitude: -9.763642, Vul: 13.65
Timestamp: 2016-07-24T00:30:13.001Z, BatteryV: 12.48, Latitude: 78.843846, Longitude: -9.744973, Vul: 13.65
Timestamp: 2016-07-24T00:00:37.001Z, BatteryV: 12.51, Latitude: 78.845389, Longitude: -9.728582, Vul: 13.65
Timestamp: 2016-07-23T23:30:12.001Z, BatteryV: 12.51, Latitude: 78.847066, Longitude: -9.712083, Vul: 13.65
Timestamp: 2016-07-23T23:00:08.001Z, BatteryV: 12.51, Latitude: 78.849158, Longitude: -9.696346, Vul: 13.68
Timestamp: 2016-07-23T22:30:12.001Z, BatteryV: 12.51, Latitude: 78.851597, Longitude: -9.684179, Vul: 13.62
Timestamp: 2016-07-23T22:00:36.001Z, BatteryV: 12.51, Latitude: 78.854189, Longitude: -9.675053, Vul: 13.65
Timestamp: 2016-07-23T21:30:13.001Z, BatteryV: 12.57, Latitude: 78.856890, Longitude: -9.668986, Vul: 13.65
Timestamp: 2016-07-23T21:00:07.001Z, BatteryV: 12.57, Latitude: 78.859258, Longitude: -9.666438, Vul: 13.65
Timestamp: 2016-07-23T20:30:07.001Z, BatteryV: 12.63, Latitude: 78.861248, Longitude: -9.668320, Vul: 13.65
Timestamp: 2016-07-23T20:00:07.001Z, BatteryV: 12.63, Latitude: 78.862688, Longitude: -9.673395, Vul: 13.62
Timestamp: 2016-07-23T19:30:36.001Z, BatteryV: 12.60, Latitude: 78.863782, Longitude: -9.679674, Vul: 13.62
Timestamp: 2016-07-23T19:00:07.001Z, BatteryV: 12.60, Latitude: 78.864160, Longitude: -9.689741, Vul: 13.62
Timestamp: 2016-07-23T18:30:06.001Z, BatteryV: 12.60, Latitude: 78.863738, Longitude: -9.702118, Vul: 13.62
Timestamp: 2016-07-23T18:00:06.001Z, BatteryV: 12.60, Latitude: 78.862470, Longitude: -9.714374, Vul: 13.62
Timestamp: 2016-07-23T17:30:36.001Z, BatteryV: 12.60, Latitude: 78.860474, Longitude: -9.726560, Vul: 13.62
Timestamp: 2016-07-23T17:00:13.001Z, BatteryV: 12.60, Latitude: 78.857549, Longitude: -9.737043, Vul: 13.62
Timestamp: 2016-07-23T16:30:06.001Z, BatteryV: 12.60, Latitude: 78.854266, Longitude: -9.743699, Vul: 13.62
Timestamp: 2016-07-23T16:00:37.001Z, BatteryV: 12.57, Latitude: 78.851014, Longitude: -9.747258, Vul: 13.62
Timestamp: 2016-07-23T15:30:06.001Z, BatteryV: 12.57, Latitude: 78.847648, Longitude: -9.747290, Vul: 13.62
Timestamp: 2016-07-23T15:00:05.001Z, BatteryV: 12.57, Latitude: 78.844288, Longitude: -9.742790, Vul: 13.62
Timestamp: 2016-07-23T14:30:05.001Z, BatteryV: 12.57, Latitude: 78.841197, Longitude: -9.734515, Vul: 13.62
Timestamp: 2016-07-23T14:00:09.001Z, BatteryV: 12.57, Latitude: 78.838848, Longitude: -9.721843, Vul: 13.62
Timestamp: 2016-07-23T13:30:36.001Z, BatteryV: 12.54, Latitude: 78.837216, Longitude: -9.705523, Vul: 13.62
Timestamp: 2016-07-23T13:00:09.001Z, BatteryV: 12.54, Latitude: 78.836038, Longitude: -9.687827, Vul: 13.65
Timestamp: 2016-07-23T12:30:08.001Z, BatteryV: 12.54, Latitude: 78.835539, Longitude: -9.668384, Vul: 13.65
Timestamp: 2016-07-23T12:00:08.001Z, BatteryV: 12.54, Latitude: 78.835802, Longitude: -9.647027, Vul: 13.65
Timestamp: 2016-07-23T11:30:08.001Z, BatteryV: 12.51, Latitude: 78.836928, Longitude: -9.626419, Vul: 13.62
Timestamp: 2016-07-23T11:00:08.001Z, BatteryV: 12.51, Latitude: 78.838733, Longitude: -9.607386, Vul: 13.65
Timestamp: 2016-07-23T10:30:36.001Z, BatteryV: 12.51, Latitude: 78.841069, Longitude: -9.590918, Vul: 13.62
Timestamp: 2016-07-23T10:00:08.001Z, BatteryV: 12.51, Latitude: 78.843968, Longitude: -9.576877, Vul: 13.65
Timestamp: 2016-07-23T09:30:07.001Z, BatteryV: 12.51, Latitude: 78.846790, Longitude: -9.567878, Vul: 13.65
Timestamp: 2016-07-23T09:00:07.001Z, BatteryV: 12.48, Latitude: 78.849126, Longitude: -9.563744, Vul: 13.65
Timestamp: 2016-07-23T08:30:12.001Z, BatteryV: 12.51, Latitude: 78.850963, Longitude: -9.562330, Vul: 13.65
Timestamp: 2016-07-23T08:00:36.001Z, BatteryV: 12.51, Latitude: 78.852371, Longitude: -9.563411, Vul: 13.65
Timestamp: 2016-07-23T07:30:07.001Z, BatteryV: 12.51, Latitude: 78.853446, Longitude: -9.567251, Vul: 13.65
Timestamp: 2016-07-23T07:00:07.001Z, BatteryV: 12.51, Latitude: 78.853798, Longitude: -9.572998, Vul: 13.65
Timestamp: 2016-07-23T06:30:06.001Z, BatteryV: 12.51, Latitude: 78.853338, Longitude: -9.579046, Vul: 13.65
Timestamp: 2016-07-23T06:00:06.001Z, BatteryV: 12.51, Latitude: 78.852410, Longitude: -9.584282, Vul: 13.65
Timestamp: 2016-07-23T05:30:36.001Z, BatteryV: 12.54, Latitude: 78.850630, Longitude: -9.589024, Vul: 13.65
Timestamp: 2016-07-23T05:00:06.001Z, BatteryV: 12.57, Latitude: 78.848211, Longitude: -9.594355, Vul: 13.65
Timestamp: 2016-07-23T04:30:05.001Z, BatteryV: 12.51, Latitude: 78.845248, Longitude: -9.598157, Vul: 13.65
Timestamp: 2016-07-23T04:00:05.001Z, BatteryV: 12.51, Latitude: 78.842029, Longitude: -9.599450, Vul: 13.65
Timestamp: 2016-07-23T03:30:37.001Z, BatteryV: 12.51, Latitude: 78.838387, Longitude: -9.597670, Vul: 13.68
Timestamp: 2016-07-23T03:00:05.001Z, BatteryV: 12.54, Latitude: 78.834579, Longitude: -9.592672, Vul: 13.68
Timestamp: 2016-07-23T02:30:07.001Z, BatteryV: 12.54, Latitude: 78.830918, Longitude: -9.585926, Vul: 13.68
Timestamp: 2016-07-23T02:00:09.001Z, BatteryV: 12.54, Latitude: 78.827597, Longitude: -9.577357, Vul: 13.68
Timestamp: 2016-07-23T01:30:09.001Z, BatteryV: 12.51, Latitude: 78.824928, Longitude: -9.564800, Vul: 13.65
Timestamp: 2016-07-23T01:00:36.001Z, BatteryV: 12.51, Latitude: 78.822637, Longitude: -9.551302, Vul: 13.68
Timestamp: 2016-07-23T00:30:08.001Z, BatteryV: 12.51, Latitude: 78.820922, Longitude: -9.535309, Vul: 13.68
Timestamp: 2016-07-23T00:00:08.001Z, BatteryV: 12.51, Latitude: 78.820230, Longitude: -9.517818, Vul: 13.65
Timestamp: 2016-07-22T23:30:36.001Z, BatteryV: 12.54, Latitude: 78.820326, Longitude: -9.499411, Vul: 13.65
Timestamp: 2016-07-22T23:00:08.001Z, BatteryV: 12.57, Latitude: 78.821408, Longitude: -9.480928, Vul: 13.68
Timestamp: 2016-07-22T22:30:07.001Z, BatteryV: 12.57, Latitude: 78.823123, Longitude: -9.464218, Vul: 13.65
Timestamp: 2016-07-22T22:00:36.001Z, BatteryV: 12.54, Latitude: 78.825018, Longitude: -9.451213, Vul: 13.65
Timestamp: 2016-07-22T21:30:07.001Z, BatteryV: 12.57, Latitude: 78.827238, Longitude: -9.441651, Vul: 13.65
Timestamp: 2016-07-22T21:00:07.001Z, BatteryV: 12.57, Latitude: 78.829613, Longitude: -9.436806, Vul: 13.65
Timestamp: 2016-07-22T20:30:07.001Z, BatteryV: 12.57, Latitude: 78.831744, Longitude: -9.435053, Vul: 13.65
Timestamp: 2016-07-22T20:00:06.001Z, BatteryV: 12.60, Latitude: 78.833568, Longitude: -9.434765, Vul: 13.65
Timestamp: 2016-07-22T19:30:36.001Z, BatteryV: 12.60, Latitude: 78.834995, Longitude: -9.437101, Vul: 13.65
Timestamp: 2016-07-22T19:00:06.001Z, BatteryV: 12.60, Latitude: 78.835994, Longitude: -9.442394, Vul: 13.65
Timestamp: 2016-07-22T18:30:06.001Z, BatteryV: 12.60, Latitude: 78.836486, Longitude: -9.449568, Vul: 13.65
Timestamp: 2016-07-22T18:00:06.001Z, BatteryV: 12.63, Latitude: 78.836314, Longitude: -9.457818, Vul: 13.65
Timestamp: 2016-07-22T17:30:06.001Z, BatteryV: 12.63, Latitude: 78.835635, Longitude: -9.466867, Vul: 13.65
Timestamp: 2016-07-22T17:00:36.001Z, BatteryV: 12.63, Latitude: 78.834502, Longitude: -9.476192, Vul: 13.65
Timestamp: 2016-07-22T16:30:05.001Z, BatteryV: 12.63, Latitude: 78.832602, Longitude: -9.484787, Vul: 13.65
Timestamp: 2016-07-22T16:00:36.001Z, BatteryV: 12.66, Latitude: 78.830221, Longitude: -9.490752, Vul: 13.65
Timestamp: 2016-07-22T15:30:09.001Z, BatteryV: 12.66, Latitude: 78.827302, Longitude: -9.495802, Vul: 13.65
Timestamp: 2016-07-22T15:00:09.001Z, BatteryV: 12.66, Latitude: 78.824314, Longitude: -9.497075, Vul: 13.65
Timestamp: 2016-07-22T14:30:09.001Z, BatteryV: 12.66, Latitude: 78.821491, Longitude: -9.494886, Vul: 13.65
Timestamp: 2016-07-22T14:00:08.001Z, BatteryV: 12.66, Latitude: 78.818886, Longitude: -9.488582, Vul: 13.65
Timestamp: 2016-07-22T13:30:36.001Z, BatteryV: 12.66, Latitude: 78.816531, Longitude: -9.477760, Vul: 13.65
Timestamp: 2016-07-22T13:00:08.001Z, BatteryV: 12.66, Latitude: 78.814758, Longitude: -9.461939, Vul: 13.65
Timestamp: 2016-07-22T12:30:08.001Z, BatteryV: 12.66, Latitude: 78.813830, Longitude: -9.442138, Vul: 13.65
Timestamp: 2016-07-22T12:00:08.001Z, BatteryV: 12.60, Latitude: 78.813536, Longitude: -9.420141, Vul: 13.65
Timestamp: 2016-07-22T11:30:36.001Z, BatteryV: 12.57, Latitude: 78.814144, Longitude: -9.398605, Vul: 13.65
Timestamp: 2016-07-22T11:00:07.001Z, BatteryV: 12.63, Latitude: 78.815603, Longitude: -9.375232, Vul: 13.65
Timestamp: 2016-07-22T10:30:13.001Z, BatteryV: 12.60, Latitude: 78.817792, Longitude: -9.353472, Vul: 13.65
Timestamp: 2016-07-22T10:00:07.001Z, BatteryV: 12.57, Latitude: 78.820506, Longitude: -9.332589, Vul: 13.68
Timestamp: 2016-07-22T09:30:07.001Z, BatteryV: 12.60, Latitude: 78.823629, Longitude: -9.313997, Vul: 13.65
Timestamp: 2016-07-22T09:00:07.001Z, BatteryV: 12.57, Latitude: 78.826957, Longitude: -9.298637, Vul: 13.68
Timestamp: 2016-07-22T08:30:36.001Z, BatteryV: 12.57, Latitude: 78.830419, Longitude: -9.287584, Vul: 13.65
Timestamp: 2016-07-22T08:00:06.001Z, BatteryV: 12.57, Latitude: 78.834074, Longitude: -9.279891, Vul: 13.68
Timestamp: 2016-07-22T07:30:06.001Z, BatteryV: 12.57, Latitude: 78.837376, Longitude: -9.275469, Vul: 13.68
Timestamp: 2016-07-22T07:00:06.001Z, BatteryV: 12.57, Latitude: 78.840115, Longitude: -9.274330, Vul: 13.68
Timestamp: 2016-07-22T06:30:37.001Z, BatteryV: 12.54, Latitude: 78.842138, Longitude: -9.276045, Vul: 13.68
Timestamp: 2016-07-22T06:00:06.001Z, BatteryV: 12.54, Latitude: 78.843571, Longitude: -9.280198, Vul: 13.68
Timestamp: 2016-07-22T05:30:06.001Z, BatteryV: 12.54, Latitude: 78.844467, Longitude: -9.285229, Vul: 13.68
Timestamp: 2016-07-22T05:00:06.001Z, BatteryV: 12.54, Latitude: 78.844806, Longitude: -9.290406, Vul: 13.71
Timestamp: 2016-07-22T04:30:12.001Z, BatteryV: 12.54, Latitude: 78.844570, Longitude: -9.295392, Vul: 13.68
Timestamp: 2016-07-22T04:00:36.001Z, BatteryV: 12.57, Latitude: 78.843680, Longitude: -9.300339, Vul: 13.68
Timestamp: 2016-07-22T03:30:13.001Z, BatteryV: 12.60, Latitude: 78.842266, Longitude: -9.303501, Vul: 13.71
Timestamp: 2016-07-22T03:00:12.001Z, BatteryV: 12.60, Latitude: 78.840403, Longitude: -9.304717, Vul: 13.68
Timestamp: 2016-07-22T02:30:12.001Z, BatteryV: 12.54, Latitude: 78.838285, Longitude: -9.303891, Vul: 13.68
Timestamp: 2016-07-22T02:00:12.001Z, BatteryV: 12.54, Latitude: 78.835994, Longitude: -9.299232, Vul: 13.68
Timestamp: 2016-07-22T01:30:36.001Z, BatteryV: 12.51, Latitude: 78.833894, Longitude: -9.291226, Vul: 13.71
Timestamp: 2016-07-22T01:00:13.001Z, BatteryV: 12.54, Latitude: 78.832090, Longitude: -9.280070, Vul: 13.71
Timestamp: 2016-07-22T00:30:12.001Z, BatteryV: 12.54, Latitude: 78.830605, Longitude: -9.267744, Vul: 13.68
Timestamp: 2016-07-22T00:00:36.001Z, BatteryV: 12.54, Latitude: 78.829779, Longitude: -9.253715, Vul: 13.71
Timestamp: 2016-07-21T23:30:12.001Z, BatteryV: 12.51, Latitude: 78.829498, Longitude: -9.237101, Vul: 13.71
Timestamp: 2016-07-21T23:00:07.001Z, BatteryV: 12.54, Latitude: 78.829946, Longitude: -9.216557, Vul: 13.71
Timestamp: 2016-07-21T22:30:07.001Z, BatteryV: 12.57, Latitude: 78.831098, Longitude: -9.193459, Vul: 13.71
Timestamp: 2016-07-21T22:00:36.001Z, BatteryV: 12.54, Latitude: 78.833267, Longitude: -9.171309, Vul: 13.71
Timestamp: 2016-07-21T21:30:06.001Z, BatteryV: 12.57, Latitude: 78.836102, Longitude: -9.150374, Vul: 13.71
Timestamp: 2016-07-21T21:00:06.001Z, BatteryV: 12.60, Latitude: 78.839450, Longitude: -9.133811, Vul: 13.68
Timestamp: 2016-07-21T20:30:06.001Z, BatteryV: 12.63, Latitude: 78.842886, Longitude: -9.120896, Vul: 13.71
Timestamp: 2016-07-21T20:00:06.001Z, BatteryV: 12.69, Latitude: 78.846253, Longitude: -9.109850, Vul: 13.71
Timestamp: 2016-07-21T19:30:36.001Z, BatteryV: 12.72, Latitude: 78.849472, Longitude: -9.103270, Vul: 13.68
Timestamp: 2016-07-21T19:00:05.001Z, BatteryV: 12.72, Latitude: 78.852518, Longitude: -9.100390, Vul: 13.68
Timestamp: 2016-07-21T18:30:05.001Z, BatteryV: 12.75, Latitude: 78.855123, Longitude: -9.099629, Vul: 13.68
Timestamp: 2016-07-21T18:00:05.001Z, BatteryV: 12.72, Latitude: 78.857389, Longitude: -9.101862, Vul: 13.68
Timestamp: 2016-07-21T17:30:36.001Z, BatteryV: 12.75, Latitude: 78.858822, Longitude: -9.107488, Vul: 13.65
Timestamp: 2016-07-21T17:00:11.001Z, BatteryV: 12.75, Latitude: 78.859398, Longitude: -9.114189, Vul: 13.65
Timestamp: 2016-07-21T16:30:08.001Z, BatteryV: 12.72, Latitude: 78.859488, Longitude: -9.119034, Vul: 13.68
Timestamp: 2016-07-21T16:00:36.001Z, BatteryV: 12.72, Latitude: 78.859168, Longitude: -9.123526, Vul: 13.68
Timestamp: 2016-07-21T15:30:08.001Z, BatteryV: 12.69, Latitude: 78.858285, Longitude: -9.127456, Vul: 13.65
Timestamp: 2016-07-21T15:00:08.001Z, BatteryV: 12.72, Latitude: 78.856890, Longitude: -9.129005, Vul: 13.68
Timestamp: 2016-07-21T14:30:36.001Z, BatteryV: 12.69, Latitude: 78.854918, Longitude: -9.127872, Vul: 13.65
Timestamp: 2016-07-21T14:00:09.001Z, BatteryV: 12.69, Latitude: 78.852685, Longitude: -9.123968, Vul: 13.68
Timestamp: 2016-07-21T13:30:07.001Z, BatteryV: 12.69, Latitude: 78.850310, Longitude: -9.116659, Vul: 13.68
Timestamp: 2016-07-21T13:00:07.001Z, BatteryV: 12.66, Latitude: 78.848147, Longitude: -9.105638, Vul: 13.68
Timestamp: 2016-07-21T12:30:07.001Z, BatteryV: 12.72, Latitude: 78.846458, Longitude: -9.091251, Vul: 13.68
Timestamp: 2016-07-21T12:00:36.001Z, BatteryV: 12.69, Latitude: 78.845286, Longitude: -9.074349, Vul: 13.68
Timestamp: 2016-07-21T11:30:08.001Z, BatteryV: 12.69, Latitude: 78.844717, Longitude: -9.053440, Vul: 13.68
Timestamp: 2016-07-21T11:00:07.001Z, BatteryV: 12.69, Latitude: 78.844998, Longitude: -9.030765, Vul: 13.68
Timestamp: 2016-07-21T10:30:11.001Z, BatteryV: 12.69, Latitude: 78.845939, Longitude: -9.005965, Vul: 13.68
Timestamp: 2016-07-21T10:00:06.001Z, BatteryV: 12.66, Latitude: 78.847757, Longitude: -8.980870, Vul: 13.68
Timestamp: 2016-07-21T09:30:36.001Z, BatteryV: 12.63, Latitude: 78.849952, Longitude: -8.958272, Vul: 13.68
Timestamp: 2016-07-21T09:00:06.001Z, BatteryV: 12.63, Latitude: 78.852698, Longitude: -8.936531, Vul: 13.68
Timestamp: 2016-07-21T08:30:06.001Z, BatteryV: 12.66, Latitude: 78.855866, Longitude: -8.918304, Vul: 13.68
Timestamp: 2016-07-21T08:00:05.001Z, BatteryV: 12.63, Latitude: 78.859168, Longitude: -8.903834, Vul: 13.71
Timestamp: 2016-07-21T07:30:05.001Z, BatteryV: 12.66, Latitude: 78.862458, Longitude: -8.893254, Vul: 13.68
Timestamp: 2016-07-21T07:00:36.001Z, BatteryV: 12.69, Latitude: 78.865562, Longitude: -8.885517, Vul: 13.68
Timestamp: 2016-07-21T06:30:09.001Z, BatteryV: 12.69, Latitude: 78.868461, Longitude: -8.879571, Vul: 13.68
Timestamp: 2016-07-21T06:00:09.001Z, BatteryV: 12.69, Latitude: 78.871283, Longitude: -8.876218, Vul: 13.68
Timestamp: 2016-07-21T05:30:36.001Z, BatteryV: 12.66, Latitude: 78.873594, Longitude: -8.876646, Vul: 13.68
Timestamp: 2016-07-21T05:00:09.001Z, BatteryV: 12.66, Latitude: 78.875283, Longitude: -8.881222, Vul: 13.71
Timestamp: 2016-07-21T04:30:08.001Z, BatteryV: 12.66, Latitude: 78.876243, Longitude: -8.886701, Vul: 13.71
Timestamp: 2016-07-21T04:00:08.001Z, BatteryV: 12.69, Latitude: 78.876602, Longitude: -8.892390, Vul: 13.71
Timestamp: 2016-07-21T03:30:34.001Z, BatteryV: 12.63, Latitude: 78.876397, Longitude: -8.897370, Vul: 13.68
Timestamp: 2016-07-21T03:00:08.001Z, BatteryV: 12.63, Latitude: 78.875859, Longitude: -8.902291, Vul: 13.71
Timestamp: 2016-07-21T02:30:07.001Z, BatteryV: 12.66, Latitude: 78.874803, Longitude: -8.906746, Vul: 13.68
Timestamp: 2016-07-21T02:00:20.001Z, BatteryV: 12.66, Latitude: 78.873306, Longitude: -8.909850, Vul: 13.71
Timestamp: 2016-07-21T01:30:07.001Z, BatteryV: 12.66, Latitude: 78.871853, Longitude: -8.909830, Vul: 13.71
Timestamp: 2016-07-21T01:00:36.001Z, BatteryV: 12.63, Latitude: 78.870490, Longitude: -8.907501, Vul: 13.68
Timestamp: 2016-07-21T00:30:07.001Z, BatteryV: 12.63, Latitude: 78.869325, Longitude: -8.903808, Vul: 13.68
Timestamp: 2016-07-21T00:00:36.001Z, BatteryV: 12.66, Latitude: 78.868333, Longitude: -8.899251, Vul: 13.71
Timestamp: 2016-07-20T23:30:07.001Z, BatteryV: 12.63, Latitude: 78.867520, Longitude: -8.892038, Vul: 13.68
Timestamp: 2016-07-20T23:00:06.001Z, BatteryV: 12.63, Latitude: 78.867245, Longitude: -8.881779, Vul: 13.71
Timestamp: 2016-07-20T22:30:06.001Z, BatteryV: 12.60, Latitude: 78.867437, Longitude: -8.870150, Vul: 13.71
Timestamp: 2016-07-20T22:00:36.001Z, BatteryV: 12.60, Latitude: 78.868038, Longitude: -8.856410, Vul: 13.71
Timestamp: 2016-07-20T21:30:07.001Z, BatteryV: 12.63, Latitude: 78.869267, Longitude: -8.841606, Vul: 13.71
Timestamp: 2016-07-20T21:00:06.001Z, BatteryV: 12.63, Latitude: 78.871110, Longitude: -8.826995, Vul: 13.71
Timestamp: 2016-07-20T20:30:05.001Z, BatteryV: 12.63, Latitude: 78.873773, Longitude: -8.813363, Vul: 13.71
Timestamp: 2016-07-20T20:00:05.001Z, BatteryV: 12.63, Latitude: 78.876774, Longitude: -8.802707, Vul: 13.71
Timestamp: 2016-07-20T19:30:34.001Z, BatteryV: 12.60, Latitude: 78.879968, Longitude: -8.795411, Vul: 13.71
Timestamp: 2016-07-20T19:00:09.001Z, BatteryV: 12.60, Latitude: 78.883168, Longitude: -8.791731, Vul: 13.71
Timestamp: 2016-07-20T18:30:09.001Z, BatteryV: 12.63, Latitude: 78.885965, Longitude: -8.791923, Vul: 13.71
Timestamp: 2016-07-20T18:00:10.001Z, BatteryV: 12.66, Latitude: 78.888358, Longitude: -8.795149, Vul: 13.71
Timestamp: 2016-07-20T17:30:08.001Z, BatteryV: 12.60, Latitude: 78.890278, Longitude: -8.799526, Vul: 13.68
Timestamp: 2016-07-20T17:00:36.001Z, BatteryV: 12.63, Latitude: 78.891802, Longitude: -8.805299, Vul: 13.71
Timestamp: 2016-07-20T16:30:08.001Z, BatteryV: 12.63, Latitude: 78.893037, Longitude: -8.812454, Vul: 13.71
Timestamp: 2016-07-20T16:00:08.001Z, BatteryV: 12.63, Latitude: 78.893843, Longitude: -8.819738, Vul: 13.71
Timestamp: 2016-07-20T15:30:36.001Z, BatteryV: 12.63, Latitude: 78.894182, Longitude: -8.828173, Vul: 13.71
Timestamp: 2016-07-20T15:00:07.001Z, BatteryV: 12.63, Latitude: 78.894138, Longitude: -8.837504, Vul: 13.71
Timestamp: 2016-07-20T14:30:07.001Z, BatteryV: 12.66, Latitude: 78.893818, Longitude: -8.846253, Vul: 13.71
Timestamp: 2016-07-20T14:00:07.001Z, BatteryV: 12.63, Latitude: 78.892986, Longitude: -8.853888, Vul: 13.71
Timestamp: 2016-07-20T13:30:07.001Z, BatteryV: 12.66, Latitude: 78.891853, Longitude: -8.859418, Vul: 13.74
Timestamp: 2016-07-20T13:00:37.001Z, BatteryV: 12.66, Latitude: 78.890477, Longitude: -8.862426, Vul: 13.71
Timestamp: 2016-07-20T12:30:08.001Z, BatteryV: 12.60, Latitude: 78.888986, Longitude: -8.863002, Vul: 13.71
Timestamp: 2016-07-20T12:00:06.001Z, BatteryV: 12.63, Latitude: 78.887565, Longitude: -8.860723, Vul: 13.71
Timestamp: 2016-07-20T11:30:06.001Z, BatteryV: 12.63, Latitude: 78.886234, Longitude: -8.855744, Vul: 13.71
Timestamp: 2016-07-20T11:00:06.001Z, BatteryV: 12.57, Latitude: 78.885216, Longitude: -8.847750, Vul: 13.71
Timestamp: 2016-07-20T10:30:36.001Z, BatteryV: 12.57, Latitude: 78.884954, Longitude: -8.837837, Vul: 13.71
Timestamp: 2016-07-20T10:00:06.001Z, BatteryV: 12.57, Latitude: 78.885440, Longitude: -8.823488, Vul: 13.71
Timestamp: 2016-07-20T09:30:05.001Z, BatteryV: 12.57, Latitude: 78.886618, Longitude: -8.807213, Vul: 13.71
Timestamp: 2016-07-20T09:00:05.001Z, BatteryV: 12.57, Latitude: 78.888422, Longitude: -8.789901, Vul: 13.74
Timestamp: 2016-07-20T08:30:36.001Z, BatteryV: 12.57, Latitude: 78.890451, Longitude: -8.772736, Vul: 13.71
Timestamp: 2016-07-20T08:00:09.001Z, BatteryV: 12.57, Latitude: 78.893222, Longitude: -8.754138, Vul: 13.74
Timestamp: 2016-07-20T07:30:09.001Z, BatteryV: 12.57, Latitude: 78.896787, Longitude: -8.736525, Vul: 13.74
Timestamp: 2016-07-20T07:00:08.001Z, BatteryV: 12.57, Latitude: 78.901088, Longitude: -8.722381, Vul: 13.74
Timestamp: 2016-07-20T06:30:36.001Z, BatteryV: 12.57, Latitude: 78.905402, Longitude: -8.712755, Vul: 13.74
Timestamp: 2016-07-20T06:00:12.001Z, BatteryV: 12.60, Latitude: 78.909933, Longitude: -8.706131, Vul: 13.74
Timestamp: 2016-07-20T05:30:13.001Z, BatteryV: 12.60, Latitude: 78.914387, Longitude: -8.703104, Vul: 13.74
Timestamp: 2016-07-20T05:00:13.001Z, BatteryV: 12.57, Latitude: 78.918317, Longitude: -8.704890, Vul: 13.74
Timestamp: 2016-07-20T04:30:12.001Z, BatteryV: 12.60, Latitude: 78.922048, Longitude: -8.710835, Vul: 13.74
Timestamp: 2016-07-20T04:00:35.001Z, BatteryV: 12.57, Latitude: 78.925293, Longitude: -8.719712, Vul: 13.74
Timestamp: 2016-07-20T03:30:12.001Z, BatteryV: 12.57, Latitude: 78.927904, Longitude: -8.732352, Vul: 13.74
Timestamp: 2016-07-20T03:00:07.001Z, BatteryV: 12.57, Latitude: 78.929613, Longitude: -8.746848, Vul: 13.77
Timestamp: 2016-07-20T02:30:07.001Z, BatteryV: 12.60, Latitude: 78.930432, Longitude: -8.760525, Vul: 13.74
Timestamp: 2016-07-20T02:00:06.001Z, BatteryV: 12.57, Latitude: 78.930586, Longitude: -8.774042, Vul: 13.74
Timestamp: 2016-07-20T01:30:36.001Z, BatteryV: 12.63, Latitude: 78.929984, Longitude: -8.787603, Vul: 13.74
Timestamp: 2016-07-20T01:00:06.001Z, BatteryV: 12.60, Latitude: 78.928742, Longitude: -8.798803, Vul: 13.74
Timestamp: 2016-07-20T00:30:06.001Z, BatteryV: 12.57, Latitude: 78.926944, Longitude: -8.805728, Vul: 13.74
Timestamp: 2016-07-20T00:00:07.001Z, BatteryV: 12.57, Latitude: 78.925030, Longitude: -8.808032, Vul: 13.77
Timestamp: 2016-07-19T23:30:07.001Z, BatteryV: 12.60, Latitude: 78.923155, Longitude: -8.806272, Vul: 13.74
Timestamp: 2016-07-19T23:00:36.001Z, BatteryV: 12.63, Latitude: 78.921549, Longitude: -8.799149, Vul: 13.77
Timestamp: 2016-07-19T22:30:06.001Z, BatteryV: 12.63, Latitude: 78.920627, Longitude: -8.788845, Vul: 13.77
Timestamp: 2016-07-19T22:00:06.001Z, BatteryV: 12.63, Latitude: 78.920403, Longitude: -8.774874, Vul: 13.74
Timestamp: 2016-07-19T21:30:13.001Z, BatteryV: 12.63, Latitude: 78.921139, Longitude: -8.758330, Vul: 13.74
Timestamp: 2016-07-19T21:00:13.001Z, BatteryV: 12.63, Latitude: 78.922662, Longitude: -8.739296, Vul: 13.74
Timestamp: 2016-07-19T20:30:12.001Z, BatteryV: 12.63, Latitude: 78.924922, Longitude: -8.719981, Vul: 13.77
Timestamp: 2016-07-19T20:00:36.001Z, BatteryV: 12.63, Latitude: 78.927578, Longitude: -8.701818, Vul: 13.74
Timestamp: 2016-07-19T19:30:12.001Z, BatteryV: 12.66, Latitude: 78.930893, Longitude: -8.684064, Vul: 13.77
Timestamp: 2016-07-19T19:00:13.001Z, BatteryV: 12.63, Latitude: 78.934963, Longitude: -8.669286, Vul: 13.74
Timestamp: 2016-07-19T18:30:13.001Z, BatteryV: 12.63, Latitude: 78.939238, Longitude: -8.657235, Vul: 13.74
Timestamp: 2016-07-19T18:00:12.001Z, BatteryV: 12.63, Latitude: 78.943526, Longitude: -8.647878, Vul: 13.74
Timestamp: 2016-07-19T17:30:36.001Z, BatteryV: 12.66, Latitude: 78.947514, Longitude: -8.640371, Vul: 13.74
Timestamp: 2016-07-19T17:00:12.001Z, BatteryV: 12.69, Latitude: 78.951437, Longitude: -8.635558, Vul: 13.74
Timestamp: 2016-07-19T16:30:07.001Z, BatteryV: 12.69, Latitude: 78.954944, Longitude: -8.637459, Vul: 13.77
Timestamp: 2016-07-19T16:00:07.001Z, BatteryV: 12.63, Latitude: 78.957926, Longitude: -8.640890, Vul: 13.74
Timestamp: 2016-07-19T15:30:36.001Z, BatteryV: 12.63, Latitude: 78.960083, Longitude: -8.645734, Vul: 13.77
Timestamp: 2016-07-19T15:00:06.001Z, BatteryV: 12.66, Latitude: 78.961370, Longitude: -8.650835, Vul: 13.77
Timestamp: 2016-07-19T14:30:06.001Z, BatteryV: 12.63, Latitude: 78.961850, Longitude: -8.654330, Vul: 13.77
Timestamp: 2016-07-19T14:00:06.001Z, BatteryV: 12.63, Latitude: 78.961914, Longitude: -8.654765, Vul: 13.77
Timestamp: 2016-07-19T13:30:06.001Z, BatteryV: 12.63, Latitude: 78.961734, Longitude: -8.652672, Vul: 13.77
Timestamp: 2016-07-19T13:00:37.001Z, BatteryV: 12.63, Latitude: 78.961517, Longitude: -8.649286, Vul: 13.74
Timestamp: 2016-07-19T12:30:06.001Z, BatteryV: 12.63, Latitude: 78.961338, Longitude: -8.643514, Vul: 13.77
Timestamp: 2016-07-19T12:00:06.001Z, BatteryV: 12.66, Latitude: 78.961242, Longitude: -8.635002, Vul: 13.77
Timestamp: 2016-07-19T11:30:12.001Z, BatteryV: 12.63, Latitude: 78.960378, Longitude: -8.630522, Vul: 13.77
Timestamp: 2016-07-19T11:00:09.001Z, BatteryV: 12.63, Latitude: 78.959898, Longitude: -8.622355, Vul: 13.77
Timestamp: 2016-07-19T10:30:37.001Z, BatteryV: 12.63, Latitude: 78.959955, Longitude: -8.611533, Vul: 13.77
Timestamp: 2016-07-19T10:00:12.001Z, BatteryV: 12.66, Latitude: 78.960877, Longitude: -8.597286, Vul: 13.77
Timestamp: 2016-07-19T09:30:12.001Z, BatteryV: 12.63, Latitude: 78.962669, Longitude: -8.580710, Vul: 13.77
Timestamp: 2016-07-19T09:00:12.001Z, BatteryV: 12.63, Latitude: 78.965210, Longitude: -8.563661, Vul: 13.77
Timestamp: 2016-07-19T08:30:13.001Z, BatteryV: 12.60, Latitude: 78.968397, Longitude: -8.545773, Vul: 13.77
Timestamp: 2016-07-19T08:00:36.001Z, BatteryV: 12.63, Latitude: 78.972090, Longitude: -8.529216, Vul: 13.77
Timestamp: 2016-07-19T07:30:12.001Z, BatteryV: 12.63, Latitude: 78.976160, Longitude: -8.512403, Vul: 13.77
Timestamp: 2016-07-19T07:00:12.001Z, BatteryV: 12.60, Latitude: 78.980582, Longitude: -8.495622, Vul: 13.77
Timestamp: 2016-07-19T06:30:12.001Z, BatteryV: 12.60, Latitude: 78.985466, Longitude: -8.479200, Vul: 13.77
Timestamp: 2016-07-19T06:00:36.001Z, BatteryV: 12.63, Latitude: 78.990458, Longitude: -8.464634, Vul: 13.77
Timestamp: 2016-07-19T05:30:07.001Z, BatteryV: 12.60, Latitude: 78.995597, Longitude: -8.452659, Vul: 13.77
Timestamp: 2016-07-19T05:00:06.001Z, BatteryV: 12.63, Latitude: 79.000538, Longitude: -8.444723, Vul: 13.77
Timestamp: 2016-07-19T04:30:06.001Z, BatteryV: 12.66, Latitude: 79.005107, Longitude: -8.442163, Vul: 13.77
Timestamp: 2016-07-19T04:00:36.001Z, BatteryV: 12.63, Latitude: 79.009370, Longitude: -8.444384, Vul: 13.80
Timestamp: 2016-07-19T03:30:06.001Z, BatteryV: 12.63, Latitude: 79.013293, Longitude: -8.450400, Vul: 13.80
Timestamp: 2016-07-19T03:00:07.001Z, BatteryV: 12.63, Latitude: 79.016480, Longitude: -8.458586, Vul: 13.80
Timestamp: 2016-07-19T02:30:06.001Z, BatteryV: 12.66, Latitude: 79.018976, Longitude: -8.467296, Vul: 13.80
Timestamp: 2016-07-19T02:00:06.001Z, BatteryV: 12.63, Latitude: 79.020826, Longitude: -8.475206, Vul: 13.80
Timestamp: 2016-07-19T01:30:36.001Z, BatteryV: 12.63, Latitude: 79.022035, Longitude: -8.482714, Vul: 13.80
Timestamp: 2016-07-19T01:00:06.001Z, BatteryV: 12.63, Latitude: 79.022854, Longitude: -8.489389, Vul: 13.80
Timestamp: 2016-07-19T00:30:13.001Z, BatteryV: 12.66, Latitude: 79.023386, Longitude: -8.493152, Vul: 13.80
Timestamp: 2016-07-19T00:00:36.001Z, BatteryV: 12.66, Latitude: 79.023686, Longitude: -8.495334, Vul: 13.80
Timestamp: 2016-07-18T23:30:12.001Z, BatteryV: 12.66, Latitude: 79.023949, Longitude: -8.496198, Vul: 13.80
Timestamp: 2016-07-18T23:00:12.001Z, BatteryV: 12.63, Latitude: 79.024474, Longitude: -8.495245, Vul: 13.80
Timestamp: 2016-07-18T22:30:36.001Z, BatteryV: 12.66, Latitude: 79.025414, Longitude: -8.489830, Vul: 13.80
Timestamp: 2016-07-18T22:00:13.001Z, BatteryV: 12.63, Latitude: 79.026458, Longitude: -8.478816, Vul: 13.80
Timestamp: 2016-07-18T21:30:13.001Z, BatteryV: 12.69, Latitude: 79.027827, Longitude: -8.465658, Vul: 13.80
Timestamp: 2016-07-18T21:00:12.001Z, BatteryV: 12.69, Latitude: 79.029920, Longitude: -8.451763, Vul: 13.80
Timestamp: 2016-07-18T20:30:12.001Z, BatteryV: 12.69, Latitude: 79.032589, Longitude: -8.437274, Vul: 13.77
Timestamp: 2016-07-18T20:00:36.001Z, BatteryV: 12.69, Latitude: 79.035763, Longitude: -8.422605, Vul: 13.80
Timestamp: 2016-07-18T19:30:07.001Z, BatteryV: 12.69, Latitude: 79.039718, Longitude: -8.408147, Vul: 13.80
Timestamp: 2016-07-18T19:00:07.001Z, BatteryV: 12.69, Latitude: 79.044378, Longitude: -8.395149, Vul: 13.77
Timestamp: 2016-07-18T18:30:06.001Z, BatteryV: 12.66, Latitude: 79.049549, Longitude: -8.383283, Vul: 13.80
Timestamp: 2016-07-18T18:00:36.001Z, BatteryV: 12.69, Latitude: 79.054861, Longitude: -8.374362, Vul: 13.80
Timestamp: 2016-07-18T17:30:06.001Z, BatteryV: 12.72, Latitude: 79.060595, Longitude: -8.369126, Vul: 13.80
Timestamp: 2016-07-18T17:00:06.001Z, BatteryV: 12.72, Latitude: 79.066246, Longitude: -8.367206, Vul: 13.80
Timestamp: 2016-07-18T16:30:36.001Z, BatteryV: 12.75, Latitude: 79.071507, Longitude: -8.369216, Vul: 13.77
Timestamp: 2016-07-18T16:00:06.001Z, BatteryV: 12.72, Latitude: 79.076506, Longitude: -8.375488, Vul: 13.80
Timestamp: 2016-07-18T15:30:05.001Z, BatteryV: 12.72, Latitude: 79.080858, Longitude: -8.385024, Vul: 13.80
Timestamp: 2016-07-18T15:00:36.001Z, BatteryV: 12.69, Latitude: 79.084474, Longitude: -8.397178, Vul: 13.77
Timestamp: 2016-07-18T14:30:09.001Z, BatteryV: 12.72, Latitude: 79.087302, Longitude: -8.412365, Vul: 13.80
Timestamp: 2016-07-18T14:00:09.001Z, BatteryV: 12.72, Latitude: 79.089312, Longitude: -8.428038, Vul: 13.80
Timestamp: 2016-07-18T13:30:09.001Z, BatteryV: 12.72, Latitude: 79.090733, Longitude: -8.443808, Vul: 13.80
Timestamp: 2016-07-18T13:00:08.001Z, BatteryV: 12.69, Latitude: 79.091507, Longitude: -8.458240, Vul: 13.80
Timestamp: 2016-07-18T12:30:08.001Z, BatteryV: 12.72, Latitude: 79.091629, Longitude: -8.470406, Vul: 13.80
Timestamp: 2016-07-18T12:00:36.001Z, BatteryV: 12.66, Latitude: 79.091245, Longitude: -8.479450, Vul: 13.80
Timestamp: 2016-07-18T11:30:13.001Z, BatteryV: 12.69, Latitude: 79.090541, Longitude: -8.484730, Vul: 13.80
Timestamp: 2016-07-18T11:00:13.001Z, BatteryV: 12.69, Latitude: 79.089843, Longitude: -8.485094, Vul: 13.80
Timestamp: 2016-07-18T10:30:12.001Z, BatteryV: 12.69, Latitude: 79.089286, Longitude: -8.481907, Vul: 13.80
Timestamp: 2016-07-18T10:00:12.001Z, BatteryV: 12.72, Latitude: 79.088998, Longitude: -8.475750, Vul: 13.80
Timestamp: 2016-07-18T09:30:36.001Z, BatteryV: 12.66, Latitude: 79.089126, Longitude: -8.466739, Vul: 13.83
Timestamp: 2016-07-18T09:00:12.001Z, BatteryV: 12.69, Latitude: 79.089856, Longitude: -8.454912, Vul: 13.80
Timestamp: 2016-07-18T08:30:08.001Z, BatteryV: 12.69, Latitude: 79.091181, Longitude: -8.441389, Vul: 13.83
Timestamp: 2016-07-18T08:00:06.001Z, BatteryV: 12.69, Latitude: 79.093030, Longitude: -8.428211, Vul: 13.83
Timestamp: 2016-07-18T07:30:06.001Z, BatteryV: 12.69, Latitude: 79.095354, Longitude: -8.416064, Vul: 13.83
Timestamp: 2016-07-18T07:00:36.001Z, BatteryV: 12.66, Latitude: 79.098176, Longitude: -8.403981, Vul: 13.83
Timestamp: 2016-07-18T06:30:06.001Z, BatteryV: 12.63, Latitude: 79.101555, Longitude: -8.392832, Vul: 13.83
Timestamp: 2016-07-18T06:00:07.001Z, BatteryV: 12.69, Latitude: 79.105107, Longitude: -8.384058, Vul: 13.83
Timestamp: 2016-07-18T05:30:07.001Z, BatteryV: 12.66, Latitude: 79.109088, Longitude: -8.377581, Vul: 13.83
Timestamp: 2016-07-18T05:00:36.001Z, BatteryV: 12.69, Latitude: 79.113254, Longitude: -8.373638, Vul: 13.83
Timestamp: 2016-07-18T04:30:06.001Z, BatteryV: 12.69, Latitude: 79.117696, Longitude: -8.372576, Vul: 13.83
Timestamp: 2016-07-18T04:00:06.001Z, BatteryV: 12.69, Latitude: 79.121837, Longitude: -8.374406, Vul: 13.83
Timestamp: 2016-07-18T03:30:13.001Z, BatteryV: 12.69, Latitude: 79.125594, Longitude: -8.378605, Vul: 13.83
Timestamp: 2016-07-18T03:00:36.001Z, BatteryV: 12.66, Latitude: 79.128966, Longitude: -8.384653, Vul: 13.83
Timestamp: 2016-07-18T02:30:12.001Z, BatteryV: 12.69, Latitude: 79.132032, Longitude: -8.392986, Vul: 13.83
Timestamp: 2016-07-18T02:00:12.001Z, BatteryV: 12.69, Latitude: 79.134515, Longitude: -8.403219, Vul: 13.83
Timestamp: 2016-07-18T01:30:12.001Z, BatteryV: 12.69, Latitude: 79.136525, Longitude: -8.414368, Vul: 13.83
Timestamp: 2016-07-18T01:00:13.001Z, BatteryV: 12.69, Latitude: 79.137958, Longitude: -8.425152, Vul: 13.86
Timestamp: 2016-07-18T00:30:37.001Z, BatteryV: 12.69, Latitude: 79.138784, Longitude: -8.435270, Vul: 13.83
Timestamp: 2016-07-18T00:00:12.001Z, BatteryV: 12.69, Latitude: 79.139059, Longitude: -8.444083, Vul: 13.83
Timestamp: 2016-07-17T23:30:12.001Z, BatteryV: 12.69, Latitude: 79.138758, Longitude: -8.450893, Vul: 13.86
Timestamp: 2016-07-17T23:00:12.001Z, BatteryV: 12.72, Latitude: 79.138035, Longitude: -8.454861, Vul: 13.86
Timestamp: 2016-07-17T22:30:36.001Z, BatteryV: 12.69, Latitude: 79.137280, Longitude: -8.455699, Vul: 13.83
Timestamp: 2016-07-17T22:00:07.001Z, BatteryV: 12.69, Latitude: 79.136646, Longitude: -8.452973, Vul: 13.86
Timestamp: 2016-07-17T21:30:06.001Z, BatteryV: 12.72, Latitude: 79.136262, Longitude: -8.446138, Vul: 13.86
Timestamp: 2016-07-17T21:00:06.001Z, BatteryV: 12.72, Latitude: 79.136307, Longitude: -8.436000, Vul: 13.86
Timestamp: 2016-07-17T20:30:06.001Z, BatteryV: 12.75, Latitude: 79.136806, Longitude: -8.423648, Vul: 13.86
Timestamp: 2016-07-17T20:00:36.001Z, BatteryV: 12.72, Latitude: 79.137894, Longitude: -8.410470, Vul: 13.83
Timestamp: 2016-07-17T19:30:07.001Z, BatteryV: 12.75, Latitude: 79.139494, Longitude: -8.397414, Vul: 13.83
Timestamp: 2016-07-17T19:00:06.001Z, BatteryV: 12.78, Latitude: 79.141523, Longitude: -8.384960, Vul: 13.86
Timestamp: 2016-07-17T18:30:06.001Z, BatteryV: 12.78, Latitude: 79.144070, Longitude: -8.372973, Vul: 13.86
Timestamp: 2016-07-17T18:00:05.001Z, BatteryV: 12.78, Latitude: 79.146931, Longitude: -8.362720, Vul: 13.83
Timestamp: 2016-07-17T17:00:09.001Z, BatteryV: 12.75, Latitude: 79.153203, Longitude: -8.345869, Vul: 13.86
Timestamp: 2016-07-17T16:30:36.001Z, BatteryV: 12.72, Latitude: 79.156307, Longitude: -8.340787, Vul: 13.83
Timestamp: 2016-07-17T16:00:09.001Z, BatteryV: 12.75, Latitude: 79.159488, Longitude: -8.338355, Vul: 13.86
Timestamp: 2016-07-17T15:30:08.001Z, BatteryV: 12.78, Latitude: 79.162605, Longitude: -8.338323, Vul: 13.86
Timestamp: 2016-07-17T15:00:36.001Z, BatteryV: 12.78, Latitude: 79.165376, Longitude: -8.340781, Vul: 13.83
Timestamp: 2016-07-17T14:30:08.001Z, BatteryV: 12.81, Latitude: 79.167846, Longitude: -8.345709, Vul: 13.86
Timestamp: 2016-07-17T14:00:08.001Z, BatteryV: 12.84, Latitude: 79.169952, Longitude: -8.351526, Vul: 13.83
Timestamp: 2016-07-17T13:30:07.001Z, BatteryV: 12.90, Latitude: 79.171315, Longitude: -8.358278, Vul: 13.83
Timestamp: 2016-07-17T13:00:07.001Z, BatteryV: 12.93, Latitude: 79.172198, Longitude: -8.364550, Vul: 13.80
Timestamp: 2016-07-17T12:30:36.001Z, BatteryV: 12.90, Latitude: 79.172691, Longitude: -8.371200, Vul: 13.80
Timestamp: 2016-07-17T12:00:08.001Z, BatteryV: 12.93, Latitude: 79.172704, Longitude: -8.377805, Vul: 13.80
Timestamp: 2016-07-17T11:30:08.001Z, BatteryV: 12.93, Latitude: 79.172365, Longitude: -8.382733, Vul: 13.83
Timestamp: 2016-07-17T11:00:36.001Z, BatteryV: 12.93, Latitude: 79.171949, Longitude: -8.385018, Vul: 13.80
Timestamp: 2016-07-17T10:30:06.001Z, BatteryV: 12.87, Latitude: 79.171443, Longitude: -8.385370, Vul: 13.83
Timestamp: 2016-07-17T10:00:06.001Z, BatteryV: 12.90, Latitude: 79.170970, Longitude: -8.385024, Vul: 13.83
Timestamp: 2016-07-17T09:30:06.001Z, BatteryV: 12.90, Latitude: 79.170451, Longitude: -8.382733, Vul: 13.83
Timestamp: 2016-07-17T09:00:36.001Z, BatteryV: 12.81, Latitude: 79.170042, Longitude: -8.377645, Vul: 13.83
Timestamp: 2016-07-17T08:30:06.001Z, BatteryV: 12.81, Latitude: 79.169766, Longitude: -8.369472, Vul: 13.83
Timestamp: 2016-07-17T08:00:06.001Z, BatteryV: 12.84, Latitude: 79.170086, Longitude: -8.359814, Vul: 13.86
Timestamp: 2016-07-17T07:30:05.001Z, BatteryV: 12.81, Latitude: 79.170893, Longitude: -8.349062, Vul: 13.86
Timestamp: 2016-07-17T06:30:06.001Z, BatteryV: 12.78, Latitude: 79.174266, Longitude: -8.327258, Vul: 13.89
Timestamp: 2016-07-17T06:00:05.001Z, BatteryV: 12.81, Latitude: 79.176518, Longitude: -8.317626, Vul: 13.86
Timestamp: 2016-07-17T05:30:36.001Z, BatteryV: 12.78, Latitude: 79.178963, Longitude: -8.309338, Vul: 13.89
Timestamp: 2016-07-17T05:00:12.001Z, BatteryV: 12.78, Latitude: 79.181702, Longitude: -8.302867, Vul: 13.86
Timestamp: 2016-07-17T04:30:36.001Z, BatteryV: 12.78, Latitude: 79.184499, Longitude: -8.298995, Vul: 13.86
Timestamp: 2016-07-17T04:00:12.001Z, BatteryV: 12.78, Latitude: 79.187411, Longitude: -8.297805, Vul: 13.86
Timestamp: 2016-07-17T03:30:13.001Z, BatteryV: 12.75, Latitude: 79.190163, Longitude: -8.299968, Vul: 13.89
Timestamp: 2016-07-17T03:00:13.001Z, BatteryV: 12.75, Latitude: 79.192557, Longitude: -8.305146, Vul: 13.89
Timestamp: 2016-07-17T02:30:12.001Z, BatteryV: 12.78, Latitude: 79.194554, Longitude: -8.312032, Vul: 13.89
Timestamp: 2016-07-17T02:00:36.001Z, BatteryV: 12.75, Latitude: 79.196173, Longitude: -8.319507, Vul: 13.89
Timestamp: 2016-07-17T01:30:12.001Z, BatteryV: 12.78, Latitude: 79.197466, Longitude: -8.328506, Vul: 13.89
Timestamp: 2016-07-17T01:00:12.001Z, BatteryV: 12.78, Latitude: 79.198374, Longitude: -8.338234, Vul: 13.89
Timestamp: 2016-07-17T00:30:07.001Z, BatteryV: 12.78, Latitude: 79.198918, Longitude: -8.347974, Vul: 13.89
Timestamp: 2016-07-17T00:00:07.001Z, BatteryV: 12.78, Latitude: 79.199142, Longitude: -8.357344, Vul: 13.89
Timestamp: 2016-07-16T23:30:36.001Z, BatteryV: 12.78, Latitude: 79.199136, Longitude: -8.365805, Vul: 13.89
Timestamp: 2016-07-16T23:00:06.001Z, BatteryV: 12.78, Latitude: 79.198829, Longitude: -8.373062, Vul: 13.86
Timestamp: 2016-07-16T22:30:06.001Z, BatteryV: 12.75, Latitude: 79.198413, Longitude: -8.378650, Vul: 13.89
Timestamp: 2016-07-16T22:00:07.001Z, BatteryV: 12.78, Latitude: 79.197990, Longitude: -8.383034, Vul: 13.89
Timestamp: 2016-07-16T21:30:06.001Z, BatteryV: 12.81, Latitude: 79.197677, Longitude: -8.386022, Vul: 13.86
Timestamp: 2016-07-16T21:00:36.001Z, BatteryV: 12.81, Latitude: 79.197434, Longitude: -8.386406, Vul: 13.89
Timestamp: 2016-07-16T20:30:05.001Z, BatteryV: 12.81, Latitude: 79.197331, Longitude: -8.384646, Vul: 13.89
Timestamp: 2016-07-16T20:00:05.001Z, BatteryV: 12.81, Latitude: 79.197715, Longitude: -8.381779, Vul: 13.89
Timestamp: 2016-07-16T19:30:05.001Z, BatteryV: 12.81, Latitude: 79.198432, Longitude: -8.377370, Vul: 13.89
Timestamp: 2016-07-16T19:00:36.001Z, BatteryV: 12.81, Latitude: 79.199597, Longitude: -8.371040, Vul: 13.89
Timestamp: 2016-07-16T18:30:08.001Z, BatteryV: 12.84, Latitude: 79.201242, Longitude: -8.364506, Vul: 13.89
Timestamp: 2016-07-16T18:00:08.001Z, BatteryV: 12.87, Latitude: 79.203040, Longitude: -8.358419, Vul: 13.89
Timestamp: 2016-07-16T17:30:08.001Z, BatteryV: 12.87, Latitude: 79.205146, Longitude: -8.352947, Vul: 13.89
Timestamp: 2016-07-16T17:00:36.001Z, BatteryV: 12.84, Latitude: 79.207456, Longitude: -8.348448, Vul: 13.89
Timestamp: 2016-07-16T16:30:08.001Z, BatteryV: 12.81, Latitude: 79.210125, Longitude: -8.345254, Vul: 13.89
Timestamp: 2016-07-16T16:00:09.001Z, BatteryV: 12.84, Latitude: 79.212922, Longitude: -8.343354, Vul: 13.89
Timestamp: 2016-07-16T15:30:07.001Z, BatteryV: 12.84, Latitude: 79.215776, Longitude: -8.342816, Vul: 13.89
Timestamp: 2016-07-16T15:00:07.001Z, BatteryV: 12.84, Latitude: 79.218451, Longitude: -8.344947, Vul: 13.89
Timestamp: 2016-07-16T14:30:07.001Z, BatteryV: 12.90, Latitude: 79.221107, Longitude: -8.349645, Vul: 13.89
Timestamp: 2016-07-16T14:00:37.001Z, BatteryV: 12.93, Latitude: 79.223392, Longitude: -8.356058, Vul: 13.89
Timestamp: 2016-07-16T13:30:07.001Z, BatteryV: 12.96, Latitude: 79.225254, Longitude: -8.363962, Vul: 13.86
Timestamp: 2016-07-16T13:00:07.001Z, BatteryV: 12.93, Latitude: 79.226598, Longitude: -8.372224, Vul: 13.86
Timestamp: 2016-07-16T12:30:06.001Z, BatteryV: 12.96, Latitude: 79.227501, Longitude: -8.380589, Vul: 13.86
Timestamp: 2016-07-16T12:00:06.001Z, BatteryV: 13.02, Latitude: 79.227910, Longitude: -8.389018, Vul: 13.86
Timestamp: 2016-07-16T11:30:06.001Z, BatteryV: 12.99, Latitude: 79.228019, Longitude: -8.396992, Vul: 13.86
Timestamp: 2016-07-16T11:00:36.001Z, BatteryV: 12.93, Latitude: 79.227987, Longitude: -8.404582, Vul: 13.86
Timestamp: 2016-07-16T10:30:06.001Z, BatteryV: 12.93, Latitude: 79.227776, Longitude: -8.411693, Vul: 13.86
Timestamp: 2016-07-16T10:00:05.001Z, BatteryV: 12.90, Latitude: 79.227341, Longitude: -8.416390, Vul: 13.86
Timestamp: 2016-07-16T09:30:05.001Z, BatteryV: 12.93, Latitude: 79.226931, Longitude: -8.418995, Vul: 13.89
Timestamp: 2016-07-16T09:00:05.001Z, BatteryV: 12.96, Latitude: 79.226592, Longitude: -8.419731, Vul: 13.89
Timestamp: 2016-07-16T08:30:09.001Z, BatteryV: 12.96, Latitude: 79.226317, Longitude: -8.418125, Vul: 13.86
Timestamp: 2016-07-16T08:00:36.001Z, BatteryV: 12.99, Latitude: 79.226214, Longitude: -8.415040, Vul: 13.86
Timestamp: 2016-07-16T07:30:08.001Z, BatteryV: 12.96, Latitude: 79.226374, Longitude: -8.410515, Vul: 13.86
Timestamp: 2016-07-16T07:00:08.001Z, BatteryV: 12.96, Latitude: 79.226938, Longitude: -8.404461, Vul: 13.89
Timestamp: 2016-07-16T06:30:08.001Z, BatteryV: 12.96, Latitude: 79.227834, Longitude: -8.396768, Vul: 13.89
Timestamp: 2016-07-16T06:00:36.001Z, BatteryV: 12.96, Latitude: 79.229158, Longitude: -8.389318, Vul: 13.86
Timestamp: 2016-07-16T05:30:08.001Z, BatteryV: 12.93, Latitude: 79.230976, Longitude: -8.382227, Vul: 13.86
Timestamp: 2016-07-16T05:00:08.001Z, BatteryV: 12.93, Latitude: 79.233114, Longitude: -8.376627, Vul: 13.86
Timestamp: 2016-07-16T04:30:36.001Z, BatteryV: 12.93, Latitude: 79.235533, Longitude: -8.372493, Vul: 13.86
Timestamp: 2016-07-16T04:00:08.001Z, BatteryV: 12.93, Latitude: 79.238195, Longitude: -8.369152, Vul: 13.89
Timestamp: 2016-07-16T03:30:07.001Z, BatteryV: 12.93, Latitude: 79.240755, Longitude: -8.369203, Vul: 13.86
Timestamp: 2016-07-16T03:00:07.001Z, BatteryV: 12.93, Latitude: 79.242963, Longitude: -8.372531, Vul: 13.89
Timestamp: 2016-07-16T02:30:07.001Z, BatteryV: 12.93, Latitude: 79.245056, Longitude: -8.377088, Vul: 13.89
Timestamp: 2016-07-16T02:00:36.001Z, BatteryV: 12.93, Latitude: 79.247008, Longitude: -8.382899, Vul: 13.89
Timestamp: 2016-07-16T01:30:08.001Z, BatteryV: 12.93, Latitude: 79.248666, Longitude: -8.390624, Vul: 13.89
Timestamp: 2016-07-16T01:00:06.001Z, BatteryV: 12.99, Latitude: 79.249920, Longitude: -8.399821, Vul: 13.89
Timestamp: 2016-07-16T00:30:06.001Z, BatteryV: 12.99, Latitude: 79.250746, Longitude: -8.410618, Vul: 13.89
Timestamp: 2016-07-16T00:00:36.001Z, BatteryV: 12.93, Latitude: 79.251123, Longitude: -8.421517, Vul: 13.89
Timestamp: 2016-07-15T23:30:06.001Z, BatteryV: 12.96, Latitude: 79.251258, Longitude: -8.432915, Vul: 13.89
Timestamp: 2016-07-15T23:00:06.001Z, BatteryV: 12.96, Latitude: 79.251219, Longitude: -8.443277, Vul: 13.89
Timestamp: 2016-07-15T22:30:05.001Z, BatteryV: 12.96, Latitude: 79.251008, Longitude: -8.452230, Vul: 13.89
Timestamp: 2016-07-15T22:00:36.001Z, BatteryV: 12.93, Latitude: 79.250438, Longitude: -8.460237, Vul: 13.89
Timestamp: 2016-07-15T21:30:09.001Z, BatteryV: 12.87, Latitude: 79.249651, Longitude: -8.467744, Vul: 13.89
Timestamp: 2016-07-15T21:00:09.001Z, BatteryV: 12.87, Latitude: 79.248653, Longitude: -8.473702, Vul: 13.92
Timestamp: 2016-07-15T20:30:09.001Z, BatteryV: 12.90, Latitude: 79.247526, Longitude: -8.477574, Vul: 13.92
Timestamp: 2016-07-15T20:00:09.001Z, BatteryV: 12.84, Latitude: 79.246438, Longitude: -8.478771, Vul: 13.89
Timestamp: 2016-07-15T19:30:36.001Z, BatteryV: 12.84, Latitude: 79.245446, Longitude: -8.477613, Vul: 13.92
Timestamp: 2016-07-15T19:00:08.001Z, BatteryV: 12.90, Latitude: 79.244570, Longitude: -8.474342, Vul: 13.92
Timestamp: 2016-07-15T18:30:08.001Z, BatteryV: 12.90, Latitude: 79.243846, Longitude: -8.468544, Vul: 13.89
Timestamp: 2016-07-15T18:00:08.001Z, BatteryV: 12.93, Latitude: 79.243488, Longitude: -8.461203, Vul: 13.92
Timestamp: 2016-07-15T17:30:08.001Z, BatteryV: 12.96, Latitude: 79.243546, Longitude: -8.453664, Vul: 13.92
Timestamp: 2016-07-15T17:00:37.001Z, BatteryV: 13.05, Latitude: 79.244154, Longitude: -8.445702, Vul: 13.92
Timestamp: 2016-07-15T16:30:09.001Z, BatteryV: 13.08, Latitude: 79.245242, Longitude: -8.437312, Vul: 13.89
Timestamp: 2016-07-15T16:00:07.001Z, BatteryV: 13.08, Latitude: 79.246688, Longitude: -8.429530, Vul: 13.86
Timestamp: 2016-07-15T15:30:07.001Z, BatteryV: 13.08, Latitude: 79.248512, Longitude: -8.422970, Vul: 13.86
Timestamp: 2016-07-15T15:00:36.001Z, BatteryV: 13.11, Latitude: 79.250650, Longitude: -8.418112, Vul: 13.86
Timestamp: 2016-07-15T14:30:07.001Z, BatteryV: 13.11, Latitude: 79.252915, Longitude: -8.414906, Vul: 13.86
Timestamp: 2016-07-15T14:00:08.001Z, BatteryV: 13.11, Latitude: 79.254950, Longitude: -8.413741, Vul: 13.83
Timestamp: 2016-07-15T13:30:06.001Z, BatteryV: 13.11, Latitude: 79.256806, Longitude: -8.414746, Vul: 13.83
Timestamp: 2016-07-15T13:00:06.001Z, BatteryV: 13.11, Latitude: 79.258470, Longitude: -8.417971, Vul: 13.83
Timestamp: 2016-07-15T12:30:06.001Z, BatteryV: 13.08, Latitude: 79.259904, Longitude: -8.422778, Vul: 13.83
Timestamp: 2016-07-15T12:00:34.001Z, BatteryV: 13.05, Latitude: 79.261229, Longitude: -8.428288, Vul: 13.86
Timestamp: 2016-07-15T11:30:06.001Z, BatteryV: 12.99, Latitude: 79.262515, Longitude: -8.434317, Vul: 13.86
Timestamp: 2016-07-15T11:00:09.001Z, BatteryV: 12.99, Latitude: 79.263597, Longitude: -8.441024, Vul: 13.89
Timestamp: 2016-07-15T10:30:09.001Z, BatteryV: 12.96, Latitude: 79.264166, Longitude: -8.447738, Vul: 13.89
Timestamp: 2016-07-15T10:00:36.001Z, BatteryV: 12.93, Latitude: 79.264294, Longitude: -8.454336, Vul: 13.89
Timestamp: 2016-07-15T09:30:09.001Z, BatteryV: 12.96, Latitude: 79.264122, Longitude: -8.460211, Vul: 13.89
Timestamp: 2016-07-15T09:00:09.001Z, BatteryV: 12.96, Latitude: 79.263782, Longitude: -8.463578, Vul: 13.89
Timestamp: 2016-07-15T08:30:09.001Z, BatteryV: 12.96, Latitude: 79.263430, Longitude: -8.464877, Vul: 13.89
Timestamp: 2016-07-15T08:00:09.001Z, BatteryV: 12.96, Latitude: 79.262982, Longitude: -8.464691, Vul: 13.92
Timestamp: 2016-07-15T07:30:36.001Z, BatteryV: 12.96, Latitude: 79.262758, Longitude: -8.462170, Vul: 13.89
Timestamp: 2016-07-15T07:00:09.001Z, BatteryV: 12.96, Latitude: 79.262771, Longitude: -8.457280, Vul: 13.92
Timestamp: 2016-07-15T06:30:08.001Z, BatteryV: 12.93, Latitude: 79.263315, Longitude: -8.451654, Vul: 13.92
Timestamp: 2016-07-15T06:00:36.001Z, BatteryV: 12.96, Latitude: 79.264339, Longitude: -8.444403, Vul: 13.92
Timestamp: 2016-07-15T05:30:08.001Z, BatteryV: 12.96, Latitude: 79.265971, Longitude: -8.436026, Vul: 13.92
Timestamp: 2016-07-15T05:00:08.001Z, BatteryV: 12.99, Latitude: 79.268026, Longitude: -8.428096, Vul: 13.92
Timestamp: 2016-07-15T04:30:07.001Z, BatteryV: 12.93, Latitude: 79.270394, Longitude: -8.422266, Vul: 13.89
Timestamp: 2016-07-15T04:00:36.001Z, BatteryV: 12.90, Latitude: 79.273075, Longitude: -8.419168, Vul: 13.92
Timestamp: 2016-07-15T03:30:07.001Z, BatteryV: 12.90, Latitude: 79.275930, Longitude: -8.419917, Vul: 13.92
Timestamp: 2016-07-15T03:00:07.001Z, BatteryV: 12.93, Latitude: 79.278797, Longitude: -8.423699, Vul: 13.92
Timestamp: 2016-07-15T02:30:09.001Z, BatteryV: 12.96, Latitude: 79.281421, Longitude: -8.429971, Vul: 13.92
Timestamp: 2016-07-15T02:00:06.001Z, BatteryV: 12.93, Latitude: 79.283731, Longitude: -8.437728, Vul: 13.92
Timestamp: 2016-07-15T01:30:06.001Z, BatteryV: 12.93, Latitude: 79.285638, Longitude: -8.446739, Vul: 13.92
Timestamp: 2016-07-15T01:00:06.001Z, BatteryV: 12.96, Latitude: 79.287085, Longitude: -8.457274, Vul: 13.92
Timestamp: 2016-07-15T00:30:36.001Z, BatteryV: 12.93, Latitude: 79.288160, Longitude: -8.467923, Vul: 13.92
Timestamp: 2016-07-15T00:00:06.001Z, BatteryV: 12.87, Latitude: 79.288896, Longitude: -8.479277, Vul: 13.92
Timestamp: 2016-07-14T23:30:07.001Z, BatteryV: 12.87, Latitude: 79.289222, Longitude: -8.490419, Vul: 13.92
Timestamp: 2016-07-14T23:00:05.001Z, BatteryV: 12.90, Latitude: 79.289075, Longitude: -8.501888, Vul: 13.92
Timestamp: 2016-07-14T22:30:35.001Z, BatteryV: 12.96, Latitude: 79.288480, Longitude: -8.512454, Vul: 13.92
Timestamp: 2016-07-14T22:00:09.001Z, BatteryV: 12.96, Latitude: 79.287597, Longitude: -8.521894, Vul: 13.92
Timestamp: 2016-07-14T21:30:09.001Z, BatteryV: 12.99, Latitude: 79.286541, Longitude: -8.528909, Vul: 13.92
Timestamp: 2016-07-14T21:00:09.001Z, BatteryV: 13.02, Latitude: 79.285466, Longitude: -8.533536, Vul: 13.92
Timestamp: 2016-07-14T20:30:08.001Z, BatteryV: 13.02, Latitude: 79.284512, Longitude: -8.536218, Vul: 13.89
Timestamp: 2016-07-14T20:00:36.001Z, BatteryV: 13.05, Latitude: 79.283770, Longitude: -8.536557, Vul: 13.89
Timestamp: 2016-07-14T19:30:08.001Z, BatteryV: 13.02, Latitude: 79.283110, Longitude: -8.536064, Vul: 13.92
Timestamp: 2016-07-14T19:00:08.001Z, BatteryV: 13.05, Latitude: 79.282656, Longitude: -8.533382, Vul: 13.92
Timestamp: 2016-07-14T18:30:08.001Z, BatteryV: 13.05, Latitude: 79.282560, Longitude: -8.528358, Vul: 13.89
Timestamp: 2016-07-14T18:00:08.001Z, BatteryV: 13.08, Latitude: 79.282848, Longitude: -8.522842, Vul: 13.89
Timestamp: 2016-07-14T17:30:36.001Z, BatteryV: 13.11, Latitude: 79.283366, Longitude: -8.516531, Vul: 13.89
Timestamp: 2016-07-14T17:00:07.001Z, BatteryV: 13.08, Latitude: 79.284090, Longitude: -8.509440, Vul: 13.89
Timestamp: 2016-07-14T16:30:07.001Z, BatteryV: 13.05, Latitude: 79.284979, Longitude: -8.502016, Vul: 13.86
Timestamp: 2016-07-14T16:00:36.001Z, BatteryV: 13.02, Latitude: 79.286240, Longitude: -8.494310, Vul: 13.89
Timestamp: 2016-07-14T15:30:07.001Z, BatteryV: 13.05, Latitude: 79.287981, Longitude: -8.487373, Vul: 13.89
Timestamp: 2016-07-14T15:00:07.001Z, BatteryV: 13.05, Latitude: 79.289888, Longitude: -8.481888, Vul: 13.89
Timestamp: 2016-07-14T14:30:06.001Z, BatteryV: 12.99, Latitude: 79.291968, Longitude: -8.477165, Vul: 13.89
Timestamp: 2016-07-14T14:00:06.001Z, BatteryV: 12.99, Latitude: 79.294157, Longitude: -8.472538, Vul: 13.89
Timestamp: 2016-07-14T13:30:06.001Z, BatteryV: 13.02, Latitude: 79.296467, Longitude: -8.468973, Vul: 13.89
Timestamp: 2016-07-14T13:00:36.001Z, BatteryV: 13.05, Latitude: 79.298790, Longitude: -8.467315, Vul: 13.89
Timestamp: 2016-07-14T12:30:06.001Z, BatteryV: 13.05, Latitude: 79.301197, Longitude: -8.467654, Vul: 13.86
Timestamp: 2016-07-14T12:00:06.001Z, BatteryV: 13.02, Latitude: 79.303392, Longitude: -8.470278, Vul: 13.89
Timestamp: 2016-07-14T11:30:06.001Z, BatteryV: 12.96, Latitude: 79.305331, Longitude: -8.474541, Vul: 13.89
Timestamp: 2016-07-14T11:00:36.001Z, BatteryV: 12.93, Latitude: 79.306874, Longitude: -8.479994, Vul: 13.89
Timestamp: 2016-07-14T10:30:09.001Z, BatteryV: 12.93, Latitude: 79.308122, Longitude: -8.486157, Vul: 13.89
Timestamp: 2016-07-14T10:00:09.001Z, BatteryV: 12.90, Latitude: 79.308947, Longitude: -8.491776, Vul: 13.92
Timestamp: 2016-07-14T09:30:09.001Z, BatteryV: 12.87, Latitude: 79.309645, Longitude: -8.497082, Vul: 13.92
Timestamp: 2016-07-14T09:00:13.001Z, BatteryV: 12.87, Latitude: 79.309990, Longitude: -8.502342, Vul: 13.92
Timestamp: 2016-07-14T08:30:12.001Z, BatteryV: 12.90, Latitude: 79.309965, Longitude: -8.506586, Vul: 13.95
Timestamp: 2016-07-14T08:00:36.001Z, BatteryV: 12.84, Latitude: 79.309658, Longitude: -8.509088, Vul: 13.92
Timestamp: 2016-07-14T07:30:12.001Z, BatteryV: 12.87, Latitude: 79.309421, Longitude: -8.507866, Vul: 13.92
Timestamp: 2016-07-14T07:00:13.001Z, BatteryV: 12.87, Latitude: 79.309427, Longitude: -8.503418, Vul: 13.95
Timestamp: 2016-07-14T06:30:08.001Z, BatteryV: 12.87, Latitude: 79.309830, Longitude: -8.496806, Vul: 13.95
Timestamp: 2016-07-14T06:00:36.001Z, BatteryV: 12.87, Latitude: 79.310650, Longitude: -8.489594, Vul: 13.95
Timestamp: 2016-07-14T05:30:12.001Z, BatteryV: 12.87, Latitude: 79.312006, Longitude: -8.482080, Vul: 13.95
Timestamp: 2016-07-14T05:00:12.001Z, BatteryV: 12.84, Latitude: 79.313446, Longitude: -8.475194, Vul: 13.95
Timestamp: 2016-07-14T04:30:36.001Z, BatteryV: 12.81, Latitude: 79.315104, Longitude: -8.467834, Vul: 13.95
Timestamp: 2016-07-14T04:00:07.001Z, BatteryV: 12.87, Latitude: 79.317376, Longitude: -8.458816, Vul: 13.95
Timestamp: 2016-07-14T03:30:06.001Z, BatteryV: 12.87, Latitude: 79.320147, Longitude: -8.449766, Vul: 13.95
Timestamp: 2016-07-14T03:00:06.001Z, BatteryV: 12.87, Latitude: 79.323296, Longitude: -8.442726, Vul: 13.95
Timestamp: 2016-07-14T02:30:06.001Z, BatteryV: 12.84, Latitude: 79.326854, Longitude: -8.438586, Vul: 13.98
Timestamp: 2016-07-14T02:00:36.001Z, BatteryV: 12.84, Latitude: 79.330579, Longitude: -8.436800, Vul: 13.98
Timestamp: 2016-07-14T01:30:07.001Z, BatteryV: 12.84, Latitude: 79.334349, Longitude: -8.436826, Vul: 13.98
Timestamp: 2016-07-14T01:00:06.001Z, BatteryV: 12.87, Latitude: 79.337651, Longitude: -8.439232, Vul: 13.98
Timestamp: 2016-07-14T00:30:35.001Z, BatteryV: 12.87, Latitude: 79.340787, Longitude: -8.443942, Vul: 13.98
Timestamp: 2016-07-14T00:00:06.001Z, BatteryV: 12.84, Latitude: 79.343821, Longitude: -8.450547, Vul: 13.95
Timestamp: 2016-07-13T23:30:12.001Z, BatteryV: 12.84, Latitude: 79.346342, Longitude: -8.458957, Vul: 13.98
Timestamp: 2016-07-13T23:00:36.001Z, BatteryV: 12.84, Latitude: 79.348474, Longitude: -8.466822, Vul: 13.95
Timestamp: 2016-07-13T22:30:12.001Z, BatteryV: 12.84, Latitude: 79.350099, Longitude: -8.475174, Vul: 13.98
Timestamp: 2016-07-13T22:00:12.001Z, BatteryV: 12.81, Latitude: 79.351149, Longitude: -8.483149, Vul: 13.98
Timestamp: 2016-07-13T21:30:12.001Z, BatteryV: 12.84, Latitude: 79.351859, Longitude: -8.490483, Vul: 13.95
Timestamp: 2016-07-13T21:00:12.001Z, BatteryV: 12.87, Latitude: 79.352320, Longitude: -8.496205, Vul: 13.95
Timestamp: 2016-07-13T20:30:36.001Z, BatteryV: 12.84, Latitude: 79.352557, Longitude: -8.500128, Vul: 13.98
Timestamp: 2016-07-13T20:00:13.001Z, BatteryV: 12.87, Latitude: 79.352608, Longitude: -8.501997, Vul: 13.98
Timestamp: 2016-07-13T19:30:12.001Z, BatteryV: 12.87, Latitude: 79.352685, Longitude: -8.501619, Vul: 13.98
Timestamp: 2016-07-13T19:00:12.001Z, BatteryV: 12.90, Latitude: 79.352896, Longitude: -8.499264, Vul: 13.98
Timestamp: 2016-07-13T18:30:36.001Z, BatteryV: 12.84, Latitude: 79.353440, Longitude: -8.494784, Vul: 13.98
Timestamp: 2016-07-13T18:00:13.001Z, BatteryV: 12.90, Latitude: 79.354259, Longitude: -8.488941, Vul: 13.98
Timestamp: 2016-07-13T17:30:07.001Z, BatteryV: 12.87, Latitude: 79.355315, Longitude: -8.482554, Vul: 13.98
Timestamp: 2016-07-13T17:00:06.001Z, BatteryV: 12.90, Latitude: 79.356621, Longitude: -8.475571, Vul: 13.98
Timestamp: 2016-07-13T16:30:06.001Z, BatteryV: 12.84, Latitude: 79.357978, Longitude: -8.468211, Vul: 13.98
Timestamp: 2016-07-13T16:00:36.001Z, BatteryV: 12.87, Latitude: 79.359661, Longitude: -8.460166, Vul: 13.98
Timestamp: 2016-07-13T15:30:07.001Z, BatteryV: 12.87, Latitude: 79.361830, Longitude: -8.451226, Vul: 13.98
Timestamp: 2016-07-13T15:00:07.001Z, BatteryV: 12.87, Latitude: 79.364390, Longitude: -8.443098, Vul: 14.01
Timestamp: 2016-07-13T14:30:06.001Z, BatteryV: 12.87, Latitude: 79.367181, Longitude: -8.433312, Vul: 13.98
Timestamp: 2016-07-13T14:00:06.001Z, BatteryV: 12.90, Latitude: 79.370266, Longitude: -8.422765, Vul: 13.98
Timestamp: 2016-07-13T13:30:06.001Z, BatteryV: 12.90, Latitude: 79.373754, Longitude: -8.412198, Vul: 13.98
Timestamp: 2016-07-13T13:00:36.001Z, BatteryV: 12.96, Latitude: 79.377523, Longitude: -8.404096, Vul: 13.98
Timestamp: 2016-07-13T12:30:13.001Z, BatteryV: 12.96, Latitude: 79.381619, Longitude: -8.397939, Vul: 14.01
Timestamp: 2016-07-13T12:00:12.001Z, BatteryV: 12.87, Latitude: 79.385606, Longitude: -8.393542, Vul: 13.98
Timestamp: 2016-07-13T11:30:12.001Z, BatteryV: 12.90, Latitude: 79.389299, Longitude: -8.391366, Vul: 14.01
Timestamp: 2016-07-13T11:00:36.001Z, BatteryV: 12.84, Latitude: 79.392730, Longitude: -8.391443, Vul: 13.98
Timestamp: 2016-07-13T10:30:12.001Z, BatteryV: 12.87, Latitude: 79.396000, Longitude: -8.393069, Vul: 14.01
Timestamp: 2016-07-13T10:00:13.001Z, BatteryV: 12.87, Latitude: 79.398669, Longitude: -8.395469, Vul: 14.01
Timestamp: 2016-07-13T09:30:13.001Z, BatteryV: 12.84, Latitude: 79.400774, Longitude: -8.397421, Vul: 14.01
Timestamp: 2016-07-13T09:00:12.001Z, BatteryV: 12.87, Latitude: 79.402285, Longitude: -8.398790, Vul: 14.01
Timestamp: 2016-07-13T08:30:36.001Z, BatteryV: 12.84, Latitude: 79.403283, Longitude: -8.399603, Vul: 14.01
Timestamp: 2016-07-13T08:00:12.001Z, BatteryV: 12.87, Latitude: 79.403846, Longitude: -8.398662, Vul: 14.01
Timestamp: 2016-07-13T07:30:13.001Z, BatteryV: 12.87, Latitude: 79.404179, Longitude: -8.395072, Vul: 14.01
Timestamp: 2016-07-13T07:00:36.001Z, BatteryV: 12.87, Latitude: 79.404384, Longitude: -8.388813, Vul: 14.01
Timestamp: 2016-07-13T06:30:06.001Z, BatteryV: 12.87, Latitude: 79.404672, Longitude: -8.378982, Vul: 14.04
Timestamp: 2016-07-13T06:00:06.001Z, BatteryV: 12.87, Latitude: 79.405094, Longitude: -8.366451, Vul: 14.01
Timestamp: 2016-07-13T05:30:06.001Z, BatteryV: 12.87, Latitude: 79.405734, Longitude: -8.350810, Vul: 14.04
Timestamp: 2016-07-13T05:00:36.001Z, BatteryV: 12.87, Latitude: 79.406861, Longitude: -8.333478, Vul: 14.01
Timestamp: 2016-07-13T04:30:07.001Z, BatteryV: 12.87, Latitude: 79.408467, Longitude: -8.314266, Vul: 14.01
Timestamp: 2016-07-13T04:00:06.001Z, BatteryV: 12.84, Latitude: 79.410592, Longitude: -8.294330, Vul: 14.01
Timestamp: 2016-07-13T03:30:06.001Z, BatteryV: 12.87, Latitude: 79.413389, Longitude: -8.273978, Vul: 14.04
Timestamp: 2016-07-13T03:00:06.001Z, BatteryV: 12.87, Latitude: 79.416595, Longitude: -8.255322, Vul: 14.01
Timestamp: 2016-07-13T02:30:13.001Z, BatteryV: 12.87, Latitude: 79.420454, Longitude: -8.237005, Vul: 14.04
Timestamp: 2016-07-13T02:00:37.001Z, BatteryV: 12.87, Latitude: 79.424730, Longitude: -8.220557, Vul: 14.01
Timestamp: 2016-07-13T01:30:12.001Z, BatteryV: 12.90, Latitude: 79.429312, Longitude: -8.206368, Vul: 14.04
Timestamp: 2016-07-13T01:00:12.001Z, BatteryV: 12.90, Latitude: 79.433926, Longitude: -8.195162, Vul: 14.04
Timestamp: 2016-07-13T00:30:12.001Z, BatteryV: 12.87, Latitude: 79.438682, Longitude: -8.185683, Vul: 14.04
Timestamp: 2016-07-13T00:00:13.001Z, BatteryV: 12.90, Latitude: 79.443629, Longitude: -8.179334, Vul: 14.04
Timestamp: 2016-07-12T23:30:37.001Z, BatteryV: 12.87, Latitude: 79.448467, Longitude: -8.175635, Vul: 14.01
Timestamp: 2016-07-12T23:00:12.001Z, BatteryV: 12.90, Latitude: 79.453165, Longitude: -8.174176, Vul: 14.04
Timestamp: 2016-07-12T22:30:12.001Z, BatteryV: 12.90, Latitude: 79.457766, Longitude: -8.173248, Vul: 14.04
Timestamp: 2016-07-12T22:00:12.001Z, BatteryV: 12.87, Latitude: 79.462048, Longitude: -8.173722, Vul: 14.04
Timestamp: 2016-07-12T21:30:36.001Z, BatteryV: 12.90, Latitude: 79.465843, Longitude: -8.175450, Vul: 14.04
Timestamp: 2016-07-12T21:00:07.001Z, BatteryV: 12.90, Latitude: 79.469088, Longitude: -8.178150, Vul: 14.04
Timestamp: 2016-07-12T20:30:06.001Z, BatteryV: 12.87, Latitude: 79.471686, Longitude: -8.180038, Vul: 14.04
Timestamp: 2016-07-12T20:00:06.001Z, BatteryV: 12.87, Latitude: 79.473530, Longitude: -8.182093, Vul: 14.04
Timestamp: 2016-07-12T19:30:06.001Z, BatteryV: 12.90, Latitude: 79.475181, Longitude: -8.182989, Vul: 14.04
Timestamp: 2016-07-12T19:00:06.001Z, BatteryV: 12.90, Latitude: 79.476627, Longitude: -8.180384, Vul: 14.07
Timestamp: 2016-07-12T18:30:36.001Z, BatteryV: 12.90, Latitude: 79.477920, Longitude: -8.174176, Vul: 14.04
Timestamp: 2016-07-12T18:00:06.001Z, BatteryV: 12.90, Latitude: 79.478989, Longitude: -8.165568, Vul: 14.07
Timestamp: 2016-07-12T17:30:06.001Z, BatteryV: 12.93, Latitude: 79.480371, Longitude: -8.152563, Vul: 14.04
Timestamp: 2016-07-12T17:00:06.001Z, BatteryV: 12.90, Latitude: 79.482157, Longitude: -8.137658, Vul: 14.04
Timestamp: 2016-07-12T16:30:12.001Z, BatteryV: 12.96, Latitude: 79.484179, Longitude: -8.119968, Vul: 14.04
Timestamp: 2016-07-12T16:00:36.001Z, BatteryV: 12.90, Latitude: 79.486618, Longitude: -8.098643, Vul: 14.04
Timestamp: 2016-07-12T15:30:13.001Z, BatteryV: 12.90, Latitude: 79.490054, Longitude: -8.073920, Vul: 14.04
Timestamp: 2016-07-12T15:00:12.001Z, BatteryV: 12.93, Latitude: 79.494016, Longitude: -8.048467, Vul: 14.04
Timestamp: 2016-07-12T14:30:12.001Z, BatteryV: 12.93, Latitude: 79.498624, Longitude: -8.022950, Vul: 14.07
Timestamp: 2016-07-12T14:00:12.001Z, BatteryV: 12.96, Latitude: 79.503558, Longitude: -7.998598, Vul: 14.07
Timestamp: 2016-07-12T13:30:08.001Z, BatteryV: 12.96, Latitude: 79.509344, Longitude: -7.975622, Vul: 14.04
Timestamp: 2016-07-12T13:00:37.001Z, BatteryV: 12.93, Latitude: 79.515648, Longitude: -7.955667, Vul: 14.04
Timestamp: 2016-07-12T12:30:12.001Z, BatteryV: 12.93, Latitude: 79.522682, Longitude: -7.938592, Vul: 14.04
Timestamp: 2016-07-12T12:00:12.001Z, BatteryV: 12.96, Latitude: 79.529811, Longitude: -7.925549, Vul: 14.07
Timestamp: 2016-07-12T11:30:18.001Z, BatteryV: 12.99, Latitude: 79.536691, Longitude: -7.917018, Vul: 14.04
Timestamp: 2016-07-12T11:00:36.001Z, BatteryV: 12.93, Latitude: 79.543354, Longitude: -7.912314, Vul: 14.07
Timestamp: 2016-07-12T10:30:07.001Z, BatteryV: 12.93, Latitude: 79.549741, Longitude: -7.909485, Vul: 14.07
Timestamp: 2016-07-12T10:00:06.001Z, BatteryV: 12.93, Latitude: 79.555456, Longitude: -7.908563, Vul: 14.07
Timestamp: 2016-07-12T09:30:06.001Z, BatteryV: 12.96, Latitude: 79.561082, Longitude: -7.907430, Vul: 14.07
Timestamp: 2016-07-12T09:00:06.001Z, BatteryV: 12.96, Latitude: 79.566477, Longitude: -7.906298, Vul: 14.07
Timestamp: 2016-07-12T08:30:37.001Z, BatteryV: 12.99, Latitude: 79.571744, Longitude: -7.904730, Vul: 14.04
Timestamp: 2016-07-12T08:00:07.001Z, BatteryV: 12.96, Latitude: 79.577389, Longitude: -7.903821, Vul: 14.07
Timestamp: 2016-07-12T07:30:36.001Z, BatteryV: 12.99, Latitude: 79.582963, Longitude: -7.900755, Vul: 14.07
Timestamp: 2016-07-12T07:00:06.001Z, BatteryV: 12.93, Latitude: 79.588358, Longitude: -7.894189, Vul: 14.04
Timestamp: 2016-07-12T06:30:06.001Z, BatteryV: 12.93, Latitude: 79.593280, Longitude: -7.887712, Vul: 14.10
Timestamp: 2016-07-12T06:00:12.001Z, BatteryV: 12.96, Latitude: 79.598394, Longitude: -7.880691, Vul: 14.10
Timestamp: 2016-07-12T05:30:36.001Z, BatteryV: 12.93, Latitude: 79.603514, Longitude: -7.872506, Vul: 14.07
Timestamp: 2016-07-12T05:00:13.001Z, BatteryV: 12.96, Latitude: 79.608941, Longitude: -7.861267, Vul: 14.07
Timestamp: 2016-07-12T04:30:12.001Z, BatteryV: 12.96, Latitude: 79.614541, Longitude: -7.846784, Vul: 14.10
Timestamp: 2016-07-12T04:00:12.001Z, BatteryV: 12.93, Latitude: 79.620506, Longitude: -7.828826, Vul: 14.07
Timestamp: 2016-07-12T03:30:12.001Z, BatteryV: 12.96, Latitude: 79.626861, Longitude: -7.808390, Vul: 14.10
Timestamp: 2016-07-12T03:00:13.001Z, BatteryV: 12.96, Latitude: 79.633619, Longitude: -7.787456, Vul: 14.10
Timestamp: 2016-07-12T02:30:37.001Z, BatteryV: 12.96, Latitude: 79.640627, Longitude: -7.766925, Vul: 14.07
Timestamp: 2016-07-12T02:00:12.001Z, BatteryV: 12.96, Latitude: 79.648243, Longitude: -7.746662, Vul: 14.10
Timestamp: 2016-07-12T01:30:12.001Z, BatteryV: 12.93, Latitude: 79.656179, Longitude: -7.728704, Vul: 14.10
Timestamp: 2016-07-12T01:00:12.001Z, BatteryV: 12.96, Latitude: 79.664397, Longitude: -7.711072, Vul: 14.10
Timestamp: 2016-07-12T00:30:36.001Z, BatteryV: 12.96, Latitude: 79.672480, Longitude: -7.695514, Vul: 14.10
Timestamp: 2016-07-12T00:00:07.001Z, BatteryV: 12.93, Latitude: 79.680870, Longitude: -7.681658, Vul: 14.10
Timestamp: 2016-07-11T23:30:06.001Z, BatteryV: 12.96, Latitude: 79.689581, Longitude: -7.669242, Vul: 14.10
Timestamp: 2016-07-11T23:00:36.001Z, BatteryV: 12.99, Latitude: 79.698586, Longitude: -7.657926, Vul: 14.10
Timestamp: 2016-07-11T22:30:06.001Z, BatteryV: 12.99, Latitude: 79.707482, Longitude: -7.651098, Vul: 14.10
Timestamp: 2016-07-11T22:00:07.001Z, BatteryV: 13.02, Latitude: 79.715181, Longitude: -7.650003, Vul: 14.10
Timestamp: 2016-07-11T21:30:07.001Z, BatteryV: 12.99, Latitude: 79.721638, Longitude: -7.651462, Vul: 14.10
Timestamp: 2016-07-11T21:00:06.001Z, BatteryV: 13.02, Latitude: 79.727475, Longitude: -7.652461, Vul: 14.10
Timestamp: 2016-07-11T20:30:36.001Z, BatteryV: 12.96, Latitude: 79.732621, Longitude: -7.652141, Vul: 14.10
Timestamp: 2016-07-11T20:00:06.001Z, BatteryV: 12.99, Latitude: 79.737350, Longitude: -7.650784, Vul: 14.10
Timestamp: 2016-07-11T19:30:13.001Z, BatteryV: 12.99, Latitude: 79.741254, Longitude: -7.647885, Vul: 14.13
Timestamp: 2016-07-11T19:00:13.001Z, BatteryV: 12.99, Latitude: 79.744768, Longitude: -7.638739, Vul: 14.10
Timestamp: 2016-07-11T18:30:36.001Z, BatteryV: 12.99, Latitude: 79.748090, Longitude: -7.625792, Vul: 14.10
Timestamp: 2016-07-11T18:00:12.001Z, BatteryV: 12.99, Latitude: 79.751552, Longitude: -7.608474, Vul: 14.10
Timestamp: 2016-07-11T17:30:12.001Z, BatteryV: 12.99, Latitude: 79.755232, Longitude: -7.587443, Vul: 14.10
Timestamp: 2016-07-11T17:00:08.001Z, BatteryV: 13.05, Latitude: 79.759232, Longitude: -7.562995, Vul: 14.10
Timestamp: 2016-07-11T16:30:08.001Z, BatteryV: 13.05, Latitude: 79.763635, Longitude: -7.535117, Vul: 14.10
Timestamp: 2016-07-11T16:00:37.001Z, BatteryV: 12.99, Latitude: 79.768454, Longitude: -7.507078, Vul: 14.10
Timestamp: 2016-07-11T15:30:07.001Z, BatteryV: 13.02, Latitude: 79.773824, Longitude: -7.477677, Vul: 14.10
Timestamp: 2016-07-11T15:00:07.001Z, BatteryV: 13.02, Latitude: 79.779379, Longitude: -7.448019, Vul: 14.10
Timestamp: 2016-07-11T14:30:07.001Z, BatteryV: 13.05, Latitude: 79.785261, Longitude: -7.416557, Vul: 14.10
Timestamp: 2016-07-11T14:00:07.001Z, BatteryV: 13.08, Latitude: 79.791277, Longitude: -7.384723, Vul: 14.10
Timestamp: 2016-07-11T13:30:07.001Z, BatteryV: 13.08, Latitude: 79.797376, Longitude: -7.350394, Vul: 14.13
[truncated: 193 more rows]
