# Supplementary material for: GPS data from sea ice trackers deployed in Fram Strait in 2016
Source: Data Brief. 2018 May 4;18:2000–9. doi: 10.1016/j.dib.2018.04.109 (PMC5999012; doi:10.1016/j.dib.2018.04.109)
Supplement: Supplementary file 2 — Supplementary material [file mmc2.zip › GPS_tracker_data_python_plots_satellite/GPS_tracker_data_processed/NERSC_2_gps_daily.txt]

Timestamp: 2016-09-09T12:00:08.001Z	BatteryV: 09.54	Latitude: 76.686189	Longitude: -10.196250	Vul: 11.46
Timestamp: 2016-09-08T12:00:11.001Z	BatteryV: 09.54	Latitude: 76.680122	Longitude: -10.237267	Vul: 11.43
Timestamp: 2016-09-07T12:00:36.001Z	BatteryV: 09.75	Latitude: 76.680416	Longitude: -10.407424	Vul: 11.49
Timestamp: 2016-09-06T12:00:07.001Z	BatteryV: 09.84	Latitude: 76.860595	Longitude: -9.984070	Vul: 11.55
Timestamp: 2016-09-05T09:00:13.001Z	BatteryV: 10.02	Latitude: 76.875520	Longitude: -9.130675	Vul: 11.73
Timestamp: 2016-09-04T12:00:13.001Z	BatteryV: 10.08	Latitude: 76.864058	Longitude: -8.697286	Vul: 11.76
Timestamp: 2016-09-03T11:00:13.001Z	BatteryV: 10.11	Latitude: 77.009472	Longitude: -8.275360	Vul: 11.85
Timestamp: 2016-09-02T12:00:37.001Z	BatteryV: 10.23	Latitude: 77.171904	Longitude: -8.206995	Vul: 11.82
Timestamp: 2016-09-01T12:00:35.001Z	BatteryV: 10.05	Latitude: 77.217267	Longitude: -7.841773	Vul: 11.79
Timestamp: 2016-08-31T12:00:00.001Z	BatteryV: 00.00	Latitude: 00.000000	Longitude: 00.000000	Vul: 00.00
Timestamp: 2016-08-30T12:00:00.001Z	BatteryV: 00.00	Latitude: 00.000000	Longitude: 00.000000	Vul: 00.00
Timestamp: 2016-08-29T12:00:36.001Z	BatteryV: 10.41	Latitude: 77.465216	Longitude: -5.885600	Vul: 12.00
Timestamp: 2016-08-28T10:30:24.001Z	BatteryV: 10.47	Latitude: 77.665734	Longitude: -6.428614	Vul: 11.97
Timestamp: 2016-08-27T12:00:00.001Z	BatteryV: 00.00	Latitude: 00.000000	Longitude: 00.000000	Vul: 00.00
Timestamp: 2016-08-26T12:00:00.001Z	BatteryV: 00.00	Latitude: 00.000000	Longitude: 00.000000	Vul: 00.00
Timestamp: 2016-08-25T12:00:00.001Z	BatteryV: 00.00	Latitude: 00.000000	Longitude: 00.000000	Vul: 00.00
Timestamp: 2016-08-24T12:00:36.001Z	BatteryV: 10.77	Latitude: 78.584678	Longitude: -7.669869	Vul: 12.24
Timestamp: 2016-08-23T12:00:35.001Z	BatteryV: 10.71	Latitude: 78.690720	Longitude: -8.036442	Vul: 12.27
Timestamp: 2016-08-22T12:01:05.001Z	BatteryV: 10.89	Latitude: 78.818234	Longitude: -8.539571	Vul: 12.30
Timestamp: 2016-08-21T12:02:30.001Z	BatteryV: 10.74	Latitude: 78.999270	Longitude: -9.247840	Vul: 12.36
Timestamp: 2016-08-20T12:00:07.001Z	BatteryV: 10.80	Latitude: 79.077421	Longitude: -9.563994	Vul: 12.30
Timestamp: 2016-08-19T11:00:09.001Z	BatteryV: 10.95	Latitude: 79.094150	Longitude: -10.003014	Vul: 12.36
Timestamp: 2016-08-18T12:03:08.001Z	BatteryV: 10.65	Latitude: 79.160224	Longitude: -10.378214	Vul: 12.30
Timestamp: 2016-08-17T12:00:00.001Z	BatteryV: 00.00	Latitude: 00.000000	Longitude: 00.000000	Vul: 00.00
Timestamp: 2016-08-16T12:00:00.001Z	BatteryV: 00.00	Latitude: 00.000000	Longitude: 00.000000	Vul: 00.00
Timestamp: 2016-08-15T12:00:00.001Z	BatteryV: 00.00	Latitude: 00.000000	Longitude: 00.000000	Vul: 00.00
Timestamp: 2016-08-14T12:00:00.001Z	BatteryV: 00.00	Latitude: 00.000000	Longitude: 00.000000	Vul: 00.00
Timestamp: 2016-08-13T12:00:00.001Z	BatteryV: 00.00	Latitude: 00.000000	Longitude: 00.000000	Vul: 00.00
Timestamp: 2016-08-12T12:00:53.001Z	BatteryV: 11.55	Latitude: 79.064051	Longitude: -11.106515	Vul: 12.81
Timestamp: 2016-08-11T09:01:53.001Z	BatteryV: 11.61	Latitude: 78.923610	Longitude: -10.711642	Vul: 12.90
Timestamp: 2016-08-10T12:00:36.001Z	BatteryV: 11.70	Latitude: 78.856301	Longitude: -10.437267	Vul: 12.99
Timestamp: 2016-08-09T12:00:00.001Z	BatteryV: 00.00	Latitude: 00.000000	Longitude: 00.000000	Vul: 00.00
Timestamp: 2016-08-08T12:00:12.001Z	BatteryV: 11.76	Latitude: 78.960838	Longitude: -10.320070	Vul: 13.14
Timestamp: 2016-08-07T12:00:36.001Z	BatteryV: 12.09	Latitude: 79.240115	Longitude: -9.628000	Vul: 13.32
Timestamp: 2016-08-06T12:00:13.001Z	BatteryV: 12.12	Latitude: 79.288128	Longitude: -9.703590	Vul: 13.35
Timestamp: 2016-08-05T12:00:08.001Z	BatteryV: 12.21	Latitude: 79.228832	Longitude: -9.914259	Vul: 13.35
Timestamp: 2016-08-04T12:00:07.001Z	BatteryV: 12.18	Latitude: 79.224038	Longitude: -9.838765	Vul: 13.38
Timestamp: 2016-08-03T12:00:36.001Z	BatteryV: 12.27	Latitude: 79.236378	Longitude: -9.889549	Vul: 13.35
Timestamp: 2016-08-02T12:00:05.001Z	BatteryV: 12.15	Latitude: 79.204218	Longitude: -9.926061	Vul: 13.41
Timestamp: 2016-08-01T12:00:09.001Z	BatteryV: 12.27	Latitude: 79.115629	Longitude: -9.952141	Vul: 13.41
Timestamp: 2016-07-31T12:00:08.001Z	BatteryV: 12.45	Latitude: 79.054432	Longitude: -9.662042	Vul: 13.44
Timestamp: 2016-07-30T12:00:36.001Z	BatteryV: 12.45	Latitude: 79.035590	Longitude: -9.513594	Vul: 13.44
Timestamp: 2016-07-29T12:00:06.001Z	BatteryV: 12.42	Latitude: 79.047949	Longitude: -9.395571	Vul: 13.47
Timestamp: 2016-07-28T12:00:05.001Z	BatteryV: 12.36	Latitude: 79.105805	Longitude: -9.218355	Vul: 13.47
Timestamp: 2016-07-27T12:00:08.001Z	BatteryV: 12.30	Latitude: 79.164096	Longitude: -9.188339	Vul: 13.53
Timestamp: 2016-07-26T12:00:07.001Z	BatteryV: 12.45	Latitude: 79.105178	Longitude: -9.557760	Vul: 13.56
Timestamp: 2016-07-25T12:00:06.001Z	BatteryV: 12.42	Latitude: 78.971635	Longitude: -10.003334	Vul: 13.59
Timestamp: 2016-07-24T12:00:36.001Z	BatteryV: 12.45	Latitude: 78.842278	Longitude: -10.070035	Vul: 13.62
Timestamp: 2016-07-23T12:00:08.001Z	BatteryV: 12.54	Latitude: 78.835802	Longitude: -9.647027	Vul: 13.65
Timestamp: 2016-07-22T12:00:08.001Z	BatteryV: 12.60	Latitude: 78.813536	Longitude: -9.420141	Vul: 13.65
Timestamp: 2016-07-21T12:00:36.001Z	BatteryV: 12.69	Latitude: 78.845286	Longitude: -9.074349	Vul: 13.68
Timestamp: 2016-07-20T12:00:06.001Z	BatteryV: 12.63	Latitude: 78.887565	Longitude: -8.860723	Vul: 13.71
Timestamp: 2016-07-19T12:00:06.001Z	BatteryV: 12.66	Latitude: 78.961242	Longitude: -8.635002	Vul: 13.77
Timestamp: 2016-07-18T12:00:36.001Z	BatteryV: 12.66	Latitude: 79.091245	Longitude: -8.479450	Vul: 13.80
Timestamp: 2016-07-17T12:00:08.001Z	BatteryV: 12.93	Latitude: 79.172704	Longitude: -8.377805	Vul: 13.80
Timestamp: 2016-07-16T12:00:06.001Z	BatteryV: 13.02	Latitude: 79.227910	Longitude: -8.389018	Vul: 13.86
Timestamp: 2016-07-15T12:00:34.001Z	BatteryV: 13.05	Latitude: 79.261229	Longitude: -8.428288	Vul: 13.86
Timestamp: 2016-07-14T12:00:06.001Z	BatteryV: 13.02	Latitude: 79.303392	Longitude: -8.470278	Vul: 13.89
Timestamp: 2016-07-13T12:00:12.001Z	BatteryV: 12.87	Latitude: 79.385606	Longitude: -8.393542	Vul: 13.98
Timestamp: 2016-07-12T12:00:12.001Z	BatteryV: 12.96	Latitude: 79.529811	Longitude: -7.925549	Vul: 14.07
Timestamp: 2016-07-11T12:00:36.001Z	BatteryV: 13.08	Latitude: 79.818669	Longitude: -7.262995	Vul: 14.10
Timestamp: 2016-07-10T12:00:36.001Z	BatteryV: 13.23	Latitude: 79.864595	Longitude: -6.312864	Vul: 14.13
Timestamp: 2016-07-09T12:00:36.001Z	BatteryV: 13.26	Latitude: 79.718726	Longitude: -5.793248	Vul: 14.19
Timestamp: 2016-07-08T12:00:36.001Z	BatteryV: 13.29	Latitude: 79.752224	Longitude: -5.070253	Vul: 14.31
