# Supplementary material for: GPS data from sea ice trackers deployed in Fram Strait in 2016
Source: Data Brief. 2018 May 4;18:2000–9. doi: 10.1016/j.dib.2018.04.109 (PMC5999012; doi:10.1016/j.dib.2018.04.109)
Supplement: Supplementary file 2 — Supplementary material [file mmc2.zip › GPS_tracker_data_python_plots_satellite/GPS_tracker_data_processed/NERSC_3_gps.txt]

Timestamp: 2016-08-18T20:31:56.001Z	BatteryV: 11.82	Latitude: 75.763168	Longitude: -12.022278	Vul: 12.93
Timestamp: 2016-08-18T20:31:56.001Z	BatteryV: 11.91	Latitude: 75.763168	Longitude: -12.022278	Vul: 12.96
Timestamp: 2016-08-18T20:01:53.001Z	BatteryV: 11.88	Latitude: 75.762080	Longitude: -12.034598	Vul: 12.96
Timestamp: 2016-08-18T19:30:07.001Z	BatteryV: 11.88	Latitude: 75.760173	Longitude: -12.046803	Vul: 12.99
Timestamp: 2016-08-18T19:00:04.001Z	BatteryV: 11.91	Latitude: 75.758272	Longitude: -12.057862	Vul: 12.99
Timestamp: 2016-08-18T18:30:06.001Z	BatteryV: 11.88	Latitude: 75.756678	Longitude: -12.066861	Vul: 12.96
Timestamp: 2016-08-18T18:00:40.001Z	BatteryV: 11.91	Latitude: 75.755501	Longitude: -12.075885	Vul: 12.99
Timestamp: 2016-08-18T17:30:11.001Z	BatteryV: 11.94	Latitude: 75.753715	Longitude: -12.083578	Vul: 12.99
Timestamp: 2016-08-18T17:00:39.001Z	BatteryV: 11.91	Latitude: 75.751962	Longitude: -12.088992	Vul: 12.99
Timestamp: 2016-08-18T16:30:10.001Z	BatteryV: 11.79	Latitude: 75.750771	Longitude: -12.094554	Vul: 12.99
Timestamp: 2016-08-18T16:00:08.001Z	BatteryV: 11.94	Latitude: 75.749766	Longitude: -12.100819	Vul: 12.99
Timestamp: 2016-08-18T15:32:35.001Z	BatteryV: 11.97	Latitude: 75.748864	Longitude: -12.104870	Vul: 12.96
Timestamp: 2016-08-18T15:00:10.001Z	BatteryV: 11.97	Latitude: 75.748070	Longitude: -12.108723	Vul: 12.99
Timestamp: 2016-08-18T14:30:07.001Z	BatteryV: 11.85	Latitude: 75.748051	Longitude: -12.111782	Vul: 12.99
Timestamp: 2016-08-18T14:01:35.001Z	BatteryV: 11.91	Latitude: 75.749530	Longitude: -12.113581	Vul: 12.99
Timestamp: 2016-08-18T13:30:07.001Z	BatteryV: 11.97	Latitude: 75.751507	Longitude: -12.115878	Vul: 12.99
Timestamp: 2016-08-18T13:00:06.001Z	BatteryV: 11.97	Latitude: 75.753907	Longitude: -12.119974	Vul: 12.99
Timestamp: 2016-08-18T12:30:36.001Z	BatteryV: 11.97	Latitude: 75.756269	Longitude: -12.123622	Vul: 12.99
Timestamp: 2016-08-18T12:00:09.001Z	BatteryV: 11.94	Latitude: 75.758694	Longitude: -12.126874	Vul: 12.99
Timestamp: 2016-08-18T11:30:46.001Z	BatteryV: 11.94	Latitude: 75.761229	Longitude: -12.130816	Vul: 12.99
Timestamp: 2016-08-18T11:00:06.001Z	BatteryV: 11.88	Latitude: 75.763840	Longitude: -12.135987	Vul: 12.99
Timestamp: 2016-08-18T10:30:06.001Z	BatteryV: 11.97	Latitude: 75.766528	Longitude: -12.144051	Vul: 12.99
Timestamp: 2016-08-18T10:01:02.001Z	BatteryV: 11.91	Latitude: 75.768269	Longitude: -12.149760	Vul: 12.99
Timestamp: 2016-08-18T09:30:05.001Z	BatteryV: 11.88	Latitude: 75.770150	Longitude: -12.155565	Vul: 12.99
Timestamp: 2016-08-18T09:00:05.001Z	BatteryV: 11.91	Latitude: 75.771987	Longitude: -12.162323	Vul: 12.99
Timestamp: 2016-08-18T08:30:59.001Z	BatteryV: 11.94	Latitude: 75.773344	Longitude: -12.169574	Vul: 12.99
Timestamp: 2016-08-18T08:00:36.001Z	BatteryV: 11.88	Latitude: 75.774509	Longitude: -12.176653	Vul: 12.99
Timestamp: 2016-08-18T07:30:09.001Z	BatteryV: 12.00	Latitude: 75.775469	Longitude: -12.183674	Vul: 12.99
Timestamp: 2016-08-18T07:00:08.001Z	BatteryV: 11.88	Latitude: 75.776141	Longitude: -12.191603	Vul: 12.99
Timestamp: 2016-08-18T06:31:06.001Z	BatteryV: 11.88	Latitude: 75.776096	Longitude: -12.199098	Vul: 12.99
Timestamp: 2016-08-18T06:00:08.001Z	BatteryV: 11.88	Latitude: 75.775981	Longitude: -12.205555	Vul: 12.99
Timestamp: 2016-08-18T05:31:00.001Z	BatteryV: 11.91	Latitude: 75.775328	Longitude: -12.211584	Vul: 12.96
Timestamp: 2016-08-18T05:01:29.001Z	BatteryV: 11.94	Latitude: 75.773811	Longitude: -12.216838	Vul: 12.99
Timestamp: 2016-08-18T04:31:05.001Z	BatteryV: 11.94	Latitude: 75.772429	Longitude: -12.220998	Vul: 12.96
Timestamp: 2016-08-18T04:00:23.001Z	BatteryV: 11.88	Latitude: 75.770867	Longitude: -12.222611	Vul: 12.99
Timestamp: 2016-08-18T03:32:06.001Z	BatteryV: 11.88	Latitude: 75.769702	Longitude: -12.221683	Vul: 12.99
Timestamp: 2016-08-18T03:01:00.001Z	BatteryV: 11.88	Latitude: 75.768787	Longitude: -12.219750	Vul: 12.96
Timestamp: 2016-08-18T02:32:23.001Z	BatteryV: 11.94	Latitude: 75.768397	Longitude: -12.216621	Vul: 12.96
Timestamp: 2016-08-18T02:00:07.001Z	BatteryV: 11.94	Latitude: 75.768307	Longitude: -12.214982	Vul: 12.99
Timestamp: 2016-08-18T01:30:05.001Z	BatteryV: 11.97	Latitude: 75.768870	Longitude: -12.215040	Vul: 12.99
Timestamp: 2016-08-18T01:00:06.001Z	BatteryV: 11.88	Latitude: 75.769990	Longitude: -12.214355	Vul: 12.99
Timestamp: 2016-08-18T00:31:30.001Z	BatteryV: 11.88	Latitude: 75.771270	Longitude: -12.213914	Vul: 12.99
Timestamp: 2016-08-18T00:01:36.001Z	BatteryV: 11.94	Latitude: 75.772787	Longitude: -12.213491	Vul: 12.96
Timestamp: 2016-08-17T23:00:36.001Z	BatteryV: 11.91	Latitude: 75.777370	Longitude: -12.213709	Vul: 12.99
Timestamp: 2016-08-17T22:30:13.001Z	BatteryV: 11.88	Latitude: 75.780218	Longitude: -12.218528	Vul: 12.99
Timestamp: 2016-08-17T22:00:19.001Z	BatteryV: 11.88	Latitude: 75.783034	Longitude: -12.227386	Vul: 12.99
Timestamp: 2016-08-17T21:30:13.001Z	BatteryV: 11.91	Latitude: 75.785114	Longitude: -12.239859	Vul: 12.99
Timestamp: 2016-08-17T20:56:05.001Z	BatteryV: 11.91	Latitude: 75.786566	Longitude: -12.255814	Vul: 12.96
Timestamp: 2016-08-17T20:00:09.001Z	BatteryV: 11.88	Latitude: 75.787853	Longitude: -12.282010	Vul: 12.99
Timestamp: 2016-08-17T19:30:14.001Z	BatteryV: 11.88	Latitude: 75.787443	Longitude: -12.297197	Vul: 12.99
Timestamp: 2016-08-17T19:01:05.001Z	BatteryV: 11.88	Latitude: 75.787008	Longitude: -12.314112	Vul: 12.96
Timestamp: 2016-08-17T18:30:07.001Z	BatteryV: 11.97	Latitude: 75.785645	Longitude: -12.330490	Vul: 12.99
Timestamp: 2016-08-17T18:02:24.001Z	BatteryV: 11.88	Latitude: 75.783930	Longitude: -12.344038	Vul: 12.99
Timestamp: 2016-08-17T17:31:00.001Z	BatteryV: 11.91	Latitude: 75.782003	Longitude: -12.357408	Vul: 12.99
Timestamp: 2016-08-17T17:01:59.001Z	BatteryV: 11.88	Latitude: 75.779776	Longitude: -12.367392	Vul: 12.96
Timestamp: 2016-08-17T16:30:06.001Z	BatteryV: 11.88	Latitude: 75.777242	Longitude: -12.376237	Vul: 12.99
Timestamp: 2016-08-17T16:00:33.001Z	BatteryV: 11.88	Latitude: 75.775149	Longitude: -12.383270	Vul: 12.96
Timestamp: 2016-08-17T14:30:05.001Z	BatteryV: 11.88	Latitude: 75.771904	Longitude: -12.394470	Vul: 12.99
Timestamp: 2016-08-17T14:01:35.001Z	BatteryV: 11.97	Latitude: 75.772346	Longitude: -12.396314	Vul: 12.99
Timestamp: 2016-08-17T13:30:09.001Z	BatteryV: 11.91	Latitude: 75.772941	Longitude: -12.400698	Vul: 12.99
Timestamp: 2016-08-17T13:00:12.001Z	BatteryV: 11.88	Latitude: 75.773504	Longitude: -12.403718	Vul: 12.99
Timestamp: 2016-08-17T12:30:08.001Z	BatteryV: 11.91	Latitude: 75.774912	Longitude: -12.406374	Vul: 12.99
Timestamp: 2016-08-17T12:01:23.001Z	BatteryV: 11.91	Latitude: 75.776678	Longitude: -12.409856	Vul: 12.96
Timestamp: 2016-08-17T11:32:00.001Z	BatteryV: 11.91	Latitude: 75.779091	Longitude: -12.412576	Vul: 12.99
Timestamp: 2016-08-17T11:01:06.001Z	BatteryV: 12.00	Latitude: 75.781862	Longitude: -12.416282	Vul: 12.99
Timestamp: 2016-08-17T10:30:10.001Z	BatteryV: 11.97	Latitude: 75.785267	Longitude: -12.423149	Vul: 12.99
Timestamp: 2016-08-17T10:00:35.001Z	BatteryV: 11.94	Latitude: 75.788218	Longitude: -12.432410	Vul: 12.99
Timestamp: 2016-08-17T09:30:08.001Z	BatteryV: 11.97	Latitude: 75.791245	Longitude: -12.443443	Vul: 12.99
Timestamp: 2016-08-17T09:01:05.001Z	BatteryV: 11.91	Latitude: 75.793523	Longitude: -12.454707	Vul: 12.99
Timestamp: 2016-08-17T08:30:07.001Z	BatteryV: 11.91	Latitude: 75.795770	Longitude: -12.465754	Vul: 12.99
Timestamp: 2016-08-17T08:01:30.001Z	BatteryV: 11.94	Latitude: 75.797472	Longitude: -12.476006	Vul: 12.99
Timestamp: 2016-08-17T07:30:06.001Z	BatteryV: 11.97	Latitude: 75.798605	Longitude: -12.486426	Vul: 13.02
Timestamp: 2016-08-17T07:00:35.001Z	BatteryV: 11.97	Latitude: 75.799859	Longitude: -12.493907	Vul: 12.99
Timestamp: 2016-08-17T06:30:06.001Z	BatteryV: 11.97	Latitude: 75.801286	Longitude: -12.497075	Vul: 12.99
Timestamp: 2016-08-17T06:00:09.001Z	BatteryV: 11.97	Latitude: 75.803021	Longitude: -12.498182	Vul: 12.99
Timestamp: 2016-08-17T05:30:35.001Z	BatteryV: 11.94	Latitude: 75.805338	Longitude: -12.498272	Vul: 12.99
Timestamp: 2016-08-17T05:00:42.001Z	BatteryV: 11.97	Latitude: 75.807968	Longitude: -12.496448	Vul: 12.99
Timestamp: 2016-08-17T04:30:06.001Z	BatteryV: 11.94	Latitude: 75.811251	Longitude: -12.494310	Vul: 12.99
Timestamp: 2016-08-17T04:00:09.001Z	BatteryV: 11.91	Latitude: 75.815386	Longitude: -12.491642	Vul: 12.99
Timestamp: 2016-08-17T03:30:08.001Z	BatteryV: 11.94	Latitude: 75.819398	Longitude: -12.491482	Vul: 12.99
Timestamp: 2016-08-17T03:00:47.001Z	BatteryV: 11.94	Latitude: 75.822995	Longitude: -12.490240	Vul: 12.99
Timestamp: 2016-08-17T02:30:59.001Z	BatteryV: 11.94	Latitude: 75.826746	Longitude: -12.490061	Vul: 12.99
Timestamp: 2016-08-17T02:00:36.001Z	BatteryV: 11.91	Latitude: 75.830118	Longitude: -12.489485	Vul: 12.99
Timestamp: 2016-08-17T01:30:08.001Z	BatteryV: 11.91	Latitude: 75.832992	Longitude: -12.487584	Vul: 12.99
Timestamp: 2016-08-17T01:00:09.001Z	BatteryV: 11.85	Latitude: 75.834931	Longitude: -12.484794	Vul: 12.99
Timestamp: 2016-08-17T00:30:08.001Z	BatteryV: 11.94	Latitude: 75.837446	Longitude: -12.478656	Vul: 12.99
Timestamp: 2016-08-17T00:00:52.001Z	BatteryV: 11.94	Latitude: 75.839853	Longitude: -12.475386	Vul: 12.99
Timestamp: 2016-08-16T23:30:08.001Z	BatteryV: 11.88	Latitude: 75.841894	Longitude: -12.470982	Vul: 12.99
Timestamp: 2016-08-16T23:00:36.001Z	BatteryV: 11.91	Latitude: 75.843827	Longitude: -12.465696	Vul: 12.96
Timestamp: 2016-08-16T22:30:06.001Z	BatteryV: 11.94	Latitude: 75.845632	Longitude: -12.458906	Vul: 13.02
Timestamp: 2016-08-16T22:00:06.001Z	BatteryV: 11.94	Latitude: 75.847526	Longitude: -12.452179	Vul: 12.99
Timestamp: 2016-08-16T21:30:06.001Z	BatteryV: 11.94	Latitude: 75.849504	Longitude: -12.444762	Vul: 12.99
Timestamp: 2016-08-16T20:01:23.001Z	BatteryV: 11.97	Latitude: 75.852813	Longitude: -12.419885	Vul: 12.99
Timestamp: 2016-08-16T19:30:06.001Z	BatteryV: 11.94	Latitude: 75.853581	Longitude: -12.412237	Vul: 12.99
Timestamp: 2016-08-16T19:02:03.001Z	BatteryV: 11.97	Latitude: 75.854682	Longitude: -12.403194	Vul: 12.99
Timestamp: 2016-08-16T18:30:09.001Z	BatteryV: 11.94	Latitude: 75.855821	Longitude: -12.392461	Vul: 12.99
Timestamp: 2016-08-16T18:01:22.001Z	BatteryV: 11.82	Latitude: 75.856499	Longitude: -12.380832	Vul: 12.99
Timestamp: 2016-08-16T17:30:08.001Z	BatteryV: 11.85	Latitude: 75.856774	Longitude: -12.369664	Vul: 12.99
Timestamp: 2016-08-16T17:01:15.001Z	BatteryV: 11.88	Latitude: 75.856915	Longitude: -12.358906	Vul: 12.96
Timestamp: 2016-08-16T16:31:33.001Z	BatteryV: 11.91	Latitude: 75.856832	Longitude: -12.345971	Vul: 12.99
Timestamp: 2016-08-16T16:01:07.001Z	BatteryV: 11.88	Latitude: 75.856499	Longitude: -12.333005	Vul: 12.99
Timestamp: 2016-08-16T15:30:59.001Z	BatteryV: 11.91	Latitude: 75.856339	Longitude: -12.322202	Vul: 12.99
Timestamp: 2016-08-16T15:02:18.001Z	BatteryV: 11.88	Latitude: 75.856538	Longitude: -12.310061	Vul: 12.99
Timestamp: 2016-08-16T14:30:36.001Z	BatteryV: 11.88	Latitude: 75.856909	Longitude: -12.298483	Vul: 12.99
Timestamp: 2016-08-16T14:00:36.001Z	BatteryV: 11.91	Latitude: 75.857011	Longitude: -12.286483	Vul: 12.99
Timestamp: 2016-08-16T13:30:36.001Z	BatteryV: 11.94	Latitude: 75.857242	Longitude: -12.273024	Vul: 13.02
Timestamp: 2016-08-16T13:00:07.001Z	BatteryV: 11.88	Latitude: 75.857709	Longitude: -12.259379	Vul: 13.02
Timestamp: 2016-08-16T12:31:30.001Z	BatteryV: 11.91	Latitude: 75.858272	Longitude: -12.247654	Vul: 12.99
Timestamp: 2016-08-16T12:00:15.001Z	BatteryV: 12.00	Latitude: 75.858355	Longitude: -12.236224	Vul: 12.99
Timestamp: 2016-08-16T11:30:37.001Z	BatteryV: 12.00	Latitude: 75.858413	Longitude: -12.225408	Vul: 13.02
Timestamp: 2016-08-16T11:00:35.001Z	BatteryV: 12.03	Latitude: 75.858560	Longitude: -12.213914	Vul: 13.02
Timestamp: 2016-08-16T10:30:10.001Z	BatteryV: 12.03	Latitude: 75.858810	Longitude: -12.204762	Vul: 13.02
Timestamp: 2016-08-16T10:00:12.001Z	BatteryV: 12.03	Latitude: 75.858880	Longitude: -12.196256	Vul: 13.02
Timestamp: 2016-08-16T09:30:09.001Z	BatteryV: 12.03	Latitude: 75.858707	Longitude: -12.188710	Vul: 12.99
Timestamp: 2016-08-16T09:01:52.001Z	BatteryV: 12.03	Latitude: 75.858272	Longitude: -12.182426	Vul: 13.02
Timestamp: 2016-08-16T08:30:09.001Z	BatteryV: 12.00	Latitude: 75.858938	Longitude: -12.174131	Vul: 13.02
Timestamp: 2016-08-16T08:00:40.001Z	BatteryV: 12.03	Latitude: 75.858957	Longitude: -12.167789	Vul: 13.02
Timestamp: 2016-08-16T07:30:09.001Z	BatteryV: 12.00	Latitude: 75.859059	Longitude: -12.161946	Vul: 13.02
Timestamp: 2016-08-16T07:00:07.001Z	BatteryV: 12.00	Latitude: 75.858694	Longitude: -12.157920	Vul: 13.02
Timestamp: 2016-08-16T06:30:07.001Z	BatteryV: 12.00	Latitude: 75.857882	Longitude: -12.160550	Vul: 13.02
Timestamp: 2016-08-16T06:00:36.001Z	BatteryV: 12.00	Latitude: 75.857024	Longitude: -12.164595	Vul: 13.02
Timestamp: 2016-08-16T05:30:07.001Z	BatteryV: 11.97	Latitude: 75.855578	Longitude: -12.168832	Vul: 13.02
Timestamp: 2016-08-16T05:01:06.001Z	BatteryV: 11.94	Latitude: 75.853670	Longitude: -12.172698	Vul: 13.02
Timestamp: 2016-08-16T04:30:07.001Z	BatteryV: 11.94	Latitude: 75.851443	Longitude: -12.176621	Vul: 13.02
Timestamp: 2016-08-16T04:01:52.001Z	BatteryV: 11.91	Latitude: 75.848954	Longitude: -12.180947	Vul: 13.02
Timestamp: 2016-08-16T03:31:05.001Z	BatteryV: 11.91	Latitude: 75.846650	Longitude: -12.184186	Vul: 13.02
Timestamp: 2016-08-16T03:01:35.001Z	BatteryV: 11.94	Latitude: 75.845107	Longitude: -12.186272	Vul: 13.02
Timestamp: 2016-08-16T02:30:35.001Z	BatteryV: 11.88	Latitude: 75.843283	Longitude: -12.189120	Vul: 13.02
Timestamp: 2016-08-16T02:00:11.001Z	BatteryV: 12.00	Latitude: 75.841786	Longitude: -12.191066	Vul: 13.02
Timestamp: 2016-08-16T01:30:05.001Z	BatteryV: 11.91	Latitude: 75.841082	Longitude: -12.193562	Vul: 13.02
Timestamp: 2016-08-16T01:00:05.001Z	BatteryV: 12.00	Latitude: 75.839622	Longitude: -12.196838	Vul: 13.02
Timestamp: 2016-08-16T00:02:36.001Z	BatteryV: 11.97	Latitude: 75.837574	Longitude: -12.196442	Vul: 12.99
Timestamp: 2016-08-15T23:31:06.001Z	BatteryV: 11.88	Latitude: 75.836730	Longitude: -12.197434	Vul: 13.02
Timestamp: 2016-08-15T23:00:53.001Z	BatteryV: 11.88	Latitude: 75.836166	Longitude: -12.203219	Vul: 13.02
Timestamp: 2016-08-15T22:30:08.001Z	BatteryV: 12.00	Latitude: 75.835763	Longitude: -12.209779	Vul: 13.02
Timestamp: 2016-08-15T22:00:09.001Z	BatteryV: 11.88	Latitude: 75.835021	Longitude: -12.215654	Vul: 13.02
Timestamp: 2016-08-15T20:32:03.001Z	BatteryV: 11.94	Latitude: 75.832589	Longitude: -12.232032	Vul: 13.02
Timestamp: 2016-08-15T20:01:29.001Z	BatteryV: 11.88	Latitude: 75.830739	Longitude: -12.241568	Vul: 13.02
Timestamp: 2016-08-15T19:30:07.001Z	BatteryV: 11.91	Latitude: 75.828544	Longitude: -12.251962	Vul: 13.02
Timestamp: 2016-08-15T19:02:30.001Z	BatteryV: 11.94	Latitude: 75.826112	Longitude: -12.263507	Vul: 13.02
Timestamp: 2016-08-15T17:30:07.001Z	BatteryV: 11.91	Latitude: 75.816032	Longitude: -12.292794	Vul: 13.05
Timestamp: 2016-08-15T17:02:54.001Z	BatteryV: 12.00	Latitude: 75.813222	Longitude: -12.299885	Vul: 13.05
Timestamp: 2016-08-15T16:30:06.001Z	BatteryV: 11.91	Latitude: 75.809696	Longitude: -12.311187	Vul: 13.05
Timestamp: 2016-08-15T16:01:23.001Z	BatteryV: 11.97	Latitude: 75.807078	Longitude: -12.318842	Vul: 13.02
Timestamp: 2016-08-15T15:32:54.001Z	BatteryV: 11.91	Latitude: 75.805107	Longitude: -12.327462	Vul: 13.02
Timestamp: 2016-08-15T14:30:12.001Z	BatteryV: 12.00	Latitude: 75.801254	Longitude: -12.349107	Vul: 13.05
Timestamp: 2016-08-15T14:01:29.001Z	BatteryV: 11.91	Latitude: 75.799731	Longitude: -12.358880	Vul: 13.08
Timestamp: 2016-08-15T13:30:13.001Z	BatteryV: 12.00	Latitude: 75.798048	Longitude: -12.370074	Vul: 13.08
Timestamp: 2016-08-15T13:01:33.001Z	BatteryV: 11.97	Latitude: 75.796550	Longitude: -12.381773	Vul: 13.05
Timestamp: 2016-08-15T12:30:54.001Z	BatteryV: 11.91	Latitude: 75.794163	Longitude: -12.394061	Vul: 13.05
Timestamp: 2016-08-15T12:00:12.001Z	BatteryV: 11.97	Latitude: 75.792403	Longitude: -12.404685	Vul: 13.05
Timestamp: 2016-08-15T11:31:06.001Z	BatteryV: 11.97	Latitude: 75.790688	Longitude: -12.414272	Vul: 13.05
Timestamp: 2016-08-15T11:01:24.001Z	BatteryV: 11.91	Latitude: 75.788531	Longitude: -12.423040	Vul: 13.05
Timestamp: 2016-08-15T10:31:37.001Z	BatteryV: 12.00	Latitude: 75.786515	Longitude: -12.431059	Vul: 13.05
Timestamp: 2016-08-15T10:00:36.001Z	BatteryV: 12.00	Latitude: 75.784787	Longitude: -12.440275	Vul: 13.05
Timestamp: 2016-08-15T09:30:08.001Z	BatteryV: 11.94	Latitude: 75.782720	Longitude: -12.448979	Vul: 13.08
Timestamp: 2016-08-15T09:01:59.001Z	BatteryV: 11.97	Latitude: 75.780448	Longitude: -12.458483	Vul: 13.05
Timestamp: 2016-08-15T08:30:05.001Z	BatteryV: 12.03	Latitude: 75.777715	Longitude: -12.467846	Vul: 13.05
Timestamp: 2016-08-15T08:01:29.001Z	BatteryV: 11.91	Latitude: 75.775277	Longitude: -12.473139	Vul: 13.05
Timestamp: 2016-08-15T07:30:05.001Z	BatteryV: 11.91	Latitude: 75.772915	Longitude: -12.476570	Vul: 13.05
Timestamp: 2016-08-15T07:01:07.001Z	BatteryV: 11.94	Latitude: 75.771008	Longitude: -12.477562	Vul: 13.08
Timestamp: 2016-08-15T06:30:05.001Z	BatteryV: 12.00	Latitude: 75.769261	Longitude: -12.478010	Vul: 13.08
Timestamp: 2016-08-15T06:00:09.001Z	BatteryV: 11.91	Latitude: 75.767411	Longitude: -12.475482	Vul: 13.08
Timestamp: 2016-08-15T05:31:12.001Z	BatteryV: 11.94	Latitude: 75.766490	Longitude: -12.473792	Vul: 13.05
Timestamp: 2016-08-15T05:00:36.001Z	BatteryV: 12.03	Latitude: 75.766138	Longitude: -12.471347	Vul: 13.08
Timestamp: 2016-08-15T04:30:11.001Z	BatteryV: 11.97	Latitude: 75.766099	Longitude: -12.471923	Vul: 13.08
Timestamp: 2016-08-15T04:01:06.001Z	BatteryV: 12.00	Latitude: 75.766067	Longitude: -12.472909	Vul: 13.05
Timestamp: 2016-08-15T03:30:08.001Z	BatteryV: 11.97	Latitude: 75.766029	Longitude: -12.475296	Vul: 13.08
Timestamp: 2016-08-15T03:02:04.001Z	BatteryV: 12.03	Latitude: 75.765491	Longitude: -12.478342	Vul: 13.05
Timestamp: 2016-08-15T02:31:00.001Z	BatteryV: 11.94	Latitude: 75.764870	Longitude: -12.480691	Vul: 13.05
Timestamp: 2016-08-15T02:00:36.001Z	BatteryV: 11.97	Latitude: 75.764390	Longitude: -12.483034	Vul: 13.08
Timestamp: 2016-08-15T01:30:07.001Z	BatteryV: 12.00	Latitude: 75.764429	Longitude: -12.484333	Vul: 13.05
Timestamp: 2016-08-15T01:00:07.001Z	BatteryV: 11.97	Latitude: 75.763930	Longitude: -12.485856	Vul: 13.05
Timestamp: 2016-08-15T00:02:37.001Z	BatteryV: 11.97	Latitude: 75.761626	Longitude: -12.506720	Vul: 13.05
Timestamp: 2016-08-14T23:30:07.001Z	BatteryV: 12.03	Latitude: 75.759898	Longitude: -12.523795	Vul: 13.05
Timestamp: 2016-08-14T23:00:59.001Z	BatteryV: 12.03	Latitude: 75.758067	Longitude: -12.539232	Vul: 13.05
Timestamp: 2016-08-14T22:30:11.001Z	BatteryV: 11.97	Latitude: 75.755616	Longitude: -12.555968	Vul: 13.05
Timestamp: 2016-08-14T22:00:06.001Z	BatteryV: 12.00	Latitude: 75.752826	Longitude: -12.571546	Vul: 13.05
Timestamp: 2016-08-14T21:30:59.001Z	BatteryV: 11.97	Latitude: 75.749504	Longitude: -12.585101	Vul: 13.05
Timestamp: 2016-08-14T21:00:05.001Z	BatteryV: 12.00	Latitude: 75.746438	Longitude: -12.596653	Vul: 13.05
Timestamp: 2016-08-14T20:31:23.001Z	BatteryV: 12.00	Latitude: 75.744141	Longitude: -12.605286	Vul: 13.05
Timestamp: 2016-08-14T20:01:35.001Z	BatteryV: 12.03	Latitude: 75.741754	Longitude: -12.612282	Vul: 13.05
Timestamp: 2016-08-14T19:30:25.001Z	BatteryV: 11.97	Latitude: 75.739910	Longitude: -12.618298	Vul: 13.05
Timestamp: 2016-08-14T19:00:11.001Z	BatteryV: 12.09	Latitude: 75.738298	Longitude: -12.623302	Vul: 13.05
Timestamp: 2016-08-14T18:30:08.001Z	BatteryV: 12.00	Latitude: 75.737005	Longitude: -12.628832	Vul: 13.05
Timestamp: 2016-08-14T18:00:08.001Z	BatteryV: 12.09	Latitude: 75.736166	Longitude: -12.634221	Vul: 13.05
Timestamp: 2016-08-14T17:30:09.001Z	BatteryV: 12.06	Latitude: 75.735450	Longitude: -12.641338	Vul: 13.05
Timestamp: 2016-08-14T17:00:36.001Z	BatteryV: 12.03	Latitude: 75.734931	Longitude: -12.646227	Vul: 13.05
Timestamp: 2016-08-14T16:30:07.001Z	BatteryV: 12.06	Latitude: 75.734771	Longitude: -12.653517	Vul: 13.05
Timestamp: 2016-08-14T16:00:36.001Z	BatteryV: 12.06	Latitude: 75.734842	Longitude: -12.661133	Vul: 13.05
Timestamp: 2016-08-14T15:30:09.001Z	BatteryV: 12.06	Latitude: 75.734893	Longitude: -12.668301	Vul: 13.05
Timestamp: 2016-08-14T15:00:37.001Z	BatteryV: 12.03	Latitude: 75.734419	Longitude: -12.675488	Vul: 13.05
Timestamp: 2016-08-14T14:30:19.001Z	BatteryV: 12.00	Latitude: 75.733990	Longitude: -12.682925	Vul: 13.02
Timestamp: 2016-08-14T14:00:35.001Z	BatteryV: 12.06	Latitude: 75.733920	Longitude: -12.691206	Vul: 13.05
Timestamp: 2016-08-14T13:30:06.001Z	BatteryV: 12.06	Latitude: 75.733229	Longitude: -12.700877	Vul: 13.05
Timestamp: 2016-08-14T13:00:12.001Z	BatteryV: 12.00	Latitude: 75.731910	Longitude: -12.710669	Vul: 13.05
Timestamp: 2016-08-14T12:30:08.001Z	BatteryV: 12.00	Latitude: 75.730938	Longitude: -12.720314	Vul: 13.05
Timestamp: 2016-08-14T12:01:07.001Z	BatteryV: 11.97	Latitude: 75.729888	Longitude: -12.731398	Vul: 13.02
Timestamp: 2016-08-14T11:30:09.001Z	BatteryV: 12.03	Latitude: 75.728442	Longitude: -12.742573	Vul: 13.05
Timestamp: 2016-08-14T11:00:36.001Z	BatteryV: 12.03	Latitude: 75.727245	Longitude: -12.750426	Vul: 13.05
Timestamp: 2016-08-14T10:30:08.001Z	BatteryV: 12.06	Latitude: 75.726253	Longitude: -12.759821	Vul: 13.05
Timestamp: 2016-08-14T10:00:09.001Z	BatteryV: 12.06	Latitude: 75.725594	Longitude: -12.769043	Vul: 13.05
Timestamp: 2016-08-14T09:30:36.001Z	BatteryV: 12.03	Latitude: 75.724851	Longitude: -12.778682	Vul: 13.05
Timestamp: 2016-08-14T09:00:15.001Z	BatteryV: 12.00	Latitude: 75.724640	Longitude: -12.784992	Vul: 13.05
Timestamp: 2016-08-14T08:30:08.001Z	BatteryV: 12.03	Latitude: 75.725139	Longitude: -12.793952	Vul: 13.05
Timestamp: 2016-08-14T08:00:36.001Z	BatteryV: 12.03	Latitude: 75.725946	Longitude: -12.801370	Vul: 13.05
Timestamp: 2016-08-14T07:30:07.001Z	BatteryV: 12.03	Latitude: 75.726483	Longitude: -12.809952	Vul: 13.05
Timestamp: 2016-08-14T07:00:17.001Z	BatteryV: 12.03	Latitude: 75.727770	Longitude: -12.818458	Vul: 13.05
Timestamp: 2016-08-14T06:30:07.001Z	BatteryV: 12.00	Latitude: 75.729517	Longitude: -12.828352	Vul: 13.02
Timestamp: 2016-08-14T06:00:37.001Z	BatteryV: 12.00	Latitude: 75.731603	Longitude: -12.838688	Vul: 13.05
Timestamp: 2016-08-14T05:30:26.001Z	BatteryV: 11.97	Latitude: 75.733939	Longitude: -12.851040	Vul: 13.02
Timestamp: 2016-08-14T05:00:36.001Z	BatteryV: 11.97	Latitude: 75.736333	Longitude: -12.862195	Vul: 13.02
Timestamp: 2016-08-14T04:30:06.001Z	BatteryV: 11.94	Latitude: 75.738886	Longitude: -12.873395	Vul: 13.02
Timestamp: 2016-08-14T04:00:07.001Z	BatteryV: 11.94	Latitude: 75.741843	Longitude: -12.886227	Vul: 13.02
Timestamp: 2016-08-14T03:31:00.001Z	BatteryV: 11.85	Latitude: 75.744422	Longitude: -12.902790	Vul: 12.99
Timestamp: 2016-08-14T03:00:05.001Z	BatteryV: 11.91	Latitude: 75.746938	Longitude: -12.920704	Vul: 13.05
Timestamp: 2016-08-14T02:32:24.001Z	BatteryV: 11.97	Latitude: 75.748966	Longitude: -12.938394	Vul: 13.02
Timestamp: 2016-08-14T02:01:33.001Z	BatteryV: 11.88	Latitude: 75.750694	Longitude: -12.953760	Vul: 13.02
Timestamp: 2016-08-14T01:30:05.001Z	BatteryV: 11.88	Latitude: 75.752966	Longitude: -12.971936	Vul: 13.05
Timestamp: 2016-08-14T01:00:09.001Z	BatteryV: 11.91	Latitude: 75.755354	Longitude: -12.990899	Vul: 13.05
Timestamp: 2016-08-14T00:30:10.001Z	BatteryV: 11.91	Latitude: 75.757837	Longitude: -13.011085	Vul: 13.02
Timestamp: 2016-08-13T23:30:13.001Z	BatteryV: 11.97	Latitude: 75.763238	Longitude: -13.049357	Vul: 13.05
Timestamp: 2016-08-13T23:00:08.001Z	BatteryV: 12.00	Latitude: 75.766144	Longitude: -13.068486	Vul: 13.05
Timestamp: 2016-08-13T22:32:00.001Z	BatteryV: 11.97	Latitude: 75.768819	Longitude: -13.085446	Vul: 13.05
Timestamp: 2016-08-13T22:00:10.001Z	BatteryV: 12.00	Latitude: 75.772243	Longitude: -13.103718	Vul: 13.05
Timestamp: 2016-08-13T21:31:53.001Z	BatteryV: 12.03	Latitude: 75.775187	Longitude: -13.121587	Vul: 13.05
Timestamp: 2016-08-13T21:00:07.001Z	BatteryV: 11.97	Latitude: 75.778502	Longitude: -13.140134	Vul: 13.05
Timestamp: 2016-08-13T20:31:57.001Z	BatteryV: 11.88	Latitude: 75.781043	Longitude: -13.156339	Vul: 13.05
Timestamp: 2016-08-13T20:03:00.001Z	BatteryV: 11.97	Latitude: 75.784237	Longitude: -13.169235	Vul: 13.05
Timestamp: 2016-08-13T19:30:53.001Z	BatteryV: 11.97	Latitude: 75.788499	Longitude: -13.184038	Vul: 13.05
Timestamp: 2016-08-13T19:00:06.001Z	BatteryV: 11.91	Latitude: 75.793152	Longitude: -13.199456	Vul: 13.05
Timestamp: 2016-08-13T18:31:35.001Z	BatteryV: 11.91	Latitude: 75.797146	Longitude: -13.214829	Vul: 13.05
Timestamp: 2016-08-13T18:01:05.001Z	BatteryV: 11.94	Latitude: 75.800909	Longitude: -13.231827	Vul: 13.05
Timestamp: 2016-08-13T17:30:08.001Z	BatteryV: 11.97	Latitude: 75.805056	Longitude: -13.247123	Vul: 13.05
Timestamp: 2016-08-13T17:00:08.001Z	BatteryV: 11.97	Latitude: 75.809062	Longitude: -13.262810	Vul: 13.05
Timestamp: 2016-08-13T16:31:05.001Z	BatteryV: 11.97	Latitude: 75.812538	Longitude: -13.278285	Vul: 13.05
Timestamp: 2016-08-13T16:01:00.001Z	BatteryV: 11.91	Latitude: 75.816166	Longitude: -13.292806	Vul: 13.02
Timestamp: 2016-08-13T15:31:54.001Z	BatteryV: 11.88	Latitude: 75.820243	Longitude: -13.305581	Vul: 13.05
Timestamp: 2016-08-13T15:00:19.001Z	BatteryV: 11.88	Latitude: 75.824480	Longitude: -13.316224	Vul: 13.05
Timestamp: 2016-08-13T14:00:13.001Z	BatteryV: 11.85	Latitude: 75.835488	Longitude: -13.334381	Vul: 13.05
Timestamp: 2016-08-13T13:33:06.001Z	BatteryV: 11.91	Latitude: 75.842381	Longitude: -13.345702	Vul: 13.02
Timestamp: 2016-08-13T11:30:07.001Z	BatteryV: 12.06	Latitude: 75.870771	Longitude: -13.402381	Vul: 13.08
Timestamp: 2016-08-13T11:00:36.001Z	BatteryV: 12.03	Latitude: 75.874541	Longitude: -13.419226	Vul: 13.08
Timestamp: 2016-08-13T10:30:36.001Z	BatteryV: 12.03	Latitude: 75.878016	Longitude: -13.436518	Vul: 13.08
Timestamp: 2016-08-13T10:00:06.001Z	BatteryV: 12.06	Latitude: 75.882080	Longitude: -13.452998	Vul: 13.11
Timestamp: 2016-08-13T09:30:06.001Z	BatteryV: 12.03	Latitude: 75.885248	Longitude: -13.473709	Vul: 13.08
Timestamp: 2016-08-13T09:00:36.001Z	BatteryV: 12.00	Latitude: 75.887565	Longitude: -13.494170	Vul: 13.11
Timestamp: 2016-08-13T08:30:06.001Z	BatteryV: 12.00	Latitude: 75.889427	Longitude: -13.516058	Vul: 13.11
Timestamp: 2016-08-13T08:01:06.001Z	BatteryV: 12.03	Latitude: 75.890976	Longitude: -13.534669	Vul: 13.11
Timestamp: 2016-08-13T07:30:05.001Z	BatteryV: 11.97	Latitude: 75.892250	Longitude: -13.556634	Vul: 13.08
Timestamp: 2016-08-13T07:00:04.001Z	BatteryV: 12.00	Latitude: 75.893338	Longitude: -13.578131	Vul: 13.11
Timestamp: 2016-08-13T06:30:05.001Z	BatteryV: 11.97	Latitude: 75.894099	Longitude: -13.595776	Vul: 13.08
Timestamp: 2016-08-13T06:01:06.001Z	BatteryV: 11.97	Latitude: 75.894451	Longitude: -13.612928	Vul: 13.08
Timestamp: 2016-08-13T05:30:08.001Z	BatteryV: 11.97	Latitude: 75.894867	Longitude: -13.629997	Vul: 13.08
Timestamp: 2016-08-13T05:00:08.001Z	BatteryV: 11.97	Latitude: 75.895270	Longitude: -13.646323	Vul: 13.08
Timestamp: 2016-08-13T04:30:54.001Z	BatteryV: 11.94	Latitude: 75.895226	Longitude: -13.661869	Vul: 13.08
Timestamp: 2016-08-13T04:00:08.001Z	BatteryV: 11.97	Latitude: 75.895277	Longitude: -13.677792	Vul: 13.11
Timestamp: 2016-08-13T03:31:24.001Z	BatteryV: 11.91	Latitude: 75.894950	Longitude: -13.692634	Vul: 13.08
Timestamp: 2016-08-13T03:00:35.001Z	BatteryV: 11.94	Latitude: 75.894112	Longitude: -13.707085	Vul: 13.08
Timestamp: 2016-08-13T02:30:12.001Z	BatteryV: 11.94	Latitude: 75.893446	Longitude: -13.718573	Vul: 13.08
Timestamp: 2016-08-13T02:01:35.001Z	BatteryV: 11.97	Latitude: 75.893498	Longitude: -13.725254	Vul: 13.08
Timestamp: 2016-08-13T01:30:09.001Z	BatteryV: 12.00	Latitude: 75.894048	Longitude: -13.729542	Vul: 13.11
Timestamp: 2016-08-13T01:00:13.001Z	BatteryV: 11.97	Latitude: 75.894995	Longitude: -13.731782	Vul: 13.08
Timestamp: 2016-08-13T00:30:08.001Z	BatteryV: 11.97	Latitude: 75.896781	Longitude: -13.733594	Vul: 13.11
Timestamp: 2016-08-13T00:02:53.001Z	BatteryV: 11.97	Latitude: 75.898502	Longitude: -13.736531	Vul: 13.08
Timestamp: 2016-08-12T23:30:06.001Z	BatteryV: 12.00	Latitude: 75.901069	Longitude: -13.741670	Vul: 13.11
Timestamp: 2016-08-12T23:00:54.001Z	BatteryV: 12.03	Latitude: 75.902912	Longitude: -13.747686	Vul: 13.11
Timestamp: 2016-08-12T22:30:19.001Z	BatteryV: 12.00	Latitude: 75.905114	Longitude: -13.752934	Vul: 13.08
Timestamp: 2016-08-12T22:00:05.001Z	BatteryV: 11.97	Latitude: 75.907834	Longitude: -13.760397	Vul: 13.11
Timestamp: 2016-08-12T21:32:05.001Z	BatteryV: 11.97	Latitude: 75.910829	Longitude: -13.769082	Vul: 13.08
Timestamp: 2016-08-12T21:01:06.001Z	BatteryV: 12.00	Latitude: 75.913632	Longitude: -13.779654	Vul: 13.11
Timestamp: 2016-08-12T20:30:10.001Z	BatteryV: 12.00	Latitude: 75.916077	Longitude: -13.790253	Vul: 13.11
Timestamp: 2016-08-12T20:00:35.001Z	BatteryV: 12.00	Latitude: 75.918208	Longitude: -13.799981	Vul: 13.08
Timestamp: 2016-08-12T19:30:08.001Z	BatteryV: 12.00	Latitude: 75.920192	Longitude: -13.809248	Vul: 13.11
Timestamp: 2016-08-12T19:00:08.001Z	BatteryV: 12.03	Latitude: 75.922291	Longitude: -13.815725	Vul: 13.11
Timestamp: 2016-08-12T18:30:08.001Z	BatteryV: 12.03	Latitude: 75.924230	Longitude: -13.820794	Vul: 13.08
Timestamp: 2016-08-12T18:00:36.001Z	BatteryV: 12.06	Latitude: 75.927098	Longitude: -13.824397	Vul: 13.08
Timestamp: 2016-08-12T17:30:09.001Z	BatteryV: 12.06	Latitude: 75.930048	Longitude: -13.827949	Vul: 13.11
Timestamp: 2016-08-12T17:00:36.001Z	BatteryV: 12.06	Latitude: 75.933395	Longitude: -13.827379	Vul: 13.11
Timestamp: 2016-08-12T16:30:07.001Z	BatteryV: 12.00	Latitude: 75.937402	Longitude: -13.824166	Vul: 13.08
Timestamp: 2016-08-12T16:00:07.001Z	BatteryV: 12.03	Latitude: 75.941914	Longitude: -13.819878	Vul: 13.08
Timestamp: 2016-08-12T15:30:36.001Z	BatteryV: 12.03	Latitude: 75.946784	Longitude: -13.818278	Vul: 13.08
Timestamp: 2016-08-12T15:00:07.001Z	BatteryV: 12.00	Latitude: 75.951949	Longitude: -13.816390	Vul: 13.08
Timestamp: 2016-08-12T14:30:06.001Z	BatteryV: 11.97	Latitude: 75.957453	Longitude: -13.814394	Vul: 13.08
Timestamp: 2016-08-12T14:00:42.001Z	BatteryV: 12.03	Latitude: 75.962413	Longitude: -13.811296	Vul: 13.08
Timestamp: 2016-08-12T13:30:08.001Z	BatteryV: 11.97	Latitude: 75.967840	Longitude: -13.807328	Vul: 13.08
Timestamp: 2016-08-12T13:00:35.001Z	BatteryV: 11.94	Latitude: 75.973293	Longitude: -13.802362	Vul: 13.08
Timestamp: 2016-08-12T12:30:08.001Z	BatteryV: 11.97	Latitude: 75.979373	Longitude: -13.796205	Vul: 13.11
Timestamp: 2016-08-12T12:00:59.001Z	BatteryV: 11.97	Latitude: 75.985530	Longitude: -13.789338	Vul: 13.08
Timestamp: 2016-08-12T11:30:24.001Z	BatteryV: 11.97	Latitude: 75.991840	Longitude: -13.779155	Vul: 13.08
Timestamp: 2016-08-12T11:00:12.001Z	BatteryV: 11.97	Latitude: 75.998003	Longitude: -13.767200	Vul: 13.08
Timestamp: 2016-08-12T10:30:08.001Z	BatteryV: 11.94	Latitude: 76.004678	Longitude: -13.754739	Vul: 13.05
Timestamp: 2016-08-12T10:02:05.001Z	BatteryV: 12.00	Latitude: 76.010720	Longitude: -13.743251	Vul: 13.08
Timestamp: 2016-08-12T09:30:08.001Z	BatteryV: 11.94	Latitude: 76.017805	Longitude: -13.729050	Vul: 13.08
Timestamp: 2016-08-12T09:01:30.001Z	BatteryV: 11.97	Latitude: 76.023603	Longitude: -13.718931	Vul: 13.08
Timestamp: 2016-08-12T08:30:08.001Z	BatteryV: 12.00	Latitude: 76.029677	Longitude: -13.708774	Vul: 13.11
Timestamp: 2016-08-12T08:00:59.001Z	BatteryV: 12.00	Latitude: 76.035181	Longitude: -13.698227	Vul: 13.11
Timestamp: 2016-08-12T07:30:07.001Z	BatteryV: 12.00	Latitude: 76.040678	Longitude: -13.684723	Vul: 13.14
Timestamp: 2016-08-12T07:00:12.001Z	BatteryV: 12.00	Latitude: 76.045178	Longitude: -13.673210	Vul: 13.11
Timestamp: 2016-08-12T07:00:12.001Z	BatteryV: 12.03	Latitude: 76.045178	Longitude: -13.673210	Vul: 13.14
Timestamp: 2016-08-12T06:30:09.001Z	BatteryV: 11.97	Latitude: 76.049190	Longitude: -13.658605	Vul: 13.11
Timestamp: 2016-08-12T06:00:36.001Z	BatteryV: 12.00	Latitude: 76.053005	Longitude: -13.639046	Vul: 13.11
Timestamp: 2016-08-12T05:30:14.001Z	BatteryV: 12.03	Latitude: 76.057216	Longitude: -13.614227	Vul: 13.14
Timestamp: 2016-08-12T05:00:36.001Z	BatteryV: 11.97	Latitude: 76.061773	Longitude: -13.590080	Vul: 13.11
Timestamp: 2016-08-12T04:30:06.001Z	BatteryV: 11.97	Latitude: 76.066010	Longitude: -13.565734	Vul: 13.11
Timestamp: 2016-08-12T04:00:05.001Z	BatteryV: 11.97	Latitude: 76.070208	Longitude: -13.539712	Vul: 13.14
Timestamp: 2016-08-12T03:30:36.001Z	BatteryV: 11.94	Latitude: 76.074426	Longitude: -13.517888	Vul: 13.11
Timestamp: 2016-08-12T03:00:36.001Z	BatteryV: 12.00	Latitude: 76.078406	Longitude: -13.502099	Vul: 13.14
Timestamp: 2016-08-12T02:30:10.001Z	BatteryV: 11.97	Latitude: 76.081984	Longitude: -13.488352	Vul: 13.11
Timestamp: 2016-08-12T02:00:12.001Z	BatteryV: 11.97	Latitude: 76.085146	Longitude: -13.476627	Vul: 13.11
Timestamp: 2016-08-12T01:30:11.001Z	BatteryV: 12.00	Latitude: 76.087450	Longitude: -13.465926	Vul: 13.11
Timestamp: 2016-08-12T01:01:05.001Z	BatteryV: 12.00	Latitude: 76.088826	Longitude: -13.457280	Vul: 13.11
Timestamp: 2016-08-12T00:30:10.001Z	BatteryV: 12.00	Latitude: 76.089613	Longitude: -13.450797	Vul: 13.14
Timestamp: 2016-08-12T00:00:54.001Z	BatteryV: 11.97	Latitude: 76.089741	Longitude: -13.446285	Vul: 13.11
Timestamp: 2016-08-11T23:30:36.001Z	BatteryV: 12.00	Latitude: 76.089382	Longitude: -13.440166	Vul: 13.11
Timestamp: 2016-08-11T23:00:07.001Z	BatteryV: 12.00	Latitude: 76.088128	Longitude: -13.432659	Vul: 13.11
Timestamp: 2016-08-11T22:30:17.001Z	BatteryV: 12.00	Latitude: 76.086784	Longitude: -13.420640	Vul: 13.11
Timestamp: 2016-08-11T22:00:07.001Z	BatteryV: 12.00	Latitude: 76.085325	Longitude: -13.411104	Vul: 13.11
Timestamp: 2016-08-11T21:30:36.001Z	BatteryV: 12.06	Latitude: 76.083187	Longitude: -13.397862	Vul: 13.11
Timestamp: 2016-08-11T21:00:11.001Z	BatteryV: 12.03	Latitude: 76.081594	Longitude: -13.380858	Vul: 13.11
Timestamp: 2016-08-11T20:30:06.001Z	BatteryV: 12.00	Latitude: 76.080250	Longitude: -13.362611	Vul: 13.11
Timestamp: 2016-08-11T20:00:06.001Z	BatteryV: 12.00	Latitude: 76.078368	Longitude: -13.343795	Vul: 13.11
Timestamp: 2016-08-11T19:30:33.001Z	BatteryV: 12.06	Latitude: 76.076832	Longitude: -13.321120	Vul: 13.11
Timestamp: 2016-08-11T19:00:06.001Z	BatteryV: 12.03	Latitude: 76.075878	Longitude: -13.298150	Vul: 13.11
Timestamp: 2016-08-11T18:30:16.001Z	BatteryV: 12.03	Latitude: 76.075437	Longitude: -13.273645	Vul: 13.11
Timestamp: 2016-08-11T18:00:35.001Z	BatteryV: 12.03	Latitude: 76.075014	Longitude: -13.253242	Vul: 13.11
Timestamp: 2016-08-11T17:30:29.001Z	BatteryV: 12.09	Latitude: 76.074182	Longitude: -13.233267	Vul: 13.08
Timestamp: 2016-08-11T17:00:14.001Z	BatteryV: 12.00	Latitude: 76.073837	Longitude: -13.213882	Vul: 13.11
Timestamp: 2016-08-11T16:30:09.001Z	BatteryV: 12.03	Latitude: 76.073933	Longitude: -13.196672	Vul: 13.11
Timestamp: 2016-08-11T16:00:36.001Z	BatteryV: 12.06	Latitude: 76.074528	Longitude: -13.178592	Vul: 13.11
Timestamp: 2016-08-11T15:30:14.001Z	BatteryV: 12.00	Latitude: 76.074323	Longitude: -13.154682	Vul: 13.11
Timestamp: 2016-08-11T15:00:09.001Z	BatteryV: 12.06	Latitude: 76.074381	Longitude: -13.128371	Vul: 13.11
Timestamp: 2016-08-11T14:30:36.001Z	BatteryV: 11.97	Latitude: 76.073030	Longitude: -13.104915	Vul: 13.08
Timestamp: 2016-08-11T14:00:08.001Z	BatteryV: 11.97	Latitude: 76.073037	Longitude: -13.079213	Vul: 13.11
Timestamp: 2016-08-11T13:30:08.001Z	BatteryV: 12.00	Latitude: 76.074349	Longitude: -13.054989	Vul: 13.11
Timestamp: 2016-08-11T13:00:36.001Z	BatteryV: 11.97	Latitude: 76.075251	Longitude: -13.033235	Vul: 13.11
Timestamp: 2016-08-11T12:30:07.001Z	BatteryV: 12.00	Latitude: 76.076864	Longitude: -13.010368	Vul: 13.11
Timestamp: 2016-08-11T12:00:07.001Z	BatteryV: 12.00	Latitude: 76.078867	Longitude: -12.989331	Vul: 13.11
Timestamp: 2016-08-11T11:30:07.001Z	BatteryV: 11.94	Latitude: 76.081562	Longitude: -12.968134	Vul: 13.08
Timestamp: 2016-08-11T11:00:39.001Z	BatteryV: 11.94	Latitude: 76.085171	Longitude: -12.951597	Vul: 13.11
Timestamp: 2016-08-11T10:30:59.001Z	BatteryV: 11.97	Latitude: 76.087936	Longitude: -12.939430	Vul: 13.08
Timestamp: 2016-08-11T10:00:08.001Z	BatteryV: 11.97	Latitude: 76.090259	Longitude: -12.928826	Vul: 13.11
Timestamp: 2016-08-11T09:30:11.001Z	BatteryV: 11.97	Latitude: 76.091405	Longitude: -12.919731	Vul: 13.11
Timestamp: 2016-08-11T09:00:54.001Z	BatteryV: 11.94	Latitude: 76.093037	Longitude: -12.911219	Vul: 13.11
Timestamp: 2016-08-11T08:30:36.001Z	BatteryV: 12.00	Latitude: 76.094547	Longitude: -12.900685	Vul: 13.08
Timestamp: 2016-08-11T08:00:59.001Z	BatteryV: 11.94	Latitude: 76.095712	Longitude: -12.886835	Vul: 13.08
Timestamp: 2016-08-11T07:30:07.001Z	BatteryV: 11.97	Latitude: 76.096128	Longitude: -12.870336	Vul: 13.11
Timestamp: 2016-08-11T07:01:05.001Z	BatteryV: 11.94	Latitude: 76.097069	Longitude: -12.846445	Vul: 13.08
Timestamp: 2016-08-11T06:30:09.001Z	BatteryV: 12.00	Latitude: 76.098746	Longitude: -12.819040	Vul: 13.08
Timestamp: 2016-08-11T06:00:08.001Z	BatteryV: 11.94	Latitude: 76.100691	Longitude: -12.797990	Vul: 13.11
Timestamp: 2016-08-11T05:30:36.001Z	BatteryV: 11.97	Latitude: 76.102835	Longitude: -12.776864	Vul: 13.11
Timestamp: 2016-08-11T05:00:36.001Z	BatteryV: 11.97	Latitude: 76.105069	Longitude: -12.753632	Vul: 13.11
Timestamp: 2016-08-11T04:30:11.001Z	BatteryV: 12.00	Latitude: 76.107661	Longitude: -12.730080	Vul: 13.11
Timestamp: 2016-08-11T04:00:36.001Z	BatteryV: 11.94	Latitude: 76.109907	Longitude: -12.708416	Vul: 13.08
Timestamp: 2016-08-11T03:30:10.001Z	BatteryV: 11.94	Latitude: 76.111693	Longitude: -12.684787	Vul: 13.14
Timestamp: 2016-08-11T03:00:35.001Z	BatteryV: 11.97	Latitude: 76.113926	Longitude: -12.661318	Vul: 13.11
Timestamp: 2016-08-11T02:30:37.001Z	BatteryV: 11.94	Latitude: 76.116685	Longitude: -12.638822	Vul: 13.14
Timestamp: 2016-08-11T02:01:01.001Z	BatteryV: 11.94	Latitude: 76.119584	Longitude: -12.616186	Vul: 13.11
Timestamp: 2016-08-11T01:30:11.001Z	BatteryV: 12.00	Latitude: 76.122374	Longitude: -12.591859	Vul: 13.14
Timestamp: 2016-08-11T01:00:34.001Z	BatteryV: 12.00	Latitude: 76.125414	Longitude: -12.572032	Vul: 13.11
Timestamp: 2016-08-11T00:30:06.001Z	BatteryV: 11.97	Latitude: 76.128218	Longitude: -12.554234	Vul: 13.14
Timestamp: 2016-08-11T00:01:44.001Z	BatteryV: 11.94	Latitude: 76.130976	Longitude: -12.537018	Vul: 13.11
Timestamp: 2016-08-10T23:31:00.001Z	BatteryV: 11.91	Latitude: 76.133997	Longitude: -12.520493	Vul: 13.14
Timestamp: 2016-08-10T23:01:00.001Z	BatteryV: 11.94	Latitude: 76.136512	Longitude: -12.507002	Vul: 13.14
Timestamp: 2016-08-10T22:30:07.001Z	BatteryV: 12.03	Latitude: 76.139053	Longitude: -12.495462	Vul: 13.14
Timestamp: 2016-08-10T22:00:35.001Z	BatteryV: 11.94	Latitude: 76.142246	Longitude: -12.485581	Vul: 13.14
Timestamp: 2016-08-10T21:31:06.001Z	BatteryV: 11.97	Latitude: 76.144474	Longitude: -12.478317	Vul: 13.14
Timestamp: 2016-08-10T21:00:08.001Z	BatteryV: 12.00	Latitude: 76.146022	Longitude: -12.475142	Vul: 13.14
Timestamp: 2016-08-10T20:32:05.001Z	BatteryV: 11.94	Latitude: 76.146822	Longitude: -12.472992	Vul: 13.14
Timestamp: 2016-08-10T20:00:18.001Z	BatteryV: 11.97	Latitude: 76.147738	Longitude: -12.467552	Vul: 13.14
Timestamp: 2016-08-10T19:31:00.001Z	BatteryV: 11.97	Latitude: 76.147923	Longitude: -12.461536	Vul: 13.14
Timestamp: 2016-08-10T19:00:08.001Z	BatteryV: 11.97	Latitude: 76.147206	Longitude: -12.454061	Vul: 13.14
Timestamp: 2016-08-10T18:31:29.001Z	BatteryV: 11.94	Latitude: 76.146592	Longitude: -12.443379	Vul: 13.11
Timestamp: 2016-08-10T18:01:23.001Z	BatteryV: 11.97	Latitude: 76.146266	Longitude: -12.424128	Vul: 13.14
Timestamp: 2016-08-10T17:31:27.001Z	BatteryV: 11.94	Latitude: 76.145754	Longitude: -12.404627	Vul: 13.14
Timestamp: 2016-08-10T17:00:29.001Z	BatteryV: 11.94	Latitude: 76.145971	Longitude: -12.382662	Vul: 13.11
Timestamp: 2016-08-10T16:30:07.001Z	BatteryV: 12.00	Latitude: 76.147334	Longitude: -12.364147	Vul: 13.14
Timestamp: 2016-08-10T16:01:29.001Z	BatteryV: 11.97	Latitude: 76.148896	Longitude: -12.348762	Vul: 13.14
Timestamp: 2016-08-10T15:31:29.001Z	BatteryV: 11.97	Latitude: 76.150419	Longitude: -12.332710	Vul: 13.14
Timestamp: 2016-08-10T15:00:06.001Z	BatteryV: 12.00	Latitude: 76.152352	Longitude: -12.313286	Vul: 13.14
Timestamp: 2016-08-10T14:31:35.001Z	BatteryV: 11.97	Latitude: 76.154003	Longitude: -12.295078	Vul: 13.14
Timestamp: 2016-08-10T14:01:30.001Z	BatteryV: 12.00	Latitude: 76.156045	Longitude: -12.277466	Vul: 13.14
Timestamp: 2016-08-10T13:30:08.001Z	BatteryV: 11.94	Latitude: 76.158502	Longitude: -12.261210	Vul: 13.14
Timestamp: 2016-08-10T13:00:05.001Z	BatteryV: 11.97	Latitude: 76.160986	Longitude: -12.246906	Vul: 13.14
Timestamp: 2016-08-10T12:30:36.001Z	BatteryV: 11.97	Latitude: 76.163200	Longitude: -12.236659	Vul: 13.14
Timestamp: 2016-08-10T12:01:24.001Z	BatteryV: 11.97	Latitude: 76.165133	Longitude: -12.226950	Vul: 13.14
Timestamp: 2016-08-10T11:30:11.001Z	BatteryV: 12.00	Latitude: 76.167053	Longitude: -12.215629	Vul: 13.14
Timestamp: 2016-08-10T11:01:00.001Z	BatteryV: 11.97	Latitude: 76.169197	Longitude: -12.204563	Vul: 13.14
Timestamp: 2016-08-10T10:30:09.001Z	BatteryV: 11.97	Latitude: 76.171123	Longitude: -12.194342	Vul: 13.14
Timestamp: 2016-08-10T10:00:08.001Z	BatteryV: 11.97	Latitude: 76.171987	Longitude: -12.194016	Vul: 13.14
Timestamp: 2016-08-10T09:30:15.001Z	BatteryV: 12.00	Latitude: 76.172826	Longitude: -12.194918	Vul: 13.14
Timestamp: 2016-08-10T09:00:07.001Z	BatteryV: 12.00	Latitude: 76.173094	Longitude: -12.198099	Vul: 13.14
Timestamp: 2016-08-10T08:30:07.001Z	BatteryV: 12.00	Latitude: 76.172352	Longitude: -12.199642	Vul: 13.14
Timestamp: 2016-08-10T08:00:36.001Z	BatteryV: 11.97	Latitude: 76.171699	Longitude: -12.197645	Vul: 13.14
Timestamp: 2016-08-10T07:30:08.001Z	BatteryV: 11.97	Latitude: 76.170163	Longitude: -12.193875	Vul: 13.14
Timestamp: 2016-08-10T06:30:06.001Z	BatteryV: 12.00	Latitude: 76.167238	Longitude: -12.182118	Vul: 13.14
Timestamp: 2016-08-10T06:00:06.001Z	BatteryV: 12.00	Latitude: 76.165677	Longitude: -12.173114	Vul: 13.14
Timestamp: 2016-08-10T05:30:33.001Z	BatteryV: 11.97	Latitude: 76.163949	Longitude: -12.158957	Vul: 13.14
Timestamp: 2016-08-10T05:00:06.001Z	BatteryV: 11.97	Latitude: 76.162579	Longitude: -12.134739	Vul: 13.14
Timestamp: 2016-08-10T04:30:36.001Z	BatteryV: 11.97	Latitude: 76.162221	Longitude: -12.110234	Vul: 13.14
Timestamp: 2016-08-10T04:00:09.001Z	BatteryV: 11.97	Latitude: 76.162112	Longitude: -12.085952	Vul: 13.14
Timestamp: 2016-08-10T03:30:09.001Z	BatteryV: 12.00	Latitude: 76.163494	Longitude: -12.058982	Vul: 13.14
Timestamp: 2016-08-10T03:00:36.001Z	BatteryV: 11.97	Latitude: 76.166016	Longitude: -12.033005	Vul: 13.14
Timestamp: 2016-08-10T02:30:36.001Z	BatteryV: 11.94	Latitude: 76.169472	Longitude: -12.004518	Vul: 13.14
Timestamp: 2016-08-10T02:00:08.001Z	BatteryV: 11.97	Latitude: 76.174458	Longitude: -11.976762	Vul: 13.14
Timestamp: 2016-08-10T01:30:10.001Z	BatteryV: 11.97	Latitude: 76.180243	Longitude: -11.951699	Vul: 13.14
Timestamp: 2016-08-10T01:00:18.001Z	BatteryV: 11.94	Latitude: 76.186394	Longitude: -11.931379	Vul: 13.14
Timestamp: 2016-08-10T00:32:23.001Z	BatteryV: 11.94	Latitude: 76.192307	Longitude: -11.913453	Vul: 13.11
Timestamp: 2016-08-10T00:01:24.001Z	BatteryV: 11.94	Latitude: 76.199366	Longitude: -11.897267	Vul: 13.11
Timestamp: 2016-08-09T23:30:59.001Z	BatteryV: 11.97	Latitude: 76.206861	Longitude: -11.885990	Vul: 13.14
Timestamp: 2016-08-09T23:00:11.001Z	BatteryV: 11.97	Latitude: 76.214227	Longitude: -11.876877	Vul: 13.11
Timestamp: 2016-08-09T22:30:08.001Z	BatteryV: 11.97	Latitude: 76.221286	Longitude: -11.872570	Vul: 13.14
Timestamp: 2016-08-09T22:00:07.001Z	BatteryV: 11.91	Latitude: 76.227782	Longitude: -11.869856	Vul: 13.14
Timestamp: 2016-08-09T21:32:06.001Z	BatteryV: 11.94	Latitude: 76.233632	Longitude: -11.868224	Vul: 13.11
Timestamp: 2016-08-09T21:00:06.001Z	BatteryV: 11.91	Latitude: 76.239610	Longitude: -11.865530	Vul: 13.14
Timestamp: 2016-08-09T20:30:10.001Z	BatteryV: 11.94	Latitude: 76.245197	Longitude: -11.863418	Vul: 13.14
Timestamp: 2016-08-09T20:01:06.001Z	BatteryV: 11.94	Latitude: 76.250886	Longitude: -11.862189	Vul: 13.11
Timestamp: 2016-08-09T19:31:54.001Z	BatteryV: 11.91	Latitude: 76.256928	Longitude: -11.864717	Vul: 13.11
Timestamp: 2016-08-09T19:00:14.001Z	BatteryV: 11.88	Latitude: 76.263360	Longitude: -11.868518	Vul: 13.11
Timestamp: 2016-08-09T18:30:09.001Z	BatteryV: 11.91	Latitude: 76.269786	Longitude: -11.876928	Vul: 13.11
Timestamp: 2016-08-09T18:00:09.001Z	BatteryV: 11.94	Latitude: 76.274771	Longitude: -11.885050	Vul: 13.14
Timestamp: 2016-08-09T17:31:06.001Z	BatteryV: 11.91	Latitude: 76.279034	Longitude: -11.890291	Vul: 13.11
Timestamp: 2016-08-09T17:00:08.001Z	BatteryV: 11.94	Latitude: 76.282630	Longitude: -11.890579	Vul: 13.14
Timestamp: 2016-08-09T16:31:51.001Z	BatteryV: 11.94	Latitude: 76.286234	Longitude: -11.888563	Vul: 13.11
Timestamp: 2016-08-09T16:00:08.001Z	BatteryV: 11.91	Latitude: 76.290317	Longitude: -11.885645	Vul: 13.14
Timestamp: 2016-08-09T15:31:29.001Z	BatteryV: 11.94	Latitude: 76.294234	Longitude: -11.881101	Vul: 13.11
Timestamp: 2016-08-09T15:00:11.001Z	BatteryV: 11.94	Latitude: 76.299514	Longitude: -11.873062	Vul: 13.14
Timestamp: 2016-08-09T14:31:06.001Z	BatteryV: 11.94	Latitude: 76.305299	Longitude: -11.862547	Vul: 13.14
Timestamp: 2016-08-09T14:00:07.001Z	BatteryV: 11.91	Latitude: 76.311846	Longitude: -11.849958	Vul: 13.11
Timestamp: 2016-08-09T13:31:05.001Z	BatteryV: 11.94	Latitude: 76.318611	Longitude: -11.838349	Vul: 13.11
Timestamp: 2016-08-09T13:02:59.001Z	BatteryV: 11.94	Latitude: 76.325990	Longitude: -11.830822	Vul: 13.14
Timestamp: 2016-08-09T12:30:07.001Z	BatteryV: 11.91	Latitude: 76.335584	Longitude: -11.821101	Vul: 13.14
Timestamp: 2016-08-09T12:02:54.001Z	BatteryV: 11.97	Latitude: 76.344128	Longitude: -11.813197	Vul: 13.08
Timestamp: 2016-08-09T11:31:24.001Z	BatteryV: 11.88	Latitude: 76.353677	Longitude: -11.806016	Vul: 13.14
Timestamp: 2016-08-09T11:00:53.001Z	BatteryV: 11.94	Latitude: 76.362336	Longitude: -11.801555	Vul: 13.14
Timestamp: 2016-08-09T10:30:06.001Z	BatteryV: 11.88	Latitude: 76.371718	Longitude: -11.797338	Vul: 13.14
Timestamp: 2016-08-09T10:01:30.001Z	BatteryV: 11.97	Latitude: 76.380512	Longitude: -11.794438	Vul: 13.11
Timestamp: 2016-08-09T08:31:24.001Z	BatteryV: 11.94	Latitude: 76.407539	Longitude: -11.783469	Vul: 13.14
Timestamp: 2016-08-09T08:00:10.001Z	BatteryV: 11.94	Latitude: 76.418547	Longitude: -11.781587	Vul: 13.14
Timestamp: 2016-08-09T07:31:36.001Z	BatteryV: 11.94	Latitude: 76.429414	Longitude: -11.788672	Vul: 13.14
Timestamp: 2016-08-09T05:32:00.001Z	BatteryV: 11.91	Latitude: 76.460768	Longitude: -11.821146	Vul: 13.17
Timestamp: 2016-08-09T05:00:40.001Z	BatteryV: 11.91	Latitude: 76.468998	Longitude: -11.823910	Vul: 13.17
Timestamp: 2016-08-09T04:30:07.001Z	BatteryV: 11.91	Latitude: 76.476954	Longitude: -11.824320	Vul: 13.14
Timestamp: 2016-08-09T04:00:07.001Z	BatteryV: 11.94	Latitude: 76.484627	Longitude: -11.823814	Vul: 13.17
Timestamp: 2016-08-09T03:32:53.001Z	BatteryV: 11.91	Latitude: 76.491411	Longitude: -11.819526	Vul: 13.17
Timestamp: 2016-08-09T03:00:36.001Z	BatteryV: 11.88	Latitude: 76.499174	Longitude: -11.810240	Vul: 13.20
Timestamp: 2016-08-09T02:30:06.001Z	BatteryV: 11.88	Latitude: 76.506822	Longitude: -11.804422	Vul: 13.20
Timestamp: 2016-08-09T02:00:07.001Z	BatteryV: 11.94	Latitude: 76.514611	Longitude: -11.796102	Vul: 13.20
Timestamp: 2016-08-09T01:30:06.001Z	BatteryV: 11.88	Latitude: 76.522982	Longitude: -11.785728	Vul: 13.20
Timestamp: 2016-08-09T01:00:36.001Z	BatteryV: 11.91	Latitude: 76.531546	Longitude: -11.775987	Vul: 13.20
Timestamp: 2016-08-09T00:30:05.001Z	BatteryV: 11.88	Latitude: 76.541338	Longitude: -11.764787	Vul: 13.20
Timestamp: 2016-08-09T00:00:36.001Z	BatteryV: 11.94	Latitude: 76.551533	Longitude: -11.750637	Vul: 13.20
Timestamp: 2016-08-08T23:30:09.001Z	BatteryV: 11.94	Latitude: 76.562010	Longitude: -11.738637	Vul: 13.20
Timestamp: 2016-08-08T23:00:36.001Z	BatteryV: 11.91	Latitude: 76.572838	Longitude: -11.729882	Vul: 13.20
Timestamp: 2016-08-08T22:30:09.001Z	BatteryV: 11.91	Latitude: 76.584634	Longitude: -11.721126	Vul: 13.20
Timestamp: 2016-08-08T22:00:12.001Z	BatteryV: 11.91	Latitude: 76.595418	Longitude: -11.718016	Vul: 13.20
Timestamp: 2016-08-08T21:30:08.001Z	BatteryV: 11.94	Latitude: 76.605843	Longitude: -11.715565	Vul: 13.20
Timestamp: 2016-08-08T21:00:36.001Z	BatteryV: 11.97	Latitude: 76.615974	Longitude: -11.717306	Vul: 13.17
Timestamp: 2016-08-08T20:30:08.001Z	BatteryV: 11.97	Latitude: 76.625197	Longitude: -11.724915	Vul: 13.20
Timestamp: 2016-08-08T20:00:07.001Z	BatteryV: 11.97	Latitude: 76.633459	Longitude: -11.732845	Vul: 13.20
Timestamp: 2016-08-08T19:30:36.001Z	BatteryV: 11.97	Latitude: 76.640704	Longitude: -11.746074	Vul: 13.17
Timestamp: 2016-08-08T19:00:07.001Z	BatteryV: 11.97	Latitude: 76.646323	Longitude: -11.762790	Vul: 13.20
Timestamp: 2016-08-08T18:30:07.001Z	BatteryV: 12.00	Latitude: 76.650630	Longitude: -11.779021	Vul: 13.20
Timestamp: 2016-08-08T18:00:07.001Z	BatteryV: 11.97	Latitude: 76.653466	Longitude: -11.795174	Vul: 13.20
Timestamp: 2016-08-08T17:30:06.001Z	BatteryV: 12.00	Latitude: 76.654989	Longitude: -11.811494	Vul: 13.17
Timestamp: 2016-08-08T17:00:35.001Z	BatteryV: 12.03	Latitude: 76.655558	Longitude: -11.824813	Vul: 13.20
Timestamp: 2016-08-08T16:30:06.001Z	BatteryV: 11.97	Latitude: 76.655136	Longitude: -11.834144	Vul: 13.20
Timestamp: 2016-08-08T16:00:07.001Z	BatteryV: 11.97	Latitude: 76.654803	Longitude: -11.837190	Vul: 13.20
Timestamp: 2016-08-08T15:30:36.001Z	BatteryV: 12.00	Latitude: 76.655149	Longitude: -11.835949	Vul: 13.20
Timestamp: 2016-08-08T15:00:05.001Z	BatteryV: 11.97	Latitude: 76.656237	Longitude: -11.831450	Vul: 13.20
Timestamp: 2016-08-08T14:30:39.001Z	BatteryV: 12.00	Latitude: 76.657875	Longitude: -11.823206	Vul: 13.20
Timestamp: 2016-08-08T14:00:10.001Z	BatteryV: 12.00	Latitude: 76.660282	Longitude: -11.810669	Vul: 13.20
Timestamp: 2016-08-08T13:30:09.001Z	BatteryV: 12.00	Latitude: 76.663802	Longitude: -11.795885	Vul: 13.20
Timestamp: 2016-08-08T13:00:09.001Z	BatteryV: 12.06	Latitude: 76.667846	Longitude: -11.778778	Vul: 13.20
Timestamp: 2016-08-08T12:30:08.001Z	BatteryV: 12.00	Latitude: 76.672934	Longitude: -11.758029	Vul: 13.20
Timestamp: 2016-08-08T12:00:36.001Z	BatteryV: 12.00	Latitude: 76.679117	Longitude: -11.738010	Vul: 13.20
Timestamp: 2016-08-08T11:30:08.001Z	BatteryV: 11.97	Latitude: 76.686317	Longitude: -11.722067	Vul: 13.17
Timestamp: 2016-08-08T11:00:36.001Z	BatteryV: 12.00	Latitude: 76.693670	Longitude: -11.711578	Vul: 13.20
Timestamp: 2016-08-08T10:30:07.001Z	BatteryV: 11.97	Latitude: 76.701498	Longitude: -11.703386	Vul: 13.20
Timestamp: 2016-08-08T10:00:36.001Z	BatteryV: 11.97	Latitude: 76.708851	Longitude: -11.699693	Vul: 13.20
Timestamp: 2016-08-08T09:30:15.001Z	BatteryV: 11.97	Latitude: 76.715802	Longitude: -11.701402	Vul: 13.20
Timestamp: 2016-08-08T09:00:07.001Z	BatteryV: 11.97	Latitude: 76.721395	Longitude: -11.704909	Vul: 13.23
Timestamp: 2016-08-08T08:30:08.001Z	BatteryV: 11.97	Latitude: 76.725875	Longitude: -11.708666	Vul: 13.20
Timestamp: 2016-08-08T08:00:06.001Z	BatteryV: 11.97	Latitude: 76.730259	Longitude: -11.712320	Vul: 13.23
Timestamp: 2016-08-08T07:30:36.001Z	BatteryV: 11.97	Latitude: 76.734221	Longitude: -11.715270	Vul: 13.20
Timestamp: 2016-08-08T07:00:06.001Z	BatteryV: 11.97	Latitude: 76.737421	Longitude: -11.717837	Vul: 13.20
Timestamp: 2016-08-08T06:30:06.001Z	BatteryV: 11.97	Latitude: 76.740346	Longitude: -11.719469	Vul: 13.20
Timestamp: 2016-08-08T06:00:06.001Z	BatteryV: 11.91	Latitude: 76.741971	Longitude: -11.719162	Vul: 13.23
Timestamp: 2016-08-08T05:30:36.001Z	BatteryV: 11.91	Latitude: 76.742854	Longitude: -11.714496	Vul: 13.20
Timestamp: 2016-08-08T05:00:05.001Z	BatteryV: 11.94	Latitude: 76.743091	Longitude: -11.703610	Vul: 13.23
Timestamp: 2016-08-08T04:00:37.001Z	BatteryV: 11.91	Latitude: 76.745626	Longitude: -11.670880	Vul: 13.23
Timestamp: 2016-08-08T03:30:11.001Z	BatteryV: 11.94	Latitude: 76.747770	Longitude: -11.646054	Vul: 13.23
Timestamp: 2016-08-08T03:00:36.001Z	BatteryV: 11.94	Latitude: 76.751584	Longitude: -11.618669	Vul: 13.23
Timestamp: 2016-08-08T02:30:14.001Z	BatteryV: 12.00	Latitude: 76.756557	Longitude: -11.589459	Vul: 13.23
Timestamp: 2016-08-08T02:00:13.001Z	BatteryV: 11.97	Latitude: 76.762163	Longitude: -11.562234	Vul: 13.23
Timestamp: 2016-08-08T01:30:10.001Z	BatteryV: 11.94	Latitude: 76.768371	Longitude: -11.533811	Vul: 13.23
Timestamp: 2016-08-08T01:00:10.001Z	BatteryV: 11.94	Latitude: 76.775354	Longitude: -11.507392	Vul: 13.20
Timestamp: 2016-08-08T00:00:07.001Z	BatteryV: 11.94	Latitude: 76.790739	Longitude: -11.461114	Vul: 13.23
Timestamp: 2016-08-07T23:30:36.001Z	BatteryV: 11.94	Latitude: 76.798490	Longitude: -11.443245	Vul: 13.23
Timestamp: 2016-08-07T23:00:07.001Z	BatteryV: 11.94	Latitude: 76.806419	Longitude: -11.432346	Vul: 13.23
Timestamp: 2016-08-07T22:30:06.001Z	BatteryV: 11.97	Latitude: 76.813818	Longitude: -11.427827	Vul: 13.23
Timestamp: 2016-08-07T22:00:36.001Z	BatteryV: 11.97	Latitude: 76.821286	Longitude: -11.429728	Vul: 13.23
Timestamp: 2016-08-07T21:30:06.001Z	BatteryV: 11.94	Latitude: 76.828102	Longitude: -11.439341	Vul: 13.23
Timestamp: 2016-08-07T21:00:36.001Z	BatteryV: 11.94	Latitude: 76.833056	Longitude: -11.453562	Vul: 13.23
Timestamp: 2016-08-07T20:30:05.001Z	BatteryV: 11.97	Latitude: 76.837242	Longitude: -11.470618	Vul: 13.23
Timestamp: 2016-08-07T20:00:05.001Z	BatteryV: 11.94	Latitude: 76.839776	Longitude: -11.488064	Vul: 13.23
Timestamp: 2016-08-07T19:30:09.001Z	BatteryV: 12.00	Latitude: 76.841069	Longitude: -11.503750	Vul: 13.23
Timestamp: 2016-08-07T19:00:36.001Z	BatteryV: 11.91	Latitude: 76.841274	Longitude: -11.516902	Vul: 13.23
Timestamp: 2016-08-07T18:30:09.001Z	BatteryV: 11.94	Latitude: 76.840890	Longitude: -11.528826	Vul: 13.23
Timestamp: 2016-08-07T18:00:08.001Z	BatteryV: 12.00	Latitude: 76.839994	Longitude: -11.537894	Vul: 13.23
Timestamp: 2016-08-07T17:30:08.001Z	BatteryV: 12.00	Latitude: 76.838336	Longitude: -11.543328	Vul: 13.23
Timestamp: 2016-08-07T17:00:36.001Z	BatteryV: 12.00	Latitude: 76.836211	Longitude: -11.543904	Vul: 13.23
Timestamp: 2016-08-07T16:30:08.001Z	BatteryV: 12.00	Latitude: 76.834336	Longitude: -11.540410	Vul: 13.23
Timestamp: 2016-08-07T16:00:36.001Z	BatteryV: 12.03	Latitude: 76.832294	Longitude: -11.532115	Vul: 13.23
Timestamp: 2016-08-07T15:30:12.001Z	BatteryV: 12.03	Latitude: 76.830285	Longitude: -11.517133	Vul: 13.23
Timestamp: 2016-08-07T15:00:36.001Z	BatteryV: 12.00	Latitude: 76.829101	Longitude: -11.496006	Vul: 13.23
Timestamp: 2016-08-07T14:30:08.001Z	BatteryV: 12.00	Latitude: 76.829222	Longitude: -11.470221	Vul: 13.20
Timestamp: 2016-08-07T14:00:07.001Z	BatteryV: 12.00	Latitude: 76.830438	Longitude: -11.441421	Vul: 13.23
Timestamp: 2016-08-07T13:30:06.001Z	BatteryV: 12.00	Latitude: 76.832819	Longitude: -11.410662	Vul: 13.20
Timestamp: 2016-08-07T13:00:35.001Z	BatteryV: 11.97	Latitude: 76.836243	Longitude: -11.381056	Vul: 13.20
Timestamp: 2016-08-07T12:30:06.001Z	BatteryV: 11.97	Latitude: 76.841638	Longitude: -11.352038	Vul: 13.20
Timestamp: 2016-08-07T12:00:06.001Z	BatteryV: 11.97	Latitude: 76.848563	Longitude: -11.326662	Vul: 13.20
Timestamp: 2016-08-07T11:30:36.001Z	BatteryV: 12.00	Latitude: 76.855974	Longitude: -11.306189	Vul: 13.20
Timestamp: 2016-08-07T11:00:06.001Z	BatteryV: 12.03	Latitude: 76.864090	Longitude: -11.292275	Vul: 13.23
Timestamp: 2016-08-07T10:30:05.001Z	BatteryV: 12.00	Latitude: 76.871507	Longitude: -11.283264	Vul: 13.23
Timestamp: 2016-08-07T10:00:36.001Z	BatteryV: 11.97	Latitude: 76.878349	Longitude: -11.280186	Vul: 13.20
Timestamp: 2016-08-07T09:30:15.001Z	BatteryV: 11.94	Latitude: 76.884781	Longitude: -11.283283	Vul: 13.20
Timestamp: 2016-08-07T09:00:12.001Z	BatteryV: 11.94	Latitude: 76.889875	Longitude: -11.288934	Vul: 13.23
Timestamp: 2016-08-07T08:30:08.001Z	BatteryV: 11.97	Latitude: 76.894080	Longitude: -11.297408	Vul: 13.23
Timestamp: 2016-08-07T08:00:08.001Z	BatteryV: 11.97	Latitude: 76.897184	Longitude: -11.308730	Vul: 13.23
Timestamp: 2016-08-07T07:30:36.001Z	BatteryV: 11.94	Latitude: 76.899130	Longitude: -11.320134	Vul: 13.23
Timestamp: 2016-08-07T07:00:08.001Z	BatteryV: 11.94	Latitude: 76.900211	Longitude: -11.330944	Vul: 13.23
Timestamp: 2016-08-07T06:30:12.001Z	BatteryV: 11.97	Latitude: 76.900602	Longitude: -11.339590	Vul: 13.23
Timestamp: 2016-08-07T06:00:10.001Z	BatteryV: 11.94	Latitude: 76.899962	Longitude: -11.346074	Vul: 13.23
Timestamp: 2016-08-07T05:30:36.001Z	BatteryV: 11.91	Latitude: 76.898752	Longitude: -11.349466	Vul: 13.20
Timestamp: 2016-08-07T05:00:12.001Z	BatteryV: 11.94	Latitude: 76.896666	Longitude: -11.348435	Vul: 13.23
Timestamp: 2016-08-07T04:30:08.001Z	BatteryV: 11.91	Latitude: 76.894541	Longitude: -11.342861	Vul: 13.23
Timestamp: 2016-08-07T04:00:06.001Z	BatteryV: 11.88	Latitude: 76.892621	Longitude: -11.332915	Vul: 13.23
Timestamp: 2016-08-07T03:00:36.001Z	BatteryV: 11.88	Latitude: 76.891328	Longitude: -11.300986	Vul: 13.23
Timestamp: 2016-08-07T02:30:29.001Z	BatteryV: 11.94	Latitude: 76.891949	Longitude: -11.281562	Vul: 13.23
Timestamp: 2016-08-07T02:00:06.001Z	BatteryV: 11.91	Latitude: 76.893747	Longitude: -11.261555	Vul: 13.23
Timestamp: 2016-08-07T01:30:36.001Z	BatteryV: 11.94	Latitude: 76.896474	Longitude: -11.242669	Vul: 13.26
Timestamp: 2016-08-07T01:00:11.001Z	BatteryV: 11.88	Latitude: 76.899917	Longitude: -11.223283	Vul: 13.26
Timestamp: 2016-08-07T00:30:36.001Z	BatteryV: 11.88	Latitude: 76.903795	Longitude: -11.205114	Vul: 13.26
Timestamp: 2016-08-07T00:00:13.001Z	BatteryV: 11.91	Latitude: 76.908320	Longitude: -11.187488	Vul: 13.23
Timestamp: 2016-08-06T23:30:08.001Z	BatteryV: 11.88	Latitude: 76.913498	Longitude: -11.170912	Vul: 13.26
Timestamp: 2016-08-06T23:00:36.001Z	BatteryV: 11.88	Latitude: 76.919104	Longitude: -11.156051	Vul: 13.23
Timestamp: 2016-08-06T22:30:09.001Z	BatteryV: 11.97	Latitude: 76.925293	Longitude: -11.141440	Vul: 13.26
Timestamp: 2016-08-06T22:00:10.001Z	BatteryV: 11.97	Latitude: 76.931462	Longitude: -11.127827	Vul: 13.23
Timestamp: 2016-08-06T21:30:08.001Z	BatteryV: 11.97	Latitude: 76.937722	Longitude: -11.115552	Vul: 13.23
Timestamp: 2016-08-06T21:00:36.001Z	BatteryV: 11.97	Latitude: 76.944115	Longitude: -11.103046	Vul: 13.23
Timestamp: 2016-08-06T20:30:08.001Z	BatteryV: 11.94	Latitude: 76.950605	Longitude: -11.090253	Vul: 13.23
Timestamp: 2016-08-06T20:00:07.001Z	BatteryV: 11.91	Latitude: 76.956730	Longitude: -11.078733	Vul: 13.26
Timestamp: 2016-08-06T19:30:07.001Z	BatteryV: 12.00	Latitude: 76.962707	Longitude: -11.068909	Vul: 13.23
Timestamp: 2016-08-06T19:00:07.001Z	BatteryV: 11.94	Latitude: 76.968794	Longitude: -11.060864	Vul: 13.23
Timestamp: 2016-08-06T18:30:36.001Z	BatteryV: 11.94	Latitude: 76.974541	Longitude: -11.054208	Vul: 13.23
Timestamp: 2016-08-06T18:00:07.001Z	BatteryV: 11.97	Latitude: 76.980160	Longitude: -11.048902	Vul: 13.23
Timestamp: 2016-08-06T17:30:06.001Z	BatteryV: 11.97	Latitude: 76.985293	Longitude: -11.045139	Vul: 13.26
Timestamp: 2016-08-06T17:00:06.001Z	BatteryV: 11.97	Latitude: 76.990202	Longitude: -11.042374	Vul: 13.23
Timestamp: 2016-08-06T16:30:41.001Z	BatteryV: 11.97	Latitude: 76.994803	Longitude: -11.038938	Vul: 13.23
Timestamp: 2016-08-06T16:00:05.001Z	BatteryV: 11.97	Latitude: 76.999360	Longitude: -11.033491	Vul: 13.26
Timestamp: 2016-08-06T15:30:36.001Z	BatteryV: 12.00	Latitude: 77.003853	Longitude: -11.027251	Vul: 13.23
Timestamp: 2016-08-06T15:00:15.001Z	BatteryV: 12.00	Latitude: 77.010189	Longitude: -11.020109	Vul: 13.23
Timestamp: 2016-08-06T14:30:11.001Z	BatteryV: 12.00	Latitude: 77.016634	Longitude: -11.015213	Vul: 13.23
Timestamp: 2016-08-06T14:00:09.001Z	BatteryV: 12.00	Latitude: 77.023181	Longitude: -11.010106	Vul: 13.23
Timestamp: 2016-08-06T13:30:10.001Z	BatteryV: 12.00	Latitude: 77.030163	Longitude: -11.005427	Vul: 13.23
Timestamp: 2016-08-06T13:00:08.001Z	BatteryV: 12.00	Latitude: 77.036813	Longitude: -11.003494	Vul: 13.23
Timestamp: 2016-08-06T12:30:36.001Z	BatteryV: 12.03	Latitude: 77.043130	Longitude: -11.001254	Vul: 13.23
Timestamp: 2016-08-06T12:00:08.001Z	BatteryV: 11.97	Latitude: 77.050074	Longitude: -10.998790	Vul: 13.23
Timestamp: 2016-08-06T11:30:08.001Z	BatteryV: 11.94	Latitude: 77.056928	Longitude: -10.996704	Vul: 13.23
Timestamp: 2016-08-06T11:00:07.001Z	BatteryV: 11.94	Latitude: 77.063315	Longitude: -10.996147	Vul: 13.23
Timestamp: 2016-08-06T10:30:07.001Z	BatteryV: 11.97	Latitude: 77.069210	Longitude: -10.998170	Vul: 13.26
Timestamp: 2016-08-06T10:00:36.001Z	BatteryV: 12.00	Latitude: 77.074995	Longitude: -11.002349	Vul: 13.26
Timestamp: 2016-08-06T09:30:25.001Z	BatteryV: 11.97	Latitude: 77.080518	Longitude: -11.006842	Vul: 13.23
Timestamp: 2016-08-06T09:00:10.001Z	BatteryV: 12.00	Latitude: 77.085811	Longitude: -11.012819	Vul: 13.26
Timestamp: 2016-08-06T08:30:06.001Z	BatteryV: 11.94	Latitude: 77.091040	Longitude: -11.018522	Vul: 13.26
Timestamp: 2016-08-06T08:00:06.001Z	BatteryV: 11.97	Latitude: 77.096339	Longitude: -11.023590	Vul: 13.26
Timestamp: 2016-08-06T07:30:36.001Z	BatteryV: 11.97	Latitude: 77.101523	Longitude: -11.029299	Vul: 13.26
Timestamp: 2016-08-06T07:00:05.001Z	BatteryV: 11.97	Latitude: 77.107014	Longitude: -11.035622	Vul: 13.26
Timestamp: 2016-08-06T06:30:09.001Z	BatteryV: 11.94	Latitude: 77.112506	Longitude: -11.042317	Vul: 13.26
Timestamp: 2016-08-06T06:00:05.001Z	BatteryV: 11.97	Latitude: 77.118131	Longitude: -11.050861	Vul: 13.26
Timestamp: 2016-08-06T05:30:36.001Z	BatteryV: 11.94	Latitude: 77.123770	Longitude: -11.059347	Vul: 13.26
Timestamp: 2016-08-06T05:00:10.001Z	BatteryV: 11.94	Latitude: 77.129453	Longitude: -11.068358	Vul: 13.26
Timestamp: 2016-08-06T04:30:09.001Z	BatteryV: 11.94	Latitude: 77.134874	Longitude: -11.079456	Vul: 13.26
Timestamp: 2016-08-06T04:00:46.001Z	BatteryV: 11.94	Latitude: 77.139744	Longitude: -11.088608	Vul: 13.23
Timestamp: 2016-08-06T03:30:36.001Z	BatteryV: 11.91	Latitude: 77.144173	Longitude: -11.097440	Vul: 13.23
Timestamp: 2016-08-06T03:00:13.001Z	BatteryV: 11.91	Latitude: 77.147667	Longitude: -11.106931	Vul: 13.26
Timestamp: 2016-08-06T02:30:13.001Z	BatteryV: 11.91	Latitude: 77.150477	Longitude: -11.115565	Vul: 13.26
Timestamp: 2016-08-06T02:00:07.001Z	BatteryV: 11.88	Latitude: 77.152640	Longitude: -11.123654	Vul: 13.26
Timestamp: 2016-08-06T01:30:36.001Z	BatteryV: 11.97	Latitude: 77.154630	Longitude: -11.130381	Vul: 13.26
Timestamp: 2016-08-06T01:00:07.001Z	BatteryV: 11.97	Latitude: 77.156595	Longitude: -11.136730	Vul: 13.26
Timestamp: 2016-08-06T00:30:36.001Z	BatteryV: 11.97	Latitude: 77.157990	Longitude: -11.142630	Vul: 13.26
Timestamp: 2016-08-06T00:00:06.001Z	BatteryV: 11.97	Latitude: 77.159418	Longitude: -11.146598	Vul: 13.26
Timestamp: 2016-08-05T23:30:35.001Z	BatteryV: 11.97	Latitude: 77.160704	Longitude: -11.150483	Vul: 13.26
Timestamp: 2016-08-05T23:00:13.001Z	BatteryV: 12.00	Latitude: 77.162048	Longitude: -11.154086	Vul: 13.26
Timestamp: 2016-08-05T22:30:06.001Z	BatteryV: 12.00	Latitude: 77.163469	Longitude: -11.157920	Vul: 13.26
Timestamp: 2016-08-05T22:00:36.001Z	BatteryV: 12.03	Latitude: 77.164998	Longitude: -11.163686	Vul: 13.26
Timestamp: 2016-08-05T21:30:05.001Z	BatteryV: 12.00	Latitude: 77.166842	Longitude: -11.169133	Vul: 13.26
Timestamp: 2016-08-05T21:00:05.001Z	BatteryV: 12.00	Latitude: 77.168326	Longitude: -11.174611	Vul: 13.23
Timestamp: 2016-08-05T20:30:09.001Z	BatteryV: 12.03	Latitude: 77.169594	Longitude: -11.180915	Vul: 13.26
Timestamp: 2016-08-05T20:00:36.001Z	BatteryV: 12.03	Latitude: 77.170669	Longitude: -11.190522	Vul: 13.26
Timestamp: 2016-08-05T19:30:13.001Z	BatteryV: 12.03	Latitude: 77.171354	Longitude: -11.202042	Vul: 13.23
Timestamp: 2016-08-05T19:00:10.001Z	BatteryV: 12.06	Latitude: 77.172077	Longitude: -11.214259	Vul: 13.23
Timestamp: 2016-08-05T18:30:08.001Z	BatteryV: 12.09	Latitude: 77.173152	Longitude: -11.226176	Vul: 13.23
Timestamp: 2016-08-05T18:00:08.001Z	BatteryV: 12.09	Latitude: 77.174035	Longitude: -11.242246	Vul: 13.23
Timestamp: 2016-08-05T17:30:36.001Z	BatteryV: 12.06	Latitude: 77.174662	Longitude: -11.261798	Vul: 13.23
Timestamp: 2016-08-05T17:00:09.001Z	BatteryV: 12.09	Latitude: 77.174765	Longitude: -11.281184	Vul: 13.26
Timestamp: 2016-08-05T16:30:16.001Z	BatteryV: 12.06	Latitude: 77.173914	Longitude: -11.300064	Vul: 13.26
Timestamp: 2016-08-05T16:00:07.001Z	BatteryV: 12.03	Latitude: 77.172410	Longitude: -11.319213	Vul: 13.26
Timestamp: 2016-08-05T15:30:36.001Z	BatteryV: 12.09	Latitude: 77.170234	Longitude: -11.335411	Vul: 13.26
Timestamp: 2016-08-05T15:00:07.001Z	BatteryV: 12.06	Latitude: 77.167706	Longitude: -11.346336	Vul: 13.26
Timestamp: 2016-08-05T14:30:06.001Z	BatteryV: 12.09	Latitude: 77.164992	Longitude: -11.354426	Vul: 13.26
Timestamp: 2016-08-05T14:00:06.001Z	BatteryV: 12.09	Latitude: 77.162566	Longitude: -11.358733	Vul: 13.26
Timestamp: 2016-08-05T13:30:36.001Z	BatteryV: 12.06	Latitude: 77.160352	Longitude: -11.359008	Vul: 13.23
Timestamp: 2016-08-05T13:00:07.001Z	BatteryV: 12.06	Latitude: 77.158720	Longitude: -11.356045	Vul: 13.26
Timestamp: 2016-08-05T12:30:06.001Z	BatteryV: 12.09	Latitude: 77.157933	Longitude: -11.350477	Vul: 13.26
Timestamp: 2016-08-05T12:00:07.001Z	BatteryV: 12.09	Latitude: 77.157779	Longitude: -11.343789	Vul: 13.26
Timestamp: 2016-08-05T11:30:35.001Z	BatteryV: 12.03	Latitude: 77.158163	Longitude: -11.335258	Vul: 13.26
Timestamp: 2016-08-05T11:00:05.001Z	BatteryV: 12.06	Latitude: 77.159181	Longitude: -11.324954	Vul: 13.26
Timestamp: 2016-08-05T10:30:09.001Z	BatteryV: 12.12	Latitude: 77.160838	Longitude: -11.313389	Vul: 13.26
Timestamp: 2016-08-05T10:00:09.001Z	BatteryV: 12.18	Latitude: 77.163078	Longitude: -11.302720	Vul: 13.26
Timestamp: 2016-08-05T09:30:36.001Z	BatteryV: 12.18	Latitude: 77.165427	Longitude: -11.292742	Vul: 13.26
Timestamp: 2016-08-05T09:00:08.001Z	BatteryV: 12.24	Latitude: 77.168211	Longitude: -11.284512	Vul: 13.26
Timestamp: 2016-08-05T08:30:36.001Z	BatteryV: 12.15	Latitude: 77.171309	Longitude: -11.279386	Vul: 13.26
Timestamp: 2016-08-05T08:00:08.001Z	BatteryV: 12.18	Latitude: 77.174682	Longitude: -11.275507	Vul: 13.26
Timestamp: 2016-08-05T07:30:36.001Z	BatteryV: 12.18	Latitude: 77.178189	Longitude: -11.273325	Vul: 13.26
Timestamp: 2016-08-05T07:00:08.001Z	BatteryV: 12.18	Latitude: 77.181862	Longitude: -11.272909	Vul: 13.26
Timestamp: 2016-08-05T06:30:10.001Z	BatteryV: 12.18	Latitude: 77.185421	Longitude: -11.274362	Vul: 13.26
Timestamp: 2016-08-05T06:00:49.001Z	BatteryV: 12.15	Latitude: 77.188627	Longitude: -11.277370	Vul: 13.26
Timestamp: 2016-08-05T05:30:13.001Z	BatteryV: 12.12	Latitude: 77.191494	Longitude: -11.281606	Vul: 13.26
Timestamp: 2016-08-05T05:00:07.001Z	BatteryV: 12.12	Latitude: 77.193747	Longitude: -11.286573	Vul: 13.26
Timestamp: 2016-08-05T04:30:36.001Z	BatteryV: 12.03	Latitude: 77.195590	Longitude: -11.291462	Vul: 13.26
Timestamp: 2016-08-05T04:00:35.001Z	BatteryV: 11.97	Latitude: 77.197037	Longitude: -11.295699	Vul: 13.29
Timestamp: 2016-08-05T03:30:06.001Z	BatteryV: 12.03	Latitude: 77.198112	Longitude: -11.298483	Vul: 13.26
Timestamp: 2016-08-05T03:00:07.001Z	BatteryV: 12.00	Latitude: 77.198842	Longitude: -11.299846	Vul: 13.29
Timestamp: 2016-08-05T02:30:36.001Z	BatteryV: 11.94	Latitude: 77.199360	Longitude: -11.299130	Vul: 13.29
Timestamp: 2016-08-05T02:00:06.001Z	BatteryV: 11.97	Latitude: 77.199872	Longitude: -11.296301	Vul: 13.26
Timestamp: 2016-08-05T01:30:06.001Z	BatteryV: 11.97	Latitude: 77.200371	Longitude: -11.291558	Vul: 13.29
Timestamp: 2016-08-05T01:00:05.001Z	BatteryV: 12.00	Latitude: 77.200813	Longitude: -11.284506	Vul: 13.29
Timestamp: 2016-08-05T00:30:36.001Z	BatteryV: 12.00	Latitude: 77.201344	Longitude: -11.274362	Vul: 13.29
Timestamp: 2016-08-05T00:00:08.001Z	BatteryV: 12.03	Latitude: 77.202118	Longitude: -11.260237	Vul: 13.29
Timestamp: 2016-08-04T23:30:08.001Z	BatteryV: 12.03	Latitude: 77.203514	Longitude: -11.243021	Vul: 13.29
Timestamp: 2016-08-04T23:00:36.001Z	BatteryV: 12.06	Latitude: 77.205485	Longitude: -11.224006	Vul: 13.26
Timestamp: 2016-08-04T22:30:08.001Z	BatteryV: 12.03	Latitude: 77.208122	Longitude: -11.203328	Vul: 13.29
Timestamp: 2016-08-04T22:00:08.001Z	BatteryV: 12.06	Latitude: 77.211219	Longitude: -11.182285	Vul: 13.29
Timestamp: 2016-08-04T21:30:08.001Z	BatteryV: 11.97	Latitude: 77.214765	Longitude: -11.161363	Vul: 13.29
Timestamp: 2016-08-04T21:00:36.001Z	BatteryV: 12.00	Latitude: 77.218598	Longitude: -11.141882	Vul: 13.29
Timestamp: 2016-08-04T20:30:07.001Z	BatteryV: 12.03	Latitude: 77.223002	Longitude: -11.122848	Vul: 13.29
Timestamp: 2016-08-04T20:00:07.001Z	BatteryV: 12.00	Latitude: 77.227578	Longitude: -11.105459	Vul: 13.29
Timestamp: 2016-08-04T19:30:07.001Z	BatteryV: 12.00	Latitude: 77.232333	Longitude: -11.089907	Vul: 13.29
Timestamp: 2016-08-04T19:00:36.001Z	BatteryV: 12.00	Latitude: 77.237088	Longitude: -11.076467	Vul: 13.26
Timestamp: 2016-08-04T18:30:06.001Z	BatteryV: 12.06	Latitude: 77.242125	Longitude: -11.064576	Vul: 13.29
Timestamp: 2016-08-04T18:00:06.001Z	BatteryV: 12.06	Latitude: 77.247053	Longitude: -11.055770	Vul: 13.29
Timestamp: 2016-08-04T17:30:06.001Z	BatteryV: 12.09	Latitude: 77.251398	Longitude: -11.048832	Vul: 13.29
Timestamp: 2016-08-04T17:00:05.001Z	BatteryV: 12.15	Latitude: 77.255437	Longitude: -11.043507	Vul: 13.29
Timestamp: 2016-08-04T16:30:36.001Z	BatteryV: 12.15	Latitude: 77.259136	Longitude: -11.039616	Vul: 13.26
Timestamp: 2016-08-04T16:00:05.001Z	BatteryV: 12.15	Latitude: 77.262586	Longitude: -11.036755	Vul: 13.26
Timestamp: 2016-08-04T15:40:10.001Z	BatteryV: 12.15	Latitude: 77.264576	Longitude: -11.035014	Vul: 13.29
Timestamp: 2016-08-04T15:30:05.001Z	BatteryV: 12.15	Latitude: 77.265523	Longitude: -11.034253	Vul: 13.26
Timestamp: 2016-08-04T15:20:07.001Z	BatteryV: 12.15	Latitude: 77.266419	Longitude: -11.033395	Vul: 13.26
Timestamp: 2016-08-04T15:10:05.001Z	BatteryV: 12.15	Latitude: 77.267296	Longitude: -11.032518	Vul: 13.26
Timestamp: 2016-08-04T15:00:09.001Z	BatteryV: 12.15	Latitude: 77.268096	Longitude: -11.031635	Vul: 13.26
Timestamp: 2016-08-04T14:50:12.001Z	BatteryV: 12.15	Latitude: 77.268851	Longitude: -11.030803	Vul: 13.26
Timestamp: 2016-08-04T14:40:09.001Z	BatteryV: 12.21	Latitude: 77.269619	Longitude: -11.029926	Vul: 13.26
Timestamp: 2016-08-04T14:30:09.001Z	BatteryV: 12.15	Latitude: 77.270330	Longitude: -11.029005	Vul: 13.26
Timestamp: 2016-08-04T14:20:08.001Z	BatteryV: 12.15	Latitude: 77.270995	Longitude: -11.027974	Vul: 13.26
Timestamp: 2016-08-04T14:10:08.001Z	BatteryV: 12.15	Latitude: 77.271597	Longitude: -11.026880	Vul: 13.26
Timestamp: 2016-08-04T14:00:08.001Z	BatteryV: 12.18	Latitude: 77.272160	Longitude: -11.025677	Vul: 13.26
Timestamp: 2016-08-04T13:50:08.001Z	BatteryV: 12.18	Latitude: 77.272678	Longitude: -11.024250	Vul: 13.26
Timestamp: 2016-08-04T13:40:08.001Z	BatteryV: 12.18	Latitude: 77.273139	Longitude: -11.022598	Vul: 13.26
Timestamp: 2016-08-04T13:30:36.001Z	BatteryV: 12.15	Latitude: 77.273549	Longitude: -11.020915	Vul: 13.26
Timestamp: 2016-08-04T13:20:12.001Z	BatteryV: 12.15	Latitude: 77.273971	Longitude: -11.018778	Vul: 13.29
Timestamp: 2016-08-04T13:10:08.001Z	BatteryV: 12.15	Latitude: 77.274419	Longitude: -11.016691	Vul: 13.26
Timestamp: 2016-08-04T13:00:08.001Z	BatteryV: 12.15	Latitude: 77.274778	Longitude: -11.014176	Vul: 13.26
Timestamp: 2016-08-04T12:50:08.001Z	BatteryV: 12.15	Latitude: 77.275258	Longitude: -11.011949	Vul: 13.26
Timestamp: 2016-08-04T12:40:08.001Z	BatteryV: 12.12	Latitude: 77.275648	Longitude: -11.009222	Vul: 13.26
Timestamp: 2016-08-04T12:30:11.001Z	BatteryV: 12.18	Latitude: 77.276083	Longitude: -11.006426	Vul: 13.26
Timestamp: 2016-08-04T12:20:08.001Z	BatteryV: 12.15	Latitude: 77.276525	Longitude: -11.003379	Vul: 13.26
Timestamp: 2016-08-04T12:10:07.001Z	BatteryV: 12.15	Latitude: 77.276934	Longitude: -11.000128	Vul: 13.26
Timestamp: 2016-08-04T12:00:07.001Z	BatteryV: 12.15	Latitude: 77.277338	Longitude: -10.996608	Vul: 13.26
Timestamp: 2016-08-04T11:50:10.001Z	BatteryV: 12.15	Latitude: 77.277747	Longitude: -10.993146	Vul: 13.26
Timestamp: 2016-08-04T11:40:12.001Z	BatteryV: 12.18	Latitude: 77.278138	Longitude: -10.989453	Vul: 13.26
Timestamp: 2016-08-04T11:30:07.001Z	BatteryV: 12.15	Latitude: 77.278605	Longitude: -10.985466	Vul: 13.26
Timestamp: 2016-08-04T11:20:07.001Z	BatteryV: 12.18	Latitude: 77.279072	Longitude: -10.981395	Vul: 13.26
Timestamp: 2016-08-04T11:10:07.001Z	BatteryV: 12.18	Latitude: 77.279494	Longitude: -10.977133	Vul: 13.26
Timestamp: 2016-08-04T11:00:07.001Z	BatteryV: 12.15	Latitude: 77.280000	Longitude: -10.972666	Vul: 13.26
Timestamp: 2016-08-04T10:50:07.001Z	BatteryV: 12.18	Latitude: 77.280454	Longitude: -10.967872	Vul: 13.26
Timestamp: 2016-08-04T10:40:07.001Z	BatteryV: 12.18	Latitude: 77.280992	Longitude: -10.963008	Vul: 13.26
Timestamp: 2016-08-04T10:30:07.001Z	BatteryV: 12.18	Latitude: 77.281555	Longitude: -10.958048	Vul: 13.23
Timestamp: 2016-08-04T10:20:36.001Z	BatteryV: 12.18	Latitude: 77.282093	Longitude: -10.953190	Vul: 13.26
Timestamp: 2016-08-04T10:10:07.001Z	BatteryV: 12.18	Latitude: 77.282752	Longitude: -10.947795	Vul: 13.26
Timestamp: 2016-08-04T10:00:36.001Z	BatteryV: 12.18	Latitude: 77.283373	Longitude: -10.942803	Vul: 13.26
Timestamp: 2016-08-04T09:50:06.001Z	BatteryV: 12.18	Latitude: 77.284077	Longitude: -10.937414	Vul: 13.26
Timestamp: 2016-08-04T09:40:06.001Z	BatteryV: 12.21	Latitude: 77.284806	Longitude: -10.931968	Vul: 13.26
Timestamp: 2016-08-04T09:30:28.001Z	BatteryV: 12.18	Latitude: 77.285562	Longitude: -10.926989	Vul: 13.26
Timestamp: 2016-08-04T09:20:06.001Z	BatteryV: 12.21	Latitude: 77.286470	Longitude: -10.921568	Vul: 13.26
Timestamp: 2016-08-04T09:10:06.001Z	BatteryV: 12.18	Latitude: 77.287270	Longitude: -10.916493	Vul: 13.26
Timestamp: 2016-08-04T09:00:06.001Z	BatteryV: 12.15	Latitude: 77.288109	Longitude: -10.911514	Vul: 13.26
Timestamp: 2016-08-04T08:50:06.001Z	BatteryV: 12.18	Latitude: 77.289043	Longitude: -10.906541	Vul: 13.26
Timestamp: 2016-08-04T08:40:06.001Z	BatteryV: 12.12	Latitude: 77.290029	Longitude: -10.902054	Vul: 13.26
Timestamp: 2016-08-04T08:30:06.001Z	BatteryV: 12.15	Latitude: 77.291040	Longitude: -10.897510	Vul: 13.26
Timestamp: 2016-08-04T08:20:06.001Z	BatteryV: 12.15	Latitude: 77.292070	Longitude: -10.893088	Vul: 13.26
Timestamp: 2016-08-04T08:10:06.001Z	BatteryV: 12.15	Latitude: 77.293158	Longitude: -10.888896	Vul: 13.26
Timestamp: 2016-08-04T08:00:09.001Z	BatteryV: 12.15	Latitude: 77.294214	Longitude: -10.885088	Vul: 13.26
Timestamp: 2016-08-04T07:50:06.001Z	BatteryV: 12.18	Latitude: 77.295347	Longitude: -10.881421	Vul: 13.26
Timestamp: 2016-08-04T07:40:39.001Z	BatteryV: 12.15	Latitude: 77.296410	Longitude: -10.878176	Vul: 13.26
Timestamp: 2016-08-04T07:30:05.001Z	BatteryV: 12.15	Latitude: 77.297587	Longitude: -10.874848	Vul: 13.26
Timestamp: 2016-08-04T07:20:05.001Z	BatteryV: 12.12	Latitude: 77.298720	Longitude: -10.871802	Vul: 13.26
Timestamp: 2016-08-04T07:10:36.001Z	BatteryV: 12.12	Latitude: 77.299814	Longitude: -10.869094	Vul: 13.26
Timestamp: 2016-08-04T07:00:07.001Z	BatteryV: 12.12	Latitude: 77.301018	Longitude: -10.866643	Vul: 13.29
Timestamp: 2016-08-04T06:50:07.001Z	BatteryV: 12.12	Latitude: 77.302182	Longitude: -10.864563	Vul: 13.26
Timestamp: 2016-08-04T06:40:05.001Z	BatteryV: 12.09	Latitude: 77.303334	Longitude: -10.862790	Vul: 13.29
Timestamp: 2016-08-04T06:30:05.001Z	BatteryV: 12.09	Latitude: 77.304454	Longitude: -10.861146	Vul: 13.29
Timestamp: 2016-08-04T06:20:07.001Z	BatteryV: 12.12	Latitude: 77.305542	Longitude: -10.859917	Vul: 13.29
Timestamp: 2016-08-04T06:10:07.001Z	BatteryV: 12.09	Latitude: 77.306688	Longitude: -10.859552	Vul: 13.29
Timestamp: 2016-08-04T06:00:05.001Z	BatteryV: 12.12	Latitude: 77.307731	Longitude: -10.859315	Vul: 13.29
Timestamp: 2016-08-04T05:50:05.001Z	BatteryV: 12.09	Latitude: 77.308717	Longitude: -10.859392	Vul: 13.26
Timestamp: 2016-08-04T05:40:05.001Z	BatteryV: 12.06	Latitude: 77.309638	Longitude: -10.860141	Vul: 13.29
Timestamp: 2016-08-04T05:30:05.001Z	BatteryV: 12.12	Latitude: 77.310554	Longitude: -10.861043	Vul: 13.29
Timestamp: 2016-08-04T05:20:05.001Z	BatteryV: 12.12	Latitude: 77.311366	Longitude: -10.862451	Vul: 13.29
Timestamp: 2016-08-04T05:10:09.001Z	BatteryV: 12.12	Latitude: 77.312154	Longitude: -10.864013	Vul: 13.29
Timestamp: 2016-08-04T05:00:09.001Z	BatteryV: 12.09	Latitude: 77.312883	Longitude: -10.865818	Vul: 13.29
Timestamp: 2016-08-04T04:50:08.001Z	BatteryV: 12.09	Latitude: 77.313568	Longitude: -10.867763	Vul: 13.29
Timestamp: 2016-08-04T04:40:12.001Z	BatteryV: 12.09	Latitude: 77.314214	Longitude: -10.869952	Vul: 13.29
Timestamp: 2016-08-04T04:30:35.001Z	BatteryV: 12.09	Latitude: 77.314790	Longitude: -10.872128	Vul: 13.29
Timestamp: 2016-08-04T04:20:08.001Z	BatteryV: 12.09	Latitude: 77.315341	Longitude: -10.874586	Vul: 13.29
Timestamp: 2016-08-04T04:10:10.001Z	BatteryV: 12.12	Latitude: 77.315891	Longitude: -10.877184	Vul: 13.29
Timestamp: 2016-08-04T04:00:08.001Z	BatteryV: 12.09	Latitude: 77.316333	Longitude: -10.879808	Vul: 13.29
Timestamp: 2016-08-04T03:50:08.001Z	BatteryV: 12.09	Latitude: 77.316717	Longitude: -10.882541	Vul: 13.29
Timestamp: 2016-08-04T03:40:08.001Z	BatteryV: 12.09	Latitude: 77.317037	Longitude: -10.885312	Vul: 13.29
Timestamp: 2016-08-04T03:30:36.001Z	BatteryV: 12.09	Latitude: 77.317286	Longitude: -10.888051	Vul: 13.29
Timestamp: 2016-08-04T03:20:10.001Z	BatteryV: 12.12	Latitude: 77.317510	Longitude: -10.891046	Vul: 13.29
Timestamp: 2016-08-04T03:10:11.001Z	BatteryV: 12.09	Latitude: 77.317664	Longitude: -10.893952	Vul: 13.29
Timestamp: 2016-08-04T03:00:08.001Z	BatteryV: 12.09	Latitude: 77.317715	Longitude: -10.896909	Vul: 13.29
Timestamp: 2016-08-04T02:50:11.001Z	BatteryV: 12.09	Latitude: 77.317722	Longitude: -10.899789	Vul: 13.32
Timestamp: 2016-08-04T02:40:07.001Z	BatteryV: 12.12	Latitude: 77.317670	Longitude: -10.902618	Vul: 13.32
Timestamp: 2016-08-04T02:30:10.001Z	BatteryV: 12.12	Latitude: 77.317613	Longitude: -10.905466	Vul: 13.32
Timestamp: 2016-08-04T02:20:07.001Z	BatteryV: 12.15	Latitude: 77.317459	Longitude: -10.908058	Vul: 13.32
Timestamp: 2016-08-04T02:10:08.001Z	BatteryV: 12.12	Latitude: 77.317261	Longitude: -10.910406	Vul: 13.32
Timestamp: 2016-08-04T02:00:08.001Z	BatteryV: 12.12	Latitude: 77.317024	Longitude: -10.912749	Vul: 13.29
Timestamp: 2016-08-04T01:50:07.001Z	BatteryV: 12.12	Latitude: 77.316755	Longitude: -10.914899	Vul: 13.32
Timestamp: 2016-08-04T01:40:07.001Z	BatteryV: 12.12	Latitude: 77.316435	Longitude: -10.916896	Vul: 13.29
Timestamp: 2016-08-04T01:30:07.001Z	BatteryV: 12.12	Latitude: 77.316128	Longitude: -10.918688	Vul: 13.32
Timestamp: 2016-08-04T01:20:07.001Z	BatteryV: 12.15	Latitude: 77.315808	Longitude: -10.920314	Vul: 13.29
Timestamp: 2016-08-04T01:10:07.001Z	BatteryV: 12.15	Latitude: 77.315488	Longitude: -10.921722	Vul: 13.29
Timestamp: 2016-08-04T01:00:07.001Z	BatteryV: 12.12	Latitude: 77.315117	Longitude: -10.922669	Vul: 13.29
Timestamp: 2016-08-04T00:50:13.001Z	BatteryV: 12.15	Latitude: 77.314778	Longitude: -10.923366	Vul: 13.29
Timestamp: 2016-08-04T00:40:07.001Z	BatteryV: 12.15	Latitude: 77.314490	Longitude: -10.923878	Vul: 13.32
Timestamp: 2016-08-04T00:30:36.001Z	BatteryV: 12.12	Latitude: 77.314170	Longitude: -10.924019	Vul: 13.32
Timestamp: 2016-08-04T00:20:10.001Z	BatteryV: 12.15	Latitude: 77.313856	Longitude: -10.923987	Vul: 13.32
Timestamp: 2016-08-04T00:10:08.001Z	BatteryV: 12.12	Latitude: 77.313568	Longitude: -10.923776	Vul: 13.32
Timestamp: 2016-08-04T00:00:06.001Z	BatteryV: 12.18	Latitude: 77.313312	Longitude: -10.923309	Vul: 13.32
Timestamp: 2016-08-03T23:50:06.001Z	BatteryV: 12.15	Latitude: 77.313075	Longitude: -10.922464	Vul: 13.32
Timestamp: 2016-08-03T23:40:36.001Z	BatteryV: 12.18	Latitude: 77.312883	Longitude: -10.921574	Vul: 13.29
Timestamp: 2016-08-03T23:30:11.001Z	BatteryV: 12.18	Latitude: 77.312704	Longitude: -10.920397	Vul: 13.32
Timestamp: 2016-08-03T23:20:12.001Z	BatteryV: 12.18	Latitude: 77.312563	Longitude: -10.919110	Vul: 13.29
Timestamp: 2016-08-03T23:10:06.001Z	BatteryV: 12.18	Latitude: 77.312454	Longitude: -10.917581	Vul: 13.32
Timestamp: 2016-08-03T23:00:06.001Z	BatteryV: 12.18	Latitude: 77.312410	Longitude: -10.916058	Vul: 13.32
Timestamp: 2016-08-03T22:50:06.001Z	BatteryV: 12.21	Latitude: 77.312371	Longitude: -10.914214	Vul: 13.32
Timestamp: 2016-08-03T22:40:06.001Z	BatteryV: 12.21	Latitude: 77.312371	Longitude: -10.912346	Vul: 13.29
Timestamp: 2016-08-03T22:30:08.001Z	BatteryV: 12.18	Latitude: 77.312429	Longitude: -10.910285	Vul: 13.29
Timestamp: 2016-08-03T22:20:06.001Z	BatteryV: 12.18	Latitude: 77.312544	Longitude: -10.908224	Vul: 13.35
Timestamp: 2016-08-03T22:10:06.001Z	BatteryV: 12.21	Latitude: 77.312704	Longitude: -10.905990	Vul: 13.32
Timestamp: 2016-08-03T22:00:06.001Z	BatteryV: 12.21	Latitude: 77.312928	Longitude: -10.903898	Vul: 13.32
Timestamp: 2016-08-03T21:50:06.001Z	BatteryV: 12.21	Latitude: 77.313158	Longitude: -10.901830	Vul: 13.32
Timestamp: 2016-08-03T21:40:06.001Z	BatteryV: 12.24	Latitude: 77.313440	Longitude: -10.899731	Vul: 13.32
Timestamp: 2016-08-03T21:30:05.001Z	BatteryV: 12.18	Latitude: 77.313741	Longitude: -10.897741	Vul: 13.35
Timestamp: 2016-08-03T21:20:09.001Z	BatteryV: 12.24	Latitude: 77.314061	Longitude: -10.895699	Vul: 13.35
Timestamp: 2016-08-03T21:10:06.001Z	BatteryV: 12.24	Latitude: 77.314400	Longitude: -10.893837	Vul: 13.32
Timestamp: 2016-08-03T21:00:06.001Z	BatteryV: 12.21	Latitude: 77.314752	Longitude: -10.892058	Vul: 13.32
Timestamp: 2016-08-03T20:50:06.001Z	BatteryV: 12.24	Latitude: 77.315110	Longitude: -10.890381	Vul: 13.32
Timestamp: 2016-08-03T20:40:05.001Z	BatteryV: 12.24	Latitude: 77.315501	Longitude: -10.888966	Vul: 13.35
Timestamp: 2016-08-03T20:30:05.001Z	BatteryV: 12.24	Latitude: 77.315910	Longitude: -10.887558	Vul: 13.32
Timestamp: 2016-08-03T20:20:05.001Z	BatteryV: 12.24	Latitude: 77.316314	Longitude: -10.886298	Vul: 13.32
Timestamp: 2016-08-03T20:10:05.001Z	BatteryV: 12.24	Latitude: 77.316749	Longitude: -10.885030	Vul: 13.32
Timestamp: 2016-08-03T20:00:07.001Z	BatteryV: 12.24	Latitude: 77.317267	Longitude: -10.884224	Vul: 13.32
Timestamp: 2016-08-03T19:50:08.001Z	BatteryV: 12.24	Latitude: 77.317728	Longitude: -10.883277	Vul: 13.32
Timestamp: 2016-08-03T19:40:05.001Z	BatteryV: 12.24	Latitude: 77.318214	Longitude: -10.882560	Vul: 13.32
Timestamp: 2016-08-03T19:30:09.001Z	BatteryV: 12.27	Latitude: 77.318650	Longitude: -10.882010	Vul: 13.32
Timestamp: 2016-08-03T19:20:09.001Z	BatteryV: 12.27	Latitude: 77.319091	Longitude: -10.881562	Vul: 13.32
Timestamp: 2016-08-03T19:10:08.001Z	BatteryV: 12.27	Latitude: 77.319533	Longitude: -10.881210	Vul: 13.32
Timestamp: 2016-08-03T19:00:09.001Z	BatteryV: 12.27	Latitude: 77.319968	Longitude: -10.880986	Vul: 13.32
Timestamp: 2016-08-03T18:50:08.001Z	BatteryV: 12.27	Latitude: 77.320429	Longitude: -10.881030	Vul: 13.32
Timestamp: 2016-08-03T18:40:08.001Z	BatteryV: 12.27	Latitude: 77.320883	Longitude: -10.881050	Vul: 13.35
Timestamp: 2016-08-03T18:30:08.001Z	BatteryV: 12.27	Latitude: 77.321350	Longitude: -10.881312	Vul: 13.35
Timestamp: 2016-08-03T18:20:08.001Z	BatteryV: 12.27	Latitude: 77.321798	Longitude: -10.881766	Vul: 13.32
Timestamp: 2016-08-03T18:10:12.001Z	BatteryV: 12.27	Latitude: 77.322246	Longitude: -10.882394	Vul: 13.32
Timestamp: 2016-08-03T18:00:12.001Z	BatteryV: 12.24	Latitude: 77.322682	Longitude: -10.883187	Vul: 13.35
Timestamp: 2016-08-03T17:50:16.001Z	BatteryV: 12.27	Latitude: 77.323072	Longitude: -10.883981	Vul: 13.32
Timestamp: 2016-08-03T17:40:08.001Z	BatteryV: 12.24	Latitude: 77.323475	Longitude: -10.885165	Vul: 13.32
Timestamp: 2016-08-03T17:30:08.001Z	BatteryV: 12.27	Latitude: 77.323846	Longitude: -10.886259	Vul: 13.35
Timestamp: 2016-08-03T17:20:10.001Z	BatteryV: 12.24	Latitude: 77.324211	Longitude: -10.887334	Vul: 13.35
Timestamp: 2016-08-03T17:10:08.001Z	BatteryV: 12.27	Latitude: 77.324512	Longitude: -10.888486	Vul: 13.32
Timestamp: 2016-08-03T17:00:08.001Z	BatteryV: 12.24	Latitude: 77.324794	Longitude: -10.889741	Vul: 13.32
Timestamp: 2016-08-03T16:50:07.001Z	BatteryV: 12.24	Latitude: 77.325075	Longitude: -10.891174	Vul: 13.35
Timestamp: 2016-08-03T16:40:09.001Z	BatteryV: 12.27	Latitude: 77.325331	Longitude: -10.892429	Vul: 13.35
Timestamp: 2016-08-03T16:30:08.001Z	BatteryV: 12.24	Latitude: 77.325555	Longitude: -10.893882	Vul: 13.32
Timestamp: 2016-08-03T16:20:07.001Z	BatteryV: 12.21	Latitude: 77.325722	Longitude: -10.895539	Vul: 13.35
Timestamp: 2016-08-03T16:10:07.001Z	BatteryV: 12.24	Latitude: 77.325920	Longitude: -10.897510	Vul: 13.35
Timestamp: 2016-08-03T16:00:09.001Z	BatteryV: 12.21	Latitude: 77.326074	Longitude: -10.899526	Vul: 13.35
Timestamp: 2016-08-03T15:50:07.001Z	BatteryV: 12.21	Latitude: 77.326234	Longitude: -10.901747	Vul: 13.35
Timestamp: 2016-08-03T15:40:07.001Z	BatteryV: 12.21	Latitude: 77.326278	Longitude: -10.903450	Vul: 13.35
Timestamp: 2016-08-03T15:30:11.001Z	BatteryV: 12.21	Latitude: 77.326330	Longitude: -10.905619	Vul: 13.35
Timestamp: 2016-08-03T15:20:07.001Z	BatteryV: 12.18	Latitude: 77.326355	Longitude: -10.907590	Vul: 13.35
Timestamp: 2016-08-03T15:10:11.001Z	BatteryV: 12.21	Latitude: 77.326355	Longitude: -10.909568	Vul: 13.35
Timestamp: 2016-08-03T15:00:13.001Z	BatteryV: 12.18	Latitude: 77.326310	Longitude: -10.911590	Vul: 13.35
Timestamp: 2016-08-03T14:50:07.001Z	BatteryV: 12.21	Latitude: 77.326234	Longitude: -10.913587	Vul: 13.35
Timestamp: 2016-08-03T14:40:07.001Z	BatteryV: 12.21	Latitude: 77.326150	Longitude: -10.915507	Vul: 13.35
Timestamp: 2016-08-03T14:30:08.001Z	BatteryV: 12.24	Latitude: 77.326035	Longitude: -10.917363	Vul: 13.35
Timestamp: 2016-08-03T14:20:06.001Z	BatteryV: 12.24	Latitude: 77.325901	Longitude: -10.919315	Vul: 13.35
Timestamp: 2016-08-03T14:10:06.001Z	BatteryV: 12.24	Latitude: 77.325766	Longitude: -10.921088	Vul: 13.32
Timestamp: 2016-08-03T14:00:06.001Z	BatteryV: 12.24	Latitude: 77.325594	Longitude: -10.922816	Vul: 13.32
Timestamp: 2016-08-03T13:50:06.001Z	BatteryV: 12.21	Latitude: 77.325427	Longitude: -10.924474	Vul: 13.35
Timestamp: 2016-08-03T13:40:06.001Z	BatteryV: 12.30	Latitude: 77.325222	Longitude: -10.926061	Vul: 13.35
Timestamp: 2016-08-03T13:30:06.001Z	BatteryV: 12.27	Latitude: 77.324992	Longitude: -10.927354	Vul: 13.35
Timestamp: 2016-08-03T13:20:06.001Z	BatteryV: 12.24	Latitude: 77.324774	Longitude: -10.928602	Vul: 13.35
Timestamp: 2016-08-03T13:10:06.001Z	BatteryV: 12.27	Latitude: 77.324531	Longitude: -10.929798	Vul: 13.35
Timestamp: 2016-08-03T13:00:06.001Z	BatteryV: 12.27	Latitude: 77.324294	Longitude: -10.930694	Vul: 13.35
Timestamp: 2016-08-03T12:50:06.001Z	BatteryV: 12.27	Latitude: 77.324019	Longitude: -10.931418	Vul: 13.35
Timestamp: 2016-08-03T12:40:09.001Z	BatteryV: 12.27	Latitude: 77.323725	Longitude: -10.931866	Vul: 13.35
Timestamp: 2016-08-03T12:30:13.001Z	BatteryV: 12.27	Latitude: 77.323430	Longitude: -10.931859	Vul: 13.32
Timestamp: 2016-08-03T12:20:14.001Z	BatteryV: 12.27	Latitude: 77.323098	Longitude: -10.932102	Vul: 13.35
Timestamp: 2016-08-03T12:10:06.001Z	BatteryV: 12.24	Latitude: 77.322778	Longitude: -10.931872	Vul: 13.35
Timestamp: 2016-08-03T12:00:05.001Z	BatteryV: 12.24	Latitude: 77.322406	Longitude: -10.931322	Vul: 13.35
Timestamp: 2016-08-03T11:50:06.001Z	BatteryV: 12.27	Latitude: 77.322022	Longitude: -10.930682	Vul: 13.38
Timestamp: 2016-08-03T11:40:05.001Z	BatteryV: 12.24	Latitude: 77.321696	Longitude: -10.929690	Vul: 13.35
Timestamp: 2016-08-03T11:30:05.001Z	BatteryV: 12.30	Latitude: 77.321286	Longitude: -10.928531	Vul: 13.35
Timestamp: 2016-08-03T11:20:05.001Z	BatteryV: 12.27	Latitude: 77.320928	Longitude: -10.927142	Vul: 13.35
Timestamp: 2016-08-03T11:10:05.001Z	BatteryV: 12.24	Latitude: 77.320614	Longitude: -10.925517	Vul: 13.35
Timestamp: 2016-08-03T11:00:05.001Z	BatteryV: 12.27	Latitude: 77.320294	Longitude: -10.923718	Vul: 13.35
Timestamp: 2016-08-03T10:50:05.001Z	BatteryV: 12.24	Latitude: 77.320013	Longitude: -10.921690	Vul: 13.35
Timestamp: 2016-08-03T10:40:36.001Z	BatteryV: 12.27	Latitude: 77.319738	Longitude: -10.919699	Vul: 13.35
Timestamp: 2016-08-03T10:30:05.001Z	BatteryV: 12.30	Latitude: 77.319475	Longitude: -10.917306	Vul: 13.35
Timestamp: 2016-08-03T10:20:05.001Z	BatteryV: 12.27	Latitude: 77.319264	Longitude: -10.915123	Vul: 13.35
Timestamp: 2016-08-03T10:10:06.001Z	BatteryV: 12.24	Latitude: 77.319046	Longitude: -10.912582	Vul: 13.38
Timestamp: 2016-08-03T10:00:08.001Z	BatteryV: 12.21	Latitude: 77.318880	Longitude: -10.910176	Vul: 13.35
Timestamp: 2016-08-03T09:50:05.001Z	BatteryV: 12.24	Latitude: 77.318746	Longitude: -10.907680	Vul: 13.35
Timestamp: 2016-08-03T09:40:09.001Z	BatteryV: 12.24	Latitude: 77.318637	Longitude: -10.905184	Vul: 13.38
Timestamp: 2016-08-03T09:30:09.001Z	BatteryV: 12.24	Latitude: 77.318586	Longitude: -10.902669	Vul: 13.38
Timestamp: 2016-08-03T09:20:08.001Z	BatteryV: 12.27	Latitude: 77.318579	Longitude: -10.900000	Vul: 13.38
Timestamp: 2016-08-03T09:10:08.001Z	BatteryV: 12.27	Latitude: 77.318605	Longitude: -10.897280	Vul: 13.38
Timestamp: 2016-08-03T09:00:08.001Z	BatteryV: 12.27	Latitude: 77.318682	Longitude: -10.894624	Vul: 13.35
Timestamp: 2016-08-03T08:50:08.001Z	BatteryV: 12.27	Latitude: 77.318797	Longitude: -10.891930	Vul: 13.38
Timestamp: 2016-08-03T08:40:08.001Z	BatteryV: 12.21	Latitude: 77.318938	Longitude: -10.889414	Vul: 13.35
Timestamp: 2016-08-03T08:30:08.001Z	BatteryV: 12.21	Latitude: 77.319110	Longitude: -10.886829	Vul: 13.38
Timestamp: 2016-08-03T08:20:36.001Z	BatteryV: 12.27	Latitude: 77.319270	Longitude: -10.884422	Vul: 13.38
Timestamp: 2016-08-03T08:10:18.001Z	BatteryV: 12.21	Latitude: 77.319475	Longitude: -10.882010	Vul: 13.38
Timestamp: 2016-08-03T08:00:08.001Z	BatteryV: 12.24	Latitude: 77.319706	Longitude: -10.879558	Vul: 13.38
Timestamp: 2016-08-03T07:50:09.001Z	BatteryV: 12.21	Latitude: 77.319859	Longitude: -10.877517	Vul: 13.38
Timestamp: 2016-08-03T07:40:29.001Z	BatteryV: 12.24	Latitude: 77.320102	Longitude: -10.875507	Vul: 13.38
Timestamp: 2016-08-03T07:30:08.001Z	BatteryV: 12.18	Latitude: 77.320275	Longitude: -10.873523	Vul: 13.38
Timestamp: 2016-08-03T07:20:08.001Z	BatteryV: 12.18	Latitude: 77.320493	Longitude: -10.871904	Vul: 13.38
Timestamp: 2016-08-03T07:10:08.001Z	BatteryV: 12.21	Latitude: 77.320704	Longitude: -10.870400	Vul: 13.38
Timestamp: 2016-08-03T07:00:07.001Z	BatteryV: 12.21	Latitude: 77.320922	Longitude: -10.869094	Vul: 13.38
Timestamp: 2016-08-03T06:50:08.001Z	BatteryV: 12.21	Latitude: 77.321158	Longitude: -10.868064	Vul: 13.38
Timestamp: 2016-08-03T06:40:07.001Z	BatteryV: 12.18	Latitude: 77.321389	Longitude: -10.867059	Vul: 13.38
Timestamp: 2016-08-03T06:30:07.001Z	BatteryV: 12.21	Latitude: 77.321606	Longitude: -10.866490	Vul: 13.38
Timestamp: 2016-08-03T06:20:36.001Z	BatteryV: 12.21	Latitude: 77.321818	Longitude: -10.866157	Vul: 13.38
Timestamp: 2016-08-03T06:10:07.001Z	BatteryV: 12.24	Latitude: 77.322035	Longitude: -10.865875	Vul: 13.38
Timestamp: 2016-08-03T06:00:07.001Z	BatteryV: 12.21	Latitude: 77.322189	Longitude: -10.865946	Vul: 13.38
Timestamp: 2016-08-03T05:45:07.001Z	BatteryV: 12.21	Latitude: 77.322432	Longitude: -10.865786	Vul: 13.38
Timestamp: 2016-08-03T05:40:36.001Z	BatteryV: 12.21	Latitude: 77.322496	Longitude: -10.866022	Vul: 13.38
Timestamp: 2016-08-03T05:30:07.001Z	BatteryV: 12.24	Latitude: 77.322643	Longitude: -10.866445	Vul: 13.38
Timestamp: 2016-08-03T05:20:07.001Z	BatteryV: 12.18	Latitude: 77.322746	Longitude: -10.867066	Vul: 13.38
Timestamp: 2016-08-03T05:10:07.001Z	BatteryV: 12.21	Latitude: 77.322861	Longitude: -10.867891	Vul: 13.41
Timestamp: 2016-08-03T05:00:07.001Z	BatteryV: 12.24	Latitude: 77.322976	Longitude: -10.869062	Vul: 13.38
Timestamp: 2016-08-03T04:50:07.001Z	BatteryV: 12.24	Latitude: 77.323072	Longitude: -10.870323	Vul: 13.41
Timestamp: 2016-08-03T04:40:06.001Z	BatteryV: 12.21	Latitude: 77.323142	Longitude: -10.871789	Vul: 13.38
Timestamp: 2016-08-03T04:30:09.001Z	BatteryV: 12.21	Latitude: 77.323194	Longitude: -10.873414	Vul: 13.41
Timestamp: 2016-08-03T04:20:09.001Z	BatteryV: 12.24	Latitude: 77.323219	Longitude: -10.875238	Vul: 13.38
Timestamp: 2016-08-03T04:16:23.001Z	BatteryV: 12.18	Latitude: 77.323238	Longitude: -10.875955	Vul: 13.41
Timestamp: 2016-08-03T04:11:04.001Z	BatteryV: 12.18	Latitude: 77.323238	Longitude: -10.876998	Vul: 13.38
Timestamp: 2016-08-03T04:00:06.001Z	BatteryV: 12.18	Latitude: 77.323219	Longitude: -10.879475	Vul: 13.41
Timestamp: 2016-08-03T03:50:09.001Z	BatteryV: 12.15	Latitude: 77.323155	Longitude: -10.881677	Vul: 13.44
Timestamp: 2016-08-03T03:40:06.001Z	BatteryV: 12.15	Latitude: 77.323078	Longitude: -10.884019	Vul: 13.41
Timestamp: 2016-08-03T03:30:08.001Z	BatteryV: 12.15	Latitude: 77.322982	Longitude: -10.886534	Vul: 13.44
Timestamp: 2016-08-03T03:20:06.001Z	BatteryV: 12.21	Latitude: 77.322867	Longitude: -10.889146	Vul: 13.44
Timestamp: 2016-08-03T03:10:06.001Z	BatteryV: 12.15	Latitude: 77.322720	Longitude: -10.891699	Vul: 13.44
Timestamp: 2016-08-03T03:00:13.001Z	BatteryV: 12.18	Latitude: 77.322554	Longitude: -10.894272	Vul: 13.44
Timestamp: 2016-08-03T02:50:06.001Z	BatteryV: 12.12	Latitude: 77.322355	Longitude: -10.896851	Vul: 13.44
Timestamp: 2016-08-03T02:40:06.001Z	BatteryV: 12.18	Latitude: 77.322112	Longitude: -10.899424	Vul: 13.44
Timestamp: 2016-08-03T02:30:09.001Z	BatteryV: 12.15	Latitude: 77.321837	Longitude: -10.901888	Vul: 13.44
Timestamp: 2016-08-03T02:20:05.001Z	BatteryV: 12.15	Latitude: 77.321530	Longitude: -10.904333	Vul: 13.44
Timestamp: 2016-08-03T02:10:05.001Z	BatteryV: 12.15	Latitude: 77.321178	Longitude: -10.906733	Vul: 13.44
Timestamp: 2016-08-03T02:00:36.001Z	BatteryV: 12.15	Latitude: 77.320813	Longitude: -10.908947	Vul: 13.44
Timestamp: 2016-08-03T01:50:13.001Z	BatteryV: 12.21	Latitude: 77.320384	Longitude: -10.911315	Vul: 13.44
Timestamp: 2016-08-03T01:40:05.001Z	BatteryV: 12.15	Latitude: 77.319968	Longitude: -10.913536	Vul: 13.47
Timestamp: 2016-08-03T01:30:25.001Z	BatteryV: 12.15	Latitude: 77.319520	Longitude: -10.915501	Vul: 13.44
Timestamp: 2016-08-03T01:20:05.001Z	BatteryV: 12.18	Latitude: 77.319091	Longitude: -10.917658	Vul: 13.47
Timestamp: 2016-08-03T01:10:05.001Z	BatteryV: 12.12	Latitude: 77.318675	Longitude: -10.919725	Vul: 13.44
Timestamp: 2016-08-03T01:00:09.001Z	BatteryV: 12.12	Latitude: 77.318234	Longitude: -10.921549	Vul: 13.44
Timestamp: 2016-08-03T00:30:36.001Z	BatteryV: 12.30	Latitude: 77.316998	Longitude: -10.926982	Vul: 13.44
Timestamp: 2016-08-03T00:00:13.001Z	BatteryV: 12.30	Latitude: 77.315731	Longitude: -10.931322	Vul: 13.47
Timestamp: 2016-08-02T23:30:12.001Z	BatteryV: 12.33	Latitude: 77.314586	Longitude: -10.934483	Vul: 13.44
Timestamp: 2016-08-02T23:00:08.001Z	BatteryV: 12.27	Latitude: 77.313498	Longitude: -10.936659	Vul: 13.44
Timestamp: 2016-08-02T22:30:36.001Z	BatteryV: 12.30	Latitude: 77.312499	Longitude: -10.937786	Vul: 13.44
Timestamp: 2016-08-02T22:00:13.001Z	BatteryV: 12.33	Latitude: 77.311629	Longitude: -10.938496	Vul: 13.44
Timestamp: 2016-08-02T21:30:12.001Z	BatteryV: 12.33	Latitude: 77.310886	Longitude: -10.938797	Vul: 13.44
Timestamp: 2016-08-02T21:00:07.001Z	BatteryV: 12.36	Latitude: 77.310253	Longitude: -10.938374	Vul: 13.44
Timestamp: 2016-08-02T20:30:07.001Z	BatteryV: 12.36	Latitude: 77.309773	Longitude: -10.937325	Vul: 13.47
Timestamp: 2016-08-02T20:00:36.001Z	BatteryV: 12.36	Latitude: 77.309466	Longitude: -10.935750	Vul: 13.44
Timestamp: 2016-08-02T19:30:07.001Z	BatteryV: 12.36	Latitude: 77.309325	Longitude: -10.933754	Vul: 13.44
Timestamp: 2016-08-02T19:00:06.001Z	BatteryV: 12.36	Latitude: 77.309363	Longitude: -10.931699	Vul: 13.47
Timestamp: 2016-08-02T18:30:06.001Z	BatteryV: 12.36	Latitude: 77.309702	Longitude: -10.930253	Vul: 13.44
Timestamp: 2016-08-02T18:00:06.001Z	BatteryV: 12.33	Latitude: 77.310323	Longitude: -10.929581	Vul: 13.44
Timestamp: 2016-08-02T17:30:36.001Z	BatteryV: 12.36	Latitude: 77.311130	Longitude: -10.931002	Vul: 13.44
Timestamp: 2016-08-02T17:00:06.001Z	BatteryV: 12.36	Latitude: 77.312090	Longitude: -10.935040	Vul: 13.47
Timestamp: 2016-08-02T16:30:05.001Z	BatteryV: 12.36	Latitude: 77.313062	Longitude: -10.940512	Vul: 13.44
Timestamp: 2016-08-02T16:00:09.001Z	BatteryV: 12.36	Latitude: 77.313830	Longitude: -10.948026	Vul: 13.44
Timestamp: 2016-08-02T15:30:36.001Z	BatteryV: 12.36	Latitude: 77.314470	Longitude: -10.957018	Vul: 13.44
Timestamp: 2016-08-02T15:00:09.001Z	BatteryV: 12.36	Latitude: 77.314886	Longitude: -10.967334	Vul: 13.44
Timestamp: 2016-08-02T14:30:10.001Z	BatteryV: 12.39	Latitude: 77.315034	Longitude: -10.978170	Vul: 13.44
Timestamp: 2016-08-02T14:00:08.001Z	BatteryV: 12.42	Latitude: 77.314950	Longitude: -10.989446	Vul: 13.44
Timestamp: 2016-08-02T13:30:36.001Z	BatteryV: 12.39	Latitude: 77.314688	Longitude: -11.001050	Vul: 13.44
Timestamp: 2016-08-02T13:00:08.001Z	BatteryV: 12.42	Latitude: 77.314426	Longitude: -11.012742	Vul: 13.44
Timestamp: 2016-08-02T12:30:08.001Z	BatteryV: 12.39	Latitude: 77.314195	Longitude: -11.024250	Vul: 13.47
Timestamp: 2016-08-02T12:00:09.001Z	BatteryV: 12.36	Latitude: 77.313978	Longitude: -11.035034	Vul: 13.47
Timestamp: 2016-08-02T11:30:07.001Z	BatteryV: 12.36	Latitude: 77.313862	Longitude: -11.044691	Vul: 13.44
Timestamp: 2016-08-02T11:00:36.001Z	BatteryV: 12.39	Latitude: 77.313862	Longitude: -11.053075	Vul: 13.47
Timestamp: 2016-08-02T10:30:07.001Z	BatteryV: 12.39	Latitude: 77.313946	Longitude: -11.060595	Vul: 13.44
Timestamp: 2016-08-02T10:00:07.001Z	BatteryV: 12.42	Latitude: 77.314080	Longitude: -11.066938	Vul: 13.44
Timestamp: 2016-08-02T09:30:07.001Z	BatteryV: 12.39	Latitude: 77.314214	Longitude: -11.072717	Vul: 13.44
Timestamp: 2016-08-02T09:00:06.001Z	BatteryV: 12.39	Latitude: 77.314342	Longitude: -11.077318	Vul: 13.44
Timestamp: 2016-08-02T08:30:06.001Z	BatteryV: 12.39	Latitude: 77.314509	Longitude: -11.080781	Vul: 13.47
Timestamp: 2016-08-02T08:00:37.001Z	BatteryV: 12.39	Latitude: 77.314829	Longitude: -11.083616	Vul: 13.44
Timestamp: 2016-08-02T07:30:06.001Z	BatteryV: 12.39	Latitude: 77.315174	Longitude: -11.086336	Vul: 13.47
Timestamp: 2016-08-02T07:00:06.001Z	BatteryV: 12.39	Latitude: 77.315725	Longitude: -11.088781	Vul: 13.44
Timestamp: 2016-08-02T06:30:08.001Z	BatteryV: 12.39	Latitude: 77.316262	Longitude: -11.091027	Vul: 13.47
Timestamp: 2016-08-02T06:00:36.001Z	BatteryV: 12.42	Latitude: 77.316877	Longitude: -11.093734	Vul: 13.47
Timestamp: 2016-08-02T05:30:09.001Z	BatteryV: 12.45	Latitude: 77.317510	Longitude: -11.096467	Vul: 13.44
Timestamp: 2016-08-02T05:00:09.001Z	BatteryV: 12.36	Latitude: 77.318093	Longitude: -11.099347	Vul: 13.44
Timestamp: 2016-08-02T04:30:36.001Z	BatteryV: 12.36	Latitude: 77.318707	Longitude: -11.102803	Vul: 13.47
Timestamp: 2016-08-02T04:00:12.001Z	BatteryV: 12.36	Latitude: 77.319354	Longitude: -11.106867	Vul: 13.47
Timestamp: 2016-08-02T03:30:08.001Z	BatteryV: 12.39	Latitude: 77.319987	Longitude: -11.111501	Vul: 13.47
Timestamp: 2016-08-02T03:00:36.001Z	BatteryV: 12.39	Latitude: 77.320634	Longitude: -11.117024	Vul: 13.47
Timestamp: 2016-08-02T02:30:13.001Z	BatteryV: 12.39	Latitude: 77.321344	Longitude: -11.123782	Vul: 13.47
Timestamp: 2016-08-02T02:00:12.001Z	BatteryV: 12.42	Latitude: 77.321984	Longitude: -11.131424	Vul: 13.47
Timestamp: 2016-08-02T01:30:12.001Z	BatteryV: 12.42	Latitude: 77.322426	Longitude: -11.139571	Vul: 13.47
Timestamp: 2016-08-02T01:00:07.001Z	BatteryV: 12.33	Latitude: 77.322694	Longitude: -11.147584	Vul: 13.47
Timestamp: 2016-08-02T00:30:37.001Z	BatteryV: 12.36	Latitude: 77.322861	Longitude: -11.154829	Vul: 13.47
Timestamp: 2016-08-02T00:00:06.001Z	BatteryV: 12.33	Latitude: 77.323040	Longitude: -11.161222	Vul: 13.47
Timestamp: 2016-08-01T23:30:06.001Z	BatteryV: 12.36	Latitude: 77.323334	Longitude: -11.166554	Vul: 13.47
Timestamp: 2016-08-01T23:00:06.001Z	BatteryV: 12.36	Latitude: 77.323917	Longitude: -11.171021	Vul: 13.47
Timestamp: 2016-08-01T22:30:36.001Z	BatteryV: 12.39	Latitude: 77.324838	Longitude: -11.175251	Vul: 13.47
Timestamp: 2016-08-01T22:00:07.001Z	BatteryV: 12.36	Latitude: 77.326035	Longitude: -11.179347	Vul: 13.47
Timestamp: 2016-08-01T21:30:05.001Z	BatteryV: 12.39	Latitude: 77.327443	Longitude: -11.183885	Vul: 13.47
Timestamp: 2016-08-01T21:00:05.001Z	BatteryV: 12.36	Latitude: 77.328915	Longitude: -11.188493	Vul: 13.47
Timestamp: 2016-08-01T20:30:09.001Z	BatteryV: 12.36	Latitude: 77.330298	Longitude: -11.193274	Vul: 13.47
Timestamp: 2016-08-01T20:00:36.001Z	BatteryV: 12.39	Latitude: 77.331590	Longitude: -11.197530	Vul: 13.47
Timestamp: 2016-08-01T19:30:09.001Z	BatteryV: 12.42	Latitude: 77.332966	Longitude: -11.201722	Vul: 13.47
Timestamp: 2016-08-01T19:00:08.001Z	BatteryV: 12.42	Latitude: 77.334413	Longitude: -11.205798	Vul: 13.47
Timestamp: 2016-08-01T18:30:08.001Z	BatteryV: 12.42	Latitude: 77.335853	Longitude: -11.210246	Vul: 13.47
Timestamp: 2016-08-01T18:00:08.001Z	BatteryV: 12.45	Latitude: 77.337338	Longitude: -11.214778	Vul: 13.47
Timestamp: 2016-08-01T17:30:36.001Z	BatteryV: 12.45	Latitude: 77.338656	Longitude: -11.219821	Vul: 13.47
Timestamp: 2016-08-01T17:00:08.001Z	BatteryV: 12.45	Latitude: 77.339776	Longitude: -11.224806	Vul: 13.47
Timestamp: 2016-08-01T16:30:14.001Z	BatteryV: 12.45	Latitude: 77.340646	Longitude: -11.229139	Vul: 13.47
Timestamp: 2016-08-01T16:00:07.001Z	BatteryV: 12.45	Latitude: 77.341549	Longitude: -11.232915	Vul: 13.47
Timestamp: 2016-08-01T15:30:36.001Z	BatteryV: 12.42	Latitude: 77.342432	Longitude: -11.236032	Vul: 13.47
Timestamp: 2016-08-01T15:00:07.001Z	BatteryV: 12.42	Latitude: 77.343354	Longitude: -11.238995	Vul: 13.47
Timestamp: 2016-08-01T14:30:07.001Z	BatteryV: 12.42	Latitude: 77.344173	Longitude: -11.241619	Vul: 13.47
Timestamp: 2016-08-01T14:00:06.001Z	BatteryV: 12.42	Latitude: 77.345018	Longitude: -11.243872	Vul: 13.47
Timestamp: 2016-08-01T13:30:36.001Z	BatteryV: 12.42	Latitude: 77.345914	Longitude: -11.245318	Vul: 13.47
Timestamp: 2016-08-01T13:00:06.001Z	BatteryV: 12.45	Latitude: 77.347027	Longitude: -11.246970	Vul: 13.47
Timestamp: 2016-08-01T12:30:07.001Z	BatteryV: 12.45	Latitude: 77.348237	Longitude: -11.247014	Vul: 13.47
Timestamp: 2016-08-01T12:00:05.001Z	BatteryV: 12.39	Latitude: 77.349606	Longitude: -11.247674	Vul: 13.47
Timestamp: 2016-08-01T11:30:09.001Z	BatteryV: 12.42	Latitude: 77.351110	Longitude: -11.247763	Vul: 13.47
Timestamp: 2016-08-01T11:00:36.001Z	BatteryV: 12.42	Latitude: 77.352717	Longitude: -11.247322	Vul: 13.47
Timestamp: 2016-08-01T10:30:09.001Z	BatteryV: 12.45	Latitude: 77.354451	Longitude: -11.246458	Vul: 13.47
Timestamp: 2016-08-01T10:00:09.001Z	BatteryV: 12.45	Latitude: 77.356365	Longitude: -11.245632	Vul: 13.47
Timestamp: 2016-08-01T09:30:09.001Z	BatteryV: 12.45	Latitude: 77.358445	Longitude: -11.245523	Vul: 13.47
Timestamp: 2016-08-01T09:00:08.001Z	BatteryV: 12.45	Latitude: 77.360698	Longitude: -11.245421	Vul: 13.47
Timestamp: 2016-08-01T08:30:08.001Z	BatteryV: 12.48	Latitude: 77.362906	Longitude: -11.245760	Vul: 13.47
Timestamp: 2016-08-01T08:00:36.001Z	BatteryV: 12.48	Latitude: 77.365030	Longitude: -11.246157	Vul: 13.47
Timestamp: 2016-08-01T07:30:08.001Z	BatteryV: 12.51	Latitude: 77.367046	Longitude: -11.246515	Vul: 13.47
Timestamp: 2016-08-01T07:00:07.001Z	BatteryV: 12.51	Latitude: 77.368794	Longitude: -11.246355	Vul: 13.47
Timestamp: 2016-08-01T06:30:08.001Z	BatteryV: 12.51	Latitude: 77.370387	Longitude: -11.246022	Vul: 13.47
Timestamp: 2016-08-01T06:01:06.001Z	BatteryV: 12.51	Latitude: 77.371904	Longitude: -11.244986	Vul: 13.47
Timestamp: 2016-08-01T05:30:07.001Z	BatteryV: 12.45	Latitude: 77.373459	Longitude: -11.243392	Vul: 13.47
Timestamp: 2016-08-01T05:00:07.001Z	BatteryV: 12.45	Latitude: 77.374790	Longitude: -11.241523	Vul: 13.47
Timestamp: 2016-08-01T04:30:35.001Z	BatteryV: 12.45	Latitude: 77.376186	Longitude: -11.239315	Vul: 13.47
Timestamp: 2016-08-01T04:00:07.001Z	BatteryV: 12.45	Latitude: 77.377562	Longitude: -11.236262	Vul: 13.47
Timestamp: 2016-08-01T03:30:36.001Z	BatteryV: 12.45	Latitude: 77.379027	Longitude: -11.232762	Vul: 13.50
Timestamp: 2016-08-01T03:00:06.001Z	BatteryV: 12.45	Latitude: 77.380570	Longitude: -11.228992	Vul: 13.50
Timestamp: 2016-08-01T02:30:05.001Z	BatteryV: 12.48	Latitude: 77.382074	Longitude: -11.225440	Vul: 13.50
Timestamp: 2016-08-01T02:00:05.001Z	BatteryV: 12.45	Latitude: 77.383622	Longitude: -11.222086	Vul: 13.50
Timestamp: 2016-08-01T01:30:05.001Z	BatteryV: 12.42	Latitude: 77.385248	Longitude: -11.218816	Vul: 13.50
Timestamp: 2016-08-01T01:00:36.001Z	BatteryV: 12.45	Latitude: 77.386746	Longitude: -11.215565	Vul: 13.50
Timestamp: 2016-08-01T00:30:09.001Z	BatteryV: 12.48	Latitude: 77.388371	Longitude: -11.211578	Vul: 13.47
Timestamp: 2016-08-01T00:00:09.001Z	BatteryV: 12.51	Latitude: 77.389939	Longitude: -11.207411	Vul: 13.50
Timestamp: 2016-07-31T23:30:08.001Z	BatteryV: 12.48	Latitude: 77.391725	Longitude: -11.203181	Vul: 13.50
Timestamp: 2016-07-31T23:00:08.001Z	BatteryV: 12.48	Latitude: 77.393645	Longitude: -11.199232	Vul: 13.50
Timestamp: 2016-07-31T22:30:36.001Z	BatteryV: 12.48	Latitude: 77.395680	Longitude: -11.195456	Vul: 13.47
Timestamp: 2016-07-31T22:00:08.001Z	BatteryV: 12.48	Latitude: 77.397901	Longitude: -11.191866	Vul: 13.50
Timestamp: 2016-07-31T21:30:08.001Z	BatteryV: 12.51	Latitude: 77.400083	Longitude: -11.188186	Vul: 13.50
Timestamp: 2016-07-31T21:00:07.001Z	BatteryV: 12.51	Latitude: 77.402323	Longitude: -11.184390	Vul: 13.50
Timestamp: 2016-07-31T20:30:07.001Z	BatteryV: 12.51	Latitude: 77.404634	Longitude: -11.180947	Vul: 13.47
Timestamp: 2016-07-31T20:00:36.001Z	BatteryV: 12.54	Latitude: 77.407021	Longitude: -11.178413	Vul: 13.50
Timestamp: 2016-07-31T19:30:07.001Z	BatteryV: 12.54	Latitude: 77.409613	Longitude: -11.176576	Vul: 13.47
Timestamp: 2016-07-31T19:00:07.001Z	BatteryV: 12.57	Latitude: 77.412275	Longitude: -11.175110	Vul: 13.47
Timestamp: 2016-07-31T18:30:06.001Z	BatteryV: 12.57	Latitude: 77.414957	Longitude: -11.173587	Vul: 13.47
Timestamp: 2016-07-31T18:00:06.001Z	BatteryV: 12.54	Latitude: 77.417581	Longitude: -11.172378	Vul: 13.47
Timestamp: 2016-07-31T17:30:36.001Z	BatteryV: 12.54	Latitude: 77.420237	Longitude: -11.172064	Vul: 13.47
Timestamp: 2016-07-31T17:00:08.001Z	BatteryV: 12.54	Latitude: 77.422886	Longitude: -11.172723	Vul: 13.47
Timestamp: 2016-07-31T16:30:05.001Z	BatteryV: 12.54	Latitude: 77.425344	Longitude: -11.173421	Vul: 13.47
Timestamp: 2016-07-31T16:00:09.001Z	BatteryV: 12.54	Latitude: 77.427622	Longitude: -11.174374	Vul: 13.47
Timestamp: 2016-07-31T15:30:36.001Z	BatteryV: 12.54	Latitude: 77.429664	Longitude: -11.175405	Vul: 13.47
Timestamp: 2016-07-31T15:00:09.001Z	BatteryV: 12.51	Latitude: 77.431616	Longitude: -11.175846	Vul: 13.50
Timestamp: 2016-07-31T14:30:09.001Z	BatteryV: 12.51	Latitude: 77.433562	Longitude: -11.175450	Vul: 13.47
Timestamp: 2016-07-31T14:00:10.001Z	BatteryV: 12.51	Latitude: 77.435616	Longitude: -11.174669	Vul: 13.47
Timestamp: 2016-07-31T13:30:36.001Z	BatteryV: 12.51	Latitude: 77.437734	Longitude: -11.173357	Vul: 13.50
Timestamp: 2016-07-31T13:00:08.001Z	BatteryV: 12.51	Latitude: 77.439885	Longitude: -11.171309	Vul: 13.47
Timestamp: 2016-07-31T12:30:08.001Z	BatteryV: 12.48	Latitude: 77.441997	Longitude: -11.169114	Vul: 13.50
Timestamp: 2016-07-31T12:00:08.001Z	BatteryV: 12.51	Latitude: 77.444173	Longitude: -11.166266	Vul: 13.50
Timestamp: 2016-07-31T11:30:08.001Z	BatteryV: 12.48	Latitude: 77.446445	Longitude: -11.162765	Vul: 13.50
Timestamp: 2016-07-31T11:00:36.001Z	BatteryV: 12.48	Latitude: 77.448858	Longitude: -11.158656	Vul: 13.50
Timestamp: 2016-07-31T10:30:07.001Z	BatteryV: 12.48	Latitude: 77.451526	Longitude: -11.153587	Vul: 13.47
Timestamp: 2016-07-31T10:00:07.001Z	BatteryV: 12.51	Latitude: 77.454419	Longitude: -11.149197	Vul: 13.50
Timestamp: 2016-07-31T09:30:07.001Z	BatteryV: 12.51	Latitude: 77.457594	Longitude: -11.144768	Vul: 13.50
Timestamp: 2016-07-31T09:00:06.001Z	BatteryV: 12.51	Latitude: 77.461037	Longitude: -11.140186	Vul: 13.50
Timestamp: 2016-07-31T08:30:06.001Z	BatteryV: 12.54	Latitude: 77.464653	Longitude: -11.136186	Vul: 13.50
Timestamp: 2016-07-31T08:00:36.001Z	BatteryV: 12.51	Latitude: 77.468320	Longitude: -11.132774	Vul: 13.50
Timestamp: 2016-07-31T07:30:06.001Z	BatteryV: 12.54	Latitude: 77.472077	Longitude: -11.129971	Vul: 13.50
Timestamp: 2016-07-31T07:00:06.001Z	BatteryV: 12.54	Latitude: 77.475718	Longitude: -11.127808	Vul: 13.50
Timestamp: 2016-07-31T06:30:06.001Z	BatteryV: 12.51	Latitude: 77.479245	Longitude: -11.126234	Vul: 13.47
Timestamp: 2016-07-31T06:00:36.001Z	BatteryV: 12.48	Latitude: 77.482611	Longitude: -11.124186	Vul: 13.47
Timestamp: 2016-07-31T05:30:05.001Z	BatteryV: 12.48	Latitude: 77.485939	Longitude: -11.122278	Vul: 13.50
Timestamp: 2016-07-31T05:00:05.001Z	BatteryV: 12.48	Latitude: 77.489037	Longitude: -11.120224	Vul: 13.50
Timestamp: 2016-07-31T04:30:09.001Z	BatteryV: 12.51	Latitude: 77.492032	Longitude: -11.117619	Vul: 13.50
Timestamp: 2016-07-31T04:01:54.001Z	BatteryV: 12.51	Latitude: 77.494739	Longitude: -11.114688	Vul: 13.50
Timestamp: 2016-07-31T03:00:08.001Z	BatteryV: 12.48	Latitude: 77.499962	Longitude: -11.106861	Vul: 13.50
Timestamp: 2016-07-31T02:30:09.001Z	BatteryV: 12.45	Latitude: 77.502214	Longitude: -11.102067	Vul: 13.50
Timestamp: 2016-07-31T02:00:37.001Z	BatteryV: 12.45	Latitude: 77.504390	Longitude: -11.096141	Vul: 13.50
Timestamp: 2016-07-31T01:30:07.001Z	BatteryV: 12.48	Latitude: 77.506726	Longitude: -11.088461	Vul: 13.50
Timestamp: 2016-07-31T00:30:36.001Z	BatteryV: 12.51	Latitude: 77.512160	Longitude: -11.071194	Vul: 13.50
Timestamp: 2016-07-31T00:00:07.001Z	BatteryV: 12.51	Latitude: 77.515558	Longitude: -11.061824	Vul: 13.50
Timestamp: 2016-07-30T23:30:08.001Z	BatteryV: 12.51	Latitude: 77.519322	Longitude: -11.052902	Vul: 13.50
Timestamp: 2016-07-30T23:00:06.001Z	BatteryV: 12.54	Latitude: 77.523405	Longitude: -11.044608	Vul: 13.50
Timestamp: 2016-07-30T22:30:06.001Z	BatteryV: 12.51	Latitude: 77.527731	Longitude: -11.037434	Vul: 13.53
Timestamp: 2016-07-30T22:00:36.001Z	BatteryV: 12.51	Latitude: 77.532064	Longitude: -11.032026	Vul: 13.50
Timestamp: 2016-07-30T21:30:06.001Z	BatteryV: 12.51	Latitude: 77.536582	Longitude: -11.027878	Vul: 13.50
Timestamp: 2016-07-30T21:00:05.001Z	BatteryV: 12.54	Latitude: 77.540851	Longitude: -11.025312	Vul: 13.50
Timestamp: 2016-07-30T20:30:05.001Z	BatteryV: 12.54	Latitude: 77.545024	Longitude: -11.022874	Vul: 13.50
Timestamp: 2016-07-30T20:00:05.001Z	BatteryV: 12.54	Latitude: 77.549197	Longitude: -11.020576	Vul: 13.50
Timestamp: 2016-07-30T19:30:36.001Z	BatteryV: 12.57	Latitude: 77.553370	Longitude: -11.018758	Vul: 13.50
Timestamp: 2016-07-30T19:00:09.001Z	BatteryV: 12.60	Latitude: 77.557722	Longitude: -11.017491	Vul: 13.50
Timestamp: 2016-07-30T18:30:08.001Z	BatteryV: 12.60	Latitude: 77.561984	Longitude: -11.016243	Vul: 13.50
Timestamp: 2016-07-30T18:00:08.001Z	BatteryV: 12.60	Latitude: 77.565984	Longitude: -11.014240	Vul: 13.50
Timestamp: 2016-07-30T17:30:08.001Z	BatteryV: 12.60	Latitude: 77.569798	Longitude: -11.011008	Vul: 13.50
Timestamp: 2016-07-30T17:00:36.001Z	BatteryV: 12.63	Latitude: 77.573306	Longitude: -11.006874	Vul: 13.50
Timestamp: 2016-07-30T16:30:08.001Z	BatteryV: 12.57	Latitude: 77.576704	Longitude: -11.001466	Vul: 13.47
Timestamp: 2016-07-30T16:00:07.001Z	BatteryV: 12.57	Latitude: 77.579904	Longitude: -10.994214	Vul: 13.50
Timestamp: 2016-07-30T15:30:36.001Z	BatteryV: 12.57	Latitude: 77.582995	Longitude: -10.986022	Vul: 13.50
Timestamp: 2016-07-30T15:00:07.001Z	BatteryV: 12.54	Latitude: 77.586272	Longitude: -10.976538	Vul: 13.50
Timestamp: 2016-07-30T14:30:07.001Z	BatteryV: 12.57	Latitude: 77.589542	Longitude: -10.966189	Vul: 13.50
Timestamp: 2016-07-30T14:00:07.001Z	BatteryV: 12.60	Latitude: 77.592973	Longitude: -10.955104	Vul: 13.50
Timestamp: 2016-07-30T13:30:07.001Z	BatteryV: 12.57	Latitude: 77.596640	Longitude: -10.943322	Vul: 13.50
Timestamp: 2016-07-30T13:00:36.001Z	BatteryV: 12.54	Latitude: 77.600762	Longitude: -10.931782	Vul: 13.50
Timestamp: 2016-07-30T12:30:06.001Z	BatteryV: 12.51	Latitude: 77.605485	Longitude: -10.920352	Vul: 13.50
Timestamp: 2016-07-30T12:00:06.001Z	BatteryV: 12.54	Latitude: 77.610611	Longitude: -10.909709	Vul: 13.50
Timestamp: 2016-07-30T11:30:06.001Z	BatteryV: 12.51	Latitude: 77.615987	Longitude: -10.899853	Vul: 13.50
Timestamp: 2016-07-30T11:00:06.001Z	BatteryV: 12.51	Latitude: 77.621517	Longitude: -10.889888	Vul: 13.50
Timestamp: 2016-07-30T10:30:36.001Z	BatteryV: 12.51	Latitude: 77.627104	Longitude: -10.879923	Vul: 13.50
Timestamp: 2016-07-30T10:00:05.001Z	BatteryV: 12.48	Latitude: 77.632736	Longitude: -10.870189	Vul: 13.50
Timestamp: 2016-07-30T09:30:05.001Z	BatteryV: 12.48	Latitude: 77.638208	Longitude: -10.861101	Vul: 13.50
Timestamp: 2016-07-30T09:00:09.001Z	BatteryV: 12.48	Latitude: 77.643488	Longitude: -10.852154	Vul: 13.53
Timestamp: 2016-07-30T08:30:09.001Z	BatteryV: 12.48	Latitude: 77.648730	Longitude: -10.843750	Vul: 13.53
Timestamp: 2016-07-30T08:00:36.001Z	BatteryV: 12.51	Latitude: 77.653843	Longitude: -10.835757	Vul: 13.53
Timestamp: 2016-07-30T07:30:08.001Z	BatteryV: 12.48	Latitude: 77.659136	Longitude: -10.827763	Vul: 13.53
Timestamp: 2016-07-30T07:00:08.001Z	BatteryV: 12.48	Latitude: 77.664218	Longitude: -10.819872	Vul: 13.53
Timestamp: 2016-07-30T06:30:08.001Z	BatteryV: 12.48	Latitude: 77.669082	Longitude: -10.811827	Vul: 13.53
Timestamp: 2016-07-30T06:00:35.001Z	BatteryV: 12.48	Latitude: 77.673856	Longitude: -10.803296	Vul: 13.53
Timestamp: 2016-07-30T05:30:07.001Z	BatteryV: 12.51	Latitude: 77.678733	Longitude: -10.792563	Vul: 13.53
Timestamp: 2016-07-30T05:00:07.001Z	BatteryV: 12.48	Latitude: 77.683546	Longitude: -10.781683	Vul: 13.53
Timestamp: 2016-07-30T04:30:36.001Z	BatteryV: 12.51	Latitude: 77.688147	Longitude: -10.769645	Vul: 13.53
Timestamp: 2016-07-30T04:00:09.001Z	BatteryV: 12.54	Latitude: 77.692691	Longitude: -10.756422	Vul: 13.53
Timestamp: 2016-07-30T03:30:06.001Z	BatteryV: 12.54	Latitude: 77.696922	Longitude: -10.742701	Vul: 13.50
Timestamp: 2016-07-30T03:00:06.001Z	BatteryV: 12.57	Latitude: 77.701293	Longitude: -10.728954	Vul: 13.53
Timestamp: 2016-07-30T02:30:06.001Z	BatteryV: 12.57	Latitude: 77.706029	Longitude: -10.714989	Vul: 13.53
Timestamp: 2016-07-30T02:00:36.001Z	BatteryV: 12.48	Latitude: 77.710912	Longitude: -10.701587	Vul: 13.50
Timestamp: 2016-07-30T01:30:06.001Z	BatteryV: 12.54	Latitude: 77.715949	Longitude: -10.688134	Vul: 13.53
Timestamp: 2016-07-30T01:00:05.001Z	BatteryV: 12.51	Latitude: 77.720928	Longitude: -10.674848	Vul: 13.53
Timestamp: 2016-07-30T00:30:05.001Z	BatteryV: 12.51	Latitude: 77.725958	Longitude: -10.662374	Vul: 13.53
Timestamp: 2016-07-30T00:00:05.001Z	BatteryV: 12.51	Latitude: 77.731008	Longitude: -10.650592	Vul: 13.53
Timestamp: 2016-07-29T23:30:36.001Z	BatteryV: 12.54	Latitude: 77.735962	Longitude: -10.639661	Vul: 13.53
Timestamp: 2016-07-29T23:00:10.001Z	BatteryV: 12.51	Latitude: 77.740915	Longitude: -10.628480	Vul: 13.50
Timestamp: 2016-07-29T22:30:08.001Z	BatteryV: 12.57	Latitude: 77.745779	Longitude: -10.617485	Vul: 13.53
Timestamp: 2016-07-29T22:00:08.001Z	BatteryV: 12.54	Latitude: 77.750573	Longitude: -10.606765	Vul: 13.53
Timestamp: 2016-07-29T21:30:08.001Z	BatteryV: 12.57	Latitude: 77.755405	Longitude: -10.596672	Vul: 13.53
Timestamp: 2016-07-29T21:00:36.001Z	BatteryV: 12.60	Latitude: 77.760230	Longitude: -10.587213	Vul: 13.53
Timestamp: 2016-07-29T20:30:08.001Z	BatteryV: 12.60	Latitude: 77.765274	Longitude: -10.578317	Vul: 13.53
Timestamp: 2016-07-29T20:00:07.001Z	BatteryV: 12.63	Latitude: 77.770106	Longitude: -10.569626	Vul: 13.50
Timestamp: 2016-07-29T19:30:07.001Z	BatteryV: 12.66	Latitude: 77.774899	Longitude: -10.560806	Vul: 13.50
Timestamp: 2016-07-29T19:00:07.001Z	BatteryV: 12.66	Latitude: 77.779578	Longitude: -10.550963	Vul: 13.53
Timestamp: 2016-07-29T18:30:07.001Z	BatteryV: 12.66	Latitude: 77.784230	Longitude: -10.540320	Vul: 13.50
Timestamp: 2016-07-29T18:00:36.001Z	BatteryV: 12.60	Latitude: 77.788762	Longitude: -10.529402	Vul: 13.50
Timestamp: 2016-07-29T17:30:06.001Z	BatteryV: 12.63	Latitude: 77.793325	Longitude: -10.518227	Vul: 13.50
Timestamp: 2016-07-29T17:00:06.001Z	BatteryV: 12.69	Latitude: 77.797626	Longitude: -10.507021	Vul: 13.50
Timestamp: 2016-07-29T16:30:06.001Z	BatteryV: 12.69	Latitude: 77.801754	Longitude: -10.495622	Vul: 13.50
Timestamp: 2016-07-29T16:00:36.001Z	BatteryV: 12.63	Latitude: 77.805741	Longitude: -10.483232	Vul: 13.50
Timestamp: 2016-07-29T15:30:06.001Z	BatteryV: 12.69	Latitude: 77.809754	Longitude: -10.468979	Vul: 13.50
Timestamp: 2016-07-29T15:00:06.001Z	BatteryV: 12.69	Latitude: 77.813722	Longitude: -10.454170	Vul: 13.50
Timestamp: 2016-07-29T14:30:05.001Z	BatteryV: 12.69	Latitude: 77.817670	Longitude: -10.438227	Vul: 13.50
Timestamp: 2016-07-29T14:00:36.001Z	BatteryV: 12.66	Latitude: 77.821562	Longitude: -10.421523	Vul: 13.50
Timestamp: 2016-07-29T13:30:05.001Z	BatteryV: 12.66	Latitude: 77.825549	Longitude: -10.402854	Vul: 13.50
Timestamp: 2016-07-29T13:00:07.001Z	BatteryV: 12.60	Latitude: 77.829434	Longitude: -10.384186	Vul: 13.50
Timestamp: 2016-07-29T12:30:12.001Z	BatteryV: 12.60	Latitude: 77.833376	Longitude: -10.364570	Vul: 13.50
Timestamp: 2016-07-29T12:00:08.001Z	BatteryV: 12.60	Latitude: 77.837331	Longitude: -10.344333	Vul: 13.50
Timestamp: 2016-07-29T11:30:08.001Z	BatteryV: 12.57	Latitude: 77.841248	Longitude: -10.325005	Vul: 13.50
Timestamp: 2016-07-29T11:00:36.001Z	BatteryV: 12.54	Latitude: 77.845203	Longitude: -10.306829	Vul: 13.50
Timestamp: 2016-07-29T10:30:08.001Z	BatteryV: 12.51	Latitude: 77.849350	Longitude: -10.289254	Vul: 13.50
Timestamp: 2016-07-29T10:00:19.001Z	BatteryV: 12.51	Latitude: 77.853478	Longitude: -10.272966	Vul: 13.53
Timestamp: 2016-07-29T09:30:08.001Z	BatteryV: 12.51	Latitude: 77.857536	Longitude: -10.257363	Vul: 13.53
Timestamp: 2016-07-29T09:00:07.001Z	BatteryV: 12.54	Latitude: 77.861491	Longitude: -10.242566	Vul: 13.53
Timestamp: 2016-07-29T08:30:07.001Z	BatteryV: 12.51	Latitude: 77.865395	Longitude: -10.228480	Vul: 13.53
Timestamp: 2016-07-29T08:00:36.001Z	BatteryV: 12.51	Latitude: 77.869126	Longitude: -10.215002	Vul: 13.50
Timestamp: 2016-07-29T07:30:07.001Z	BatteryV: 12.51	Latitude: 77.872928	Longitude: -10.201184	Vul: 13.53
Timestamp: 2016-07-29T07:00:06.001Z	BatteryV: 12.51	Latitude: 77.876525	Longitude: -10.186880	Vul: 13.53
Timestamp: 2016-07-29T06:30:06.001Z	BatteryV: 12.51	Latitude: 77.880070	Longitude: -10.172422	Vul: 13.53
Timestamp: 2016-07-29T06:00:36.001Z	BatteryV: 12.48	Latitude: 77.883520	Longitude: -10.158362	Vul: 13.53
Timestamp: 2016-07-29T05:30:06.001Z	BatteryV: 12.45	Latitude: 77.886989	Longitude: -10.144141	Vul: 13.53
Timestamp: 2016-07-29T05:00:07.001Z	BatteryV: 12.45	Latitude: 77.890253	Longitude: -10.130342	Vul: 13.53
Timestamp: 2016-07-29T04:30:05.001Z	BatteryV: 12.51	Latitude: 77.893306	Longitude: -10.116384	Vul: 13.53
Timestamp: 2016-07-29T04:00:05.001Z	BatteryV: 12.51	Latitude: 77.896326	Longitude: -10.102490	Vul: 13.53
Timestamp: 2016-07-29T03:30:36.001Z	BatteryV: 12.51	Latitude: 77.899213	Longitude: -10.088563	Vul: 13.53
Timestamp: 2016-07-29T03:00:09.001Z	BatteryV: 12.51	Latitude: 77.902080	Longitude: -10.073728	Vul: 13.53
Timestamp: 2016-07-29T02:30:10.001Z	BatteryV: 12.51	Latitude: 77.904864	Longitude: -10.058707	Vul: 13.53
Timestamp: 2016-07-29T02:00:08.001Z	BatteryV: 12.51	Latitude: 77.907539	Longitude: -10.043053	Vul: 13.53
Timestamp: 2016-07-29T01:30:08.001Z	BatteryV: 12.51	Latitude: 77.910112	Longitude: -10.027168	Vul: 13.53
Timestamp: 2016-07-29T01:00:08.001Z	BatteryV: 12.51	Latitude: 77.912608	Longitude: -10.011309	Vul: 13.53
Timestamp: 2016-07-29T00:30:36.001Z	BatteryV: 12.51	Latitude: 77.914752	Longitude: -9.995667	Vul: 13.53
Timestamp: 2016-07-29T00:00:08.001Z	BatteryV: 12.54	Latitude: 77.916672	Longitude: -9.978970	Vul: 13.53
Timestamp: 2016-07-28T23:30:07.001Z	BatteryV: 12.54	Latitude: 77.918445	Longitude: -9.961555	Vul: 13.53
Timestamp: 2016-07-28T23:00:07.001Z	BatteryV: 12.57	Latitude: 77.920243	Longitude: -9.943085	Vul: 13.53
Timestamp: 2016-07-28T22:30:07.001Z	BatteryV: 12.57	Latitude: 77.921978	Longitude: -9.923283	Vul: 13.53
Timestamp: 2016-07-28T22:00:37.001Z	BatteryV: 12.60	Latitude: 77.923840	Longitude: -9.902522	Vul: 13.53
Timestamp: 2016-07-28T21:30:06.001Z	BatteryV: 12.57	Latitude: 77.925907	Longitude: -9.880410	Vul: 13.50
Timestamp: 2016-07-28T21:00:06.001Z	BatteryV: 12.57	Latitude: 77.928160	Longitude: -9.858598	Vul: 13.53
Timestamp: 2016-07-28T20:30:06.001Z	BatteryV: 12.60	Latitude: 77.930586	Longitude: -9.836819	Vul: 13.53
Timestamp: 2016-07-28T20:00:06.001Z	BatteryV: 12.54	Latitude: 77.933171	Longitude: -9.814765	Vul: 13.53
Timestamp: 2016-07-28T19:30:06.001Z	BatteryV: 12.54	Latitude: 77.936179	Longitude: -9.792352	Vul: 13.53
Timestamp: 2016-07-28T19:00:36.001Z	BatteryV: 12.51	Latitude: 77.939610	Longitude: -9.770976	Vul: 13.53
Timestamp: 2016-07-28T18:30:05.001Z	BatteryV: 12.54	Latitude: 77.943507	Longitude: -9.751219	Vul: 13.53
Timestamp: 2016-07-28T18:00:05.001Z	BatteryV: 12.54	Latitude: 77.947411	Longitude: -9.734778	Vul: 13.53
Timestamp: 2016-07-28T17:30:09.001Z	BatteryV: 12.57	Latitude: 77.951200	Longitude: -9.720922	Vul: 13.53
Timestamp: 2016-07-28T17:00:09.001Z	BatteryV: 12.60	Latitude: 77.954534	Longitude: -9.708557	Vul: 13.53
Timestamp: 2016-07-28T16:30:36.001Z	BatteryV: 12.54	Latitude: 77.957357	Longitude: -9.695392	Vul: 13.50
Timestamp: 2016-07-28T16:00:08.001Z	BatteryV: 12.51	Latitude: 77.959962	Longitude: -9.681402	Vul: 13.53
Timestamp: 2016-07-28T15:30:08.001Z	BatteryV: 12.54	Latitude: 77.962214	Longitude: -9.667667	Vul: 13.53
Timestamp: 2016-07-28T15:00:08.001Z	BatteryV: 12.54	Latitude: 77.964256	Longitude: -9.653786	Vul: 13.53
Timestamp: 2016-07-28T14:30:08.001Z	BatteryV: 12.51	Latitude: 77.966080	Longitude: -9.639277	Vul: 13.53
Timestamp: 2016-07-28T14:00:36.001Z	BatteryV: 12.54	Latitude: 77.967674	Longitude: -9.624166	Vul: 13.53
Timestamp: 2016-07-28T13:30:07.001Z	BatteryV: 12.57	Latitude: 77.969293	Longitude: -9.607021	Vul: 13.53
Timestamp: 2016-07-28T13:00:07.001Z	BatteryV: 12.54	Latitude: 77.970771	Longitude: -9.589357	Vul: 13.53
Timestamp: 2016-07-28T12:30:07.001Z	BatteryV: 12.54	Latitude: 77.972205	Longitude: -9.569702	Vul: 13.53
Timestamp: 2016-07-28T12:00:07.001Z	BatteryV: 12.54	Latitude: 77.973722	Longitude: -9.549651	Vul: 13.53
Timestamp: 2016-07-28T11:30:06.001Z	BatteryV: 12.57	Latitude: 77.975174	Longitude: -9.528902	Vul: 13.53
Timestamp: 2016-07-28T11:00:36.001Z	BatteryV: 12.63	Latitude: 77.976749	Longitude: -9.508224	Vul: 13.53
Timestamp: 2016-07-28T10:30:06.001Z	BatteryV: 12.54	Latitude: 77.978592	Longitude: -9.487226	Vul: 13.53
Timestamp: 2016-07-28T10:00:06.001Z	BatteryV: 12.51	Latitude: 77.980659	Longitude: -9.467373	Vul: 13.56
Timestamp: 2016-07-28T09:30:07.001Z	BatteryV: 12.51	Latitude: 77.983053	Longitude: -9.448186	Vul: 13.56
Timestamp: 2016-07-28T09:00:05.001Z	BatteryV: 12.54	Latitude: 77.985747	Longitude: -9.431475	Vul: 13.56
Timestamp: 2016-07-28T08:30:09.001Z	BatteryV: 12.54	Latitude: 77.988378	Longitude: -9.417158	Vul: 13.56
Timestamp: 2016-07-28T08:00:36.001Z	BatteryV: 12.60	Latitude: 77.990957	Longitude: -9.405728	Vul: 13.53
Timestamp: 2016-07-28T07:30:09.001Z	BatteryV: 12.57	Latitude: 77.993542	Longitude: -9.396909	Vul: 13.56
Timestamp: 2016-07-28T07:00:08.001Z	BatteryV: 12.54	Latitude: 77.996070	Longitude: -9.391226	Vul: 13.56
Timestamp: 2016-07-28T06:30:08.001Z	BatteryV: 12.54	Latitude: 77.998547	Longitude: -9.388794	Vul: 13.56
Timestamp: 2016-07-28T06:00:36.001Z	BatteryV: 12.54	Latitude: 78.000838	Longitude: -9.389587	Vul: 13.56
Timestamp: 2016-07-28T05:30:08.001Z	BatteryV: 12.51	Latitude: 78.002938	Longitude: -9.393958	Vul: 13.56
Timestamp: 2016-07-28T05:00:08.001Z	BatteryV: 12.51	Latitude: 78.004742	Longitude: -9.400627	Vul: 13.56
Timestamp: 2016-07-28T04:30:08.001Z	BatteryV: 12.57	Latitude: 78.006304	Longitude: -9.409837	Vul: 13.56
Timestamp: 2016-07-28T04:00:37.001Z	BatteryV: 12.51	Latitude: 78.007322	Longitude: -9.420563	Vul: 13.53
Timestamp: 2016-07-28T03:30:12.001Z	BatteryV: 12.48	Latitude: 78.007552	Longitude: -9.433075	Vul: 13.56
Timestamp: 2016-07-28T03:00:13.001Z	BatteryV: 12.48	Latitude: 78.006931	Longitude: -9.445197	Vul: 13.56
Timestamp: 2016-07-28T02:30:07.001Z	BatteryV: 12.51	Latitude: 78.005651	Longitude: -9.456378	Vul: 13.56
Timestamp: 2016-07-28T02:00:06.001Z	BatteryV: 12.48	Latitude: 78.003808	Longitude: -9.465267	Vul: 13.56
Timestamp: 2016-07-28T01:30:06.001Z	BatteryV: 12.48	Latitude: 78.001824	Longitude: -9.472307	Vul: 13.56
Timestamp: 2016-07-28T01:00:06.001Z	BatteryV: 12.51	Latitude: 77.999974	Longitude: -9.477549	Vul: 13.59
Timestamp: 2016-07-28T00:30:36.001Z	BatteryV: 12.45	Latitude: 77.998310	Longitude: -9.481690	Vul: 13.56
Timestamp: 2016-07-28T00:00:07.001Z	BatteryV: 12.48	Latitude: 77.996595	Longitude: -9.484998	Vul: 13.56
Timestamp: 2016-07-27T23:30:06.001Z	BatteryV: 12.51	Latitude: 77.994950	Longitude: -9.487213	Vul: 13.56
Timestamp: 2016-07-27T23:00:06.001Z	BatteryV: 12.51	Latitude: 77.993427	Longitude: -9.488678	Vul: 13.59
Timestamp: 2016-07-27T22:30:09.001Z	BatteryV: 12.51	Latitude: 77.992134	Longitude: -9.490272	Vul: 13.56
Timestamp: 2016-07-27T22:00:37.001Z	BatteryV: 12.51	Latitude: 77.991136	Longitude: -9.492563	Vul: 13.56
Timestamp: 2016-07-27T21:30:08.001Z	BatteryV: 12.51	Latitude: 77.990413	Longitude: -9.496397	Vul: 13.56
Timestamp: 2016-07-27T21:00:08.001Z	BatteryV: 12.54	Latitude: 77.989824	Longitude: -9.502163	Vul: 13.56
Timestamp: 2016-07-27T20:30:08.001Z	BatteryV: 12.51	Latitude: 77.989350	Longitude: -9.509997	Vul: 13.56
Timestamp: 2016-07-27T20:00:08.001Z	BatteryV: 12.51	Latitude: 77.988749	Longitude: -9.519974	Vul: 13.56
Timestamp: 2016-07-27T19:30:08.001Z	BatteryV: 12.54	Latitude: 77.988026	Longitude: -9.531802	Vul: 13.56
Timestamp: 2016-07-27T19:00:36.001Z	BatteryV: 12.54	Latitude: 77.987366	Longitude: -9.545216	Vul: 13.56
Timestamp: 2016-07-27T18:30:07.001Z	BatteryV: 12.57	Latitude: 77.986541	Longitude: -9.560371	Vul: 13.56
Timestamp: 2016-07-27T18:00:08.001Z	BatteryV: 12.60	Latitude: 77.985690	Longitude: -9.576147	Vul: 13.56
Timestamp: 2016-07-27T17:30:07.001Z	BatteryV: 12.57	Latitude: 77.984819	Longitude: -9.592992	Vul: 13.56
Timestamp: 2016-07-27T17:00:07.001Z	BatteryV: 12.54	Latitude: 77.983923	Longitude: -9.611117	Vul: 13.56
Timestamp: 2016-07-27T16:30:36.001Z	BatteryV: 12.54	Latitude: 77.982982	Longitude: -9.629696	Vul: 13.56
Timestamp: 2016-07-27T16:00:06.001Z	BatteryV: 12.54	Latitude: 77.981658	Longitude: -9.648640	Vul: 13.56
Timestamp: 2016-07-27T15:30:06.001Z	BatteryV: 12.57	Latitude: 77.979981	Longitude: -9.666195	Vul: 13.56
Timestamp: 2016-07-27T15:00:06.001Z	BatteryV: 12.54	Latitude: 77.977939	Longitude: -9.681549	Vul: 13.59
Timestamp: 2016-07-27T14:30:06.001Z	BatteryV: 12.54	Latitude: 77.975770	Longitude: -9.694490	Vul: 13.59
Timestamp: 2016-07-27T14:00:36.001Z	BatteryV: 12.57	Latitude: 77.973664	Longitude: -9.704986	Vul: 13.56
Timestamp: 2016-07-27T13:30:05.001Z	BatteryV: 12.57	Latitude: 77.971552	Longitude: -9.713632	Vul: 13.56
Timestamp: 2016-07-27T13:00:09.001Z	BatteryV: 12.54	Latitude: 77.969677	Longitude: -9.719738	Vul: 13.59
Timestamp: 2016-07-27T12:30:09.001Z	BatteryV: 12.57	Latitude: 77.967866	Longitude: -9.723578	Vul: 13.59
Timestamp: 2016-07-27T12:00:08.001Z	BatteryV: 12.60	Latitude: 77.966253	Longitude: -9.726118	Vul: 13.56
Timestamp: 2016-07-27T11:30:36.001Z	BatteryV: 12.60	Latitude: 77.964736	Longitude: -9.727226	Vul: 13.56
Timestamp: 2016-07-27T11:00:08.001Z	BatteryV: 12.57	Latitude: 77.963379	Longitude: -9.727731	Vul: 13.53
Timestamp: 2016-07-27T10:30:08.001Z	BatteryV: 12.57	Latitude: 77.962298	Longitude: -9.728166	Vul: 13.59
Timestamp: 2016-07-27T10:00:08.001Z	BatteryV: 12.57	Latitude: 77.961363	Longitude: -9.728813	Vul: 13.59
Timestamp: 2016-07-27T09:30:07.001Z	BatteryV: 12.57	Latitude: 77.960710	Longitude: -9.730112	Vul: 13.56
Timestamp: 2016-07-27T09:00:07.001Z	BatteryV: 12.57	Latitude: 77.960173	Longitude: -9.731968	Vul: 13.59
Timestamp: 2016-07-27T08:30:36.001Z	BatteryV: 12.57	Latitude: 77.959878	Longitude: -9.734784	Vul: 13.56
Timestamp: 2016-07-27T08:00:07.001Z	BatteryV: 12.54	Latitude: 77.959648	Longitude: -9.738592	Vul: 13.59
Timestamp: 2016-07-27T07:30:07.001Z	BatteryV: 12.57	Latitude: 77.959469	Longitude: -9.743110	Vul: 13.59
Timestamp: 2016-07-27T07:00:06.001Z	BatteryV: 12.54	Latitude: 77.959130	Longitude: -9.747808	Vul: 13.59
Timestamp: 2016-07-27T06:30:59.001Z	BatteryV: 12.57	Latitude: 77.958618	Longitude: -9.752941	Vul: 13.59
Timestamp: 2016-07-27T06:00:06.001Z	BatteryV: 12.57	Latitude: 77.957792	Longitude: -9.758131	Vul: 13.59
Timestamp: 2016-07-27T05:30:06.001Z	BatteryV: 12.57	Latitude: 77.956666	Longitude: -9.762547	Vul: 13.59
Timestamp: 2016-07-27T05:00:36.001Z	BatteryV: 12.57	Latitude: 77.955469	Longitude: -9.766042	Vul: 13.59
Timestamp: 2016-07-27T04:30:06.001Z	BatteryV: 12.60	Latitude: 77.954189	Longitude: -9.768563	Vul: 13.59
Timestamp: 2016-07-27T04:00:05.001Z	BatteryV: 12.57	Latitude: 77.952806	Longitude: -9.769350	Vul: 13.59
Timestamp: 2016-07-27T03:30:09.001Z	BatteryV: 12.60	Latitude: 77.951398	Longitude: -9.768467	Vul: 13.59
Timestamp: 2016-07-27T03:00:36.001Z	BatteryV: 12.63	Latitude: 77.950086	Longitude: -9.765837	Vul: 13.59
Timestamp: 2016-07-27T02:30:10.001Z	BatteryV: 12.57	Latitude: 77.948870	Longitude: -9.761363	Vul: 13.59
Timestamp: 2016-07-27T02:00:12.001Z	BatteryV: 12.54	Latitude: 77.947827	Longitude: -9.755277	Vul: 13.59
Timestamp: 2016-07-27T01:30:08.001Z	BatteryV: 12.51	Latitude: 77.947066	Longitude: -9.747942	Vul: 13.59
Timestamp: 2016-07-27T01:00:08.001Z	BatteryV: 12.54	Latitude: 77.946611	Longitude: -9.739878	Vul: 13.59
Timestamp: 2016-07-27T00:30:36.001Z	BatteryV: 12.54	Latitude: 77.946330	Longitude: -9.731610	Vul: 13.59
Timestamp: 2016-07-27T00:00:09.001Z	BatteryV: 12.54	Latitude: 77.946253	Longitude: -9.723328	Vul: 13.62
Timestamp: 2016-07-26T23:30:07.001Z	BatteryV: 12.57	Latitude: 77.946419	Longitude: -9.715270	Vul: 13.59
Timestamp: 2016-07-26T23:00:07.001Z	BatteryV: 12.57	Latitude: 77.946701	Longitude: -9.707891	Vul: 13.59
Timestamp: 2016-07-26T22:30:07.001Z	BatteryV: 12.57	Latitude: 77.947130	Longitude: -9.701229	Vul: 13.59
Timestamp: 2016-07-26T22:00:37.001Z	BatteryV: 12.57	Latitude: 77.947725	Longitude: -9.695571	Vul: 13.59
Timestamp: 2016-07-26T21:30:06.001Z	BatteryV: 12.54	Latitude: 77.948493	Longitude: -9.691200	Vul: 13.59
Timestamp: 2016-07-26T21:00:06.001Z	BatteryV: 12.57	Latitude: 77.949338	Longitude: -9.688346	Vul: 13.59
Timestamp: 2016-07-26T20:30:06.001Z	BatteryV: 12.60	Latitude: 77.950189	Longitude: -9.686522	Vul: 13.59
Timestamp: 2016-07-26T20:00:06.001Z	BatteryV: 12.57	Latitude: 77.951014	Longitude: -9.686362	Vul: 13.62
Timestamp: 2016-07-26T19:30:36.001Z	BatteryV: 12.57	Latitude: 77.951750	Longitude: -9.687949	Vul: 13.62
Timestamp: 2016-07-26T19:00:05.001Z	BatteryV: 12.57	Latitude: 77.952307	Longitude: -9.690765	Vul: 13.62
Timestamp: 2016-07-26T18:30:05.001Z	BatteryV: 12.60	Latitude: 77.952621	Longitude: -9.694848	Vul: 13.59
Timestamp: 2016-07-26T18:00:05.001Z	BatteryV: 12.57	Latitude: 77.952736	Longitude: -9.698598	Vul: 13.59
Timestamp: 2016-07-26T17:30:09.001Z	BatteryV: 12.60	Latitude: 77.952819	Longitude: -9.701587	Vul: 13.59
Timestamp: 2016-07-26T17:02:36.001Z	BatteryV: 12.63	Latitude: 77.952787	Longitude: -9.704326	Vul: 13.59
Timestamp: 2016-07-26T16:30:36.001Z	BatteryV: 12.60	Latitude: 77.952704	Longitude: -9.706502	Vul: 13.59
Timestamp: 2016-07-26T16:00:08.001Z	BatteryV: 12.60	Latitude: 77.952608	Longitude: -9.707782	Vul: 13.59
Timestamp: 2016-07-26T15:30:08.001Z	BatteryV: 12.60	Latitude: 77.952467	Longitude: -9.708730	Vul: 13.59
Timestamp: 2016-07-26T15:00:08.001Z	BatteryV: 12.60	Latitude: 77.952358	Longitude: -9.709165	Vul: 13.62
Timestamp: 2016-07-26T14:30:09.001Z	BatteryV: 12.63	Latitude: 77.952083	Longitude: -9.708211	Vul: 13.59
Timestamp: 2016-07-26T14:00:36.001Z	BatteryV: 12.60	Latitude: 77.951744	Longitude: -9.705766	Vul: 13.59
Timestamp: 2016-07-26T13:30:07.001Z	BatteryV: 12.60	Latitude: 77.951482	Longitude: -9.701293	Vul: 13.59
Timestamp: 2016-07-26T13:00:07.001Z	BatteryV: 12.60	Latitude: 77.951584	Longitude: -9.695078	Vul: 13.59
Timestamp: 2016-07-26T12:30:07.001Z	BatteryV: 12.63	Latitude: 77.951981	Longitude: -9.687494	Vul: 13.59
Timestamp: 2016-07-26T12:00:36.001Z	BatteryV: 12.60	Latitude: 77.952659	Longitude: -9.679642	Vul: 13.62
Timestamp: 2016-07-26T11:30:06.001Z	BatteryV: 12.63	Latitude: 77.953555	Longitude: -9.671674	Vul: 13.62
Timestamp: 2016-07-26T11:00:06.001Z	BatteryV: 12.60	Latitude: 77.954643	Longitude: -9.664467	Vul: 13.62
Timestamp: 2016-07-26T10:30:06.001Z	BatteryV: 12.66	Latitude: 77.955968	Longitude: -9.657658	Vul: 13.59
Timestamp: 2016-07-26T10:00:36.001Z	BatteryV: 12.63	Latitude: 77.957600	Longitude: -9.652365	Vul: 13.62
Timestamp: 2016-07-26T09:30:06.001Z	BatteryV: 12.66	Latitude: 77.959443	Longitude: -9.649075	Vul: 13.59
Timestamp: 2016-07-26T09:00:09.001Z	BatteryV: 12.66	Latitude: 77.961331	Longitude: -9.648109	Vul: 13.59
Timestamp: 2016-07-26T08:30:36.001Z	BatteryV: 12.66	Latitude: 77.963200	Longitude: -9.649165	Vul: 13.59
Timestamp: 2016-07-26T08:00:09.001Z	BatteryV: 12.60	Latitude: 77.965235	Longitude: -9.652147	Vul: 13.59
Timestamp: 2016-07-26T07:30:36.001Z	BatteryV: 12.60	Latitude: 77.967296	Longitude: -9.657184	Vul: 13.62
Timestamp: 2016-07-26T07:00:09.001Z	BatteryV: 12.63	Latitude: 77.969242	Longitude: -9.664602	Vul: 13.62
Timestamp: 2016-07-26T06:30:08.001Z	BatteryV: 12.63	Latitude: 77.970938	Longitude: -9.673946	Vul: 13.62
Timestamp: 2016-07-26T06:00:08.001Z	BatteryV: 12.66	Latitude: 77.972365	Longitude: -9.683981	Vul: 13.62
Timestamp: 2016-07-26T05:30:36.001Z	BatteryV: 12.63	Latitude: 77.973414	Longitude: -9.694682	Vul: 13.59
Timestamp: 2016-07-26T05:00:08.001Z	BatteryV: 12.66	Latitude: 77.974189	Longitude: -9.705862	Vul: 13.62
Timestamp: 2016-07-26T04:30:08.001Z	BatteryV: 12.60	Latitude: 77.974643	Longitude: -9.716378	Vul: 13.62
Timestamp: 2016-07-26T04:00:07.001Z	BatteryV: 12.57	Latitude: 77.974816	Longitude: -9.726246	Vul: 13.62
Timestamp: 2016-07-26T03:30:36.001Z	BatteryV: 12.60	Latitude: 77.974778	Longitude: -9.735155	Vul: 13.62
Timestamp: 2016-07-26T03:00:07.001Z	BatteryV: 12.60	Latitude: 77.974643	Longitude: -9.743309	Vul: 13.62
Timestamp: 2016-07-26T02:30:07.001Z	BatteryV: 12.63	Latitude: 77.974304	Longitude: -9.749427	Vul: 13.62
Timestamp: 2016-07-26T02:00:07.001Z	BatteryV: 12.63	Latitude: 77.973798	Longitude: -9.753638	Vul: 13.65
Timestamp: 2016-07-26T01:30:06.001Z	BatteryV: 12.57	Latitude: 77.973280	Longitude: -9.755923	Vul: 13.62
Timestamp: 2016-07-26T01:00:36.001Z	BatteryV: 12.54	Latitude: 77.972845	Longitude: -9.755923	Vul: 13.62
Timestamp: 2016-07-26T00:30:06.001Z	BatteryV: 12.57	Latitude: 77.972659	Longitude: -9.753939	Vul: 13.65
Timestamp: 2016-07-26T00:00:06.001Z	BatteryV: 12.57	Latitude: 77.972762	Longitude: -9.750310	Vul: 13.65
Timestamp: 2016-07-25T23:30:05.001Z	BatteryV: 12.57	Latitude: 77.973152	Longitude: -9.745779	Vul: 13.65
Timestamp: 2016-07-25T23:00:36.001Z	BatteryV: 12.60	Latitude: 77.973811	Longitude: -9.741126	Vul: 13.62
Timestamp: 2016-07-25T22:30:09.001Z	BatteryV: 12.63	Latitude: 77.974829	Longitude: -9.736346	Vul: 13.65
Timestamp: 2016-07-25T22:00:36.001Z	BatteryV: 12.63	Latitude: 77.976083	Longitude: -9.732614	Vul: 13.62
Timestamp: 2016-07-25T21:30:08.001Z	BatteryV: 12.63	Latitude: 77.977517	Longitude: -9.729965	Vul: 13.65
Timestamp: 2016-07-25T21:00:08.001Z	BatteryV: 12.66	Latitude: 77.978938	Longitude: -9.728877	Vul: 13.62
Timestamp: 2016-07-25T20:30:08.001Z	BatteryV: 12.63	Latitude: 77.980294	Longitude: -9.729434	Vul: 13.65
Timestamp: 2016-07-25T20:00:36.001Z	BatteryV: 12.66	Latitude: 77.981491	Longitude: -9.731488	Vul: 13.62
Timestamp: 2016-07-25T19:30:08.001Z	BatteryV: 12.69	Latitude: 77.982522	Longitude: -9.734739	Vul: 13.65
Timestamp: 2016-07-25T19:00:08.001Z	BatteryV: 12.66	Latitude: 77.983392	Longitude: -9.739642	Vul: 13.65
Timestamp: 2016-07-25T18:30:07.001Z	BatteryV: 12.66	Latitude: 77.984064	Longitude: -9.745677	Vul: 13.65
Timestamp: 2016-07-25T18:00:07.001Z	BatteryV: 12.69	Latitude: 77.984397	Longitude: -9.752608	Vul: 13.62
Timestamp: 2016-07-25T17:30:36.001Z	BatteryV: 12.66	Latitude: 77.984346	Longitude: -9.759795	Vul: 13.62
Timestamp: 2016-07-25T17:00:07.001Z	BatteryV: 12.72	Latitude: 77.983878	Longitude: -9.766592	Vul: 13.62
Timestamp: 2016-07-25T16:30:07.001Z	BatteryV: 12.66	Latitude: 77.983098	Longitude: -9.771654	Vul: 13.62
Timestamp: 2016-07-25T16:00:35.001Z	BatteryV: 12.72	Latitude: 77.981952	Longitude: -9.774989	Vul: 13.62
Timestamp: 2016-07-25T15:30:06.001Z	BatteryV: 12.72	Latitude: 77.980506	Longitude: -9.776371	Vul: 13.62
Timestamp: 2016-07-25T15:00:06.001Z	BatteryV: 12.75	Latitude: 77.978739	Longitude: -9.774752	Vul: 13.62
Timestamp: 2016-07-25T14:30:06.001Z	BatteryV: 12.69	Latitude: 77.976890	Longitude: -9.770298	Vul: 13.62
Timestamp: 2016-07-25T14:00:06.001Z	BatteryV: 12.72	Latitude: 77.975194	Longitude: -9.762586	Vul: 13.62
Timestamp: 2016-07-25T13:30:05.001Z	BatteryV: 12.72	Latitude: 77.973658	Longitude: -9.751994	Vul: 13.62
Timestamp: 2016-07-25T12:30:12.001Z	BatteryV: 12.69	Latitude: 77.971462	Longitude: -9.723904	Vul: 13.62
Timestamp: 2016-07-25T12:00:09.001Z	BatteryV: 12.72	Latitude: 77.970989	Longitude: -9.706573	Vul: 13.62
Timestamp: 2016-07-25T11:30:09.001Z	BatteryV: 12.69	Latitude: 77.971046	Longitude: -9.687891	Vul: 13.62
Timestamp: 2016-07-25T11:00:35.001Z	BatteryV: 12.72	Latitude: 77.971622	Longitude: -9.668973	Vul: 13.62
Timestamp: 2016-07-25T10:30:11.001Z	BatteryV: 12.69	Latitude: 77.972678	Longitude: -9.650112	Vul: 13.65
Timestamp: 2016-07-25T10:00:08.001Z	BatteryV: 12.66	Latitude: 77.974221	Longitude: -9.631603	Vul: 13.65
Timestamp: 2016-07-25T09:30:08.001Z	BatteryV: 12.69	Latitude: 77.976243	Longitude: -9.615040	Vul: 13.62
Timestamp: 2016-07-25T09:00:07.001Z	BatteryV: 12.69	Latitude: 77.978650	Longitude: -9.600627	Vul: 13.65
Timestamp: 2016-07-25T08:30:36.001Z	BatteryV: 12.63	Latitude: 77.981184	Longitude: -9.588550	Vul: 13.62
Timestamp: 2016-07-25T08:00:07.001Z	BatteryV: 12.63	Latitude: 77.983930	Longitude: -9.579066	Vul: 13.65
Timestamp: 2016-07-25T07:30:07.001Z	BatteryV: 12.60	Latitude: 77.986522	Longitude: -9.572224	Vul: 13.65
Timestamp: 2016-07-25T07:00:07.001Z	BatteryV: 12.66	Latitude: 77.989062	Longitude: -9.567776	Vul: 13.65
Timestamp: 2016-07-25T06:30:36.001Z	BatteryV: 12.63	Latitude: 77.991373	Longitude: -9.565171	Vul: 13.65
Timestamp: 2016-07-25T06:00:06.001Z	BatteryV: 12.63	Latitude: 77.993434	Longitude: -9.564403	Vul: 13.65
Timestamp: 2016-07-25T05:30:36.001Z	BatteryV: 12.63	Latitude: 77.995027	Longitude: -9.564538	Vul: 13.65
Timestamp: 2016-07-25T05:00:07.001Z	BatteryV: 12.60	Latitude: 77.996250	Longitude: -9.565088	Vul: 13.65
Timestamp: 2016-07-25T04:30:06.001Z	BatteryV: 12.60	Latitude: 77.997030	Longitude: -9.565523	Vul: 13.65
Timestamp: 2016-07-25T04:00:05.001Z	BatteryV: 12.60	Latitude: 77.997510	Longitude: -9.564576	Vul: 13.68
Timestamp: 2016-07-25T03:30:36.001Z	BatteryV: 12.60	Latitude: 77.997619	Longitude: -9.562259	Vul: 13.65
Timestamp: 2016-07-25T03:00:05.001Z	BatteryV: 12.60	Latitude: 77.997536	Longitude: -9.557555	Vul: 13.65
Timestamp: 2016-07-25T02:30:09.001Z	BatteryV: 12.63	Latitude: 77.997453	Longitude: -9.549850	Vul: 13.65
Timestamp: 2016-07-25T02:00:09.001Z	BatteryV: 12.63	Latitude: 77.997408	Longitude: -9.539424	Vul: 13.65
Timestamp: 2016-07-25T01:30:08.001Z	BatteryV: 12.63	Latitude: 77.997536	Longitude: -9.526541	Vul: 13.65
Timestamp: 2016-07-25T01:00:08.001Z	BatteryV: 12.63	Latitude: 77.997862	Longitude: -9.511930	Vul: 13.65
Timestamp: 2016-07-25T00:30:08.001Z	BatteryV: 12.63	Latitude: 77.998643	Longitude: -9.495264	Vul: 13.68
Timestamp: 2016-07-25T00:00:36.001Z	BatteryV: 12.63	Latitude: 77.999840	Longitude: -9.477946	Vul: 13.65
Timestamp: 2016-07-24T23:30:07.001Z	BatteryV: 12.60	Latitude: 78.001594	Longitude: -9.460320	Vul: 13.68
Timestamp: 2016-07-24T23:00:08.001Z	BatteryV: 12.60	Latitude: 78.003744	Longitude: -9.442989	Vul: 13.68
Timestamp: 2016-07-24T22:30:07.001Z	BatteryV: 12.66	Latitude: 78.006362	Longitude: -9.426573	Vul: 13.68
Timestamp: 2016-07-24T22:00:36.001Z	BatteryV: 12.66	Latitude: 78.009350	Longitude: -9.412224	Vul: 13.65
Timestamp: 2016-07-24T21:30:07.001Z	BatteryV: 12.69	Latitude: 78.012928	Longitude: -9.398534	Vul: 13.65
Timestamp: 2016-07-24T21:00:07.001Z	BatteryV: 12.75	Latitude: 78.016736	Longitude: -9.387494	Vul: 13.65
Timestamp: 2016-07-24T20:30:06.001Z	BatteryV: 12.78	Latitude: 78.020659	Longitude: -9.378790	Vul: 13.65
Timestamp: 2016-07-24T20:00:36.001Z	BatteryV: 12.78	Latitude: 78.024627	Longitude: -9.372883	Vul: 13.62
Timestamp: 2016-07-24T19:30:06.001Z	BatteryV: 12.75	Latitude: 78.028698	Longitude: -9.369517	Vul: 13.65
Timestamp: 2016-07-24T19:00:06.001Z	BatteryV: 12.69	Latitude: 78.032608	Longitude: -9.368928	Vul: 13.65
Timestamp: 2016-07-24T18:30:10.001Z	BatteryV: 12.69	Latitude: 78.036198	Longitude: -9.370502	Vul: 13.68
Timestamp: 2016-07-24T18:00:09.001Z	BatteryV: 12.72	Latitude: 78.039424	Longitude: -9.373920	Vul: 13.68
Timestamp: 2016-07-24T17:30:36.001Z	BatteryV: 12.69	Latitude: 78.042342	Longitude: -9.378394	Vul: 13.68
Timestamp: 2016-07-24T17:00:09.001Z	BatteryV: 12.69	Latitude: 78.045120	Longitude: -9.383910	Vul: 13.68
Timestamp: 2016-07-24T16:30:36.001Z	BatteryV: 12.66	Latitude: 78.047622	Longitude: -9.389696	Vul: 13.68
Timestamp: 2016-07-24T16:00:19.001Z	BatteryV: 12.69	Latitude: 78.049862	Longitude: -9.395802	Vul: 13.65
Timestamp: 2016-07-24T15:30:08.001Z	BatteryV: 12.69	Latitude: 78.052058	Longitude: -9.401952	Vul: 13.68
Timestamp: 2016-07-24T15:00:08.001Z	BatteryV: 12.66	Latitude: 78.054246	Longitude: -9.406893	Vul: 13.68
Timestamp: 2016-07-24T14:30:36.001Z	BatteryV: 12.66	Latitude: 78.056384	Longitude: -9.410733	Vul: 13.65
Timestamp: 2016-07-24T14:00:11.001Z	BatteryV: 12.66	Latitude: 78.058451	Longitude: -9.412640	Vul: 13.68
Timestamp: 2016-07-24T13:30:07.001Z	BatteryV: 12.66	Latitude: 78.061050	Longitude: -9.413798	Vul: 13.68
Timestamp: 2016-07-24T13:00:07.001Z	BatteryV: 12.66	Latitude: 78.063782	Longitude: -9.413114	Vul: 13.68
Timestamp: 2016-07-24T12:30:07.001Z	BatteryV: 12.66	Latitude: 78.066739	Longitude: -9.411091	Vul: 13.68
Timestamp: 2016-07-24T12:00:36.001Z	BatteryV: 12.66	Latitude: 78.069850	Longitude: -9.406822	Vul: 13.68
Timestamp: 2016-07-24T11:30:07.001Z	BatteryV: 12.66	Latitude: 78.073376	Longitude: -9.400634	Vul: 13.68
Timestamp: 2016-07-24T11:00:06.001Z	BatteryV: 12.66	Latitude: 78.077299	Longitude: -9.393760	Vul: 13.68
Timestamp: 2016-07-24T10:30:10.001Z	BatteryV: 12.69	Latitude: 78.081690	Longitude: -9.386630	Vul: 13.68
Timestamp: 2016-07-24T10:00:35.001Z	BatteryV: 12.66	Latitude: 78.086515	Longitude: -9.380512	Vul: 13.68
Timestamp: 2016-07-24T09:30:06.001Z	BatteryV: 12.69	Latitude: 78.092128	Longitude: -9.375654	Vul: 13.68
Timestamp: 2016-07-24T09:00:06.001Z	BatteryV: 12.66	Latitude: 78.097990	Longitude: -9.372986	Vul: 13.68
Timestamp: 2016-07-24T08:30:05.001Z	BatteryV: 12.69	Latitude: 78.104179	Longitude: -9.372621	Vul: 13.71
Timestamp: 2016-07-24T08:00:36.001Z	BatteryV: 12.66	Latitude: 78.110477	Longitude: -9.375098	Vul: 13.68
Timestamp: 2016-07-24T07:30:05.001Z	BatteryV: 12.63	Latitude: 78.117184	Longitude: -9.380787	Vul: 13.68
Timestamp: 2016-07-24T07:00:19.001Z	BatteryV: 12.66	Latitude: 78.123667	Longitude: -9.389504	Vul: 13.71
Timestamp: 2016-07-24T06:30:09.001Z	BatteryV: 12.66	Latitude: 78.130202	Longitude: -9.401510	Vul: 13.71
Timestamp: 2016-07-24T06:00:08.001Z	BatteryV: 12.69	Latitude: 78.136371	Longitude: -9.416851	Vul: 13.71
Timestamp: 2016-07-24T05:30:35.001Z	BatteryV: 12.63	Latitude: 78.142170	Longitude: -9.434554	Vul: 13.68
Timestamp: 2016-07-24T05:00:08.001Z	BatteryV: 12.66	Latitude: 78.147834	Longitude: -9.455258	Vul: 13.71
Timestamp: 2016-07-24T04:30:08.001Z	BatteryV: 12.66	Latitude: 78.153050	Longitude: -9.477408	Vul: 13.68
Timestamp: 2016-07-24T04:00:07.001Z	BatteryV: 12.63	Latitude: 78.157690	Longitude: -9.500858	Vul: 13.71
Timestamp: 2016-07-24T03:30:36.001Z	BatteryV: 12.66	Latitude: 78.161574	Longitude: -9.524614	Vul: 13.68
Timestamp: 2016-07-24T03:00:07.001Z	BatteryV: 12.69	Latitude: 78.165312	Longitude: -9.548723	Vul: 13.71
Timestamp: 2016-07-24T02:30:07.001Z	BatteryV: 12.72	Latitude: 78.169050	Longitude: -9.571494	Vul: 13.68
Timestamp: 2016-07-24T02:00:07.001Z	BatteryV: 12.69	Latitude: 78.172806	Longitude: -9.593005	Vul: 13.68
Timestamp: 2016-07-24T01:30:07.001Z	BatteryV: 12.69	Latitude: 78.176806	Longitude: -9.613146	Vul: 13.71
Timestamp: 2016-07-24T01:00:06.001Z	BatteryV: 12.69	Latitude: 78.180947	Longitude: -9.632134	Vul: 13.71
Timestamp: 2016-07-24T00:30:36.001Z	BatteryV: 12.72	Latitude: 78.185126	Longitude: -9.648685	Vul: 13.68
Timestamp: 2016-07-24T00:00:06.001Z	BatteryV: 12.69	Latitude: 78.189747	Longitude: -9.664992	Vul: 13.71
Timestamp: 2016-07-23T23:30:06.001Z	BatteryV: 12.69	Latitude: 78.194675	Longitude: -9.680819	Vul: 13.68
Timestamp: 2016-07-23T23:00:05.001Z	BatteryV: 12.69	Latitude: 78.200026	Longitude: -9.696960	Vul: 13.71
Timestamp: 2016-07-23T22:30:37.001Z	BatteryV: 12.72	Latitude: 78.205574	Longitude: -9.714054	Vul: 13.68
Timestamp: 2016-07-23T22:00:07.001Z	BatteryV: 12.69	Latitude: 78.211494	Longitude: -9.733146	Vul: 13.71
Timestamp: 2016-07-23T21:30:05.001Z	BatteryV: 12.69	Latitude: 78.217382	Longitude: -9.753120	Vul: 13.71
Timestamp: 2016-07-23T21:00:09.001Z	BatteryV: 12.72	Latitude: 78.223168	Longitude: -9.774880	Vul: 13.68
Timestamp: 2016-07-23T20:30:09.001Z	BatteryV: 12.69	Latitude: 78.228717	Longitude: -9.798272	Vul: 13.68
Timestamp: 2016-07-23T20:00:36.001Z	BatteryV: 12.72	Latitude: 78.233747	Longitude: -9.823091	Vul: 13.68
Timestamp: 2016-07-23T19:30:08.001Z	BatteryV: 12.75	Latitude: 78.238176	Longitude: -9.851629	Vul: 13.68
Timestamp: 2016-07-23T19:00:08.001Z	BatteryV: 12.78	Latitude: 78.241901	Longitude: -9.880992	Vul: 13.68
Timestamp: 2016-07-23T18:30:08.001Z	BatteryV: 12.78	Latitude: 78.245171	Longitude: -9.911034	Vul: 13.71
Timestamp: 2016-07-23T18:00:08.001Z	BatteryV: 12.75	Latitude: 78.247923	Longitude: -9.940858	Vul: 13.68
Timestamp: 2016-07-23T17:30:36.001Z	BatteryV: 12.75	Latitude: 78.250080	Longitude: -9.970906	Vul: 13.68
Timestamp: 2016-07-23T17:00:14.001Z	BatteryV: 12.78	Latitude: 78.251187	Longitude: -10.003571	Vul: 13.68
Timestamp: 2016-07-23T16:30:07.001Z	BatteryV: 12.78	Latitude: 78.251482	Longitude: -10.033965	Vul: 13.71
Timestamp: 2016-07-23T16:00:36.001Z	BatteryV: 12.72	Latitude: 78.251558	Longitude: -10.061011	Vul: 13.68
Timestamp: 2016-07-23T15:30:07.001Z	BatteryV: 12.72	Latitude: 78.251680	Longitude: -10.085600	Vul: 13.71
Timestamp: 2016-07-23T15:00:06.001Z	BatteryV: 12.72	Latitude: 78.251923	Longitude: -10.107302	Vul: 13.71
Timestamp: 2016-07-23T14:30:06.001Z	BatteryV: 12.78	Latitude: 78.252115	Longitude: -10.126765	Vul: 13.68
Timestamp: 2016-07-23T14:00:06.001Z	BatteryV: 12.75	Latitude: 78.252083	Longitude: -10.144000	Vul: 13.68
Timestamp: 2016-07-23T13:30:36.001Z	BatteryV: 12.75	Latitude: 78.251859	Longitude: -10.159942	Vul: 13.68
Timestamp: 2016-07-23T13:00:06.001Z	BatteryV: 12.75	Latitude: 78.251597	Longitude: -10.174982	Vul: 13.68
Timestamp: 2016-07-23T12:30:05.001Z	BatteryV: 12.75	Latitude: 78.251168	Longitude: -10.188627	Vul: 13.68
Timestamp: 2016-07-23T12:00:05.001Z	BatteryV: 12.78	Latitude: 78.250918	Longitude: -10.200762	Vul: 13.71
Timestamp: 2016-07-23T11:30:05.001Z	BatteryV: 12.75	Latitude: 78.250554	Longitude: -10.212486	Vul: 13.71
Timestamp: 2016-07-23T11:00:09.001Z	BatteryV: 12.78	Latitude: 78.250323	Longitude: -10.223328	Vul: 13.71
Timestamp: 2016-07-23T10:30:37.001Z	BatteryV: 12.78	Latitude: 78.250138	Longitude: -10.233850	Vul: 13.68
Timestamp: 2016-07-23T10:00:11.001Z	BatteryV: 12.75	Latitude: 78.250272	Longitude: -10.245037	Vul: 13.71
Timestamp: 2016-07-23T09:30:08.001Z	BatteryV: 12.75	Latitude: 78.250221	Longitude: -10.256794	Vul: 13.71
Timestamp: 2016-07-23T09:00:08.001Z	BatteryV: 12.75	Latitude: 78.250048	Longitude: -10.269408	Vul: 13.68
Timestamp: 2016-07-23T08:30:08.001Z	BatteryV: 12.78	Latitude: 78.249690	Longitude: -10.282790	Vul: 13.71
Timestamp: 2016-07-23T08:00:37.001Z	BatteryV: 12.78	Latitude: 78.248915	Longitude: -10.296813	Vul: 13.68
Timestamp: 2016-07-23T07:30:07.001Z	BatteryV: 12.75	Latitude: 78.247552	Longitude: -10.312109	Vul: 13.71
Timestamp: 2016-07-23T07:00:07.001Z	BatteryV: 12.75	Latitude: 78.245715	Longitude: -10.326778	Vul: 13.71
Timestamp: 2016-07-23T06:30:07.001Z	BatteryV: 12.75	Latitude: 78.243418	Longitude: -10.341510	Vul: 13.71
Timestamp: 2016-07-23T06:00:07.001Z	BatteryV: 12.75	Latitude: 78.240787	Longitude: -10.355322	Vul: 13.71
Timestamp: 2016-07-23T05:30:37.001Z	BatteryV: 12.78	Latitude: 78.238061	Longitude: -10.368320	Vul: 13.71
Timestamp: 2016-07-23T05:00:06.001Z	BatteryV: 12.72	Latitude: 78.235123	Longitude: -10.381133	Vul: 13.71
Timestamp: 2016-07-23T04:30:08.001Z	BatteryV: 12.75	Latitude: 78.232077	Longitude: -10.392858	Vul: 13.71
Timestamp: 2016-07-23T04:00:36.001Z	BatteryV: 12.75	Latitude: 78.229037	Longitude: -10.403386	Vul: 13.71
Timestamp: 2016-07-23T03:30:06.001Z	BatteryV: 12.72	Latitude: 78.225971	Longitude: -10.413357	Vul: 13.74
Timestamp: 2016-07-23T03:00:05.001Z	BatteryV: 12.75	Latitude: 78.222893	Longitude: -10.421286	Vul: 13.71
Timestamp: 2016-07-23T02:30:05.001Z	BatteryV: 12.72	Latitude: 78.219994	Longitude: -10.427834	Vul: 13.74
Timestamp: 2016-07-23T02:00:05.001Z	BatteryV: 12.75	Latitude: 78.217312	Longitude: -10.432768	Vul: 13.74
Timestamp: 2016-07-23T01:30:36.001Z	BatteryV: 12.72	Latitude: 78.214931	Longitude: -10.436429	Vul: 13.74
Timestamp: 2016-07-23T01:00:09.001Z	BatteryV: 12.75	Latitude: 78.212768	Longitude: -10.439098	Vul: 13.74
Timestamp: 2016-07-23T00:30:08.001Z	BatteryV: 12.75	Latitude: 78.210893	Longitude: -10.441197	Vul: 13.71
Timestamp: 2016-07-23T00:00:08.001Z	BatteryV: 12.75	Latitude: 78.209197	Longitude: -10.442598	Vul: 13.74
Timestamp: 2016-07-22T23:30:08.001Z	BatteryV: 12.75	Latitude: 78.207674	Longitude: -10.443283	Vul: 13.74
Timestamp: 2016-07-22T23:00:36.001Z	BatteryV: 12.78	Latitude: 78.206426	Longitude: -10.443648	Vul: 13.74
Timestamp: 2016-07-22T22:30:08.001Z	BatteryV: 12.72	Latitude: 78.205382	Longitude: -10.443776	Vul: 13.74
Timestamp: 2016-07-22T22:00:09.001Z	BatteryV: 12.81	Latitude: 78.204653	Longitude: -10.444326	Vul: 13.71
Timestamp: 2016-07-22T21:30:07.001Z	BatteryV: 12.75	Latitude: 78.203910	Longitude: -10.445395	Vul: 13.71
Timestamp: 2016-07-22T21:00:07.001Z	BatteryV: 12.75	Latitude: 78.203219	Longitude: -10.447098	Vul: 13.74
Timestamp: 2016-07-22T20:30:07.001Z	BatteryV: 12.75	Latitude: 78.202522	Longitude: -10.449434	Vul: 13.74
Timestamp: 2016-07-22T20:00:37.001Z	BatteryV: 12.75	Latitude: 78.201760	Longitude: -10.452730	Vul: 13.74
Timestamp: 2016-07-22T19:30:06.001Z	BatteryV: 12.78	Latitude: 78.200762	Longitude: -10.456704	Vul: 13.74
Timestamp: 2016-07-22T19:00:06.001Z	BatteryV: 12.75	Latitude: 78.199680	Longitude: -10.461408	Vul: 13.74
Timestamp: 2016-07-22T18:30:06.001Z	BatteryV: 12.75	Latitude: 78.198342	Longitude: -10.466502	Vul: 13.74
Timestamp: 2016-07-22T18:00:06.001Z	BatteryV: 12.78	Latitude: 78.196806	Longitude: -10.471962	Vul: 13.74
Timestamp: 2016-07-22T17:30:36.001Z	BatteryV: 12.81	Latitude: 78.195059	Longitude: -10.477094	Vul: 13.74
Timestamp: 2016-07-22T17:00:05.001Z	BatteryV: 12.78	Latitude: 78.192966	Longitude: -10.481869	Vul: 13.71
Timestamp: 2016-07-22T16:30:36.001Z	BatteryV: 12.78	Latitude: 78.190765	Longitude: -10.485536	Vul: 13.74
Timestamp: 2016-07-22T16:00:05.001Z	BatteryV: 12.78	Latitude: 78.188365	Longitude: -10.488416	Vul: 13.71
Timestamp: 2016-07-22T15:30:09.001Z	BatteryV: 12.81	Latitude: 78.185907	Longitude: -10.489664	Vul: 13.74
Timestamp: 2016-07-22T15:00:09.001Z	BatteryV: 12.84	Latitude: 78.183539	Longitude: -10.489574	Vul: 13.74
Timestamp: 2016-07-22T14:30:36.001Z	BatteryV: 12.84	Latitude: 78.181363	Longitude: -10.487597	Vul: 13.71
Timestamp: 2016-07-22T14:00:08.001Z	BatteryV: 12.84	Latitude: 78.179309	Longitude: -10.483834	Vul: 13.74
Timestamp: 2016-07-22T13:30:08.001Z	BatteryV: 12.81	Latitude: 78.177606	Longitude: -10.478880	Vul: 13.74
Timestamp: 2016-07-22T13:00:08.001Z	BatteryV: 12.87	Latitude: 78.176371	Longitude: -10.472819	Vul: 13.74
Timestamp: 2016-07-22T12:30:08.001Z	BatteryV: 12.87	Latitude: 78.175411	Longitude: -10.466125	Vul: 13.74
Timestamp: 2016-07-22T12:00:36.001Z	BatteryV: 12.87	Latitude: 78.174790	Longitude: -10.459014	Vul: 13.71
Timestamp: 2016-07-22T11:30:07.001Z	BatteryV: 12.90	Latitude: 78.174515	Longitude: -10.450944	Vul: 13.74
Timestamp: 2016-07-22T11:00:07.001Z	BatteryV: 12.93	Latitude: 78.174579	Longitude: -10.442982	Vul: 13.71
Timestamp: 2016-07-22T10:30:07.001Z	BatteryV: 12.93	Latitude: 78.174912	Longitude: -10.435341	Vul: 13.71
Timestamp: 2016-07-22T10:00:07.001Z	BatteryV: 12.96	Latitude: 78.175430	Longitude: -10.428275	Vul: 13.71
Timestamp: 2016-07-22T09:30:37.001Z	BatteryV: 12.96	Latitude: 78.176045	Longitude: -10.422227	Vul: 13.71
Timestamp: 2016-07-22T09:00:06.001Z	BatteryV: 12.93	Latitude: 78.176646	Longitude: -10.416896	Vul: 13.71
Timestamp: 2016-07-22T08:30:06.001Z	BatteryV: 12.90	Latitude: 78.177139	Longitude: -10.412454	Vul: 13.74
Timestamp: 2016-07-22T08:00:06.001Z	BatteryV: 12.84	Latitude: 78.177939	Longitude: -10.409216	Vul: 13.71
Timestamp: 2016-07-22T07:30:06.001Z	BatteryV: 12.84	Latitude: 78.178586	Longitude: -10.407334	Vul: 13.71
Timestamp: 2016-07-22T07:00:36.001Z	BatteryV: 12.81	Latitude: 78.179155	Longitude: -10.406509	Vul: 13.71
Timestamp: 2016-07-22T06:30:09.001Z	BatteryV: 12.78	Latitude: 78.179712	Longitude: -10.406810	Vul: 13.74
Timestamp: 2016-07-22T06:00:09.001Z	BatteryV: 12.78	Latitude: 78.179981	Longitude: -10.408346	Vul: 13.74
Timestamp: 2016-07-22T05:30:36.001Z	BatteryV: 12.78	Latitude: 78.179968	Longitude: -10.410726	Vul: 13.74
Timestamp: 2016-07-22T05:00:09.001Z	BatteryV: 12.75	Latitude: 78.179642	Longitude: -10.414016	Vul: 13.74
Timestamp: 2016-07-22T04:30:09.001Z	BatteryV: 12.72	Latitude: 78.178950	Longitude: -10.417696	Vul: 13.74
Timestamp: 2016-07-22T04:00:08.001Z	BatteryV: 12.72	Latitude: 78.177971	Longitude: -10.421120	Vul: 13.74
Timestamp: 2016-07-22T03:30:36.001Z	BatteryV: 12.75	Latitude: 78.176934	Longitude: -10.423699	Vul: 13.74
Timestamp: 2016-07-22T03:00:08.001Z	BatteryV: 12.78	Latitude: 78.175782	Longitude: -10.425274	Vul: 13.74
Timestamp: 2016-07-22T02:30:08.001Z	BatteryV: 12.75	Latitude: 78.174784	Longitude: -10.425606	Vul: 13.74
Timestamp: 2016-07-22T02:00:07.001Z	BatteryV: 12.75	Latitude: 78.173843	Longitude: -10.424826	Vul: 13.74
Timestamp: 2016-07-22T01:30:36.001Z	BatteryV: 12.72	Latitude: 78.172960	Longitude: -10.422656	Vul: 13.74
Timestamp: 2016-07-22T01:00:07.001Z	BatteryV: 12.75	Latitude: 78.172147	Longitude: -10.419379	Vul: 13.74
Timestamp: 2016-07-22T00:30:07.001Z	BatteryV: 12.75	Latitude: 78.171482	Longitude: -10.414144	Vul: 13.74
Timestamp: 2016-07-22T00:00:07.001Z	BatteryV: 12.75	Latitude: 78.170989	Longitude: -10.407245	Vul: 13.74
Timestamp: 2016-07-21T23:30:06.001Z	BatteryV: 12.75	Latitude: 78.170790	Longitude: -10.399411	Vul: 13.77
Timestamp: 2016-07-21T23:00:36.001Z	BatteryV: 12.75	Latitude: 78.170906	Longitude: -10.390982	Vul: 13.74
Timestamp: 2016-07-21T22:30:06.001Z	BatteryV: 12.78	Latitude: 78.171245	Longitude: -10.381773	Vul: 13.74
Timestamp: 2016-07-21T22:00:06.001Z	BatteryV: 12.75	Latitude: 78.171782	Longitude: -10.372499	Vul: 13.77
Timestamp: 2016-07-21T21:30:06.001Z	BatteryV: 12.78	Latitude: 78.172461	Longitude: -10.363526	Vul: 13.74
Timestamp: 2016-07-21T21:00:05.001Z	BatteryV: 12.78	Latitude: 78.173146	Longitude: -10.354989	Vul: 13.77
Timestamp: 2016-07-21T20:30:05.001Z	BatteryV: 12.75	Latitude: 78.173869	Longitude: -10.346950	Vul: 13.74
Timestamp: 2016-07-21T20:00:36.001Z	BatteryV: 12.75	Latitude: 78.174490	Longitude: -10.339981	Vul: 13.74
Timestamp: 2016-07-21T19:30:09.001Z	BatteryV: 12.78	Latitude: 78.175136	Longitude: -10.333267	Vul: 13.74
Timestamp: 2016-07-21T19:00:08.001Z	BatteryV: 12.78	Latitude: 78.175654	Longitude: -10.327814	Vul: 13.77
Timestamp: 2016-07-21T18:30:09.001Z	BatteryV: 12.75	Latitude: 78.176051	Longitude: -10.323398	Vul: 13.74
Timestamp: 2016-07-21T18:00:08.001Z	BatteryV: 12.81	Latitude: 78.176378	Longitude: -10.320653	Vul: 13.74
Timestamp: 2016-07-21T17:30:37.001Z	BatteryV: 12.78	Latitude: 78.176467	Longitude: -10.319533	Vul: 13.77
Timestamp: 2016-07-21T17:00:08.001Z	BatteryV: 12.81	Latitude: 78.176192	Longitude: -10.319398	Vul: 13.74
Timestamp: 2016-07-21T16:30:08.001Z	BatteryV: 12.81	Latitude: 78.175616	Longitude: -10.319603	Vul: 13.74
Timestamp: 2016-07-21T16:00:36.001Z	BatteryV: 12.84	Latitude: 78.174758	Longitude: -10.318957	Vul: 13.74
Timestamp: 2016-07-21T15:30:07.001Z	BatteryV: 12.90	Latitude: 78.173715	Longitude: -10.317952	Vul: 13.74
Timestamp: 2016-07-21T15:00:07.001Z	BatteryV: 12.87	Latitude: 78.172544	Longitude: -10.316333	Vul: 13.74
Timestamp: 2016-07-21T14:30:07.001Z	BatteryV: 12.87	Latitude: 78.171334	Longitude: -10.313882	Vul: 13.74
Timestamp: 2016-07-21T14:00:07.001Z	BatteryV: 12.90	Latitude: 78.170125	Longitude: -10.310618	Vul: 13.74
Timestamp: 2016-07-21T13:30:36.001Z	BatteryV: 12.87	Latitude: 78.169024	Longitude: -10.306765	Vul: 13.74
Timestamp: 2016-07-21T13:00:06.001Z	BatteryV: 12.87	Latitude: 78.167994	Longitude: -10.301632	Vul: 13.74
Timestamp: 2016-07-21T12:30:06.001Z	BatteryV: 12.84	Latitude: 78.167117	Longitude: -10.295699	Vul: 13.74
Timestamp: 2016-07-21T12:00:06.001Z	BatteryV: 12.87	Latitude: 78.166413	Longitude: -10.289568	Vul: 13.74
Timestamp: 2016-07-21T11:30:06.001Z	BatteryV: 12.90	Latitude: 78.165907	Longitude: -10.283405	Vul: 13.74
Timestamp: 2016-07-21T11:00:36.001Z	BatteryV: 12.90	Latitude: 78.165651	Longitude: -10.276806	Vul: 13.74
Timestamp: 2016-07-21T10:30:05.001Z	BatteryV: 12.96	Latitude: 78.165562	Longitude: -10.269619	Vul: 13.74
Timestamp: 2016-07-21T10:00:05.001Z	BatteryV: 12.87	Latitude: 78.165741	Longitude: -10.262573	Vul: 13.74
Timestamp: 2016-07-21T09:30:09.001Z	BatteryV: 12.96	Latitude: 78.166106	Longitude: -10.255872	Vul: 13.74
Timestamp: 2016-07-21T09:00:09.001Z	BatteryV: 12.93	Latitude: 78.166566	Longitude: -10.250227	Vul: 13.74
Timestamp: 2016-07-21T08:30:37.001Z	BatteryV: 12.93	Latitude: 78.167014	Longitude: -10.245824	Vul: 13.74
Timestamp: 2016-07-21T08:00:08.001Z	BatteryV: 12.93	Latitude: 78.167379	Longitude: -10.242810	Vul: 13.74
Timestamp: 2016-07-21T07:30:08.001Z	BatteryV: 12.93	Latitude: 78.167693	Longitude: -10.241395	Vul: 13.74
Timestamp: 2016-07-21T07:00:36.001Z	BatteryV: 12.90	Latitude: 78.167814	Longitude: -10.241613	Vul: 13.74
Timestamp: 2016-07-21T06:30:08.001Z	BatteryV: 12.90	Latitude: 78.167763	Longitude: -10.242266	Vul: 13.74
Timestamp: 2016-07-21T06:00:07.001Z	BatteryV: 12.93	Latitude: 78.167520	Longitude: -10.243942	Vul: 13.74
Timestamp: 2016-07-21T05:30:36.001Z	BatteryV: 12.90	Latitude: 78.167200	Longitude: -10.246278	Vul: 13.74
Timestamp: 2016-07-21T05:00:07.001Z	BatteryV: 12.87	Latitude: 78.166739	Longitude: -10.249568	Vul: 13.74
Timestamp: 2016-07-21T04:30:07.001Z	BatteryV: 12.90	Latitude: 78.166170	Longitude: -10.253773	Vul: 13.74
Timestamp: 2016-07-21T04:00:36.001Z	BatteryV: 12.84	Latitude: 78.165523	Longitude: -10.258682	Vul: 13.74
Timestamp: 2016-07-21T03:30:06.001Z	BatteryV: 12.81	Latitude: 78.164717	Longitude: -10.264326	Vul: 13.74
Timestamp: 2016-07-21T03:00:06.001Z	BatteryV: 12.81	Latitude: 78.163923	Longitude: -10.270573	Vul: 13.74
Timestamp: 2016-07-21T02:30:06.001Z	BatteryV: 12.84	Latitude: 78.162963	Longitude: -10.276832	Vul: 13.77
Timestamp: 2016-07-21T02:00:06.001Z	BatteryV: 12.81	Latitude: 78.161946	Longitude: -10.283040	Vul: 13.77
Timestamp: 2016-07-21T01:30:36.001Z	BatteryV: 12.81	Latitude: 78.160806	Longitude: -10.288909	Vul: 13.74
Timestamp: 2016-07-21T01:00:06.001Z	BatteryV: 12.78	Latitude: 78.159507	Longitude: -10.294790	Vul: 13.77
Timestamp: 2016-07-21T00:30:05.001Z	BatteryV: 12.81	Latitude: 78.158093	Longitude: -10.300006	Vul: 13.77
Timestamp: 2016-07-21T00:00:36.001Z	BatteryV: 12.78	Latitude: 78.156672	Longitude: -10.304448	Vul: 13.77
Timestamp: 2016-07-20T23:30:05.001Z	BatteryV: 12.81	Latitude: 78.155206	Longitude: -10.307962	Vul: 13.77
Timestamp: 2016-07-20T23:00:09.001Z	BatteryV: 12.81	Latitude: 78.153786	Longitude: -10.310182	Vul: 13.77
Timestamp: 2016-07-20T22:30:09.001Z	BatteryV: 12.78	Latitude: 78.152582	Longitude: -10.311590	Vul: 13.77
Timestamp: 2016-07-20T22:00:08.001Z	BatteryV: 12.78	Latitude: 78.151853	Longitude: -10.311142	Vul: 13.77
Timestamp: 2016-07-20T21:30:36.001Z	BatteryV: 12.78	Latitude: 78.151424	Longitude: -10.308870	Vul: 13.77
Timestamp: 2016-07-20T21:00:08.001Z	BatteryV: 12.78	Latitude: 78.151072	Longitude: -10.306816	Vul: 13.77
Timestamp: 2016-07-20T20:30:08.001Z	BatteryV: 12.78	Latitude: 78.150854	Longitude: -10.305178	Vul: 13.77
Timestamp: 2016-07-20T20:00:09.001Z	BatteryV: 12.78	Latitude: 78.150643	Longitude: -10.304026	Vul: 13.77
Timestamp: 2016-07-20T19:30:07.001Z	BatteryV: 12.84	Latitude: 78.150458	Longitude: -10.303270	Vul: 13.77
Timestamp: 2016-07-20T19:00:07.001Z	BatteryV: 12.81	Latitude: 78.150342	Longitude: -10.303386	Vul: 13.77
Timestamp: 2016-07-20T18:30:36.001Z	BatteryV: 12.84	Latitude: 78.150253	Longitude: -10.303917	Vul: 13.77
Timestamp: 2016-07-20T18:00:07.001Z	BatteryV: 12.81	Latitude: 78.150214	Longitude: -10.305190	Vul: 13.74
Timestamp: 2016-07-20T17:30:06.001Z	BatteryV: 12.84	Latitude: 78.150150	Longitude: -10.307245	Vul: 13.74
Timestamp: 2016-07-20T17:00:36.001Z	BatteryV: 12.84	Latitude: 78.150016	Longitude: -10.310515	Vul: 13.77
Timestamp: 2016-07-20T16:30:06.001Z	BatteryV: 12.87	Latitude: 78.149862	Longitude: -10.315162	Vul: 13.77
Timestamp: 2016-07-20T16:00:06.001Z	BatteryV: 12.84	Latitude: 78.149485	Longitude: -10.320166	Vul: 13.77
Timestamp: 2016-07-20T15:30:06.001Z	BatteryV: 12.84	Latitude: 78.148934	Longitude: -10.326080	Vul: 13.77
Timestamp: 2016-07-20T15:00:06.001Z	BatteryV: 12.84	Latitude: 78.147994	Longitude: -10.332275	Vul: 13.77
Timestamp: 2016-07-20T14:30:36.001Z	BatteryV: 12.84	Latitude: 78.146790	Longitude: -10.337914	Vul: 13.77
Timestamp: 2016-07-20T14:00:05.001Z	BatteryV: 12.87	Latitude: 78.145370	Longitude: -10.343405	Vul: 13.77
Timestamp: 2016-07-20T13:30:05.001Z	BatteryV: 12.87	Latitude: 78.143891	Longitude: -10.347616	Vul: 13.77
Timestamp: 2016-07-20T13:00:09.001Z	BatteryV: 12.90	Latitude: 78.142323	Longitude: -10.350413	Vul: 13.74
Timestamp: 2016-07-20T12:30:36.001Z	BatteryV: 12.90	Latitude: 78.140787	Longitude: -10.351302	Vul: 13.74
Timestamp: 2016-07-20T12:00:08.001Z	BatteryV: 12.96	Latitude: 78.139315	Longitude: -10.350278	Vul: 13.74
Timestamp: 2016-07-20T11:30:08.001Z	BatteryV: 12.96	Latitude: 78.138010	Longitude: -10.347597	Vul: 13.74
Timestamp: 2016-07-20T11:00:08.001Z	BatteryV: 12.93	Latitude: 78.137229	Longitude: -10.343072	Vul: 13.74
Timestamp: 2016-07-20T10:30:08.001Z	BatteryV: 12.93	Latitude: 78.136890	Longitude: -10.337453	Vul: 13.74
Timestamp: 2016-07-20T10:00:54.001Z	BatteryV: 12.93	Latitude: 78.136858	Longitude: -10.330848	Vul: 13.74
Timestamp: 2016-07-20T09:30:37.001Z	BatteryV: 12.93	Latitude: 78.137133	Longitude: -10.323085	Vul: 13.77
Timestamp: 2016-07-20T09:00:10.001Z	BatteryV: 12.90	Latitude: 78.137626	Longitude: -10.314566	Vul: 13.74
Timestamp: 2016-07-20T08:30:09.001Z	BatteryV: 12.84	Latitude: 78.138490	Longitude: -10.306227	Vul: 13.77
Timestamp: 2016-07-20T08:00:07.001Z	BatteryV: 12.87	Latitude: 78.139552	Longitude: -10.297504	Vul: 13.77
Timestamp: 2016-07-20T07:30:07.001Z	BatteryV: 12.87	Latitude: 78.140749	Longitude: -10.290054	Vul: 13.77
Timestamp: 2016-07-20T07:01:06.001Z	BatteryV: 12.84	Latitude: 78.142061	Longitude: -10.284134	Vul: 13.77
Timestamp: 2016-07-20T06:30:06.001Z	BatteryV: 12.84	Latitude: 78.143603	Longitude: -10.278496	Vul: 13.77
Timestamp: 2016-07-20T06:00:06.001Z	BatteryV: 12.84	Latitude: 78.145114	Longitude: -10.274118	Vul: 13.77
Timestamp: 2016-07-20T05:30:36.001Z	BatteryV: 12.81	Latitude: 78.146688	Longitude: -10.270906	Vul: 13.77
Timestamp: 2016-07-20T05:00:06.001Z	BatteryV: 12.81	Latitude: 78.148288	Longitude: -10.269619	Vul: 13.80
Timestamp: 2016-07-20T04:30:05.001Z	BatteryV: 12.78	Latitude: 78.149779	Longitude: -10.269997	Vul: 13.77
Timestamp: 2016-07-20T04:00:37.001Z	BatteryV: 12.81	Latitude: 78.151053	Longitude: -10.271885	Vul: 13.80
Timestamp: 2016-07-20T03:30:05.001Z	BatteryV: 12.81	Latitude: 78.152205	Longitude: -10.275565	Vul: 13.80
Timestamp: 2016-07-20T03:00:09.001Z	BatteryV: 12.78	Latitude: 78.152864	Longitude: -10.279750	Vul: 13.80
Timestamp: 2016-07-20T02:30:08.001Z	BatteryV: 12.78	Latitude: 78.153382	Longitude: -10.284294	Vul: 13.80
Timestamp: 2016-07-20T02:00:09.001Z	BatteryV: 12.81	Latitude: 78.153594	Longitude: -10.288922	Vul: 13.80
Timestamp: 2016-07-20T01:30:08.001Z	BatteryV: 12.78	Latitude: 78.153472	Longitude: -10.291750	Vul: 13.80
Timestamp: 2016-07-20T01:00:36.001Z	BatteryV: 12.81	Latitude: 78.153152	Longitude: -10.293222	Vul: 13.80
Timestamp: 2016-07-20T00:30:08.001Z	BatteryV: 12.81	Latitude: 78.152749	Longitude: -10.293286	Vul: 13.80
Timestamp: 2016-07-20T00:00:07.001Z	BatteryV: 12.87	Latitude: 78.152352	Longitude: -10.291245	Vul: 13.80
Timestamp: 2016-07-19T23:30:07.001Z	BatteryV: 12.84	Latitude: 78.151974	Longitude: -10.286861	Vul: 13.80
Timestamp: 2016-07-19T23:00:07.001Z	BatteryV: 12.87	Latitude: 78.151738	Longitude: -10.280269	Vul: 13.80
Timestamp: 2016-07-19T22:30:36.001Z	BatteryV: 12.84	Latitude: 78.151744	Longitude: -10.271418	Vul: 13.80
Timestamp: 2016-07-19T22:00:07.001Z	BatteryV: 12.87	Latitude: 78.152102	Longitude: -10.260077	Vul: 13.80
Timestamp: 2016-07-19T21:30:06.001Z	BatteryV: 12.78	Latitude: 78.152819	Longitude: -10.247379	Vul: 13.80
Timestamp: 2016-07-19T21:00:06.001Z	BatteryV: 12.81	Latitude: 78.153850	Longitude: -10.233242	Vul: 13.83
Timestamp: 2016-07-19T20:30:06.001Z	BatteryV: 12.81	Latitude: 78.155213	Longitude: -10.217965	Vul: 13.83
Timestamp: 2016-07-19T20:00:36.001Z	BatteryV: 12.81	Latitude: 78.156832	Longitude: -10.202675	Vul: 13.80
Timestamp: 2016-07-19T19:30:06.001Z	BatteryV: 12.84	Latitude: 78.158810	Longitude: -10.186560	Vul: 13.80
Timestamp: 2016-07-19T19:00:05.001Z	BatteryV: 12.84	Latitude: 78.161037	Longitude: -10.171066	Vul: 13.80
Timestamp: 2016-07-19T18:30:05.001Z	BatteryV: 12.84	Latitude: 78.163482	Longitude: -10.156077	Vul: 13.80
Timestamp: 2016-07-19T18:00:09.001Z	BatteryV: 12.84	Latitude: 78.166099	Longitude: -10.141882	Vul: 13.80
Timestamp: 2016-07-19T17:30:36.001Z	BatteryV: 12.87	Latitude: 78.168742	Longitude: -10.128883	Vul: 13.83
Timestamp: 2016-07-19T17:00:09.001Z	BatteryV: 12.84	Latitude: 78.171501	Longitude: -10.116653	Vul: 13.80
Timestamp: 2016-07-19T16:30:08.001Z	BatteryV: 12.84	Latitude: 78.174246	Longitude: -10.105766	Vul: 13.80
Timestamp: 2016-07-19T16:00:36.001Z	BatteryV: 12.81	Latitude: 78.176826	Longitude: -10.095757	Vul: 13.83
Timestamp: 2016-07-19T15:30:08.001Z	BatteryV: 12.84	Latitude: 78.179494	Longitude: -10.086310	Vul: 13.83
Timestamp: 2016-07-19T15:00:08.001Z	BatteryV: 12.84	Latitude: 78.182016	Longitude: -10.077683	Vul: 13.83
Timestamp: 2016-07-19T14:30:07.001Z	BatteryV: 12.84	Latitude: 78.184378	Longitude: -10.069459	Vul: 13.83
Timestamp: 2016-07-19T14:00:07.001Z	BatteryV: 12.87	Latitude: 78.186694	Longitude: -10.061478	Vul: 13.83
Timestamp: 2016-07-19T13:30:36.001Z	BatteryV: 12.84	Latitude: 78.188890	Longitude: -10.053984	Vul: 13.80
Timestamp: 2016-07-19T13:00:07.001Z	BatteryV: 12.84	Latitude: 78.191085	Longitude: -10.045574	Vul: 13.80
Timestamp: 2016-07-19T12:30:07.001Z	BatteryV: 12.87	Latitude: 78.193248	Longitude: -10.036717	Vul: 13.83
Timestamp: 2016-07-19T12:00:06.001Z	BatteryV: 12.87	Latitude: 78.195418	Longitude: -10.027014	Vul: 13.83
Timestamp: 2016-07-19T11:30:06.001Z	BatteryV: 12.87	Latitude: 78.197536	Longitude: -10.016768	Vul: 13.83
Timestamp: 2016-07-19T11:00:36.001Z	BatteryV: 12.90	Latitude: 78.199622	Longitude: -10.005856	Vul: 13.83
Timestamp: 2016-07-19T10:30:06.001Z	BatteryV: 12.84	Latitude: 78.201862	Longitude: -9.993542	Vul: 13.83
Timestamp: 2016-07-19T10:00:07.001Z	BatteryV: 12.84	Latitude: 78.204141	Longitude: -9.980454	Vul: 13.83
Timestamp: 2016-07-19T09:30:05.001Z	BatteryV: 12.87	Latitude: 78.206579	Longitude: -9.966502	Vul: 13.83
Timestamp: 2016-07-19T09:00:05.001Z	BatteryV: 12.90	Latitude: 78.209254	Longitude: -9.951424	Vul: 13.83
Timestamp: 2016-07-19T08:30:36.001Z	BatteryV: 12.81	Latitude: 78.212211	Longitude: -9.935450	Vul: 13.83
Timestamp: 2016-07-19T08:00:09.001Z	BatteryV: 12.84	Latitude: 78.215635	Longitude: -9.918502	Vul: 13.83
Timestamp: 2016-07-19T07:30:08.001Z	BatteryV: 12.84	Latitude: 78.219258	Longitude: -9.902202	Vul: 13.83
Timestamp: 2016-07-19T07:00:08.001Z	BatteryV: 12.84	Latitude: 78.223162	Longitude: -9.886592	Vul: 13.86
Timestamp: 2016-07-19T06:30:36.001Z	BatteryV: 12.84	Latitude: 78.227430	Longitude: -9.871386	Vul: 13.83
Timestamp: 2016-07-19T06:00:08.001Z	BatteryV: 12.84	Latitude: 78.232179	Longitude: -9.857280	Vul: 13.83
Timestamp: 2016-07-19T05:30:08.001Z	BatteryV: 12.84	Latitude: 78.237210	Longitude: -9.845818	Vul: 13.83
Timestamp: 2016-07-19T05:00:36.001Z	BatteryV: 12.81	Latitude: 78.242368	Longitude: -9.837376	Vul: 13.86
Timestamp: 2016-07-19T04:30:07.001Z	BatteryV: 12.84	Latitude: 78.247808	Longitude: -9.831283	Vul: 13.83
Timestamp: 2016-07-19T04:00:07.001Z	BatteryV: 12.87	Latitude: 78.253126	Longitude: -9.827520	Vul: 13.86
Timestamp: 2016-07-19T03:30:07.001Z	BatteryV: 12.84	Latitude: 78.258330	Longitude: -9.826170	Vul: 13.83
Timestamp: 2016-07-19T03:00:08.001Z	BatteryV: 12.90	Latitude: 78.263264	Longitude: -9.827590	Vul: 13.83
Timestamp: 2016-07-19T02:30:06.001Z	BatteryV: 12.81	Latitude: 78.267891	Longitude: -9.830931	Vul: 13.83
Timestamp: 2016-07-19T02:00:36.001Z	BatteryV: 12.84	Latitude: 78.272166	Longitude: -9.835680	Vul: 13.86
Timestamp: 2016-07-19T01:30:06.001Z	BatteryV: 12.81	Latitude: 78.276173	Longitude: -9.841338	Vul: 13.86
Timestamp: 2016-07-19T01:00:06.001Z	BatteryV: 12.84	Latitude: 78.279629	Longitude: -9.846573	Vul: 13.86
Timestamp: 2016-07-19T00:30:06.001Z	BatteryV: 12.84	Latitude: 78.282899	Longitude: -9.851488	Vul: 13.86
Timestamp: 2016-07-19T00:00:09.001Z	BatteryV: 12.87	Latitude: 78.286048	Longitude: -9.856038	Vul: 13.86
Timestamp: 2016-07-18T23:30:36.001Z	BatteryV: 12.87	Latitude: 78.289267	Longitude: -9.859910	Vul: 13.86
Timestamp: 2016-07-18T23:00:09.001Z	BatteryV: 12.84	Latitude: 78.292710	Longitude: -9.862816	Vul: 13.86
Timestamp: 2016-07-18T22:30:09.001Z	BatteryV: 12.87	Latitude: 78.296339	Longitude: -9.864192	Vul: 13.86
Timestamp: 2016-07-18T22:00:08.001Z	BatteryV: 12.84	Latitude: 78.300262	Longitude: -9.863872	Vul: 13.86
Timestamp: 2016-07-18T21:30:36.001Z	BatteryV: 12.87	Latitude: 78.304301	Longitude: -9.861856	Vul: 13.86
Timestamp: 2016-07-18T21:00:08.001Z	BatteryV: 12.90	Latitude: 78.308787	Longitude: -9.858042	Vul: 13.86
Timestamp: 2016-07-18T20:30:08.001Z	BatteryV: 12.90	Latitude: 78.313562	Longitude: -9.852864	Vul: 13.86
Timestamp: 2016-07-18T20:00:09.001Z	BatteryV: 12.90	Latitude: 78.318861	Longitude: -9.847245	Vul: 13.86
Timestamp: 2016-07-18T19:30:07.001Z	BatteryV: 12.87	Latitude: 78.324550	Longitude: -9.840723	Vul: 13.83
Timestamp: 2016-07-18T19:00:07.001Z	BatteryV: 12.90	Latitude: 78.330733	Longitude: -9.834656	Vul: 13.86
Timestamp: 2016-07-18T18:30:36.001Z	BatteryV: 12.90	Latitude: 78.337280	Longitude: -9.829030	Vul: 13.86
Timestamp: 2016-07-18T18:00:07.001Z	BatteryV: 12.87	Latitude: 78.344525	Longitude: -9.824262	Vul: 13.86
Timestamp: 2016-07-18T17:30:07.001Z	BatteryV: 12.87	Latitude: 78.352070	Longitude: -9.821248	Vul: 13.86
Timestamp: 2016-07-18T17:00:36.001Z	BatteryV: 12.90	Latitude: 78.359776	Longitude: -9.820947	Vul: 13.86
Timestamp: 2016-07-18T16:30:06.001Z	BatteryV: 12.87	Latitude: 78.367917	Longitude: -9.822938	Vul: 13.86
Timestamp: 2016-07-18T16:00:06.001Z	BatteryV: 12.93	Latitude: 78.375859	Longitude: -9.826880	Vul: 13.86
Timestamp: 2016-07-18T15:30:06.001Z	BatteryV: 12.93	Latitude: 78.383603	Longitude: -9.832525	Vul: 13.86
Timestamp: 2016-07-18T15:00:06.001Z	BatteryV: 12.93	Latitude: 78.390938	Longitude: -9.839635	Vul: 13.86
Timestamp: 2016-07-18T14:30:36.001Z	BatteryV: 12.90	Latitude: 78.397696	Longitude: -9.848038	Vul: 13.86
Timestamp: 2016-07-18T14:00:05.001Z	BatteryV: 12.96	Latitude: 78.404166	Longitude: -9.856582	Vul: 13.86
Timestamp: 2016-07-18T13:30:05.001Z	BatteryV: 12.93	Latitude: 78.410029	Longitude: -9.864883	Vul: 13.86
Timestamp: 2016-07-18T13:00:09.001Z	BatteryV: 12.93	Latitude: 78.415546	Longitude: -9.871123	Vul: 13.86
Timestamp: 2016-07-18T12:30:10.001Z	BatteryV: 12.93	Latitude: 78.420787	Longitude: -9.874720	Vul: 13.86
Timestamp: 2016-07-18T12:00:36.001Z	BatteryV: 12.93	Latitude: 78.425914	Longitude: -9.874931	Vul: 13.86
Timestamp: 2016-07-18T11:30:08.001Z	BatteryV: 12.93	Latitude: 78.431168	Longitude: -9.870931	Vul: 13.86
Timestamp: 2016-07-18T11:00:08.001Z	BatteryV: 12.90	Latitude: 78.436544	Longitude: -9.863002	Vul: 13.86
Timestamp: 2016-07-18T10:30:12.001Z	BatteryV: 12.90	Latitude: 78.442285	Longitude: -9.851450	Vul: 13.86
Timestamp: 2016-07-18T10:00:08.001Z	BatteryV: 12.90	Latitude: 78.448595	Longitude: -9.836698	Vul: 13.86
Timestamp: 2016-07-18T09:30:36.001Z	BatteryV: 12.87	Latitude: 78.455162	Longitude: -9.819411	Vul: 13.86
Timestamp: 2016-07-18T09:00:07.001Z	BatteryV: 12.90	Latitude: 78.462534	Longitude: -9.799206	Vul: 13.89
Timestamp: 2016-07-18T08:30:07.001Z	BatteryV: 12.93	Latitude: 78.470125	Longitude: -9.777408	Vul: 13.86
Timestamp: 2016-07-18T08:00:07.001Z	BatteryV: 12.93	Latitude: 78.478285	Longitude: -9.754400	Vul: 13.86
Timestamp: 2016-07-18T07:30:06.001Z	BatteryV: 12.90	Latitude: 78.486746	Longitude: -9.730022	Vul: 13.86
Timestamp: 2016-07-18T07:00:37.001Z	BatteryV: 12.87	Latitude: 78.495322	Longitude: -9.705933	Vul: 13.89
Timestamp: 2016-07-18T06:30:06.001Z	BatteryV: 12.87	Latitude: 78.504282	Longitude: -9.680666	Vul: 13.89
Timestamp: 2016-07-18T06:00:06.001Z	BatteryV: 12.87	Latitude: 78.513146	Longitude: -9.655507	Vul: 13.89
Timestamp: 2016-07-18T05:30:36.001Z	BatteryV: 12.90	Latitude: 78.521856	Longitude: -9.631130	Vul: 13.89
Timestamp: 2016-07-18T05:00:14.001Z	BatteryV: 12.87	Latitude: 78.530643	Longitude: -9.606483	Vul: 13.86
Timestamp: 2016-07-18T04:30:05.001Z	BatteryV: 12.87	Latitude: 78.539085	Longitude: -9.582906	Vul: 13.89
Timestamp: 2016-07-18T04:00:36.001Z	BatteryV: 12.87	Latitude: 78.547040	Longitude: -9.560979	Vul: 13.89
Timestamp: 2016-07-18T03:30:09.001Z	BatteryV: 12.90	Latitude: 78.554790	Longitude: -9.539360	Vul: 13.89
Timestamp: 2016-07-18T03:00:08.001Z	BatteryV: 12.87	Latitude: 78.561894	Longitude: -9.519085	Vul: 13.89
Timestamp: 2016-07-18T02:30:08.001Z	BatteryV: 12.87	Latitude: 78.568435	Longitude: -9.498912	Vul: 13.89
Timestamp: 2016-07-18T02:00:08.001Z	BatteryV: 12.87	Latitude: 78.574195	Longitude: -9.477939	Vul: 13.89
Timestamp: 2016-07-18T01:30:08.001Z	BatteryV: 12.87	Latitude: 78.579354	Longitude: -9.455770	Vul: 13.89
Timestamp: 2016-07-18T01:00:36.001Z	BatteryV: 12.87	Latitude: 78.583827	Longitude: -9.431635	Vul: 13.92
Timestamp: 2016-07-18T00:30:09.001Z	BatteryV: 12.90	Latitude: 78.587814	Longitude: -9.403795	Vul: 13.89
Timestamp: 2016-07-18T00:00:07.001Z	BatteryV: 12.87	Latitude: 78.591213	Longitude: -9.373754	Vul: 13.89
Timestamp: 2016-07-17T23:30:07.001Z	BatteryV: 12.90	Latitude: 78.594317	Longitude: -9.340864	Vul: 13.89
Timestamp: 2016-07-17T23:00:07.001Z	BatteryV: 12.87	Latitude: 78.597306	Longitude: -9.304909	Vul: 13.89
Timestamp: 2016-07-17T22:30:37.001Z	BatteryV: 12.90	Latitude: 78.600211	Longitude: -9.266304	Vul: 13.89
Timestamp: 2016-07-17T22:00:06.001Z	BatteryV: 12.90	Latitude: 78.603219	Longitude: -9.223219	Vul: 13.89
Timestamp: 2016-07-17T21:30:06.001Z	BatteryV: 12.90	Latitude: 78.606381	Longitude: -9.178778	Vul: 13.89
Timestamp: 2016-07-17T21:00:06.001Z	BatteryV: 12.90	Latitude: 78.609658	Longitude: -9.132851	Vul: 13.89
Timestamp: 2016-07-17T20:30:06.001Z	BatteryV: 12.90	Latitude: 78.613190	Longitude: -9.086579	Vul: 13.89
Timestamp: 2016-07-17T20:00:37.001Z	BatteryV: 12.93	Latitude: 78.616717	Longitude: -9.040448	Vul: 13.89
Timestamp: 2016-07-17T19:30:05.001Z	BatteryV: 12.93	Latitude: 78.620429	Longitude: -8.992653	Vul: 13.89
Timestamp: 2016-07-17T19:00:05.001Z	BatteryV: 12.90	Latitude: 78.624192	Longitude: -8.946534	Vul: 13.89
Timestamp: 2016-07-17T18:30:09.001Z	BatteryV: 12.90	Latitude: 78.628045	Longitude: -8.902458	Vul: 13.89
Timestamp: 2016-07-17T18:00:37.001Z	BatteryV: 12.90	Latitude: 78.631910	Longitude: -8.860192	Vul: 13.89
Timestamp: 2016-07-17T17:30:09.001Z	BatteryV: 12.87	Latitude: 78.635782	Longitude: -8.818733	Vul: 13.92
Timestamp: 2016-07-17T17:00:35.001Z	BatteryV: 12.93	Latitude: 78.639110	Longitude: -8.781056	Vul: 13.89
Timestamp: 2016-07-17T16:30:08.001Z	BatteryV: 12.96	Latitude: 78.642099	Longitude: -8.745472	Vul: 13.89
Timestamp: 2016-07-17T16:00:36.001Z	BatteryV: 12.96	Latitude: 78.644480	Longitude: -8.713402	Vul: 13.89
Timestamp: 2016-07-17T15:30:08.001Z	BatteryV: 12.96	Latitude: 78.646394	Longitude: -8.681760	Vul: 13.89
Timestamp: 2016-07-17T15:00:09.001Z	BatteryV: 13.02	Latitude: 78.647661	Longitude: -8.651846	Vul: 13.89
Timestamp: 2016-07-17T14:30:07.001Z	BatteryV: 13.05	Latitude: 78.648358	Longitude: -8.622938	Vul: 13.89
Timestamp: 2016-07-17T14:00:07.001Z	BatteryV: 13.08	Latitude: 78.648570	Longitude: -8.593965	Vul: 13.89
Timestamp: 2016-07-17T13:30:36.001Z	BatteryV: 13.05	Latitude: 78.648499	Longitude: -8.565120	Vul: 13.89
Timestamp: 2016-07-17T13:00:07.001Z	BatteryV: 13.08	Latitude: 78.648275	Longitude: -8.533798	Vul: 13.89
Timestamp: 2016-07-17T12:30:08.001Z	BatteryV: 13.08	Latitude: 78.647789	Longitude: -8.502483	Vul: 13.89
Timestamp: 2016-07-17T12:00:06.001Z	BatteryV: 13.11	Latitude: 78.647149	Longitude: -8.469651	Vul: 13.89
Timestamp: 2016-07-17T11:30:36.001Z	BatteryV: 13.11	Latitude: 78.646496	Longitude: -8.436064	Vul: 13.89
Timestamp: 2016-07-17T11:00:08.001Z	BatteryV: 13.08	Latitude: 78.645837	Longitude: -8.400333	Vul: 13.89
Timestamp: 2016-07-17T10:30:06.001Z	BatteryV: 13.08	Latitude: 78.645325	Longitude: -8.363686	Vul: 13.89
Timestamp: 2016-07-17T10:00:06.001Z	BatteryV: 13.02	Latitude: 78.644954	Longitude: -8.326438	Vul: 13.89
Timestamp: 2016-07-17T09:30:05.001Z	BatteryV: 13.02	Latitude: 78.644691	Longitude: -8.288384	Vul: 13.89
Timestamp: 2016-07-17T09:00:05.001Z	BatteryV: 13.05	Latitude: 78.645024	Longitude: -8.248730	Vul: 13.89
Timestamp: 2016-07-17T08:30:36.001Z	BatteryV: 13.05	Latitude: 78.645600	Longitude: -8.209440	Vul: 13.89
Timestamp: 2016-07-17T08:00:05.001Z	BatteryV: 13.08	Latitude: 78.646554	Longitude: -8.168096	Vul: 13.89
Timestamp: 2016-07-17T07:30:09.001Z	BatteryV: 13.11	Latitude: 78.647808	Longitude: -8.127098	Vul: 13.89
Timestamp: 2016-07-17T07:00:09.001Z	BatteryV: 13.08	Latitude: 78.649658	Longitude: -8.086118	Vul: 13.89
Timestamp: 2016-07-17T06:30:08.001Z	BatteryV: 13.05	Latitude: 78.651814	Longitude: -8.045453	Vul: 13.89
Timestamp: 2016-07-17T06:02:23.001Z	BatteryV: 12.99	Latitude: 78.654048	Longitude: -8.009517	Vul: 13.89
Timestamp: 2016-07-17T05:30:10.001Z	BatteryV: 12.99	Latitude: 78.656915	Longitude: -7.969485	Vul: 13.92
Timestamp: 2016-07-17T05:00:08.001Z	BatteryV: 12.96	Latitude: 78.659744	Longitude: -7.934406	Vul: 13.89
Timestamp: 2016-07-17T04:01:53.001Z	BatteryV: 12.93	Latitude: 78.665651	Longitude: -7.873581	Vul: 13.92
Timestamp: 2016-07-17T03:30:07.001Z	BatteryV: 12.96	Latitude: 78.668813	Longitude: -7.844346	Vul: 13.92
Timestamp: 2016-07-17T03:00:36.001Z	BatteryV: 12.93	Latitude: 78.671571	Longitude: -7.819379	Vul: 13.95
Timestamp: 2016-07-17T02:30:07.001Z	BatteryV: 12.96	Latitude: 78.674150	Longitude: -7.795462	Vul: 13.92
Timestamp: 2016-07-17T02:00:36.001Z	BatteryV: 12.93	Latitude: 78.676416	Longitude: -7.773978	Vul: 13.92
Timestamp: 2016-07-17T01:30:06.001Z	BatteryV: 12.93	Latitude: 78.678458	Longitude: -7.753280	Vul: 13.92
Timestamp: 2016-07-17T01:00:36.001Z	BatteryV: 12.93	Latitude: 78.680262	Longitude: -7.734086	Vul: 13.92
Timestamp: 2016-07-17T00:30:08.001Z	BatteryV: 12.93	Latitude: 78.681946	Longitude: -7.715021	Vul: 13.92
Timestamp: 2016-07-17T00:00:05.001Z	BatteryV: 12.96	Latitude: 78.683526	Longitude: -7.696314	Vul: 13.95
Timestamp: 2016-07-16T23:30:05.001Z	BatteryV: 12.96	Latitude: 78.685139	Longitude: -7.677331	Vul: 13.92
Timestamp: 2016-07-16T23:00:36.001Z	BatteryV: 12.99	Latitude: 78.686835	Longitude: -7.658035	Vul: 13.92
Timestamp: 2016-07-16T22:30:05.001Z	BatteryV: 12.99	Latitude: 78.688742	Longitude: -7.637555	Vul: 13.95
Timestamp: 2016-07-16T22:00:09.001Z	BatteryV: 13.02	Latitude: 78.690720	Longitude: -7.616403	Vul: 13.92
Timestamp: 2016-07-16T21:30:09.001Z	BatteryV: 13.08	Latitude: 78.692781	Longitude: -7.594528	Vul: 13.92
Timestamp: 2016-07-16T21:00:36.001Z	BatteryV: 13.02	Latitude: 78.694982	Longitude: -7.571814	Vul: 13.92
Timestamp: 2016-07-16T20:30:08.001Z	BatteryV: 13.02	Latitude: 78.697510	Longitude: -7.547251	Vul: 13.92
Timestamp: 2016-07-16T20:00:08.001Z	BatteryV: 13.02	Latitude: 78.700416	Longitude: -7.522522	Vul: 13.92
Timestamp: 2016-07-16T19:30:09.001Z	BatteryV: 13.02	Latitude: 78.703878	Longitude: -7.496762	Vul: 13.92
Timestamp: 2016-07-16T19:00:08.001Z	BatteryV: 13.05	Latitude: 78.708032	Longitude: -7.471725	Vul: 13.92
Timestamp: 2016-07-16T18:30:07.001Z	BatteryV: 13.05	Latitude: 78.712723	Longitude: -7.447283	Vul: 13.92
Timestamp: 2016-07-16T18:00:36.001Z	BatteryV: 13.05	Latitude: 78.717766	Longitude: -7.424736	Vul: 13.92
Timestamp: 2016-07-16T17:30:07.001Z	BatteryV: 13.05	Latitude: 78.723238	Longitude: -7.403053	Vul: 13.92
Timestamp: 2016-07-16T17:00:07.001Z	BatteryV: 13.11	Latitude: 78.728877	Longitude: -7.383642	Vul: 13.92
Timestamp: 2016-07-16T16:30:37.001Z	BatteryV: 13.05	Latitude: 78.734458	Longitude: -7.366163	Vul: 13.92
Timestamp: 2016-07-16T16:00:06.001Z	BatteryV: 13.05	Latitude: 78.740243	Longitude: -7.349971	Vul: 13.92
Timestamp: 2016-07-16T15:30:06.001Z	BatteryV: 13.05	Latitude: 78.746010	Longitude: -7.336352	Vul: 13.95
Timestamp: 2016-07-16T15:00:06.001Z	BatteryV: 13.08	Latitude: 78.751834	Longitude: -7.325222	Vul: 13.92
Timestamp: 2016-07-16T14:30:06.001Z	BatteryV: 13.05	Latitude: 78.757581	Longitude: -7.316998	Vul: 13.92
Timestamp: 2016-07-16T14:00:37.001Z	BatteryV: 13.05	Latitude: 78.763072	Longitude: -7.311552	Vul: 13.92
Timestamp: 2016-07-16T13:30:09.001Z	BatteryV: 13.05	Latitude: 78.768416	Longitude: -7.308038	Vul: 13.92
Timestamp: 2016-07-16T13:00:09.001Z	BatteryV: 13.02	Latitude: 78.773312	Longitude: -7.305798	Vul: 13.95
Timestamp: 2016-07-16T12:30:36.001Z	BatteryV: 13.02	Latitude: 78.777747	Longitude: -7.304147	Vul: 13.92
Timestamp: 2016-07-16T12:00:09.001Z	BatteryV: 13.02	Latitude: 78.782010	Longitude: -7.302317	Vul: 13.92
Timestamp: 2016-07-16T11:30:09.001Z	BatteryV: 13.02	Latitude: 78.785958	Longitude: -7.299450	Vul: 13.95
Timestamp: 2016-07-16T11:00:08.001Z	BatteryV: 12.99	Latitude: 78.789664	Longitude: -7.295302	Vul: 13.95
Timestamp: 2016-07-16T10:30:08.001Z	BatteryV: 12.99	Latitude: 78.793254	Longitude: -7.288896	Vul: 13.95
Timestamp: 2016-07-16T10:00:36.001Z	BatteryV: 13.02	Latitude: 78.796787	Longitude: -7.280806	Vul: 13.95
Timestamp: 2016-07-16T09:30:08.001Z	BatteryV: 12.99	Latitude: 78.800531	Longitude: -7.270432	Vul: 13.95
Timestamp: 2016-07-16T09:00:08.001Z	BatteryV: 12.99	Latitude: 78.804518	Longitude: -7.258829	Vul: 13.95
Timestamp: 2016-07-16T08:30:07.001Z	BatteryV: 12.99	Latitude: 78.808736	Longitude: -7.245722	Vul: 13.95
Timestamp: 2016-07-16T08:00:07.001Z	BatteryV: 12.96	Latitude: 78.813350	Longitude: -7.231642	Vul: 13.95
Timestamp: 2016-07-16T07:30:07.001Z	BatteryV: 13.02	Latitude: 78.818330	Longitude: -7.216448	Vul: 13.95
Timestamp: 2016-07-16T07:00:36.001Z	BatteryV: 12.96	Latitude: 78.823750	Longitude: -7.200998	Vul: 13.95
Timestamp: 2016-07-16T06:30:06.001Z	BatteryV: 12.99	Latitude: 78.829888	Longitude: -7.184826	Vul: 13.98
Timestamp: 2016-07-16T06:00:07.001Z	BatteryV: 12.96	Latitude: 78.836429	Longitude: -7.169741	Vul: 13.95
Timestamp: 2016-07-16T05:30:06.001Z	BatteryV: 12.99	Latitude: 78.843450	Longitude: -7.155738	Vul: 13.95
Timestamp: 2016-07-16T05:00:37.001Z	BatteryV: 12.96	Latitude: 78.850733	Longitude: -7.143949	Vul: 13.95
Timestamp: 2016-07-16T04:30:06.001Z	BatteryV: 12.96	Latitude: 78.858528	Longitude: -7.134195	Vul: 13.98
Timestamp: 2016-07-16T04:00:06.001Z	BatteryV: 12.99	Latitude: 78.866317	Longitude: -7.127142	Vul: 13.98
Timestamp: 2016-07-16T03:30:05.001Z	BatteryV: 12.99	Latitude: 78.874112	Longitude: -7.123386	Vul: 13.95
Timestamp: 2016-07-16T03:00:36.001Z	BatteryV: 13.05	Latitude: 78.881747	Longitude: -7.122957	Vul: 13.98
Timestamp: 2016-07-16T02:30:07.001Z	BatteryV: 13.05	Latitude: 78.889453	Longitude: -7.124800	Vul: 13.95
Timestamp: 2016-07-16T02:00:17.001Z	BatteryV: 13.05	Latitude: 78.896870	Longitude: -7.129555	Vul: 13.95
Timestamp: 2016-07-16T01:30:10.001Z	BatteryV: 13.02	Latitude: 78.904045	Longitude: -7.136077	Vul: 13.95
Timestamp: 2016-07-16T01:00:08.001Z	BatteryV: 13.05	Latitude: 78.910746	Longitude: -7.144403	Vul: 13.95
Timestamp: 2016-07-16T00:30:36.001Z	BatteryV: 13.02	Latitude: 78.916845	Longitude: -7.152781	Vul: 13.95
Timestamp: 2016-07-16T00:00:08.001Z	BatteryV: 12.99	Latitude: 78.922630	Longitude: -7.161357	Vul: 13.95
Timestamp: 2016-07-15T23:30:08.001Z	BatteryV: 13.05	Latitude: 78.927917	Longitude: -7.168986	Vul: 13.98
Timestamp: 2016-07-15T23:00:07.001Z	BatteryV: 13.08	Latitude: 78.932896	Longitude: -7.175149	Vul: 13.98
Timestamp: 2016-07-15T22:30:07.001Z	BatteryV: 13.08	Latitude: 78.937574	Longitude: -7.179821	Vul: 13.95
Timestamp: 2016-07-15T22:00:36.001Z	BatteryV: 13.05	Latitude: 78.942010	Longitude: -7.182470	Vul: 13.95
Timestamp: 2016-07-15T21:30:07.001Z	BatteryV: 13.08	Latitude: 78.946534	Longitude: -7.183302	Vul: 13.95
Timestamp: 2016-07-15T21:00:07.001Z	BatteryV: 12.96	Latitude: 78.951053	Longitude: -7.182291	Vul: 13.95
Timestamp: 2016-07-15T20:30:07.001Z	BatteryV: 12.96	Latitude: 78.955699	Longitude: -7.179866	Vul: 13.98
Timestamp: 2016-07-15T20:00:06.001Z	BatteryV: 12.96	Latitude: 78.960589	Longitude: -7.175405	Vul: 13.98
Timestamp: 2016-07-15T19:30:06.001Z	BatteryV: 12.99	Latitude: 78.965830	Longitude: -7.169894	Vul: 13.98
Timestamp: 2016-07-15T19:00:06.001Z	BatteryV: 13.02	Latitude: 78.971430	Longitude: -7.163091	Vul: 13.98
Timestamp: 2016-07-15T18:30:36.001Z	BatteryV: 13.02	Latitude: 78.977382	Longitude: -7.155411	Vul: 13.98
Timestamp: 2016-07-15T18:00:06.001Z	BatteryV: 13.02	Latitude: 78.983917	Longitude: -7.147059	Vul: 13.98
Timestamp: 2016-07-15T17:30:05.001Z	BatteryV: 13.08	Latitude: 78.990739	Longitude: -7.138586	Vul: 13.98
Timestamp: 2016-07-15T17:00:36.001Z	BatteryV: 13.08	Latitude: 78.997760	Longitude: -7.130861	Vul: 13.98
Timestamp: 2016-07-15T16:30:06.001Z	BatteryV: 13.11	Latitude: 79.005318	Longitude: -7.123776	Vul: 13.95
Timestamp: 2016-07-15T16:00:09.001Z	BatteryV: 13.11	Latitude: 79.012986	Longitude: -7.118131	Vul: 13.95
Timestamp: 2016-07-15T15:30:09.001Z	BatteryV: 13.11	Latitude: 79.020755	Longitude: -7.114221	Vul: 13.95
Timestamp: 2016-07-15T15:00:36.001Z	BatteryV: 13.14	Latitude: 79.028378	Longitude: -7.111750	Vul: 13.95
Timestamp: 2016-07-15T14:30:08.001Z	BatteryV: 13.11	Latitude: 79.036090	Longitude: -7.110566	Vul: 13.95
Timestamp: 2016-07-15T14:00:08.001Z	BatteryV: 13.14	Latitude: 79.043450	Longitude: -7.111174	Vul: 13.95
Timestamp: 2016-07-15T13:30:08.001Z	BatteryV: 13.14	Latitude: 79.050470	Longitude: -7.114624	Vul: 13.95
Timestamp: 2016-07-15T13:00:37.001Z	BatteryV: 13.17	Latitude: 79.056941	Longitude: -7.119578	Vul: 13.95
Timestamp: 2016-07-15T12:30:08.001Z	BatteryV: 13.14	Latitude: 79.063200	Longitude: -7.125459	Vul: 13.95
Timestamp: 2016-07-15T12:00:07.001Z	BatteryV: 13.14	Latitude: 79.068877	Longitude: -7.131635	Vul: 13.95
Timestamp: 2016-07-15T11:30:07.001Z	BatteryV: 13.14	Latitude: 79.074106	Longitude: -7.138208	Vul: 13.95
Timestamp: 2016-07-15T11:00:07.001Z	BatteryV: 13.08	Latitude: 79.078918	Longitude: -7.144941	Vul: 13.95
Timestamp: 2016-07-15T10:30:07.001Z	BatteryV: 13.08	Latitude: 79.083366	Longitude: -7.150963	Vul: 13.98
Timestamp: 2016-07-15T10:00:36.001Z	BatteryV: 13.08	Latitude: 79.087469	Longitude: -7.155686	Vul: 13.98
Timestamp: 2016-07-15T09:30:06.001Z	BatteryV: 13.08	Latitude: 79.091475	Longitude: -7.158810	Vul: 13.98
Timestamp: 2016-07-15T09:00:06.001Z	BatteryV: 13.11	Latitude: 79.095238	Longitude: -7.160160	Vul: 13.98
Timestamp: 2016-07-15T08:30:06.001Z	BatteryV: 13.11	Latitude: 79.099078	Longitude: -7.160115	Vul: 13.98
Timestamp: 2016-07-15T08:00:06.001Z	BatteryV: 13.11	Latitude: 79.102906	Longitude: -7.158266	Vul: 13.98
Timestamp: 2016-07-15T07:30:05.001Z	BatteryV: 13.11	Latitude: 79.106848	Longitude: -7.155130	Vul: 13.98
Timestamp: 2016-07-15T07:00:36.001Z	BatteryV: 13.08	Latitude: 79.110944	Longitude: -7.150835	Vul: 13.98
Timestamp: 2016-07-15T06:30:09.001Z	BatteryV: 13.08	Latitude: 79.115424	Longitude: -7.145613	Vul: 13.98
Timestamp: 2016-07-15T06:00:09.001Z	BatteryV: 13.08	Latitude: 79.120160	Longitude: -7.140429	Vul: 13.98
Timestamp: 2016-07-15T05:30:09.001Z	BatteryV: 13.08	Latitude: 79.125190	Longitude: -7.135206	Vul: 13.98
Timestamp: 2016-07-15T05:00:36.001Z	BatteryV: 13.08	Latitude: 79.130432	Longitude: -7.130253	Vul: 13.98
Timestamp: 2016-07-15T04:30:08.001Z	BatteryV: 13.08	Latitude: 79.136096	Longitude: -7.125856	Vul: 13.98
Timestamp: 2016-07-15T04:00:08.001Z	BatteryV: 13.05	Latitude: 79.141907	Longitude: -7.122605	Vul: 13.98
Timestamp: 2016-07-15T03:30:08.001Z	BatteryV: 13.08	Latitude: 79.147853	Longitude: -7.121267	Vul: 13.98
Timestamp: 2016-07-15T03:00:08.001Z	BatteryV: 13.05	Latitude: 79.153894	Longitude: -7.122234	Vul: 13.98
Timestamp: 2016-07-15T02:30:07.001Z	BatteryV: 13.08	Latitude: 79.159981	Longitude: -7.126202	Vul: 13.98
Timestamp: 2016-07-15T02:00:36.001Z	BatteryV: 13.05	Latitude: 79.165798	Longitude: -7.133094	Vul: 13.98
Timestamp: 2016-07-15T01:30:07.001Z	BatteryV: 12.99	Latitude: 79.171533	Longitude: -7.143206	Vul: 14.01
Timestamp: 2016-07-15T01:00:07.001Z	BatteryV: 13.02	Latitude: 79.176800	Longitude: -7.155526	Vul: 14.01
Timestamp: 2016-07-15T00:30:07.001Z	BatteryV: 12.99	Latitude: 79.181696	Longitude: -7.169894	Vul: 14.01
Timestamp: 2016-07-15T00:00:37.001Z	BatteryV: 13.02	Latitude: 79.186099	Longitude: -7.185446	Vul: 14.01
Timestamp: 2016-07-14T23:30:06.001Z	BatteryV: 13.08	Latitude: 79.190259	Longitude: -7.202656	Vul: 14.01
Timestamp: 2016-07-14T23:00:06.001Z	BatteryV: 13.05	Latitude: 79.193939	Longitude: -7.220122	Vul: 14.01
Timestamp: 2016-07-14T22:30:06.001Z	BatteryV: 13.08	Latitude: 79.197190	Longitude: -7.236736	Vul: 13.98
Timestamp: 2016-07-14T22:00:06.001Z	BatteryV: 13.08	Latitude: 79.200070	Longitude: -7.252678	Vul: 14.01
Timestamp: 2016-07-14T21:30:36.001Z	BatteryV: 13.11	Latitude: 79.202522	Longitude: -7.267238	Vul: 14.01
Timestamp: 2016-07-14T21:00:05.001Z	BatteryV: 13.14	Latitude: 79.204838	Longitude: -7.280467	Vul: 13.98
Timestamp: 2016-07-14T20:30:05.001Z	BatteryV: 13.14	Latitude: 79.207053	Longitude: -7.290848	Vul: 13.98
Timestamp: 2016-07-14T20:00:05.001Z	BatteryV: 13.14	Latitude: 79.209357	Longitude: -7.299104	Vul: 13.98
Timestamp: 2016-07-14T19:30:09.001Z	BatteryV: 13.17	Latitude: 79.211853	Longitude: -7.304224	Vul: 13.98
Timestamp: 2016-07-14T19:00:09.001Z	BatteryV: 13.17	Latitude: 79.214694	Longitude: -7.307002	Vul: 13.98
Timestamp: 2016-07-14T18:30:08.001Z	BatteryV: 13.14	Latitude: 79.217914	Longitude: -7.307411	Vul: 13.95
Timestamp: 2016-07-14T18:00:36.001Z	BatteryV: 13.11	Latitude: 79.221517	Longitude: -7.307091	Vul: 13.98
Timestamp: 2016-07-14T17:30:08.001Z	BatteryV: 13.11	Latitude: 79.225766	Longitude: -7.306406	Vul: 13.98
Timestamp: 2016-07-14T17:00:08.001Z	BatteryV: 13.14	Latitude: 79.230451	Longitude: -7.306477	Vul: 13.98
Timestamp: 2016-07-14T16:30:09.001Z	BatteryV: 13.14	Latitude: 79.235565	Longitude: -7.307072	Vul: 13.98
Timestamp: 2016-07-14T16:00:36.001Z	BatteryV: 13.14	Latitude: 79.241024	Longitude: -7.308787	Vul: 13.98
Timestamp: 2016-07-14T15:30:07.001Z	BatteryV: 13.14	Latitude: 79.246899	Longitude: -7.312211	Vul: 13.98
Timestamp: 2016-07-14T15:00:07.001Z	BatteryV: 13.11	Latitude: 79.252986	Longitude: -7.317382	Vul: 13.98
Timestamp: 2016-07-14T14:30:07.001Z	BatteryV: 13.14	Latitude: 79.259302	Longitude: -7.324819	Vul: 13.98
Timestamp: 2016-07-14T14:00:07.001Z	BatteryV: 13.14	Latitude: 79.265549	Longitude: -7.335046	Vul: 13.98
Timestamp: 2016-07-14T13:30:36.001Z	BatteryV: 13.17	Latitude: 79.271539	Longitude: -7.347738	Vul: 13.98
Timestamp: 2016-07-14T13:00:06.001Z	BatteryV: 13.17	Latitude: 79.277498	Longitude: -7.362906	Vul: 13.98
Timestamp: 2016-07-14T12:30:06.001Z	BatteryV: 13.11	Latitude: 79.282950	Longitude: -7.378976	Vul: 13.98
Timestamp: 2016-07-14T12:00:06.001Z	BatteryV: 13.14	Latitude: 79.287981	Longitude: -7.396525	Vul: 14.01
Timestamp: 2016-07-14T11:30:06.001Z	BatteryV: 13.14	Latitude: 79.292602	Longitude: -7.414771	Vul: 13.98
Timestamp: 2016-07-14T11:00:36.001Z	BatteryV: 13.11	Latitude: 79.296762	Longitude: -7.433350	Vul: 14.01
Timestamp: 2016-07-14T10:30:05.001Z	BatteryV: 13.08	Latitude: 79.300640	Longitude: -7.451962	Vul: 14.01
Timestamp: 2016-07-14T10:00:09.001Z	BatteryV: 13.14	Latitude: 79.304160	Longitude: -7.469229	Vul: 14.01
Timestamp: 2016-07-14T09:30:09.001Z	BatteryV: 13.14	Latitude: 79.307398	Longitude: -7.484250	Vul: 14.01
Timestamp: 2016-07-14T09:00:09.001Z	BatteryV: 13.14	Latitude: 79.310560	Longitude: -7.496659	Vul: 14.01
Timestamp: 2016-07-14T08:30:08.001Z	BatteryV: 13.11	Latitude: 79.313843	Longitude: -7.506112	Vul: 14.01
Timestamp: 2016-07-14T08:00:36.001Z	BatteryV: 13.11	Latitude: 79.317280	Longitude: -7.513254	Vul: 14.01
Timestamp: 2016-07-14T07:30:08.001Z	BatteryV: 13.11	Latitude: 79.321152	Longitude: -7.518643	Vul: 14.01
Timestamp: 2016-07-14T07:00:08.001Z	BatteryV: 13.11	Latitude: 79.325280	Longitude: -7.523021	Vul: 14.01
Timestamp: 2016-07-14T06:30:08.001Z	BatteryV: 13.14	Latitude: 79.329734	Longitude: -7.527034	Vul: 14.04
Timestamp: 2016-07-14T06:00:36.001Z	BatteryV: 13.08	Latitude: 79.334304	Longitude: -7.530765	Vul: 14.01
Timestamp: 2016-07-14T05:30:07.001Z	BatteryV: 13.05	Latitude: 79.339245	Longitude: -7.534336	Vul: 14.04
Timestamp: 2016-07-14T05:00:07.001Z	BatteryV: 13.08	Latitude: 79.344301	Longitude: -7.537728	Vul: 14.04
Timestamp: 2016-07-14T04:30:36.001Z	BatteryV: 13.05	Latitude: 79.349568	Longitude: -7.540704	Vul: 14.01
Timestamp: 2016-07-14T04:00:06.001Z	BatteryV: 13.05	Latitude: 79.355283	Longitude: -7.544166	Vul: 14.04
Timestamp: 2016-07-14T03:30:06.001Z	BatteryV: 13.11	Latitude: 79.361203	Longitude: -7.547910	Vul: 14.04
Timestamp: 2016-07-14T03:00:06.001Z	BatteryV: 13.05	Latitude: 79.367302	Longitude: -7.551635	Vul: 14.04
Timestamp: 2016-07-14T02:30:09.001Z	BatteryV: 13.05	Latitude: 79.373510	Longitude: -7.555712	Vul: 14.04
Timestamp: 2016-07-14T02:00:37.001Z	BatteryV: 13.02	Latitude: 79.379667	Longitude: -7.559904	Vul: 14.04
Timestamp: 2016-07-14T01:30:05.001Z	BatteryV: 13.02	Latitude: 79.385965	Longitude: -7.564461	Vul: 14.04
Timestamp: 2016-07-14T01:00:05.001Z	BatteryV: 13.02	Latitude: 79.392070	Longitude: -7.569402	Vul: 14.04
Timestamp: 2016-07-14T00:30:09.001Z	BatteryV: 13.05	Latitude: 79.398163	Longitude: -7.575149	Vul: 14.04
Timestamp: 2016-07-14T00:00:36.001Z	BatteryV: 13.05	Latitude: 79.404115	Longitude: -7.582579	Vul: 14.07
Timestamp: 2016-07-13T23:30:09.001Z	BatteryV: 13.05	Latitude: 79.410298	Longitude: -7.591347	Vul: 14.04
Timestamp: 2016-07-13T23:00:08.001Z	BatteryV: 13.08	Latitude: 79.416064	Longitude: -7.601792	Vul: 14.04
Timestamp: 2016-07-13T22:30:08.001Z	BatteryV: 13.05	Latitude: 79.421498	Longitude: -7.613440	Vul: 14.04
Timestamp: 2016-07-13T22:00:36.001Z	BatteryV: 13.08	Latitude: 79.426330	Longitude: -7.624998	Vul: 14.04
Timestamp: 2016-07-13T21:30:08.001Z	BatteryV: 13.08	Latitude: 79.430899	Longitude: -7.635379	Vul: 14.04
Timestamp: 2016-07-13T21:00:09.001Z	BatteryV: 13.11	Latitude: 79.435219	Longitude: -7.643533	Vul: 14.04
Timestamp: 2016-07-13T20:30:07.001Z	BatteryV: 13.08	Latitude: 79.439443	Longitude: -7.649664	Vul: 14.04
Timestamp: 2016-07-13T20:00:07.001Z	BatteryV: 13.08	Latitude: 79.443661	Longitude: -7.653485	Vul: 14.07
Timestamp: 2016-07-13T19:30:07.001Z	BatteryV: 13.11	Latitude: 79.447917	Longitude: -7.655104	Vul: 14.04
Timestamp: 2016-07-13T19:00:37.001Z	BatteryV: 13.11	Latitude: 79.452218	Longitude: -7.654778	Vul: 14.04
Timestamp: 2016-07-13T18:30:06.001Z	BatteryV: 13.08	Latitude: 79.456896	Longitude: -7.652890	Vul: 14.07
Timestamp: 2016-07-13T18:00:06.001Z	BatteryV: 13.08	Latitude: 79.461722	Longitude: -7.649619	Vul: 14.07
Timestamp: 2016-07-13T17:30:36.001Z	BatteryV: 13.08	Latitude: 79.466688	Longitude: -7.645210	Vul: 14.07
Timestamp: 2016-07-13T17:00:06.001Z	BatteryV: 13.11	Latitude: 79.472102	Longitude: -7.639507	Vul: 14.07
Timestamp: 2016-07-13T16:30:06.001Z	BatteryV: 13.05	Latitude: 79.477594	Longitude: -7.632570	Vul: 14.04
Timestamp: 2016-07-13T16:00:05.001Z	BatteryV: 13.05	Latitude: 79.483309	Longitude: -7.624512	Vul: 14.07
Timestamp: 2016-07-13T15:30:05.001Z	BatteryV: 13.11	Latitude: 79.489306	Longitude: -7.615245	Vul: 14.07
Timestamp: 2016-07-13T15:00:36.001Z	BatteryV: 13.08	Latitude: 79.495590	Longitude: -7.605427	Vul: 14.07
Timestamp: 2016-07-13T14:30:09.001Z	BatteryV: 13.11	Latitude: 79.502464	Longitude: -7.595136	Vul: 14.07
Timestamp: 2016-07-13T14:00:09.001Z	BatteryV: 13.08	Latitude: 79.509645	Longitude: -7.585702	Vul: 14.07
Timestamp: 2016-07-13T13:30:36.001Z	BatteryV: 13.08	Latitude: 79.517075	Longitude: -7.577254	Vul: 14.07
Timestamp: 2016-07-13T13:00:08.001Z	BatteryV: 13.11	Latitude: 79.524768	Longitude: -7.571046	Vul: 14.07
Timestamp: 2016-07-13T12:30:08.001Z	BatteryV: 13.14	Latitude: 79.532032	Longitude: -7.567270	Vul: 14.07
Timestamp: 2016-07-13T12:00:08.001Z	BatteryV: 13.11	Latitude: 79.538982	Longitude: -7.565286	Vul: 14.07
Timestamp: 2016-07-13T11:30:09.001Z	BatteryV: 13.08	Latitude: 79.545568	Longitude: -7.565088	Vul: 14.07
Timestamp: 2016-07-13T11:00:36.001Z	BatteryV: 13.11	Latitude: 79.551622	Longitude: -7.565542	Vul: 14.07
Timestamp: 2016-07-13T10:30:07.001Z	BatteryV: 13.08	Latitude: 79.557408	Longitude: -7.565485	Vul: 14.07
Timestamp: 2016-07-13T10:00:07.001Z	BatteryV: 13.08	Latitude: 79.562611	Longitude: -7.564493	Vul: 14.10
Timestamp: 2016-07-13T09:30:07.001Z	BatteryV: 13.05	Latitude: 79.567475	Longitude: -7.561523	Vul: 14.10
Timestamp: 2016-07-13T09:00:07.001Z	BatteryV: 13.11	Latitude: 79.572122	Longitude: -7.557050	Vul: 14.07
Timestamp: 2016-07-13T08:30:06.001Z	BatteryV: 13.08	Latitude: 79.576557	Longitude: -7.551418	Vul: 14.10
Timestamp: 2016-07-13T08:00:36.001Z	BatteryV: 13.08	Latitude: 79.580531	Longitude: -7.545248	Vul: 14.07
Timestamp: 2016-07-13T07:30:06.001Z	BatteryV: 13.11	Latitude: 79.584422	Longitude: -7.537530	Vul: 14.10
Timestamp: 2016-07-13T07:00:06.001Z	BatteryV: 13.08	Latitude: 79.588077	Longitude: -7.527910	Vul: 14.10
Timestamp: 2016-07-13T06:30:06.001Z	BatteryV: 13.11	Latitude: 79.591712	Longitude: -7.515712	Vul: 14.10
Timestamp: 2016-07-13T06:00:36.001Z	BatteryV: 13.11	Latitude: 79.595309	Longitude: -7.501427	Vul: 14.10
Timestamp: 2016-07-13T05:30:05.001Z	BatteryV: 13.11	Latitude: 79.599040	Longitude: -7.484282	Vul: 14.10
Timestamp: 2016-07-13T05:00:09.001Z	BatteryV: 13.11	Latitude: 79.602854	Longitude: -7.465920	Vul: 14.10
Timestamp: 2016-07-13T04:30:36.001Z	BatteryV: 13.08	Latitude: 79.606816	Longitude: -7.445613	Vul: 14.10
Timestamp: 2016-07-13T04:00:12.001Z	BatteryV: 13.11	Latitude: 79.611213	Longitude: -7.423264	Vul: 14.10
Timestamp: 2016-07-13T03:30:08.001Z	BatteryV: 13.11	Latitude: 79.616218	Longitude: -7.400205	Vul: 14.10
Timestamp: 2016-07-13T03:00:08.001Z	BatteryV: 13.11	Latitude: 79.621709	Longitude: -7.377146	Vul: 14.10
Timestamp: 2016-07-13T02:30:08.001Z	BatteryV: 13.11	Latitude: 79.627693	Longitude: -7.354950	Vul: 14.10
Timestamp: 2016-07-13T02:00:36.001Z	BatteryV: 13.11	Latitude: 79.633850	Longitude: -7.334778	Vul: 14.10
Timestamp: 2016-07-13T01:30:07.001Z	BatteryV: 13.11	Latitude: 79.640448	Longitude: -7.316378	Vul: 14.10
Timestamp: 2016-07-13T01:00:07.001Z	BatteryV: 13.08	Latitude: 79.647098	Longitude: -7.300269	Vul: 14.10
Timestamp: 2016-07-13T00:30:07.001Z	BatteryV: 13.11	Latitude: 79.653709	Longitude: -7.286925	Vul: 14.10
Timestamp: 2016-07-13T00:00:37.001Z	BatteryV: 13.08	Latitude: 79.660013	Longitude: -7.276499	Vul: 14.10
Timestamp: 2016-07-12T23:30:06.001Z	BatteryV: 13.08	Latitude: 79.666176	Longitude: -7.268646	Vul: 14.10
Timestamp: 2016-07-12T23:00:06.001Z	BatteryV: 13.11	Latitude: 79.671680	Longitude: -7.262714	Vul: 14.10
Timestamp: 2016-07-12T22:30:06.001Z	BatteryV: 13.11	Latitude: 79.676678	Longitude: -7.258080	Vul: 14.13
Timestamp: 2016-07-12T22:00:36.001Z	BatteryV: 13.11	Latitude: 79.681210	Longitude: -7.253920	Vul: 14.10
Timestamp: 2016-07-12T21:30:07.001Z	BatteryV: 13.11	Latitude: 79.685446	Longitude: -7.249728	Vul: 14.13
Timestamp: 2016-07-12T21:00:05.001Z	BatteryV: 13.08	Latitude: 79.689101	Longitude: -7.244640	Vul: 14.13
Timestamp: 2016-07-12T20:30:05.001Z	BatteryV: 13.11	Latitude: 79.692250	Longitude: -7.237818	Vul: 14.10
Timestamp: 2016-07-12T20:00:09.001Z	BatteryV: 13.08	Latitude: 79.694893	Longitude: -7.229274	Vul: 14.13
Timestamp: 2016-07-12T19:30:36.001Z	BatteryV: 13.14	Latitude: 79.697094	Longitude: -7.217626	Vul: 14.10
Timestamp: 2016-07-12T19:00:09.001Z	BatteryV: 13.14	Latitude: 79.699123	Longitude: -7.201856	Vul: 14.13
Timestamp: 2016-07-12T18:30:08.001Z	BatteryV: 13.08	Latitude: 79.701005	Longitude: -7.184461	Vul: 14.13
Timestamp: 2016-07-12T18:00:08.001Z	BatteryV: 13.14	Latitude: 79.702950	Longitude: -7.165581	Vul: 14.13
Timestamp: 2016-07-12T17:30:36.001Z	BatteryV: 13.14	Latitude: 79.704819	Longitude: -7.144979	Vul: 14.13
Timestamp: 2016-07-12T17:00:08.001Z	BatteryV: 13.14	Latitude: 79.706918	Longitude: -7.120051	Vul: 14.13
Timestamp: 2016-07-12T16:30:07.001Z	BatteryV: 13.14	Latitude: 79.709472	Longitude: -7.092474	Vul: 14.13
Timestamp: 2016-07-12T16:00:07.001Z	BatteryV: 13.11	Latitude: 79.712429	Longitude: -7.063840	Vul: 14.13
Timestamp: 2016-07-12T15:30:07.001Z	BatteryV: 13.14	Latitude: 79.715872	Longitude: -7.035098	Vul: 14.13
Timestamp: 2016-07-12T15:00:36.001Z	BatteryV: 13.14	Latitude: 79.719718	Longitude: -7.007750	Vul: 14.13
Timestamp: 2016-07-12T14:30:07.001Z	BatteryV: 13.14	Latitude: 79.724128	Longitude: -6.981171	Vul: 14.13
Timestamp: 2016-07-12T14:00:08.001Z	BatteryV: 13.14	Latitude: 79.728800	Longitude: -6.956851	Vul: 14.13
Timestamp: 2016-07-12T13:30:06.001Z	BatteryV: 13.20	Latitude: 79.733542	Longitude: -6.933894	Vul: 14.13
Timestamp: 2016-07-12T13:00:36.001Z	BatteryV: 13.17	Latitude: 79.738054	Longitude: -6.912794	Vul: 14.13
Timestamp: 2016-07-12T12:30:06.001Z	BatteryV: 13.17	Latitude: 79.742477	Longitude: -6.892678	Vul: 14.13
Timestamp: 2016-07-12T12:00:06.001Z	BatteryV: 13.20	Latitude: 79.746221	Longitude: -6.872998	Vul: 14.13
Timestamp: 2016-07-12T11:30:05.001Z	BatteryV: 13.20	Latitude: 79.749094	Longitude: -6.852371	Vul: 14.13
Timestamp: 2016-07-12T11:00:09.001Z	BatteryV: 13.23	Latitude: 79.751418	Longitude: -6.833318	Vul: 14.13
Timestamp: 2016-07-12T10:30:09.001Z	BatteryV: 13.14	Latitude: 79.753408	Longitude: -6.815149	Vul: 14.13
Timestamp: 2016-07-12T10:00:36.001Z	BatteryV: 13.14	Latitude: 79.755072	Longitude: -6.798733	Vul: 14.13
Timestamp: 2016-07-12T09:30:10.001Z	BatteryV: 13.14	Latitude: 79.756493	Longitude: -6.782803	Vul: 14.13
Timestamp: 2016-07-12T09:00:08.001Z	BatteryV: 13.14	Latitude: 79.757696	Longitude: -6.767840	Vul: 14.13
Timestamp: 2016-07-12T08:30:08.001Z	BatteryV: 13.14	Latitude: 79.758669	Longitude: -6.751878	Vul: 14.16
Timestamp: 2016-07-12T08:00:08.001Z	BatteryV: 13.14	Latitude: 79.759520	Longitude: -6.734669	Vul: 14.13
Timestamp: 2016-07-12T07:30:08.001Z	BatteryV: 13.14	Latitude: 79.759859	Longitude: -6.716102	Vul: 14.13
Timestamp: 2016-07-12T07:00:36.001Z	BatteryV: 13.14	Latitude: 79.759718	Longitude: -6.695731	Vul: 14.16
Timestamp: 2016-07-12T06:30:07.001Z	BatteryV: 13.20	Latitude: 79.759283	Longitude: -6.672416	Vul: 14.16
Timestamp: 2016-07-12T06:00:07.001Z	BatteryV: 13.20	Latitude: 79.758656	Longitude: -6.647533	Vul: 14.13
Timestamp: 2016-07-12T05:30:36.001Z	BatteryV: 13.14	Latitude: 79.757894	Longitude: -6.620877	Vul: 14.16
Timestamp: 2016-07-12T05:00:07.001Z	BatteryV: 13.14	Latitude: 79.756928	Longitude: -6.590598	Vul: 14.16
Timestamp: 2016-07-12T04:30:06.001Z	BatteryV: 13.14	Latitude: 79.756013	Longitude: -6.559322	Vul: 14.16
Timestamp: 2016-07-12T04:00:06.001Z	BatteryV: 13.14	Latitude: 79.755315	Longitude: -6.527706	Vul: 14.16
Timestamp: 2016-07-12T03:30:06.001Z	BatteryV: 13.14	Latitude: 79.755078	Longitude: -6.497139	Vul: 14.16
Timestamp: 2016-07-12T03:00:06.001Z	BatteryV: 13.17	Latitude: 79.755539	Longitude: -6.468998	Vul: 14.16
Timestamp: 2016-07-12T02:30:36.001Z	BatteryV: 13.14	Latitude: 79.756742	Longitude: -6.445222	Vul: 14.16
Timestamp: 2016-07-12T02:00:05.001Z	BatteryV: 13.17	Latitude: 79.758419	Longitude: -6.423757	Vul: 14.16
Timestamp: 2016-07-12T01:30:05.001Z	BatteryV: 13.17	Latitude: 79.760077	Longitude: -6.404858	Vul: 14.16
Timestamp: 2016-07-12T01:00:09.001Z	BatteryV: 13.14	Latitude: 79.761318	Longitude: -6.387533	Vul: 14.16
Timestamp: 2016-07-12T00:30:09.001Z	BatteryV: 13.17	Latitude: 79.762029	Longitude: -6.371859	Vul: 14.16
Timestamp: 2016-07-12T00:00:36.001Z	BatteryV: 13.14	Latitude: 79.762106	Longitude: -6.357248	Vul: 14.16
Timestamp: 2016-07-11T23:30:08.001Z	BatteryV: 13.17	Latitude: 79.761594	Longitude: -6.343802	Vul: 14.16
Timestamp: 2016-07-11T23:00:08.001Z	BatteryV: 13.14	Latitude: 79.760531	Longitude: -6.331821	Vul: 14.16
Timestamp: 2016-07-11T22:30:08.001Z	BatteryV: 13.14	Latitude: 79.758982	Longitude: -6.320384	Vul: 14.16
Timestamp: 2016-07-11T22:00:37.001Z	BatteryV: 13.14	Latitude: 79.757024	Longitude: -6.309651	Vul: 14.19
Timestamp: 2016-07-11T21:30:07.001Z	BatteryV: 13.14	Latitude: 79.754464	Longitude: -6.297299	Vul: 14.19
Timestamp: 2016-07-11T21:00:07.001Z	BatteryV: 13.14	Latitude: 79.751405	Longitude: -6.282298	Vul: 14.16
Timestamp: 2016-07-11T20:30:07.001Z	BatteryV: 13.14	Latitude: 79.747936	Longitude: -6.262790	Vul: 14.19
Timestamp: 2016-07-11T20:00:07.001Z	BatteryV: 13.17	Latitude: 79.744224	Longitude: -6.239674	Vul: 14.19
Timestamp: 2016-07-11T19:30:37.001Z	BatteryV: 13.17	Latitude: 79.740595	Longitude: -6.215315	Vul: 14.16
Timestamp: 2016-07-11T19:00:06.001Z	BatteryV: 13.17	Latitude: 79.737216	Longitude: -6.189414	Vul: 14.19
Timestamp: 2016-07-11T18:30:06.001Z	BatteryV: 13.17	Latitude: 79.734042	Longitude: -6.165357	Vul: 14.19
Timestamp: 2016-07-11T18:00:06.001Z	BatteryV: 13.20	Latitude: 79.731488	Longitude: -6.142278	Vul: 14.19
Timestamp: 2016-07-11T17:30:36.001Z	BatteryV: 13.17	Latitude: 79.729594	Longitude: -6.121331	Vul: 14.19
Timestamp: 2016-07-11T17:00:07.001Z	BatteryV: 13.17	Latitude: 79.728147	Longitude: -6.101171	Vul: 14.19
Timestamp: 2016-07-11T16:30:05.001Z	BatteryV: 13.20	Latitude: 79.727034	Longitude: -6.081984	Vul: 14.19
Timestamp: 2016-07-11T16:00:05.001Z	BatteryV: 13.20	Latitude: 79.726106	Longitude: -6.063514	Vul: 14.19
Timestamp: 2016-07-11T15:30:36.001Z	BatteryV: 13.20	Latitude: 79.725203	Longitude: -6.046035	Vul: 14.16
Timestamp: 2016-07-11T15:00:09.001Z	BatteryV: 13.20	Latitude: 79.724077	Longitude: -6.028685	Vul: 14.19
Timestamp: 2016-07-11T14:30:10.001Z	BatteryV: 13.17	Latitude: 79.722669	Longitude: -6.012947	Vul: 14.19
Timestamp: 2016-07-11T14:00:08.001Z	BatteryV: 13.23	Latitude: 79.721005	Longitude: -5.997395	Vul: 14.19
Timestamp: 2016-07-11T13:30:36.001Z	BatteryV: 13.20	Latitude: 79.719104	Longitude: -5.981542	Vul: 14.19
Timestamp: 2016-07-11T13:00:08.001Z	BatteryV: 13.23	Latitude: 79.716992	Longitude: -5.964058	Vul: 14.19
Timestamp: 2016-07-11T12:30:08.001Z	BatteryV: 13.26	Latitude: 79.714880	Longitude: -5.944979	Vul: 14.19
Timestamp: 2016-07-11T12:00:07.001Z	BatteryV: 13.26	Latitude: 79.712768	Longitude: -5.924979	Vul: 14.19
Timestamp: 2016-07-11T11:30:07.001Z	BatteryV: 13.29	Latitude: 79.710496	Longitude: -5.904192	Vul: 14.19
Timestamp: 2016-07-11T11:00:36.001Z	BatteryV: 13.23	Latitude: 79.708224	Longitude: -5.883834	Vul: 14.19
Timestamp: 2016-07-11T10:30:07.001Z	BatteryV: 13.17	Latitude: 79.705965	Longitude: -5.863354	Vul: 14.19
Timestamp: 2016-07-11T10:00:07.001Z	BatteryV: 13.20	Latitude: 79.703750	Longitude: -5.843411	Vul: 14.19
Timestamp: 2016-07-11T09:30:06.001Z	BatteryV: 13.23	Latitude: 79.701760	Longitude: -5.823450	Vul: 14.22
Timestamp: 2016-07-11T09:00:06.001Z	BatteryV: 13.23	Latitude: 79.700064	Longitude: -5.803341	Vul: 14.22
Timestamp: 2016-07-11T08:30:06.001Z	BatteryV: 13.26	Latitude: 79.698573	Longitude: -5.784224	Vul: 14.19
Timestamp: 2016-07-11T08:00:36.001Z	BatteryV: 13.23	Latitude: 79.697222	Longitude: -5.767162	Vul: 14.19
Timestamp: 2016-07-11T07:30:06.001Z	BatteryV: 13.26	Latitude: 79.695827	Longitude: -5.751091	Vul: 14.19
Timestamp: 2016-07-11T07:00:05.001Z	BatteryV: 13.23	Latitude: 79.694547	Longitude: -5.736454	Vul: 14.22
Timestamp: 2016-07-11T06:30:05.001Z	BatteryV: 13.26	Latitude: 79.693472	Longitude: -5.722906	Vul: 14.22
Timestamp: 2016-07-11T06:00:36.001Z	BatteryV: 13.20	Latitude: 79.692435	Longitude: -5.711162	Vul: 14.22
Timestamp: 2016-07-11T05:30:09.001Z	BatteryV: 13.20	Latitude: 79.691341	Longitude: -5.700621	Vul: 14.22
Timestamp: 2016-07-11T05:00:09.001Z	BatteryV: 13.26	Latitude: 79.690246	Longitude: -5.692371	Vul: 14.22
Timestamp: 2016-07-11T04:30:08.001Z	BatteryV: 13.29	Latitude: 79.689005	Longitude: -5.685600	Vul: 14.22
Timestamp: 2016-07-11T04:00:36.001Z	BatteryV: 13.35	Latitude: 79.687661	Longitude: -5.679520	Vul: 14.22
Timestamp: 2016-07-11T03:30:08.001Z	BatteryV: 13.26	Latitude: 79.686099	Longitude: -5.673082	Vul: 14.22
Timestamp: 2016-07-11T03:00:08.001Z	BatteryV: 13.26	Latitude: 79.684499	Longitude: -5.665120	Vul: 14.22
Timestamp: 2016-07-11T02:30:08.001Z	BatteryV: 13.29	Latitude: 79.682970	Longitude: -5.656109	Vul: 14.22
Timestamp: 2016-07-11T02:00:36.001Z	BatteryV: 13.32	Latitude: 79.681837	Longitude: -5.646112	Vul: 14.22
Timestamp: 2016-07-11T01:30:07.001Z	BatteryV: 13.35	Latitude: 79.681094	Longitude: -5.634995	Vul: 14.22
Timestamp: 2016-07-11T01:00:07.001Z	BatteryV: 13.29	Latitude: 79.680538	Longitude: -5.622298	Vul: 14.22
Timestamp: 2016-07-11T00:30:07.001Z	BatteryV: 13.26	Latitude: 79.680186	Longitude: -5.607034	Vul: 14.22
Timestamp: 2016-07-11T00:00:07.001Z	BatteryV: 13.29	Latitude: 79.679846	Longitude: -5.589811	Vul: 14.22
Timestamp: 2016-07-10T23:30:36.001Z	BatteryV: 13.29	Latitude: 79.679706	Longitude: -5.571840	Vul: 14.22
Timestamp: 2016-07-10T23:00:06.001Z	BatteryV: 13.26	Latitude: 79.679885	Longitude: -5.553965	Vul: 14.22
Timestamp: 2016-07-10T22:30:09.001Z	BatteryV: 13.26	Latitude: 79.680371	Longitude: -5.537939	Vul: 14.25
Timestamp: 2016-07-10T22:00:09.001Z	BatteryV: 13.29	Latitude: 79.681030	Longitude: -5.523117	Vul: 14.22
Timestamp: 2016-07-10T21:30:37.001Z	BatteryV: 13.29	Latitude: 79.681958	Longitude: -5.510112	Vul: 14.22
Timestamp: 2016-07-10T21:00:09.001Z	BatteryV: 13.32	Latitude: 79.683098	Longitude: -5.498298	Vul: 14.25
Timestamp: 2016-07-10T20:30:08.001Z	BatteryV: 13.29	Latitude: 79.684326	Longitude: -5.488237	Vul: 14.22
[truncated: 146 more rows]
