# Supplementary material for: GPS data from sea ice trackers deployed in Fram Strait in 2016
Source: Data Brief. 2018 May 4;18:2000–9. doi: 10.1016/j.dib.2018.04.109 (PMC5999012; doi:10.1016/j.dib.2018.04.109)
Supplement: Supplementary file 2 — Supplementary material [file mmc2.zip › GPS_tracker_data_python_plots_satellite/GPS_tracker_data_processed/NERSC_3_gps.xls]

## Sheet: Sheet0
Timestamp: 2016-08-18T20:31:56.001Z, BatteryV: 11.82, Latitude: 75.763168, Longitude: -12.022278, Vul: 12.93
Timestamp: 2016-08-18T20:31:56.001Z, BatteryV: 11.91, Latitude: 75.763168, Longitude: -12.022278, Vul: 12.96
Timestamp: 2016-08-18T20:01:53.001Z, BatteryV: 11.88, Latitude: 75.762080, Longitude: -12.034598, Vul: 12.96
Timestamp: 2016-08-18T19:30:07.001Z, BatteryV: 11.88, Latitude: 75.760173, Longitude: -12.046803, Vul: 12.99
Timestamp: 2016-08-18T19:00:04.001Z, BatteryV: 11.91, Latitude: 75.758272, Longitude: -12.057862, Vul: 12.99
Timestamp: 2016-08-18T18:30:06.001Z, BatteryV: 11.88, Latitude: 75.756678, Longitude: -12.066861, Vul: 12.96
Timestamp: 2016-08-18T18:00:40.001Z, BatteryV: 11.91, Latitude: 75.755501, Longitude: -12.075885, Vul: 12.99
Timestamp: 2016-08-18T17:30:11.001Z, BatteryV: 11.94, Latitude: 75.753715, Longitude: -12.083578, Vul: 12.99
Timestamp: 2016-08-18T17:00:39.001Z, BatteryV: 11.91, Latitude: 75.751962, Longitude: -12.088992, Vul: 12.99
Timestamp: 2016-08-18T16:30:10.001Z, BatteryV: 11.79, Latitude: 75.750771, Longitude: -12.094554, Vul: 12.99
Timestamp: 2016-08-18T16:00:08.001Z, BatteryV: 11.94, Latitude: 75.749766, Longitude: -12.100819, Vul: 12.99
Timestamp: 2016-08-18T15:32:35.001Z, BatteryV: 11.97, Latitude: 75.748864, Longitude: -12.104870, Vul: 12.96
Timestamp: 2016-08-18T15:00:10.001Z, BatteryV: 11.97, Latitude: 75.748070, Longitude: -12.108723, Vul: 12.99
Timestamp: 2016-08-18T14:30:07.001Z, BatteryV: 11.85, Latitude: 75.748051, Longitude: -12.111782, Vul: 12.99
Timestamp: 2016-08-18T14:01:35.001Z, BatteryV: 11.91, Latitude: 75.749530, Longitude: -12.113581, Vul: 12.99
Timestamp: 2016-08-18T13:30:07.001Z, BatteryV: 11.97, Latitude: 75.751507, Longitude: -12.115878, Vul: 12.99
Timestamp: 2016-08-18T13:00:06.001Z, BatteryV: 11.97, Latitude: 75.753907, Longitude: -12.119974, Vul: 12.99
Timestamp: 2016-08-18T12:30:36.001Z, BatteryV: 11.97, Latitude: 75.756269, Longitude: -12.123622, Vul: 12.99
Timestamp: 2016-08-18T12:00:09.001Z, BatteryV: 11.94, Latitude: 75.758694, Longitude: -12.126874, Vul: 12.99
Timestamp: 2016-08-18T11:30:46.001Z, BatteryV: 11.94, Latitude: 75.761229, Longitude: -12.130816, Vul: 12.99
Timestamp: 2016-08-18T11:00:06.001Z, BatteryV: 11.88, Latitude: 75.763840, Longitude: -12.135987, Vul: 12.99
Timestamp: 2016-08-18T10:30:06.001Z, BatteryV: 11.97, Latitude: 75.766528, Longitude: -12.144051, Vul: 12.99
Timestamp: 2016-08-18T10:01:02.001Z, BatteryV: 11.91, Latitude: 75.768269, Longitude: -12.149760, Vul: 12.99
Timestamp: 2016-08-18T09:30:05.001Z, BatteryV: 11.88, Latitude: 75.770150, Longitude: -12.155565, Vul: 12.99
Timestamp: 2016-08-18T09:00:05.001Z, BatteryV: 11.91, Latitude: 75.771987, Longitude: -12.162323, Vul: 12.99
Timestamp: 2016-08-18T08:30:59.001Z, BatteryV: 11.94, Latitude: 75.773344, Longitude: -12.169574, Vul: 12.99
Timestamp: 2016-08-18T08:00:36.001Z, BatteryV: 11.88, Latitude: 75.774509, Longitude: -12.176653, Vul: 12.99
Timestamp: 2016-08-18T07:30:09.001Z, BatteryV: 12.00, Latitude: 75.775469, Longitude: -12.183674, Vul: 12.99
Timestamp: 2016-08-18T07:00:08.001Z, BatteryV: 11.88, Latitude: 75.776141, Longitude: -12.191603, Vul: 12.99
Timestamp: 2016-08-18T06:31:06.001Z, BatteryV: 11.88, Latitude: 75.776096, Longitude: -12.199098, Vul: 12.99
Timestamp: 2016-08-18T06:00:08.001Z, BatteryV: 11.88, Latitude: 75.775981, Longitude: -12.205555, Vul: 12.99
Timestamp: 2016-08-18T05:31:00.001Z, BatteryV: 11.91, Latitude: 75.775328, Longitude: -12.211584, Vul: 12.96
Timestamp: 2016-08-18T05:01:29.001Z, BatteryV: 11.94, Latitude: 75.773811, Longitude: -12.216838, Vul: 12.99
Timestamp: 2016-08-18T04:31:05.001Z, BatteryV: 11.94, Latitude: 75.772429, Longitude: -12.220998, Vul: 12.96
Timestamp: 2016-08-18T04:00:23.001Z, BatteryV: 11.88, Latitude: 75.770867, Longitude: -12.222611, Vul: 12.99
Timestamp: 2016-08-18T03:32:06.001Z, BatteryV: 11.88, Latitude: 75.769702, Longitude: -12.221683, Vul: 12.99
Timestamp: 2016-08-18T03:01:00.001Z, BatteryV: 11.88, Latitude: 75.768787, Longitude: -12.219750, Vul: 12.96
Timestamp: 2016-08-18T02:32:23.001Z, BatteryV: 11.94, Latitude: 75.768397, Longitude: -12.216621, Vul: 12.96
Timestamp: 2016-08-18T02:00:07.001Z, BatteryV: 11.94, Latitude: 75.768307, Longitude: -12.214982, Vul: 12.99
Timestamp: 2016-08-18T01:30:05.001Z, BatteryV: 11.97, Latitude: 75.768870, Longitude: -12.215040, Vul: 12.99
Timestamp: 2016-08-18T01:00:06.001Z, BatteryV: 11.88, Latitude: 75.769990, Longitude: -12.214355, Vul: 12.99
Timestamp: 2016-08-18T00:31:30.001Z, BatteryV: 11.88, Latitude: 75.771270, Longitude: -12.213914, Vul: 12.99
Timestamp: 2016-08-18T00:01:36.001Z, BatteryV: 11.94, Latitude: 75.772787, Longitude: -12.213491, Vul: 12.96
Timestamp: 2016-08-17T23:00:36.001Z, BatteryV: 11.91, Latitude: 75.777370, Longitude: -12.213709, Vul: 12.99
Timestamp: 2016-08-17T22:30:13.001Z, BatteryV: 11.88, Latitude: 75.780218, Longitude: -12.218528, Vul: 12.99
Timestamp: 2016-08-17T22:00:19.001Z, BatteryV: 11.88, Latitude: 75.783034, Longitude: -12.227386, Vul: 12.99
Timestamp: 2016-08-17T21:30:13.001Z, BatteryV: 11.91, Latitude: 75.785114, Longitude: -12.239859, Vul: 12.99
Timestamp: 2016-08-17T20:56:05.001Z, BatteryV: 11.91, Latitude: 75.786566, Longitude: -12.255814, Vul: 12.96
Timestamp: 2016-08-17T20:00:09.001Z, BatteryV: 11.88, Latitude: 75.787853, Longitude: -12.282010, Vul: 12.99
Timestamp: 2016-08-17T19:30:14.001Z, BatteryV: 11.88, Latitude: 75.787443, Longitude: -12.297197, Vul: 12.99
Timestamp: 2016-08-17T19:01:05.001Z, BatteryV: 11.88, Latitude: 75.787008, Longitude: -12.314112, Vul: 12.96
Timestamp: 2016-08-17T18:30:07.001Z, BatteryV: 11.97, Latitude: 75.785645, Longitude: -12.330490, Vul: 12.99
Timestamp: 2016-08-17T18:02:24.001Z, BatteryV: 11.88, Latitude: 75.783930, Longitude: -12.344038, Vul: 12.99
Timestamp: 2016-08-17T17:31:00.001Z, BatteryV: 11.91, Latitude: 75.782003, Longitude: -12.357408, Vul: 12.99
Timestamp: 2016-08-17T17:01:59.001Z, BatteryV: 11.88, Latitude: 75.779776, Longitude: -12.367392, Vul: 12.96
Timestamp: 2016-08-17T16:30:06.001Z, BatteryV: 11.88, Latitude: 75.777242, Longitude: -12.376237, Vul: 12.99
Timestamp: 2016-08-17T16:00:33.001Z, BatteryV: 11.88, Latitude: 75.775149, Longitude: -12.383270, Vul: 12.96
Timestamp: 2016-08-17T14:30:05.001Z, BatteryV: 11.88, Latitude: 75.771904, Longitude: -12.394470, Vul: 12.99
Timestamp: 2016-08-17T14:01:35.001Z, BatteryV: 11.97, Latitude: 75.772346, Longitude: -12.396314, Vul: 12.99
Timestamp: 2016-08-17T13:30:09.001Z, BatteryV: 11.91, Latitude: 75.772941, Longitude: -12.400698, Vul: 12.99
Timestamp: 2016-08-17T13:00:12.001Z, BatteryV: 11.88, Latitude: 75.773504, Longitude: -12.403718, Vul: 12.99
Timestamp: 2016-08-17T12:30:08.001Z, BatteryV: 11.91, Latitude: 75.774912, Longitude: -12.406374, Vul: 12.99
Timestamp: 2016-08-17T12:01:23.001Z, BatteryV: 11.91, Latitude: 75.776678, Longitude: -12.409856, Vul: 12.96
Timestamp: 2016-08-17T11:32:00.001Z, BatteryV: 11.91, Latitude: 75.779091, Longitude: -12.412576, Vul: 12.99
Timestamp: 2016-08-17T11:01:06.001Z, BatteryV: 12.00, Latitude: 75.781862, Longitude: -12.416282, Vul: 12.99
Timestamp: 2016-08-17T10:30:10.001Z, BatteryV: 11.97, Latitude: 75.785267, Longitude: -12.423149, Vul: 12.99
Timestamp: 2016-08-17T10:00:35.001Z, BatteryV: 11.94, Latitude: 75.788218, Longitude: -12.432410, Vul: 12.99
Timestamp: 2016-08-17T09:30:08.001Z, BatteryV: 11.97, Latitude: 75.791245, Longitude: -12.443443, Vul: 12.99
Timestamp: 2016-08-17T09:01:05.001Z, BatteryV: 11.91, Latitude: 75.793523, Longitude: -12.454707, Vul: 12.99
Timestamp: 2016-08-17T08:30:07.001Z, BatteryV: 11.91, Latitude: 75.795770, Longitude: -12.465754, Vul: 12.99
Timestamp: 2016-08-17T08:01:30.001Z, BatteryV: 11.94, Latitude: 75.797472, Longitude: -12.476006, Vul: 12.99
Timestamp: 2016-08-17T07:30:06.001Z, BatteryV: 11.97, Latitude: 75.798605, Longitude: -12.486426, Vul: 13.02
Timestamp: 2016-08-17T07:00:35.001Z, BatteryV: 11.97, Latitude: 75.799859, Longitude: -12.493907, Vul: 12.99
Timestamp: 2016-08-17T06:30:06.001Z, BatteryV: 11.97, Latitude: 75.801286, Longitude: -12.497075, Vul: 12.99
Timestamp: 2016-08-17T06:00:09.001Z, BatteryV: 11.97, Latitude: 75.803021, Longitude: -12.498182, Vul: 12.99
Timestamp: 2016-08-17T05:30:35.001Z, BatteryV: 11.94, Latitude: 75.805338, Longitude: -12.498272, Vul: 12.99
Timestamp: 2016-08-17T05:00:42.001Z, BatteryV: 11.97, Latitude: 75.807968, Longitude: -12.496448, Vul: 12.99
Timestamp: 2016-08-17T04:30:06.001Z, BatteryV: 11.94, Latitude: 75.811251, Longitude: -12.494310, Vul: 12.99
Timestamp: 2016-08-17T04:00:09.001Z, BatteryV: 11.91, Latitude: 75.815386, Longitude: -12.491642, Vul: 12.99
Timestamp: 2016-08-17T03:30:08.001Z, BatteryV: 11.94, Latitude: 75.819398, Longitude: -12.491482, Vul: 12.99
Timestamp: 2016-08-17T03:00:47.001Z, BatteryV: 11.94, Latitude: 75.822995, Longitude: -12.490240, Vul: 12.99
Timestamp: 2016-08-17T02:30:59.001Z, BatteryV: 11.94, Latitude: 75.826746, Longitude: -12.490061, Vul: 12.99
Timestamp: 2016-08-17T02:00:36.001Z, BatteryV: 11.91, Latitude: 75.830118, Longitude: -12.489485, Vul: 12.99
Timestamp: 2016-08-17T01:30:08.001Z, BatteryV: 11.91, Latitude: 75.832992, Longitude: -12.487584, Vul: 12.99
Timestamp: 2016-08-17T01:00:09.001Z, BatteryV: 11.85, Latitude: 75.834931, Longitude: -12.484794, Vul: 12.99
Timestamp: 2016-08-17T00:30:08.001Z, BatteryV: 11.94, Latitude: 75.837446, Longitude: -12.478656, Vul: 12.99
Timestamp: 2016-08-17T00:00:52.001Z, BatteryV: 11.94, Latitude: 75.839853, Longitude: -12.475386, Vul: 12.99
Timestamp: 2016-08-16T23:30:08.001Z, BatteryV: 11.88, Latitude: 75.841894, Longitude: -12.470982, Vul: 12.99
Timestamp: 2016-08-16T23:00:36.001Z, BatteryV: 11.91, Latitude: 75.843827, Longitude: -12.465696, Vul: 12.96
Timestamp: 2016-08-16T22:30:06.001Z, BatteryV: 11.94, Latitude: 75.845632, Longitude: -12.458906, Vul: 13.02
Timestamp: 2016-08-16T22:00:06.001Z, BatteryV: 11.94, Latitude: 75.847526, Longitude: -12.452179, Vul: 12.99
Timestamp: 2016-08-16T21:30:06.001Z, BatteryV: 11.94, Latitude: 75.849504, Longitude: -12.444762, Vul: 12.99
Timestamp: 2016-08-16T20:01:23.001Z, BatteryV: 11.97, Latitude: 75.852813, Longitude: -12.419885, Vul: 12.99
Timestamp: 2016-08-16T19:30:06.001Z, BatteryV: 11.94, Latitude: 75.853581, Longitude: -12.412237, Vul: 12.99
Timestamp: 2016-08-16T19:02:03.001Z, BatteryV: 11.97, Latitude: 75.854682, Longitude: -12.403194, Vul: 12.99
Timestamp: 2016-08-16T18:30:09.001Z, BatteryV: 11.94, Latitude: 75.855821, Longitude: -12.392461, Vul: 12.99
Timestamp: 2016-08-16T18:01:22.001Z, BatteryV: 11.82, Latitude: 75.856499, Longitude: -12.380832, Vul: 12.99
Timestamp: 2016-08-16T17:30:08.001Z, BatteryV: 11.85, Latitude: 75.856774, Longitude: -12.369664, Vul: 12.99
Timestamp: 2016-08-16T17:01:15.001Z, BatteryV: 11.88, Latitude: 75.856915, Longitude: -12.358906, Vul: 12.96
Timestamp: 2016-08-16T16:31:33.001Z, BatteryV: 11.91, Latitude: 75.856832, Longitude: -12.345971, Vul: 12.99
Timestamp: 2016-08-16T16:01:07.001Z, BatteryV: 11.88, Latitude: 75.856499, Longitude: -12.333005, Vul: 12.99
Timestamp: 2016-08-16T15:30:59.001Z, BatteryV: 11.91, Latitude: 75.856339, Longitude: -12.322202, Vul: 12.99
Timestamp: 2016-08-16T15:02:18.001Z, BatteryV: 11.88, Latitude: 75.856538, Longitude: -12.310061, Vul: 12.99
Timestamp: 2016-08-16T14:30:36.001Z, BatteryV: 11.88, Latitude: 75.856909, Longitude: -12.298483, Vul: 12.99
Timestamp: 2016-08-16T14:00:36.001Z, BatteryV: 11.91, Latitude: 75.857011, Longitude: -12.286483, Vul: 12.99
Timestamp: 2016-08-16T13:30:36.001Z, BatteryV: 11.94, Latitude: 75.857242, Longitude: -12.273024, Vul: 13.02
Timestamp: 2016-08-16T13:00:07.001Z, BatteryV: 11.88, Latitude: 75.857709, Longitude: -12.259379, Vul: 13.02
Timestamp: 2016-08-16T12:31:30.001Z, BatteryV: 11.91, Latitude: 75.858272, Longitude: -12.247654, Vul: 12.99
Timestamp: 2016-08-16T12:00:15.001Z, BatteryV: 12.00, Latitude: 75.858355, Longitude: -12.236224, Vul: 12.99
Timestamp: 2016-08-16T11:30:37.001Z, BatteryV: 12.00, Latitude: 75.858413, Longitude: -12.225408, Vul: 13.02
Timestamp: 2016-08-16T11:00:35.001Z, BatteryV: 12.03, Latitude: 75.858560, Longitude: -12.213914, Vul: 13.02
Timestamp: 2016-08-16T10:30:10.001Z, BatteryV: 12.03, Latitude: 75.858810, Longitude: -12.204762, Vul: 13.02
Timestamp: 2016-08-16T10:00:12.001Z, BatteryV: 12.03, Latitude: 75.858880, Longitude: -12.196256, Vul: 13.02
Timestamp: 2016-08-16T09:30:09.001Z, BatteryV: 12.03, Latitude: 75.858707, Longitude: -12.188710, Vul: 12.99
Timestamp: 2016-08-16T09:01:52.001Z, BatteryV: 12.03, Latitude: 75.858272, Longitude: -12.182426, Vul: 13.02
Timestamp: 2016-08-16T08:30:09.001Z, BatteryV: 12.00, Latitude: 75.858938, Longitude: -12.174131, Vul: 13.02
Timestamp: 2016-08-16T08:00:40.001Z, BatteryV: 12.03, Latitude: 75.858957, Longitude: -12.167789, Vul: 13.02
Timestamp: 2016-08-16T07:30:09.001Z, BatteryV: 12.00, Latitude: 75.859059, Longitude: -12.161946, Vul: 13.02
Timestamp: 2016-08-16T07:00:07.001Z, BatteryV: 12.00, Latitude: 75.858694, Longitude: -12.157920, Vul: 13.02
Timestamp: 2016-08-16T06:30:07.001Z, BatteryV: 12.00, Latitude: 75.857882, Longitude: -12.160550, Vul: 13.02
Timestamp: 2016-08-16T06:00:36.001Z, BatteryV: 12.00, Latitude: 75.857024, Longitude: -12.164595, Vul: 13.02
Timestamp: 2016-08-16T05:30:07.001Z, BatteryV: 11.97, Latitude: 75.855578, Longitude: -12.168832, Vul: 13.02
Timestamp: 2016-08-16T05:01:06.001Z, BatteryV: 11.94, Latitude: 75.853670, Longitude: -12.172698, Vul: 13.02
Timestamp: 2016-08-16T04:30:07.001Z, BatteryV: 11.94, Latitude: 75.851443, Longitude: -12.176621, Vul: 13.02
Timestamp: 2016-08-16T04:01:52.001Z, BatteryV: 11.91, Latitude: 75.848954, Longitude: -12.180947, Vul: 13.02
Timestamp: 2016-08-16T03:31:05.001Z, BatteryV: 11.91, Latitude: 75.846650, Longitude: -12.184186, Vul: 13.02
Timestamp: 2016-08-16T03:01:35.001Z, BatteryV: 11.94, Latitude: 75.845107, Longitude: -12.186272, Vul: 13.02
Timestamp: 2016-08-16T02:30:35.001Z, BatteryV: 11.88, Latitude: 75.843283, Longitude: -12.189120, Vul: 13.02
Timestamp: 2016-08-16T02:00:11.001Z, BatteryV: 12.00, Latitude: 75.841786, Longitude: -12.191066, Vul: 13.02
Timestamp: 2016-08-16T01:30:05.001Z, BatteryV: 11.91, Latitude: 75.841082, Longitude: -12.193562, Vul: 13.02
Timestamp: 2016-08-16T01:00:05.001Z, BatteryV: 12.00, Latitude: 75.839622, Longitude: -12.196838, Vul: 13.02
Timestamp: 2016-08-16T00:02:36.001Z, BatteryV: 11.97, Latitude: 75.837574, Longitude: -12.196442, Vul: 12.99
Timestamp: 2016-08-15T23:31:06.001Z, BatteryV: 11.88, Latitude: 75.836730, Longitude: -12.197434, Vul: 13.02
Timestamp: 2016-08-15T23:00:53.001Z, BatteryV: 11.88, Latitude: 75.836166, Longitude: -12.203219, Vul: 13.02
Timestamp: 2016-08-15T22:30:08.001Z, BatteryV: 12.00, Latitude: 75.835763, Longitude: -12.209779, Vul: 13.02
Timestamp: 2016-08-15T22:00:09.001Z, BatteryV: 11.88, Latitude: 75.835021, Longitude: -12.215654, Vul: 13.02
Timestamp: 2016-08-15T20:32:03.001Z, BatteryV: 11.94, Latitude: 75.832589, Longitude: -12.232032, Vul: 13.02
Timestamp: 2016-08-15T20:01:29.001Z, BatteryV: 11.88, Latitude: 75.830739, Longitude: -12.241568, Vul: 13.02
Timestamp: 2016-08-15T19:30:07.001Z, BatteryV: 11.91, Latitude: 75.828544, Longitude: -12.251962, Vul: 13.02
Timestamp: 2016-08-15T19:02:30.001Z, BatteryV: 11.94, Latitude: 75.826112, Longitude: -12.263507, Vul: 13.02
Timestamp: 2016-08-15T17:30:07.001Z, BatteryV: 11.91, Latitude: 75.816032, Longitude: -12.292794, Vul: 13.05
Timestamp: 2016-08-15T17:02:54.001Z, BatteryV: 12.00, Latitude: 75.813222, Longitude: -12.299885, Vul: 13.05
Timestamp: 2016-08-15T16:30:06.001Z, BatteryV: 11.91, Latitude: 75.809696, Longitude: -12.311187, Vul: 13.05
Timestamp: 2016-08-15T16:01:23.001Z, BatteryV: 11.97, Latitude: 75.807078, Longitude: -12.318842, Vul: 13.02
Timestamp: 2016-08-15T15:32:54.001Z, BatteryV: 11.91, Latitude: 75.805107, Longitude: -12.327462, Vul: 13.02
Timestamp: 2016-08-15T14:30:12.001Z, BatteryV: 12.00, Latitude: 75.801254, Longitude: -12.349107, Vul: 13.05
Timestamp: 2016-08-15T14:01:29.001Z, BatteryV: 11.91, Latitude: 75.799731, Longitude: -12.358880, Vul: 13.08
Timestamp: 2016-08-15T13:30:13.001Z, BatteryV: 12.00, Latitude: 75.798048, Longitude: -12.370074, Vul: 13.08
Timestamp: 2016-08-15T13:01:33.001Z, BatteryV: 11.97, Latitude: 75.796550, Longitude: -12.381773, Vul: 13.05
Timestamp: 2016-08-15T12:30:54.001Z, BatteryV: 11.91, Latitude: 75.794163, Longitude: -12.394061, Vul: 13.05
Timestamp: 2016-08-15T12:00:12.001Z, BatteryV: 11.97, Latitude: 75.792403, Longitude: -12.404685, Vul: 13.05
Timestamp: 2016-08-15T11:31:06.001Z, BatteryV: 11.97, Latitude: 75.790688, Longitude: -12.414272, Vul: 13.05
Timestamp: 2016-08-15T11:01:24.001Z, BatteryV: 11.91, Latitude: 75.788531, Longitude: -12.423040, Vul: 13.05
Timestamp: 2016-08-15T10:31:37.001Z, BatteryV: 12.00, Latitude: 75.786515, Longitude: -12.431059, Vul: 13.05
Timestamp: 2016-08-15T10:00:36.001Z, BatteryV: 12.00, Latitude: 75.784787, Longitude: -12.440275, Vul: 13.05
Timestamp: 2016-08-15T09:30:08.001Z, BatteryV: 11.94, Latitude: 75.782720, Longitude: -12.448979, Vul: 13.08
Timestamp: 2016-08-15T09:01:59.001Z, BatteryV: 11.97, Latitude: 75.780448, Longitude: -12.458483, Vul: 13.05
Timestamp: 2016-08-15T08:30:05.001Z, BatteryV: 12.03, Latitude: 75.777715, Longitude: -12.467846, Vul: 13.05
Timestamp: 2016-08-15T08:01:29.001Z, BatteryV: 11.91, Latitude: 75.775277, Longitude: -12.473139, Vul: 13.05
Timestamp: 2016-08-15T07:30:05.001Z, BatteryV: 11.91, Latitude: 75.772915, Longitude: -12.476570, Vul: 13.05
Timestamp: 2016-08-15T07:01:07.001Z, BatteryV: 11.94, Latitude: 75.771008, Longitude: -12.477562, Vul: 13.08
Timestamp: 2016-08-15T06:30:05.001Z, BatteryV: 12.00, Latitude: 75.769261, Longitude: -12.478010, Vul: 13.08
Timestamp: 2016-08-15T06:00:09.001Z, BatteryV: 11.91, Latitude: 75.767411, Longitude: -12.475482, Vul: 13.08
Timestamp: 2016-08-15T05:31:12.001Z, BatteryV: 11.94, Latitude: 75.766490, Longitude: -12.473792, Vul: 13.05
Timestamp: 2016-08-15T05:00:36.001Z, BatteryV: 12.03, Latitude: 75.766138, Longitude: -12.471347, Vul: 13.08
Timestamp: 2016-08-15T04:30:11.001Z, BatteryV: 11.97, Latitude: 75.766099, Longitude: -12.471923, Vul: 13.08
Timestamp: 2016-08-15T04:01:06.001Z, BatteryV: 12.00, Latitude: 75.766067, Longitude: -12.472909, Vul: 13.05
Timestamp: 2016-08-15T03:30:08.001Z, BatteryV: 11.97, Latitude: 75.766029, Longitude: -12.475296, Vul: 13.08
Timestamp: 2016-08-15T03:02:04.001Z, BatteryV: 12.03, Latitude: 75.765491, Longitude: -12.478342, Vul: 13.05
Timestamp: 2016-08-15T02:31:00.001Z, BatteryV: 11.94, Latitude: 75.764870, Longitude: -12.480691, Vul: 13.05
Timestamp: 2016-08-15T02:00:36.001Z, BatteryV: 11.97, Latitude: 75.764390, Longitude: -12.483034, Vul: 13.08
Timestamp: 2016-08-15T01:30:07.001Z, BatteryV: 12.00, Latitude: 75.764429, Longitude: -12.484333, Vul: 13.05
Timestamp: 2016-08-15T01:00:07.001Z, BatteryV: 11.97, Latitude: 75.763930, Longitude: -12.485856, Vul: 13.05
Timestamp: 2016-08-15T00:02:37.001Z, BatteryV: 11.97, Latitude: 75.761626, Longitude: -12.506720, Vul: 13.05
Timestamp: 2016-08-14T23:30:07.001Z, BatteryV: 12.03, Latitude: 75.759898, Longitude: -12.523795, Vul: 13.05
Timestamp: 2016-08-14T23:00:59.001Z, BatteryV: 12.03, Latitude: 75.758067, Longitude: -12.539232, Vul: 13.05
Timestamp: 2016-08-14T22:30:11.001Z, BatteryV: 11.97, Latitude: 75.755616, Longitude: -12.555968, Vul: 13.05
Timestamp: 2016-08-14T22:00:06.001Z, BatteryV: 12.00, Latitude: 75.752826, Longitude: -12.571546, Vul: 13.05
Timestamp: 2016-08-14T21:30:59.001Z, BatteryV: 11.97, Latitude: 75.749504, Longitude: -12.585101, Vul: 13.05
Timestamp: 2016-08-14T21:00:05.001Z, BatteryV: 12.00, Latitude: 75.746438, Longitude: -12.596653, Vul: 13.05
Timestamp: 2016-08-14T20:31:23.001Z, BatteryV: 12.00, Latitude: 75.744141, Longitude: -12.605286, Vul: 13.05
Timestamp: 2016-08-14T20:01:35.001Z, BatteryV: 12.03, Latitude: 75.741754, Longitude: -12.612282, Vul: 13.05
Timestamp: 2016-08-14T19:30:25.001Z, BatteryV: 11.97, Latitude: 75.739910, Longitude: -12.618298, Vul: 13.05
Timestamp: 2016-08-14T19:00:11.001Z, BatteryV: 12.09, Latitude: 75.738298, Longitude: -12.623302, Vul: 13.05
Timestamp: 2016-08-14T18:30:08.001Z, BatteryV: 12.00, Latitude: 75.737005, Longitude: -12.628832, Vul: 13.05
Timestamp: 2016-08-14T18:00:08.001Z, BatteryV: 12.09, Latitude: 75.736166, Longitude: -12.634221, Vul: 13.05
Timestamp: 2016-08-14T17:30:09.001Z, BatteryV: 12.06, Latitude: 75.735450, Longitude: -12.641338, Vul: 13.05
Timestamp: 2016-08-14T17:00:36.001Z, BatteryV: 12.03, Latitude: 75.734931, Longitude: -12.646227, Vul: 13.05
Timestamp: 2016-08-14T16:30:07.001Z, BatteryV: 12.06, Latitude: 75.734771, Longitude: -12.653517, Vul: 13.05
Timestamp: 2016-08-14T16:00:36.001Z, BatteryV: 12.06, Latitude: 75.734842, Longitude: -12.661133, Vul: 13.05
Timestamp: 2016-08-14T15:30:09.001Z, BatteryV: 12.06, Latitude: 75.734893, Longitude: -12.668301, Vul: 13.05
Timestamp: 2016-08-14T15:00:37.001Z, BatteryV: 12.03, Latitude: 75.734419, Longitude: -12.675488, Vul: 13.05
Timestamp: 2016-08-14T14:30:19.001Z, BatteryV: 12.00, Latitude: 75.733990, Longitude: -12.682925, Vul: 13.02
Timestamp: 2016-08-14T14:00:35.001Z, BatteryV: 12.06, Latitude: 75.733920, Longitude: -12.691206, Vul: 13.05
Timestamp: 2016-08-14T13:30:06.001Z, BatteryV: 12.06, Latitude: 75.733229, Longitude: -12.700877, Vul: 13.05
Timestamp: 2016-08-14T13:00:12.001Z, BatteryV: 12.00, Latitude: 75.731910, Longitude: -12.710669, Vul: 13.05
Timestamp: 2016-08-14T12:30:08.001Z, BatteryV: 12.00, Latitude: 75.730938, Longitude: -12.720314, Vul: 13.05
Timestamp: 2016-08-14T12:01:07.001Z, BatteryV: 11.97, Latitude: 75.729888, Longitude: -12.731398, Vul: 13.02
Timestamp: 2016-08-14T11:30:09.001Z, BatteryV: 12.03, Latitude: 75.728442, Longitude: -12.742573, Vul: 13.05
Timestamp: 2016-08-14T11:00:36.001Z, BatteryV: 12.03, Latitude: 75.727245, Longitude: -12.750426, Vul: 13.05
Timestamp: 2016-08-14T10:30:08.001Z, BatteryV: 12.06, Latitude: 75.726253, Longitude: -12.759821, Vul: 13.05
Timestamp: 2016-08-14T10:00:09.001Z, BatteryV: 12.06, Latitude: 75.725594, Longitude: -12.769043, Vul: 13.05
Timestamp: 2016-08-14T09:30:36.001Z, BatteryV: 12.03, Latitude: 75.724851, Longitude: -12.778682, Vul: 13.05
Timestamp: 2016-08-14T09:00:15.001Z, BatteryV: 12.00, Latitude: 75.724640, Longitude: -12.784992, Vul: 13.05
Timestamp: 2016-08-14T08:30:08.001Z, BatteryV: 12.03, Latitude: 75.725139, Longitude: -12.793952, Vul: 13.05
Timestamp: 2016-08-14T08:00:36.001Z, BatteryV: 12.03, Latitude: 75.725946, Longitude: -12.801370, Vul: 13.05
Timestamp: 2016-08-14T07:30:07.001Z, BatteryV: 12.03, Latitude: 75.726483, Longitude: -12.809952, Vul: 13.05
Timestamp: 2016-08-14T07:00:17.001Z, BatteryV: 12.03, Latitude: 75.727770, Longitude: -12.818458, Vul: 13.05
Timestamp: 2016-08-14T06:30:07.001Z, BatteryV: 12.00, Latitude: 75.729517, Longitude: -12.828352, Vul: 13.02
Timestamp: 2016-08-14T06:00:37.001Z, BatteryV: 12.00, Latitude: 75.731603, Longitude: -12.838688, Vul: 13.05
Timestamp: 2016-08-14T05:30:26.001Z, BatteryV: 11.97, Latitude: 75.733939, Longitude: -12.851040, Vul: 13.02
Timestamp: 2016-08-14T05:00:36.001Z, BatteryV: 11.97, Latitude: 75.736333, Longitude: -12.862195, Vul: 13.02
Timestamp: 2016-08-14T04:30:06.001Z, BatteryV: 11.94, Latitude: 75.738886, Longitude: -12.873395, Vul: 13.02
Timestamp: 2016-08-14T04:00:07.001Z, BatteryV: 11.94, Latitude: 75.741843, Longitude: -12.886227, Vul: 13.02
Timestamp: 2016-08-14T03:31:00.001Z, BatteryV: 11.85, Latitude: 75.744422, Longitude: -12.902790, Vul: 12.99
Timestamp: 2016-08-14T03:00:05.001Z, BatteryV: 11.91, Latitude: 75.746938, Longitude: -12.920704, Vul: 13.05
Timestamp: 2016-08-14T02:32:24.001Z, BatteryV: 11.97, Latitude: 75.748966, Longitude: -12.938394, Vul: 13.02
Timestamp: 2016-08-14T02:01:33.001Z, BatteryV: 11.88, Latitude: 75.750694, Longitude: -12.953760, Vul: 13.02
Timestamp: 2016-08-14T01:30:05.001Z, BatteryV: 11.88, Latitude: 75.752966, Longitude: -12.971936, Vul: 13.05
Timestamp: 2016-08-14T01:00:09.001Z, BatteryV: 11.91, Latitude: 75.755354, Longitude: -12.990899, Vul: 13.05
Timestamp: 2016-08-14T00:30:10.001Z, BatteryV: 11.91, Latitude: 75.757837, Longitude: -13.011085, Vul: 13.02
Timestamp: 2016-08-13T23:30:13.001Z, BatteryV: 11.97, Latitude: 75.763238, Longitude: -13.049357, Vul: 13.05
Timestamp: 2016-08-13T23:00:08.001Z, BatteryV: 12.00, Latitude: 75.766144, Longitude: -13.068486, Vul: 13.05
Timestamp: 2016-08-13T22:32:00.001Z, BatteryV: 11.97, Latitude: 75.768819, Longitude: -13.085446, Vul: 13.05
Timestamp: 2016-08-13T22:00:10.001Z, BatteryV: 12.00, Latitude: 75.772243, Longitude: -13.103718, Vul: 13.05
Timestamp: 2016-08-13T21:31:53.001Z, BatteryV: 12.03, Latitude: 75.775187, Longitude: -13.121587, Vul: 13.05
Timestamp: 2016-08-13T21:00:07.001Z, BatteryV: 11.97, Latitude: 75.778502, Longitude: -13.140134, Vul: 13.05
Timestamp: 2016-08-13T20:31:57.001Z, BatteryV: 11.88, Latitude: 75.781043, Longitude: -13.156339, Vul: 13.05
Timestamp: 2016-08-13T20:03:00.001Z, BatteryV: 11.97, Latitude: 75.784237, Longitude: -13.169235, Vul: 13.05
Timestamp: 2016-08-13T19:30:53.001Z, BatteryV: 11.97, Latitude: 75.788499, Longitude: -13.184038, Vul: 13.05
Timestamp: 2016-08-13T19:00:06.001Z, BatteryV: 11.91, Latitude: 75.793152, Longitude: -13.199456, Vul: 13.05
Timestamp: 2016-08-13T18:31:35.001Z, BatteryV: 11.91, Latitude: 75.797146, Longitude: -13.214829, Vul: 13.05
Timestamp: 2016-08-13T18:01:05.001Z, BatteryV: 11.94, Latitude: 75.800909, Longitude: -13.231827, Vul: 13.05
Timestamp: 2016-08-13T17:30:08.001Z, BatteryV: 11.97, Latitude: 75.805056, Longitude: -13.247123, Vul: 13.05
Timestamp: 2016-08-13T17:00:08.001Z, BatteryV: 11.97, Latitude: 75.809062, Longitude: -13.262810, Vul: 13.05
Timestamp: 2016-08-13T16:31:05.001Z, BatteryV: 11.97, Latitude: 75.812538, Longitude: -13.278285, Vul: 13.05
Timestamp: 2016-08-13T16:01:00.001Z, BatteryV: 11.91, Latitude: 75.816166, Longitude: -13.292806, Vul: 13.02
Timestamp: 2016-08-13T15:31:54.001Z, BatteryV: 11.88, Latitude: 75.820243, Longitude: -13.305581, Vul: 13.05
Timestamp: 2016-08-13T15:00:19.001Z, BatteryV: 11.88, Latitude: 75.824480, Longitude: -13.316224, Vul: 13.05
Timestamp: 2016-08-13T14:00:13.001Z, BatteryV: 11.85, Latitude: 75.835488, Longitude: -13.334381, Vul: 13.05
Timestamp: 2016-08-13T13:33:06.001Z, BatteryV: 11.91, Latitude: 75.842381, Longitude: -13.345702, Vul: 13.02
Timestamp: 2016-08-13T11:30:07.001Z, BatteryV: 12.06, Latitude: 75.870771, Longitude: -13.402381, Vul: 13.08
Timestamp: 2016-08-13T11:00:36.001Z, BatteryV: 12.03, Latitude: 75.874541, Longitude: -13.419226, Vul: 13.08
Timestamp: 2016-08-13T10:30:36.001Z, BatteryV: 12.03, Latitude: 75.878016, Longitude: -13.436518, Vul: 13.08
Timestamp: 2016-08-13T10:00:06.001Z, BatteryV: 12.06, Latitude: 75.882080, Longitude: -13.452998, Vul: 13.11
Timestamp: 2016-08-13T09:30:06.001Z, BatteryV: 12.03, Latitude: 75.885248, Longitude: -13.473709, Vul: 13.08
Timestamp: 2016-08-13T09:00:36.001Z, BatteryV: 12.00, Latitude: 75.887565, Longitude: -13.494170, Vul: 13.11
Timestamp: 2016-08-13T08:30:06.001Z, BatteryV: 12.00, Latitude: 75.889427, Longitude: -13.516058, Vul: 13.11
Timestamp: 2016-08-13T08:01:06.001Z, BatteryV: 12.03, Latitude: 75.890976, Longitude: -13.534669, Vul: 13.11
Timestamp: 2016-08-13T07:30:05.001Z, BatteryV: 11.97, Latitude: 75.892250, Longitude: -13.556634, Vul: 13.08
Timestamp: 2016-08-13T07:00:04.001Z, BatteryV: 12.00, Latitude: 75.893338, Longitude: -13.578131, Vul: 13.11
Timestamp: 2016-08-13T06:30:05.001Z, BatteryV: 11.97, Latitude: 75.894099, Longitude: -13.595776, Vul: 13.08
Timestamp: 2016-08-13T06:01:06.001Z, BatteryV: 11.97, Latitude: 75.894451, Longitude: -13.612928, Vul: 13.08
Timestamp: 2016-08-13T05:30:08.001Z, BatteryV: 11.97, Latitude: 75.894867, Longitude: -13.629997, Vul: 13.08
Timestamp: 2016-08-13T05:00:08.001Z, BatteryV: 11.97, Latitude: 75.895270, Longitude: -13.646323, Vul: 13.08
Timestamp: 2016-08-13T04:30:54.001Z, BatteryV: 11.94, Latitude: 75.895226, Longitude: -13.661869, Vul: 13.08
Timestamp: 2016-08-13T04:00:08.001Z, BatteryV: 11.97, Latitude: 75.895277, Longitude: -13.677792, Vul: 13.11
Timestamp: 2016-08-13T03:31:24.001Z, BatteryV: 11.91, Latitude: 75.894950, Longitude: -13.692634, Vul: 13.08
Timestamp: 2016-08-13T03:00:35.001Z, BatteryV: 11.94, Latitude: 75.894112, Longitude: -13.707085, Vul: 13.08
Timestamp: 2016-08-13T02:30:12.001Z, BatteryV: 11.94, Latitude: 75.893446, Longitude: -13.718573, Vul: 13.08
Timestamp: 2016-08-13T02:01:35.001Z, BatteryV: 11.97, Latitude: 75.893498, Longitude: -13.725254, Vul: 13.08
Timestamp: 2016-08-13T01:30:09.001Z, BatteryV: 12.00, Latitude: 75.894048, Longitude: -13.729542, Vul: 13.11
Timestamp: 2016-08-13T01:00:13.001Z, BatteryV: 11.97, Latitude: 75.894995, Longitude: -13.731782, Vul: 13.08
Timestamp: 2016-08-13T00:30:08.001Z, BatteryV: 11.97, Latitude: 75.896781, Longitude: -13.733594, Vul: 13.11
Timestamp: 2016-08-13T00:02:53.001Z, BatteryV: 11.97, Latitude: 75.898502, Longitude: -13.736531, Vul: 13.08
Timestamp: 2016-08-12T23:30:06.001Z, BatteryV: 12.00, Latitude: 75.901069, Longitude: -13.741670, Vul: 13.11
Timestamp: 2016-08-12T23:00:54.001Z, BatteryV: 12.03, Latitude: 75.902912, Longitude: -13.747686, Vul: 13.11
Timestamp: 2016-08-12T22:30:19.001Z, BatteryV: 12.00, Latitude: 75.905114, Longitude: -13.752934, Vul: 13.08
Timestamp: 2016-08-12T22:00:05.001Z, BatteryV: 11.97, Latitude: 75.907834, Longitude: -13.760397, Vul: 13.11
Timestamp: 2016-08-12T21:32:05.001Z, BatteryV: 11.97, Latitude: 75.910829, Longitude: -13.769082, Vul: 13.08
Timestamp: 2016-08-12T21:01:06.001Z, BatteryV: 12.00, Latitude: 75.913632, Longitude: -13.779654, Vul: 13.11
Timestamp: 2016-08-12T20:30:10.001Z, BatteryV: 12.00, Latitude: 75.916077, Longitude: -13.790253, Vul: 13.11
Timestamp: 2016-08-12T20:00:35.001Z, BatteryV: 12.00, Latitude: 75.918208, Longitude: -13.799981, Vul: 13.08
Timestamp: 2016-08-12T19:30:08.001Z, BatteryV: 12.00, Latitude: 75.920192, Longitude: -13.809248, Vul: 13.11
Timestamp: 2016-08-12T19:00:08.001Z, BatteryV: 12.03, Latitude: 75.922291, Longitude: -13.815725, Vul: 13.11
Timestamp: 2016-08-12T18:30:08.001Z, BatteryV: 12.03, Latitude: 75.924230, Longitude: -13.820794, Vul: 13.08
Timestamp: 2016-08-12T18:00:36.001Z, BatteryV: 12.06, Latitude: 75.927098, Longitude: -13.824397, Vul: 13.08
Timestamp: 2016-08-12T17:30:09.001Z, BatteryV: 12.06, Latitude: 75.930048, Longitude: -13.827949, Vul: 13.11
Timestamp: 2016-08-12T17:00:36.001Z, BatteryV: 12.06, Latitude: 75.933395, Longitude: -13.827379, Vul: 13.11
Timestamp: 2016-08-12T16:30:07.001Z, BatteryV: 12.00, Latitude: 75.937402, Longitude: -13.824166, Vul: 13.08
Timestamp: 2016-08-12T16:00:07.001Z, BatteryV: 12.03, Latitude: 75.941914, Longitude: -13.819878, Vul: 13.08
Timestamp: 2016-08-12T15:30:36.001Z, BatteryV: 12.03, Latitude: 75.946784, Longitude: -13.818278, Vul: 13.08
Timestamp: 2016-08-12T15:00:07.001Z, BatteryV: 12.00, Latitude: 75.951949, Longitude: -13.816390, Vul: 13.08
Timestamp: 2016-08-12T14:30:06.001Z, BatteryV: 11.97, Latitude: 75.957453, Longitude: -13.814394, Vul: 13.08
Timestamp: 2016-08-12T14:00:42.001Z, BatteryV: 12.03, Latitude: 75.962413, Longitude: -13.811296, Vul: 13.08
Timestamp: 2016-08-12T13:30:08.001Z, BatteryV: 11.97, Latitude: 75.967840, Longitude: -13.807328, Vul: 13.08
Timestamp: 2016-08-12T13:00:35.001Z, BatteryV: 11.94, Latitude: 75.973293, Longitude: -13.802362, Vul: 13.08
Timestamp: 2016-08-12T12:30:08.001Z, BatteryV: 11.97, Latitude: 75.979373, Longitude: -13.796205, Vul: 13.11
Timestamp: 2016-08-12T12:00:59.001Z, BatteryV: 11.97, Latitude: 75.985530, Longitude: -13.789338, Vul: 13.08
Timestamp: 2016-08-12T11:30:24.001Z, BatteryV: 11.97, Latitude: 75.991840, Longitude: -13.779155, Vul: 13.08
Timestamp: 2016-08-12T11:00:12.001Z, BatteryV: 11.97, Latitude: 75.998003, Longitude: -13.767200, Vul: 13.08
Timestamp: 2016-08-12T10:30:08.001Z, BatteryV: 11.94, Latitude: 76.004678, Longitude: -13.754739, Vul: 13.05
Timestamp: 2016-08-12T10:02:05.001Z, BatteryV: 12.00, Latitude: 76.010720, Longitude: -13.743251, Vul: 13.08
Timestamp: 2016-08-12T09:30:08.001Z, BatteryV: 11.94, Latitude: 76.017805, Longitude: -13.729050, Vul: 13.08
Timestamp: 2016-08-12T09:01:30.001Z, BatteryV: 11.97, Latitude: 76.023603, Longitude: -13.718931, Vul: 13.08
Timestamp: 2016-08-12T08:30:08.001Z, BatteryV: 12.00, Latitude: 76.029677, Longitude: -13.708774, Vul: 13.11
Timestamp: 2016-08-12T08:00:59.001Z, BatteryV: 12.00, Latitude: 76.035181, Longitude: -13.698227, Vul: 13.11
Timestamp: 2016-08-12T07:30:07.001Z, BatteryV: 12.00, Latitude: 76.040678, Longitude: -13.684723, Vul: 13.14
Timestamp: 2016-08-12T07:00:12.001Z, BatteryV: 12.00, Latitude: 76.045178, Longitude: -13.673210, Vul: 13.11
Timestamp: 2016-08-12T07:00:12.001Z, BatteryV: 12.03, Latitude: 76.045178, Longitude: -13.673210, Vul: 13.14
Timestamp: 2016-08-12T06:30:09.001Z, BatteryV: 11.97, Latitude: 76.049190, Longitude: -13.658605, Vul: 13.11
Timestamp: 2016-08-12T06:00:36.001Z, BatteryV: 12.00, Latitude: 76.053005, Longitude: -13.639046, Vul: 13.11
Timestamp: 2016-08-12T05:30:14.001Z, BatteryV: 12.03, Latitude: 76.057216, Longitude: -13.614227, Vul: 13.14
Timestamp: 2016-08-12T05:00:36.001Z, BatteryV: 11.97, Latitude: 76.061773, Longitude: -13.590080, Vul: 13.11
Timestamp: 2016-08-12T04:30:06.001Z, BatteryV: 11.97, Latitude: 76.066010, Longitude: -13.565734, Vul: 13.11
Timestamp: 2016-08-12T04:00:05.001Z, BatteryV: 11.97, Latitude: 76.070208, Longitude: -13.539712, Vul: 13.14
Timestamp: 2016-08-12T03:30:36.001Z, BatteryV: 11.94, Latitude: 76.074426, Longitude: -13.517888, Vul: 13.11
Timestamp: 2016-08-12T03:00:36.001Z, BatteryV: 12.00, Latitude: 76.078406, Longitude: -13.502099, Vul: 13.14
Timestamp: 2016-08-12T02:30:10.001Z, BatteryV: 11.97, Latitude: 76.081984, Longitude: -13.488352, Vul: 13.11
Timestamp: 2016-08-12T02:00:12.001Z, BatteryV: 11.97, Latitude: 76.085146, Longitude: -13.476627, Vul: 13.11
Timestamp: 2016-08-12T01:30:11.001Z, BatteryV: 12.00, Latitude: 76.087450, Longitude: -13.465926, Vul: 13.11
Timestamp: 2016-08-12T01:01:05.001Z, BatteryV: 12.00, Latitude: 76.088826, Longitude: -13.457280, Vul: 13.11
Timestamp: 2016-08-12T00:30:10.001Z, BatteryV: 12.00, Latitude: 76.089613, Longitude: -13.450797, Vul: 13.14
Timestamp: 2016-08-12T00:00:54.001Z, BatteryV: 11.97, Latitude: 76.089741, Longitude: -13.446285, Vul: 13.11
Timestamp: 2016-08-11T23:30:36.001Z, BatteryV: 12.00, Latitude: 76.089382, Longitude: -13.440166, Vul: 13.11
Timestamp: 2016-08-11T23:00:07.001Z, BatteryV: 12.00, Latitude: 76.088128, Longitude: -13.432659, Vul: 13.11
Timestamp: 2016-08-11T22:30:17.001Z, BatteryV: 12.00, Latitude: 76.086784, Longitude: -13.420640, Vul: 13.11
Timestamp: 2016-08-11T22:00:07.001Z, BatteryV: 12.00, Latitude: 76.085325, Longitude: -13.411104, Vul: 13.11
Timestamp: 2016-08-11T21:30:36.001Z, BatteryV: 12.06, Latitude: 76.083187, Longitude: -13.397862, Vul: 13.11
Timestamp: 2016-08-11T21:00:11.001Z, BatteryV: 12.03, Latitude: 76.081594, Longitude: -13.380858, Vul: 13.11
Timestamp: 2016-08-11T20:30:06.001Z, BatteryV: 12.00, Latitude: 76.080250, Longitude: -13.362611, Vul: 13.11
Timestamp: 2016-08-11T20:00:06.001Z, BatteryV: 12.00, Latitude: 76.078368, Longitude: -13.343795, Vul: 13.11
Timestamp: 2016-08-11T19:30:33.001Z, BatteryV: 12.06, Latitude: 76.076832, Longitude: -13.321120, Vul: 13.11
Timestamp: 2016-08-11T19:00:06.001Z, BatteryV: 12.03, Latitude: 76.075878, Longitude: -13.298150, Vul: 13.11
Timestamp: 2016-08-11T18:30:16.001Z, BatteryV: 12.03, Latitude: 76.075437, Longitude: -13.273645, Vul: 13.11
Timestamp: 2016-08-11T18:00:35.001Z, BatteryV: 12.03, Latitude: 76.075014, Longitude: -13.253242, Vul: 13.11
Timestamp: 2016-08-11T17:30:29.001Z, BatteryV: 12.09, Latitude: 76.074182, Longitude: -13.233267, Vul: 13.08
Timestamp: 2016-08-11T17:00:14.001Z, BatteryV: 12.00, Latitude: 76.073837, Longitude: -13.213882, Vul: 13.11
Timestamp: 2016-08-11T16:30:09.001Z, BatteryV: 12.03, Latitude: 76.073933, Longitude: -13.196672, Vul: 13.11
Timestamp: 2016-08-11T16:00:36.001Z, BatteryV: 12.06, Latitude: 76.074528, Longitude: -13.178592, Vul: 13.11
Timestamp: 2016-08-11T15:30:14.001Z, BatteryV: 12.00, Latitude: 76.074323, Longitude: -13.154682, Vul: 13.11
Timestamp: 2016-08-11T15:00:09.001Z, BatteryV: 12.06, Latitude: 76.074381, Longitude: -13.128371, Vul: 13.11
Timestamp: 2016-08-11T14:30:36.001Z, BatteryV: 11.97, Latitude: 76.073030, Longitude: -13.104915, Vul: 13.08
Timestamp: 2016-08-11T14:00:08.001Z, BatteryV: 11.97, Latitude: 76.073037, Longitude: -13.079213, Vul: 13.11
Timestamp: 2016-08-11T13:30:08.001Z, BatteryV: 12.00, Latitude: 76.074349, Longitude: -13.054989, Vul: 13.11
Timestamp: 2016-08-11T13:00:36.001Z, BatteryV: 11.97, Latitude: 76.075251, Longitude: -13.033235, Vul: 13.11
Timestamp: 2016-08-11T12:30:07.001Z, BatteryV: 12.00, Latitude: 76.076864, Longitude: -13.010368, Vul: 13.11
Timestamp: 2016-08-11T12:00:07.001Z, BatteryV: 12.00, Latitude: 76.078867, Longitude: -12.989331, Vul: 13.11
Timestamp: 2016-08-11T11:30:07.001Z, BatteryV: 11.94, Latitude: 76.081562, Longitude: -12.968134, Vul: 13.08
Timestamp: 2016-08-11T11:00:39.001Z, BatteryV: 11.94, Latitude: 76.085171, Longitude: -12.951597, Vul: 13.11
Timestamp: 2016-08-11T10:30:59.001Z, BatteryV: 11.97, Latitude: 76.087936, Longitude: -12.939430, Vul: 13.08
Timestamp: 2016-08-11T10:00:08.001Z, BatteryV: 11.97, Latitude: 76.090259, Longitude: -12.928826, Vul: 13.11
Timestamp: 2016-08-11T09:30:11.001Z, BatteryV: 11.97, Latitude: 76.091405, Longitude: -12.919731, Vul: 13.11
Timestamp: 2016-08-11T09:00:54.001Z, BatteryV: 11.94, Latitude: 76.093037, Longitude: -12.911219, Vul: 13.11
Timestamp: 2016-08-11T08:30:36.001Z, BatteryV: 12.00, Latitude: 76.094547, Longitude: -12.900685, Vul: 13.08
Timestamp: 2016-08-11T08:00:59.001Z, BatteryV: 11.94, Latitude: 76.095712, Longitude: -12.886835, Vul: 13.08
Timestamp: 2016-08-11T07:30:07.001Z, BatteryV: 11.97, Latitude: 76.096128, Longitude: -12.870336, Vul: 13.11
Timestamp: 2016-08-11T07:01:05.001Z, BatteryV: 11.94, Latitude: 76.097069, Longitude: -12.846445, Vul: 13.08
Timestamp: 2016-08-11T06:30:09.001Z, BatteryV: 12.00, Latitude: 76.098746, Longitude: -12.819040, Vul: 13.08
Timestamp: 2016-08-11T06:00:08.001Z, BatteryV: 11.94, Latitude: 76.100691, Longitude: -12.797990, Vul: 13.11
Timestamp: 2016-08-11T05:30:36.001Z, BatteryV: 11.97, Latitude: 76.102835, Longitude: -12.776864, Vul: 13.11
Timestamp: 2016-08-11T05:00:36.001Z, BatteryV: 11.97, Latitude: 76.105069, Longitude: -12.753632, Vul: 13.11
Timestamp: 2016-08-11T04:30:11.001Z, BatteryV: 12.00, Latitude: 76.107661, Longitude: -12.730080, Vul: 13.11
Timestamp: 2016-08-11T04:00:36.001Z, BatteryV: 11.94, Latitude: 76.109907, Longitude: -12.708416, Vul: 13.08
Timestamp: 2016-08-11T03:30:10.001Z, BatteryV: 11.94, Latitude: 76.111693, Longitude: -12.684787, Vul: 13.14
Timestamp: 2016-08-11T03:00:35.001Z, BatteryV: 11.97, Latitude: 76.113926, Longitude: -12.661318, Vul: 13.11
Timestamp: 2016-08-11T02:30:37.001Z, BatteryV: 11.94, Latitude: 76.116685, Longitude: -12.638822, Vul: 13.14
Timestamp: 2016-08-11T02:01:01.001Z, BatteryV: 11.94, Latitude: 76.119584, Longitude: -12.616186, Vul: 13.11
Timestamp: 2016-08-11T01:30:11.001Z, BatteryV: 12.00, Latitude: 76.122374, Longitude: -12.591859, Vul: 13.14
Timestamp: 2016-08-11T01:00:34.001Z, BatteryV: 12.00, Latitude: 76.125414, Longitude: -12.572032, Vul: 13.11
Timestamp: 2016-08-11T00:30:06.001Z, BatteryV: 11.97, Latitude: 76.128218, Longitude: -12.554234, Vul: 13.14
Timestamp: 2016-08-11T00:01:44.001Z, BatteryV: 11.94, Latitude: 76.130976, Longitude: -12.537018, Vul: 13.11
Timestamp: 2016-08-10T23:31:00.001Z, BatteryV: 11.91, Latitude: 76.133997, Longitude: -12.520493, Vul: 13.14
Timestamp: 2016-08-10T23:01:00.001Z, BatteryV: 11.94, Latitude: 76.136512, Longitude: -12.507002, Vul: 13.14
Timestamp: 2016-08-10T22:30:07.001Z, BatteryV: 12.03, Latitude: 76.139053, Longitude: -12.495462, Vul: 13.14
Timestamp: 2016-08-10T22:00:35.001Z, BatteryV: 11.94, Latitude: 76.142246, Longitude: -12.485581, Vul: 13.14
Timestamp: 2016-08-10T21:31:06.001Z, BatteryV: 11.97, Latitude: 76.144474, Longitude: -12.478317, Vul: 13.14
Timestamp: 2016-08-10T21:00:08.001Z, BatteryV: 12.00, Latitude: 76.146022, Longitude: -12.475142, Vul: 13.14
Timestamp: 2016-08-10T20:32:05.001Z, BatteryV: 11.94, Latitude: 76.146822, Longitude: -12.472992, Vul: 13.14
Timestamp: 2016-08-10T20:00:18.001Z, BatteryV: 11.97, Latitude: 76.147738, Longitude: -12.467552, Vul: 13.14
Timestamp: 2016-08-10T19:31:00.001Z, BatteryV: 11.97, Latitude: 76.147923, Longitude: -12.461536, Vul: 13.14
Timestamp: 2016-08-10T19:00:08.001Z, BatteryV: 11.97, Latitude: 76.147206, Longitude: -12.454061, Vul: 13.14
Timestamp: 2016-08-10T18:31:29.001Z, BatteryV: 11.94, Latitude: 76.146592, Longitude: -12.443379, Vul: 13.11
Timestamp: 2016-08-10T18:01:23.001Z, BatteryV: 11.97, Latitude: 76.146266, Longitude: -12.424128, Vul: 13.14
Timestamp: 2016-08-10T17:31:27.001Z, BatteryV: 11.94, Latitude: 76.145754, Longitude: -12.404627, Vul: 13.14
Timestamp: 2016-08-10T17:00:29.001Z, BatteryV: 11.94, Latitude: 76.145971, Longitude: -12.382662, Vul: 13.11
Timestamp: 2016-08-10T16:30:07.001Z, BatteryV: 12.00, Latitude: 76.147334, Longitude: -12.364147, Vul: 13.14
Timestamp: 2016-08-10T16:01:29.001Z, BatteryV: 11.97, Latitude: 76.148896, Longitude: -12.348762, Vul: 13.14
Timestamp: 2016-08-10T15:31:29.001Z, BatteryV: 11.97, Latitude: 76.150419, Longitude: -12.332710, Vul: 13.14
Timestamp: 2016-08-10T15:00:06.001Z, BatteryV: 12.00, Latitude: 76.152352, Longitude: -12.313286, Vul: 13.14
Timestamp: 2016-08-10T14:31:35.001Z, BatteryV: 11.97, Latitude: 76.154003, Longitude: -12.295078, Vul: 13.14
Timestamp: 2016-08-10T14:01:30.001Z, BatteryV: 12.00, Latitude: 76.156045, Longitude: -12.277466, Vul: 13.14
Timestamp: 2016-08-10T13:30:08.001Z, BatteryV: 11.94, Latitude: 76.158502, Longitude: -12.261210, Vul: 13.14
Timestamp: 2016-08-10T13:00:05.001Z, BatteryV: 11.97, Latitude: 76.160986, Longitude: -12.246906, Vul: 13.14
Timestamp: 2016-08-10T12:30:36.001Z, BatteryV: 11.97, Latitude: 76.163200, Longitude: -12.236659, Vul: 13.14
Timestamp: 2016-08-10T12:01:24.001Z, BatteryV: 11.97, Latitude: 76.165133, Longitude: -12.226950, Vul: 13.14
Timestamp: 2016-08-10T11:30:11.001Z, BatteryV: 12.00, Latitude: 76.167053, Longitude: -12.215629, Vul: 13.14
Timestamp: 2016-08-10T11:01:00.001Z, BatteryV: 11.97, Latitude: 76.169197, Longitude: -12.204563, Vul: 13.14
Timestamp: 2016-08-10T10:30:09.001Z, BatteryV: 11.97, Latitude: 76.171123, Longitude: -12.194342, Vul: 13.14
Timestamp: 2016-08-10T10:00:08.001Z, BatteryV: 11.97, Latitude: 76.171987, Longitude: -12.194016, Vul: 13.14
Timestamp: 2016-08-10T09:30:15.001Z, BatteryV: 12.00, Latitude: 76.172826, Longitude: -12.194918, Vul: 13.14
Timestamp: 2016-08-10T09:00:07.001Z, BatteryV: 12.00, Latitude: 76.173094, Longitude: -12.198099, Vul: 13.14
Timestamp: 2016-08-10T08:30:07.001Z, BatteryV: 12.00, Latitude: 76.172352, Longitude: -12.199642, Vul: 13.14
Timestamp: 2016-08-10T08:00:36.001Z, BatteryV: 11.97, Latitude: 76.171699, Longitude: -12.197645, Vul: 13.14
Timestamp: 2016-08-10T07:30:08.001Z, BatteryV: 11.97, Latitude: 76.170163, Longitude: -12.193875, Vul: 13.14
Timestamp: 2016-08-10T06:30:06.001Z, BatteryV: 12.00, Latitude: 76.167238, Longitude: -12.182118, Vul: 13.14
Timestamp: 2016-08-10T06:00:06.001Z, BatteryV: 12.00, Latitude: 76.165677, Longitude: -12.173114, Vul: 13.14
Timestamp: 2016-08-10T05:30:33.001Z, BatteryV: 11.97, Latitude: 76.163949, Longitude: -12.158957, Vul: 13.14
Timestamp: 2016-08-10T05:00:06.001Z, BatteryV: 11.97, Latitude: 76.162579, Longitude: -12.134739, Vul: 13.14
Timestamp: 2016-08-10T04:30:36.001Z, BatteryV: 11.97, Latitude: 76.162221, Longitude: -12.110234, Vul: 13.14
Timestamp: 2016-08-10T04:00:09.001Z, BatteryV: 11.97, Latitude: 76.162112, Longitude: -12.085952, Vul: 13.14
Timestamp: 2016-08-10T03:30:09.001Z, BatteryV: 12.00, Latitude: 76.163494, Longitude: -12.058982, Vul: 13.14
Timestamp: 2016-08-10T03:00:36.001Z, BatteryV: 11.97, Latitude: 76.166016, Longitude: -12.033005, Vul: 13.14
Timestamp: 2016-08-10T02:30:36.001Z, BatteryV: 11.94, Latitude: 76.169472, Longitude: -12.004518, Vul: 13.14
Timestamp: 2016-08-10T02:00:08.001Z, BatteryV: 11.97, Latitude: 76.174458, Longitude: -11.976762, Vul: 13.14
Timestamp: 2016-08-10T01:30:10.001Z, BatteryV: 11.97, Latitude: 76.180243, Longitude: -11.951699, Vul: 13.14
Timestamp: 2016-08-10T01:00:18.001Z, BatteryV: 11.94, Latitude: 76.186394, Longitude: -11.931379, Vul: 13.14
Timestamp: 2016-08-10T00:32:23.001Z, BatteryV: 11.94, Latitude: 76.192307, Longitude: -11.913453, Vul: 13.11
Timestamp: 2016-08-10T00:01:24.001Z, BatteryV: 11.94, Latitude: 76.199366, Longitude: -11.897267, Vul: 13.11
Timestamp: 2016-08-09T23:30:59.001Z, BatteryV: 11.97, Latitude: 76.206861, Longitude: -11.885990, Vul: 13.14
Timestamp: 2016-08-09T23:00:11.001Z, BatteryV: 11.97, Latitude: 76.214227, Longitude: -11.876877, Vul: 13.11
Timestamp: 2016-08-09T22:30:08.001Z, BatteryV: 11.97, Latitude: 76.221286, Longitude: -11.872570, Vul: 13.14
Timestamp: 2016-08-09T22:00:07.001Z, BatteryV: 11.91, Latitude: 76.227782, Longitude: -11.869856, Vul: 13.14
Timestamp: 2016-08-09T21:32:06.001Z, BatteryV: 11.94, Latitude: 76.233632, Longitude: -11.868224, Vul: 13.11
Timestamp: 2016-08-09T21:00:06.001Z, BatteryV: 11.91, Latitude: 76.239610, Longitude: -11.865530, Vul: 13.14
Timestamp: 2016-08-09T20:30:10.001Z, BatteryV: 11.94, Latitude: 76.245197, Longitude: -11.863418, Vul: 13.14
Timestamp: 2016-08-09T20:01:06.001Z, BatteryV: 11.94, Latitude: 76.250886, Longitude: -11.862189, Vul: 13.11
Timestamp: 2016-08-09T19:31:54.001Z, BatteryV: 11.91, Latitude: 76.256928, Longitude: -11.864717, Vul: 13.11
Timestamp: 2016-08-09T19:00:14.001Z, BatteryV: 11.88, Latitude: 76.263360, Longitude: -11.868518, Vul: 13.11
Timestamp: 2016-08-09T18:30:09.001Z, BatteryV: 11.91, Latitude: 76.269786, Longitude: -11.876928, Vul: 13.11
Timestamp: 2016-08-09T18:00:09.001Z, BatteryV: 11.94, Latitude: 76.274771, Longitude: -11.885050, Vul: 13.14
Timestamp: 2016-08-09T17:31:06.001Z, BatteryV: 11.91, Latitude: 76.279034, Longitude: -11.890291, Vul: 13.11
Timestamp: 2016-08-09T17:00:08.001Z, BatteryV: 11.94, Latitude: 76.282630, Longitude: -11.890579, Vul: 13.14
Timestamp: 2016-08-09T16:31:51.001Z, BatteryV: 11.94, Latitude: 76.286234, Longitude: -11.888563, Vul: 13.11
Timestamp: 2016-08-09T16:00:08.001Z, BatteryV: 11.91, Latitude: 76.290317, Longitude: -11.885645, Vul: 13.14
Timestamp: 2016-08-09T15:31:29.001Z, BatteryV: 11.94, Latitude: 76.294234, Longitude: -11.881101, Vul: 13.11
Timestamp: 2016-08-09T15:00:11.001Z, BatteryV: 11.94, Latitude: 76.299514, Longitude: -11.873062, Vul: 13.14
Timestamp: 2016-08-09T14:31:06.001Z, BatteryV: 11.94, Latitude: 76.305299, Longitude: -11.862547, Vul: 13.14
Timestamp: 2016-08-09T14:00:07.001Z, BatteryV: 11.91, Latitude: 76.311846, Longitude: -11.849958, Vul: 13.11
Timestamp: 2016-08-09T13:31:05.001Z, BatteryV: 11.94, Latitude: 76.318611, Longitude: -11.838349, Vul: 13.11
Timestamp: 2016-08-09T13:02:59.001Z, BatteryV: 11.94, Latitude: 76.325990, Longitude: -11.830822, Vul: 13.14
Timestamp: 2016-08-09T12:30:07.001Z, BatteryV: 11.91, Latitude: 76.335584, Longitude: -11.821101, Vul: 13.14
Timestamp: 2016-08-09T12:02:54.001Z, BatteryV: 11.97, Latitude: 76.344128, Longitude: -11.813197, Vul: 13.08
Timestamp: 2016-08-09T11:31:24.001Z, BatteryV: 11.88, Latitude: 76.353677, Longitude: -11.806016, Vul: 13.14
Timestamp: 2016-08-09T11:00:53.001Z, BatteryV: 11.94, Latitude: 76.362336, Longitude: -11.801555, Vul: 13.14
Timestamp: 2016-08-09T10:30:06.001Z, BatteryV: 11.88, Latitude: 76.371718, Longitude: -11.797338, Vul: 13.14
Timestamp: 2016-08-09T10:01:30.001Z, BatteryV: 11.97, Latitude: 76.380512, Longitude: -11.794438, Vul: 13.11
Timestamp: 2016-08-09T08:31:24.001Z, BatteryV: 11.94, Latitude: 76.407539, Longitude: -11.783469, Vul: 13.14
Timestamp: 2016-08-09T08:00:10.001Z, BatteryV: 11.94, Latitude: 76.418547, Longitude: -11.781587, Vul: 13.14
Timestamp: 2016-08-09T07:31:36.001Z, BatteryV: 11.94, Latitude: 76.429414, Longitude: -11.788672, Vul: 13.14
Timestamp: 2016-08-09T05:32:00.001Z, BatteryV: 11.91, Latitude: 76.460768, Longitude: -11.821146, Vul: 13.17
Timestamp: 2016-08-09T05:00:40.001Z, BatteryV: 11.91, Latitude: 76.468998, Longitude: -11.823910, Vul: 13.17
Timestamp: 2016-08-09T04:30:07.001Z, BatteryV: 11.91, Latitude: 76.476954, Longitude: -11.824320, Vul: 13.14
Timestamp: 2016-08-09T04:00:07.001Z, BatteryV: 11.94, Latitude: 76.484627, Longitude: -11.823814, Vul: 13.17
Timestamp: 2016-08-09T03:32:53.001Z, BatteryV: 11.91, Latitude: 76.491411, Longitude: -11.819526, Vul: 13.17
Timestamp: 2016-08-09T03:00:36.001Z, BatteryV: 11.88, Latitude: 76.499174, Longitude: -11.810240, Vul: 13.20
Timestamp: 2016-08-09T02:30:06.001Z, BatteryV: 11.88, Latitude: 76.506822, Longitude: -11.804422, Vul: 13.20
Timestamp: 2016-08-09T02:00:07.001Z, BatteryV: 11.94, Latitude: 76.514611, Longitude: -11.796102, Vul: 13.20
Timestamp: 2016-08-09T01:30:06.001Z, BatteryV: 11.88, Latitude: 76.522982, Longitude: -11.785728, Vul: 13.20
Timestamp: 2016-08-09T01:00:36.001Z, BatteryV: 11.91, Latitude: 76.531546, Longitude: -11.775987, Vul: 13.20
Timestamp: 2016-08-09T00:30:05.001Z, BatteryV: 11.88, Latitude: 76.541338, Longitude: -11.764787, Vul: 13.20
Timestamp: 2016-08-09T00:00:36.001Z, BatteryV: 11.94, Latitude: 76.551533, Longitude: -11.750637, Vul: 13.20
Timestamp: 2016-08-08T23:30:09.001Z, BatteryV: 11.94, Latitude: 76.562010, Longitude: -11.738637, Vul: 13.20
Timestamp: 2016-08-08T23:00:36.001Z, BatteryV: 11.91, Latitude: 76.572838, Longitude: -11.729882, Vul: 13.20
Timestamp: 2016-08-08T22:30:09.001Z, BatteryV: 11.91, Latitude: 76.584634, Longitude: -11.721126, Vul: 13.20
Timestamp: 2016-08-08T22:00:12.001Z, BatteryV: 11.91, Latitude: 76.595418, Longitude: -11.718016, Vul: 13.20
Timestamp: 2016-08-08T21:30:08.001Z, BatteryV: 11.94, Latitude: 76.605843, Longitude: -11.715565, Vul: 13.20
Timestamp: 2016-08-08T21:00:36.001Z, BatteryV: 11.97, Latitude: 76.615974, Longitude: -11.717306, Vul: 13.17
Timestamp: 2016-08-08T20:30:08.001Z, BatteryV: 11.97, Latitude: 76.625197, Longitude: -11.724915, Vul: 13.20
Timestamp: 2016-08-08T20:00:07.001Z, BatteryV: 11.97, Latitude: 76.633459, Longitude: -11.732845, Vul: 13.20
Timestamp: 2016-08-08T19:30:36.001Z, BatteryV: 11.97, Latitude: 76.640704, Longitude: -11.746074, Vul: 13.17
Timestamp: 2016-08-08T19:00:07.001Z, BatteryV: 11.97, Latitude: 76.646323, Longitude: -11.762790, Vul: 13.20
Timestamp: 2016-08-08T18:30:07.001Z, BatteryV: 12.00, Latitude: 76.650630, Longitude: -11.779021, Vul: 13.20
Timestamp: 2016-08-08T18:00:07.001Z, BatteryV: 11.97, Latitude: 76.653466, Longitude: -11.795174, Vul: 13.20
Timestamp: 2016-08-08T17:30:06.001Z, BatteryV: 12.00, Latitude: 76.654989, Longitude: -11.811494, Vul: 13.17
Timestamp: 2016-08-08T17:00:35.001Z, BatteryV: 12.03, Latitude: 76.655558, Longitude: -11.824813, Vul: 13.20
Timestamp: 2016-08-08T16:30:06.001Z, BatteryV: 11.97, Latitude: 76.655136, Longitude: -11.834144, Vul: 13.20
Timestamp: 2016-08-08T16:00:07.001Z, BatteryV: 11.97, Latitude: 76.654803, Longitude: -11.837190, Vul: 13.20
Timestamp: 2016-08-08T15:30:36.001Z, BatteryV: 12.00, Latitude: 76.655149, Longitude: -11.835949, Vul: 13.20
Timestamp: 2016-08-08T15:00:05.001Z, BatteryV: 11.97, Latitude: 76.656237, Longitude: -11.831450, Vul: 13.20
Timestamp: 2016-08-08T14:30:39.001Z, BatteryV: 12.00, Latitude: 76.657875, Longitude: -11.823206, Vul: 13.20
Timestamp: 2016-08-08T14:00:10.001Z, BatteryV: 12.00, Latitude: 76.660282, Longitude: -11.810669, Vul: 13.20
Timestamp: 2016-08-08T13:30:09.001Z, BatteryV: 12.00, Latitude: 76.663802, Longitude: -11.795885, Vul: 13.20
Timestamp: 2016-08-08T13:00:09.001Z, BatteryV: 12.06, Latitude: 76.667846, Longitude: -11.778778, Vul: 13.20
Timestamp: 2016-08-08T12:30:08.001Z, BatteryV: 12.00, Latitude: 76.672934, Longitude: -11.758029, Vul: 13.20
Timestamp: 2016-08-08T12:00:36.001Z, BatteryV: 12.00, Latitude: 76.679117, Longitude: -11.738010, Vul: 13.20
Timestamp: 2016-08-08T11:30:08.001Z, BatteryV: 11.97, Latitude: 76.686317, Longitude: -11.722067, Vul: 13.17
Timestamp: 2016-08-08T11:00:36.001Z, BatteryV: 12.00, Latitude: 76.693670, Longitude: -11.711578, Vul: 13.20
Timestamp: 2016-08-08T10:30:07.001Z, BatteryV: 11.97, Latitude: 76.701498, Longitude: -11.703386, Vul: 13.20
Timestamp: 2016-08-08T10:00:36.001Z, BatteryV: 11.97, Latitude: 76.708851, Longitude: -11.699693, Vul: 13.20
Timestamp: 2016-08-08T09:30:15.001Z, BatteryV: 11.97, Latitude: 76.715802, Longitude: -11.701402, Vul: 13.20
Timestamp: 2016-08-08T09:00:07.001Z, BatteryV: 11.97, Latitude: 76.721395, Longitude: -11.704909, Vul: 13.23
Timestamp: 2016-08-08T08:30:08.001Z, BatteryV: 11.97, Latitude: 76.725875, Longitude: -11.708666, Vul: 13.20
Timestamp: 2016-08-08T08:00:06.001Z, BatteryV: 11.97, Latitude: 76.730259, Longitude: -11.712320, Vul: 13.23
Timestamp: 2016-08-08T07:30:36.001Z, BatteryV: 11.97, Latitude: 76.734221, Longitude: -11.715270, Vul: 13.20
Timestamp: 2016-08-08T07:00:06.001Z, BatteryV: 11.97, Latitude: 76.737421, Longitude: -11.717837, Vul: 13.20
Timestamp: 2016-08-08T06:30:06.001Z, BatteryV: 11.97, Latitude: 76.740346, Longitude: -11.719469, Vul: 13.20
Timestamp: 2016-08-08T06:00:06.001Z, BatteryV: 11.91, Latitude: 76.741971, Longitude: -11.719162, Vul: 13.23
Timestamp: 2016-08-08T05:30:36.001Z, BatteryV: 11.91, Latitude: 76.742854, Longitude: -11.714496, Vul: 13.20
Timestamp: 2016-08-08T05:00:05.001Z, BatteryV: 11.94, Latitude: 76.743091, Longitude: -11.703610, Vul: 13.23
Timestamp: 2016-08-08T04:00:37.001Z, BatteryV: 11.91, Latitude: 76.745626, Longitude: -11.670880, Vul: 13.23
Timestamp: 2016-08-08T03:30:11.001Z, BatteryV: 11.94, Latitude: 76.747770, Longitude: -11.646054, Vul: 13.23
Timestamp: 2016-08-08T03:00:36.001Z, BatteryV: 11.94, Latitude: 76.751584, Longitude: -11.618669, Vul: 13.23
Timestamp: 2016-08-08T02:30:14.001Z, BatteryV: 12.00, Latitude: 76.756557, Longitude: -11.589459, Vul: 13.23
Timestamp: 2016-08-08T02:00:13.001Z, BatteryV: 11.97, Latitude: 76.762163, Longitude: -11.562234, Vul: 13.23
Timestamp: 2016-08-08T01:30:10.001Z, BatteryV: 11.94, Latitude: 76.768371, Longitude: -11.533811, Vul: 13.23
Timestamp: 2016-08-08T01:00:10.001Z, BatteryV: 11.94, Latitude: 76.775354, Longitude: -11.507392, Vul: 13.20
Timestamp: 2016-08-08T00:00:07.001Z, BatteryV: 11.94, Latitude: 76.790739, Longitude: -11.461114, Vul: 13.23
Timestamp: 2016-08-07T23:30:36.001Z, BatteryV: 11.94, Latitude: 76.798490, Longitude: -11.443245, Vul: 13.23
Timestamp: 2016-08-07T23:00:07.001Z, BatteryV: 11.94, Latitude: 76.806419, Longitude: -11.432346, Vul: 13.23
Timestamp: 2016-08-07T22:30:06.001Z, BatteryV: 11.97, Latitude: 76.813818, Longitude: -11.427827, Vul: 13.23
Timestamp: 2016-08-07T22:00:36.001Z, BatteryV: 11.97, Latitude: 76.821286, Longitude: -11.429728, Vul: 13.23
Timestamp: 2016-08-07T21:30:06.001Z, BatteryV: 11.94, Latitude: 76.828102, Longitude: -11.439341, Vul: 13.23
Timestamp: 2016-08-07T21:00:36.001Z, BatteryV: 11.94, Latitude: 76.833056, Longitude: -11.453562, Vul: 13.23
Timestamp: 2016-08-07T20:30:05.001Z, BatteryV: 11.97, Latitude: 76.837242, Longitude: -11.470618, Vul: 13.23
Timestamp: 2016-08-07T20:00:05.001Z, BatteryV: 11.94, Latitude: 76.839776, Longitude: -11.488064, Vul: 13.23
Timestamp: 2016-08-07T19:30:09.001Z, BatteryV: 12.00, Latitude: 76.841069, Longitude: -11.503750, Vul: 13.23
Timestamp: 2016-08-07T19:00:36.001Z, BatteryV: 11.91, Latitude: 76.841274, Longitude: -11.516902, Vul: 13.23
Timestamp: 2016-08-07T18:30:09.001Z, BatteryV: 11.94, Latitude: 76.840890, Longitude: -11.528826, Vul: 13.23
Timestamp: 2016-08-07T18:00:08.001Z, BatteryV: 12.00, Latitude: 76.839994, Longitude: -11.537894, Vul: 13.23
Timestamp: 2016-08-07T17:30:08.001Z, BatteryV: 12.00, Latitude: 76.838336, Longitude: -11.543328, Vul: 13.23
Timestamp: 2016-08-07T17:00:36.001Z, BatteryV: 12.00, Latitude: 76.836211, Longitude: -11.543904, Vul: 13.23
Timestamp: 2016-08-07T16:30:08.001Z, BatteryV: 12.00, Latitude: 76.834336, Longitude: -11.540410, Vul: 13.23
Timestamp: 2016-08-07T16:00:36.001Z, BatteryV: 12.03, Latitude: 76.832294, Longitude: -11.532115, Vul: 13.23
Timestamp: 2016-08-07T15:30:12.001Z, BatteryV: 12.03, Latitude: 76.830285, Longitude: -11.517133, Vul: 13.23
Timestamp: 2016-08-07T15:00:36.001Z, BatteryV: 12.00, Latitude: 76.829101, Longitude: -11.496006, Vul: 13.23
Timestamp: 2016-08-07T14:30:08.001Z, BatteryV: 12.00, Latitude: 76.829222, Longitude: -11.470221, Vul: 13.20
Timestamp: 2016-08-07T14:00:07.001Z, BatteryV: 12.00, Latitude: 76.830438, Longitude: -11.441421, Vul: 13.23
Timestamp: 2016-08-07T13:30:06.001Z, BatteryV: 12.00, Latitude: 76.832819, Longitude: -11.410662, Vul: 13.20
Timestamp: 2016-08-07T13:00:35.001Z, BatteryV: 11.97, Latitude: 76.836243, Longitude: -11.381056, Vul: 13.20
Timestamp: 2016-08-07T12:30:06.001Z, BatteryV: 11.97, Latitude: 76.841638, Longitude: -11.352038, Vul: 13.20
Timestamp: 2016-08-07T12:00:06.001Z, BatteryV: 11.97, Latitude: 76.848563, Longitude: -11.326662, Vul: 13.20
Timestamp: 2016-08-07T11:30:36.001Z, BatteryV: 12.00, Latitude: 76.855974, Longitude: -11.306189, Vul: 13.20
Timestamp: 2016-08-07T11:00:06.001Z, BatteryV: 12.03, Latitude: 76.864090, Longitude: -11.292275, Vul: 13.23
Timestamp: 2016-08-07T10:30:05.001Z, BatteryV: 12.00, Latitude: 76.871507, Longitude: -11.283264, Vul: 13.23
Timestamp: 2016-08-07T10:00:36.001Z, BatteryV: 11.97, Latitude: 76.878349, Longitude: -11.280186, Vul: 13.20
Timestamp: 2016-08-07T09:30:15.001Z, BatteryV: 11.94, Latitude: 76.884781, Longitude: -11.283283, Vul: 13.20
Timestamp: 2016-08-07T09:00:12.001Z, BatteryV: 11.94, Latitude: 76.889875, Longitude: -11.288934, Vul: 13.23
Timestamp: 2016-08-07T08:30:08.001Z, BatteryV: 11.97, Latitude: 76.894080, Longitude: -11.297408, Vul: 13.23
Timestamp: 2016-08-07T08:00:08.001Z, BatteryV: 11.97, Latitude: 76.897184, Longitude: -11.308730, Vul: 13.23
Timestamp: 2016-08-07T07:30:36.001Z, BatteryV: 11.94, Latitude: 76.899130, Longitude: -11.320134, Vul: 13.23
Timestamp: 2016-08-07T07:00:08.001Z, BatteryV: 11.94, Latitude: 76.900211, Longitude: -11.330944, Vul: 13.23
Timestamp: 2016-08-07T06:30:12.001Z, BatteryV: 11.97, Latitude: 76.900602, Longitude: -11.339590, Vul: 13.23
Timestamp: 2016-08-07T06:00:10.001Z, BatteryV: 11.94, Latitude: 76.899962, Longitude: -11.346074, Vul: 13.23
Timestamp: 2016-08-07T05:30:36.001Z, BatteryV: 11.91, Latitude: 76.898752, Longitude: -11.349466, Vul: 13.20
Timestamp: 2016-08-07T05:00:12.001Z, BatteryV: 11.94, Latitude: 76.896666, Longitude: -11.348435, Vul: 13.23
Timestamp: 2016-08-07T04:30:08.001Z, BatteryV: 11.91, Latitude: 76.894541, Longitude: -11.342861, Vul: 13.23
Timestamp: 2016-08-07T04:00:06.001Z, BatteryV: 11.88, Latitude: 76.892621, Longitude: -11.332915, Vul: 13.23
Timestamp: 2016-08-07T03:00:36.001Z, BatteryV: 11.88, Latitude: 76.891328, Longitude: -11.300986, Vul: 13.23
Timestamp: 2016-08-07T02:30:29.001Z, BatteryV: 11.94, Latitude: 76.891949, Longitude: -11.281562, Vul: 13.23
Timestamp: 2016-08-07T02:00:06.001Z, BatteryV: 11.91, Latitude: 76.893747, Longitude: -11.261555, Vul: 13.23
Timestamp: 2016-08-07T01:30:36.001Z, BatteryV: 11.94, Latitude: 76.896474, Longitude: -11.242669, Vul: 13.26
Timestamp: 2016-08-07T01:00:11.001Z, BatteryV: 11.88, Latitude: 76.899917, Longitude: -11.223283, Vul: 13.26
Timestamp: 2016-08-07T00:30:36.001Z, BatteryV: 11.88, Latitude: 76.903795, Longitude: -11.205114, Vul: 13.26
Timestamp: 2016-08-07T00:00:13.001Z, BatteryV: 11.91, Latitude: 76.908320, Longitude: -11.187488, Vul: 13.23
Timestamp: 2016-08-06T23:30:08.001Z, BatteryV: 11.88, Latitude: 76.913498, Longitude: -11.170912, Vul: 13.26
Timestamp: 2016-08-06T23:00:36.001Z, BatteryV: 11.88, Latitude: 76.919104, Longitude: -11.156051, Vul: 13.23
Timestamp: 2016-08-06T22:30:09.001Z, BatteryV: 11.97, Latitude: 76.925293, Longitude: -11.141440, Vul: 13.26
Timestamp: 2016-08-06T22:00:10.001Z, BatteryV: 11.97, Latitude: 76.931462, Longitude: -11.127827, Vul: 13.23
Timestamp: 2016-08-06T21:30:08.001Z, BatteryV: 11.97, Latitude: 76.937722, Longitude: -11.115552, Vul: 13.23
Timestamp: 2016-08-06T21:00:36.001Z, BatteryV: 11.97, Latitude: 76.944115, Longitude: -11.103046, Vul: 13.23
Timestamp: 2016-08-06T20:30:08.001Z, BatteryV: 11.94, Latitude: 76.950605, Longitude: -11.090253, Vul: 13.23
Timestamp: 2016-08-06T20:00:07.001Z, BatteryV: 11.91, Latitude: 76.956730, Longitude: -11.078733, Vul: 13.26
Timestamp: 2016-08-06T19:30:07.001Z, BatteryV: 12.00, Latitude: 76.962707, Longitude: -11.068909, Vul: 13.23
Timestamp: 2016-08-06T19:00:07.001Z, BatteryV: 11.94, Latitude: 76.968794, Longitude: -11.060864, Vul: 13.23
Timestamp: 2016-08-06T18:30:36.001Z, BatteryV: 11.94, Latitude: 76.974541, Longitude: -11.054208, Vul: 13.23
Timestamp: 2016-08-06T18:00:07.001Z, BatteryV: 11.97, Latitude: 76.980160, Longitude: -11.048902, Vul: 13.23
Timestamp: 2016-08-06T17:30:06.001Z, BatteryV: 11.97, Latitude: 76.985293, Longitude: -11.045139, Vul: 13.26
Timestamp: 2016-08-06T17:00:06.001Z, BatteryV: 11.97, Latitude: 76.990202, Longitude: -11.042374, Vul: 13.23
Timestamp: 2016-08-06T16:30:41.001Z, BatteryV: 11.97, Latitude: 76.994803, Longitude: -11.038938, Vul: 13.23
Timestamp: 2016-08-06T16:00:05.001Z, BatteryV: 11.97, Latitude: 76.999360, Longitude: -11.033491, Vul: 13.26
Timestamp: 2016-08-06T15:30:36.001Z, BatteryV: 12.00, Latitude: 77.003853, Longitude: -11.027251, Vul: 13.23
Timestamp: 2016-08-06T15:00:15.001Z, BatteryV: 12.00, Latitude: 77.010189, Longitude: -11.020109, Vul: 13.23
Timestamp: 2016-08-06T14:30:11.001Z, BatteryV: 12.00, Latitude: 77.016634, Longitude: -11.015213, Vul: 13.23
Timestamp: 2016-08-06T14:00:09.001Z, BatteryV: 12.00, Latitude: 77.023181, Longitude: -11.010106, Vul: 13.23
Timestamp: 2016-08-06T13:30:10.001Z, BatteryV: 12.00, Latitude: 77.030163, Longitude: -11.005427, Vul: 13.23
Timestamp: 2016-08-06T13:00:08.001Z, BatteryV: 12.00, Latitude: 77.036813, Longitude: -11.003494, Vul: 13.23
Timestamp: 2016-08-06T12:30:36.001Z, BatteryV: 12.03, Latitude: 77.043130, Longitude: -11.001254, Vul: 13.23
Timestamp: 2016-08-06T12:00:08.001Z, BatteryV: 11.97, Latitude: 77.050074, Longitude: -10.998790, Vul: 13.23
Timestamp: 2016-08-06T11:30:08.001Z, BatteryV: 11.94, Latitude: 77.056928, Longitude: -10.996704, Vul: 13.23
Timestamp: 2016-08-06T11:00:07.001Z, BatteryV: 11.94, Latitude: 77.063315, Longitude: -10.996147, Vul: 13.23
Timestamp: 2016-08-06T10:30:07.001Z, BatteryV: 11.97, Latitude: 77.069210, Longitude: -10.998170, Vul: 13.26
Timestamp: 2016-08-06T10:00:36.001Z, BatteryV: 12.00, Latitude: 77.074995, Longitude: -11.002349, Vul: 13.26
Timestamp: 2016-08-06T09:30:25.001Z, BatteryV: 11.97, Latitude: 77.080518, Longitude: -11.006842, Vul: 13.23
Timestamp: 2016-08-06T09:00:10.001Z, BatteryV: 12.00, Latitude: 77.085811, Longitude: -11.012819, Vul: 13.26
Timestamp: 2016-08-06T08:30:06.001Z, BatteryV: 11.94, Latitude: 77.091040, Longitude: -11.018522, Vul: 13.26
Timestamp: 2016-08-06T08:00:06.001Z, BatteryV: 11.97, Latitude: 77.096339, Longitude: -11.023590, Vul: 13.26
Timestamp: 2016-08-06T07:30:36.001Z, BatteryV: 11.97, Latitude: 77.101523, Longitude: -11.029299, Vul: 13.26
Timestamp: 2016-08-06T07:00:05.001Z, BatteryV: 11.97, Latitude: 77.107014, Longitude: -11.035622, Vul: 13.26
Timestamp: 2016-08-06T06:30:09.001Z, BatteryV: 11.94, Latitude: 77.112506, Longitude: -11.042317, Vul: 13.26
Timestamp: 2016-08-06T06:00:05.001Z, BatteryV: 11.97, Latitude: 77.118131, Longitude: -11.050861, Vul: 13.26
Timestamp: 2016-08-06T05:30:36.001Z, BatteryV: 11.94, Latitude: 77.123770, Longitude: -11.059347, Vul: 13.26
Timestamp: 2016-08-06T05:00:10.001Z, BatteryV: 11.94, Latitude: 77.129453, Longitude: -11.068358, Vul: 13.26
Timestamp: 2016-08-06T04:30:09.001Z, BatteryV: 11.94, Latitude: 77.134874, Longitude: -11.079456, Vul: 13.26
Timestamp: 2016-08-06T04:00:46.001Z, BatteryV: 11.94, Latitude: 77.139744, Longitude: -11.088608, Vul: 13.23
Timestamp: 2016-08-06T03:30:36.001Z, BatteryV: 11.91, Latitude: 77.144173, Longitude: -11.097440, Vul: 13.23
Timestamp: 2016-08-06T03:00:13.001Z, BatteryV: 11.91, Latitude: 77.147667, Longitude: -11.106931, Vul: 13.26
Timestamp: 2016-08-06T02:30:13.001Z, BatteryV: 11.91, Latitude: 77.150477, Longitude: -11.115565, Vul: 13.26
Timestamp: 2016-08-06T02:00:07.001Z, BatteryV: 11.88, Latitude: 77.152640, Longitude: -11.123654, Vul: 13.26
Timestamp: 2016-08-06T01:30:36.001Z, BatteryV: 11.97, Latitude: 77.154630, Longitude: -11.130381, Vul: 13.26
Timestamp: 2016-08-06T01:00:07.001Z, BatteryV: 11.97, Latitude: 77.156595, Longitude: -11.136730, Vul: 13.26
Timestamp: 2016-08-06T00:30:36.001Z, BatteryV: 11.97, Latitude: 77.157990, Longitude: -11.142630, Vul: 13.26
Timestamp: 2016-08-06T00:00:06.001Z, BatteryV: 11.97, Latitude: 77.159418, Longitude: -11.146598, Vul: 13.26
Timestamp: 2016-08-05T23:30:35.001Z, BatteryV: 11.97, Latitude: 77.160704, Longitude: -11.150483, Vul: 13.26
Timestamp: 2016-08-05T23:00:13.001Z, BatteryV: 12.00, Latitude: 77.162048, Longitude: -11.154086, Vul: 13.26
Timestamp: 2016-08-05T22:30:06.001Z, BatteryV: 12.00, Latitude: 77.163469, Longitude: -11.157920, Vul: 13.26
Timestamp: 2016-08-05T22:00:36.001Z, BatteryV: 12.03, Latitude: 77.164998, Longitude: -11.163686, Vul: 13.26
Timestamp: 2016-08-05T21:30:05.001Z, BatteryV: 12.00, Latitude: 77.166842, Longitude: -11.169133, Vul: 13.26
Timestamp: 2016-08-05T21:00:05.001Z, BatteryV: 12.00, Latitude: 77.168326, Longitude: -11.174611, Vul: 13.23
Timestamp: 2016-08-05T20:30:09.001Z, BatteryV: 12.03, Latitude: 77.169594, Longitude: -11.180915, Vul: 13.26
Timestamp: 2016-08-05T20:00:36.001Z, BatteryV: 12.03, Latitude: 77.170669, Longitude: -11.190522, Vul: 13.26
Timestamp: 2016-08-05T19:30:13.001Z, BatteryV: 12.03, Latitude: 77.171354, Longitude: -11.202042, Vul: 13.23
Timestamp: 2016-08-05T19:00:10.001Z, BatteryV: 12.06, Latitude: 77.172077, Longitude: -11.214259, Vul: 13.23
Timestamp: 2016-08-05T18:30:08.001Z, BatteryV: 12.09, Latitude: 77.173152, Longitude: -11.226176, Vul: 13.23
Timestamp: 2016-08-05T18:00:08.001Z, BatteryV: 12.09, Latitude: 77.174035, Longitude: -11.242246, Vul: 13.23
Timestamp: 2016-08-05T17:30:36.001Z, BatteryV: 12.06, Latitude: 77.174662, Longitude: -11.261798, Vul: 13.23
Timestamp: 2016-08-05T17:00:09.001Z, BatteryV: 12.09, Latitude: 77.174765, Longitude: -11.281184, Vul: 13.26
Timestamp: 2016-08-05T16:30:16.001Z, BatteryV: 12.06, Latitude: 77.173914, Longitude: -11.300064, Vul: 13.26
Timestamp: 2016-08-05T16:00:07.001Z, BatteryV: 12.03, Latitude: 77.172410, Longitude: -11.319213, Vul: 13.26
Timestamp: 2016-08-05T15:30:36.001Z, BatteryV: 12.09, Latitude: 77.170234, Longitude: -11.335411, Vul: 13.26
Timestamp: 2016-08-05T15:00:07.001Z, BatteryV: 12.06, Latitude: 77.167706, Longitude: -11.346336, Vul: 13.26
Timestamp: 2016-08-05T14:30:06.001Z, BatteryV: 12.09, Latitude: 77.164992, Longitude: -11.354426, Vul: 13.26
Timestamp: 2016-08-05T14:00:06.001Z, BatteryV: 12.09, Latitude: 77.162566, Longitude: -11.358733, Vul: 13.26
Timestamp: 2016-08-05T13:30:36.001Z, BatteryV: 12.06, Latitude: 77.160352, Longitude: -11.359008, Vul: 13.23
Timestamp: 2016-08-05T13:00:07.001Z, BatteryV: 12.06, Latitude: 77.158720, Longitude: -11.356045, Vul: 13.26
Timestamp: 2016-08-05T12:30:06.001Z, BatteryV: 12.09, Latitude: 77.157933, Longitude: -11.350477, Vul: 13.26
Timestamp: 2016-08-05T12:00:07.001Z, BatteryV: 12.09, Latitude: 77.157779, Longitude: -11.343789, Vul: 13.26
Timestamp: 2016-08-05T11:30:35.001Z, BatteryV: 12.03, Latitude: 77.158163, Longitude: -11.335258, Vul: 13.26
Timestamp: 2016-08-05T11:00:05.001Z, BatteryV: 12.06, Latitude: 77.159181, Longitude: -11.324954, Vul: 13.26
Timestamp: 2016-08-05T10:30:09.001Z, BatteryV: 12.12, Latitude: 77.160838, Longitude: -11.313389, Vul: 13.26
Timestamp: 2016-08-05T10:00:09.001Z, BatteryV: 12.18, Latitude: 77.163078, Longitude: -11.302720, Vul: 13.26
Timestamp: 2016-08-05T09:30:36.001Z, BatteryV: 12.18, Latitude: 77.165427, Longitude: -11.292742, Vul: 13.26
Timestamp: 2016-08-05T09:00:08.001Z, BatteryV: 12.24, Latitude: 77.168211, Longitude: -11.284512, Vul: 13.26
Timestamp: 2016-08-05T08:30:36.001Z, BatteryV: 12.15, Latitude: 77.171309, Longitude: -11.279386, Vul: 13.26
Timestamp: 2016-08-05T08:00:08.001Z, BatteryV: 12.18, Latitude: 77.174682, Longitude: -11.275507, Vul: 13.26
Timestamp: 2016-08-05T07:30:36.001Z, BatteryV: 12.18, Latitude: 77.178189, Longitude: -11.273325, Vul: 13.26
Timestamp: 2016-08-05T07:00:08.001Z, BatteryV: 12.18, Latitude: 77.181862, Longitude: -11.272909, Vul: 13.26
Timestamp: 2016-08-05T06:30:10.001Z, BatteryV: 12.18, Latitude: 77.185421, Longitude: -11.274362, Vul: 13.26
Timestamp: 2016-08-05T06:00:49.001Z, BatteryV: 12.15, Latitude: 77.188627, Longitude: -11.277370, Vul: 13.26
Timestamp: 2016-08-05T05:30:13.001Z, BatteryV: 12.12, Latitude: 77.191494, Longitude: -11.281606, Vul: 13.26
Timestamp: 2016-08-05T05:00:07.001Z, BatteryV: 12.12, Latitude: 77.193747, Longitude: -11.286573, Vul: 13.26
Timestamp: 2016-08-05T04:30:36.001Z, BatteryV: 12.03, Latitude: 77.195590, Longitude: -11.291462, Vul: 13.26
Timestamp: 2016-08-05T04:00:35.001Z, BatteryV: 11.97, Latitude: 77.197037, Longitude: -11.295699, Vul: 13.29
Timestamp: 2016-08-05T03:30:06.001Z, BatteryV: 12.03, Latitude: 77.198112, Longitude: -11.298483, Vul: 13.26
Timestamp: 2016-08-05T03:00:07.001Z, BatteryV: 12.00, Latitude: 77.198842, Longitude: -11.299846, Vul: 13.29
Timestamp: 2016-08-05T02:30:36.001Z, BatteryV: 11.94, Latitude: 77.199360, Longitude: -11.299130, Vul: 13.29
Timestamp: 2016-08-05T02:00:06.001Z, BatteryV: 11.97, Latitude: 77.199872, Longitude: -11.296301, Vul: 13.26
Timestamp: 2016-08-05T01:30:06.001Z, BatteryV: 11.97, Latitude: 77.200371, Longitude: -11.291558, Vul: 13.29
Timestamp: 2016-08-05T01:00:05.001Z, BatteryV: 12.00, Latitude: 77.200813, Longitude: -11.284506, Vul: 13.29
Timestamp: 2016-08-05T00:30:36.001Z, BatteryV: 12.00, Latitude: 77.201344, Longitude: -11.274362, Vul: 13.29
Timestamp: 2016-08-05T00:00:08.001Z, BatteryV: 12.03, Latitude: 77.202118, Longitude: -11.260237, Vul: 13.29
Timestamp: 2016-08-04T23:30:08.001Z, BatteryV: 12.03, Latitude: 77.203514, Longitude: -11.243021, Vul: 13.29
Timestamp: 2016-08-04T23:00:36.001Z, BatteryV: 12.06, Latitude: 77.205485, Longitude: -11.224006, Vul: 13.26
Timestamp: 2016-08-04T22:30:08.001Z, BatteryV: 12.03, Latitude: 77.208122, Longitude: -11.203328, Vul: 13.29
Timestamp: 2016-08-04T22:00:08.001Z, BatteryV: 12.06, Latitude: 77.211219, Longitude: -11.182285, Vul: 13.29
Timestamp: 2016-08-04T21:30:08.001Z, BatteryV: 11.97, Latitude: 77.214765, Longitude: -11.161363, Vul: 13.29
Timestamp: 2016-08-04T21:00:36.001Z, BatteryV: 12.00, Latitude: 77.218598, Longitude: -11.141882, Vul: 13.29
Timestamp: 2016-08-04T20:30:07.001Z, BatteryV: 12.03, Latitude: 77.223002, Longitude: -11.122848, Vul: 13.29
Timestamp: 2016-08-04T20:00:07.001Z, BatteryV: 12.00, Latitude: 77.227578, Longitude: -11.105459, Vul: 13.29
Timestamp: 2016-08-04T19:30:07.001Z, BatteryV: 12.00, Latitude: 77.232333, Longitude: -11.089907, Vul: 13.29
Timestamp: 2016-08-04T19:00:36.001Z, BatteryV: 12.00, Latitude: 77.237088, Longitude: -11.076467, Vul: 13.26
Timestamp: 2016-08-04T18:30:06.001Z, BatteryV: 12.06, Latitude: 77.242125, Longitude: -11.064576, Vul: 13.29
Timestamp: 2016-08-04T18:00:06.001Z, BatteryV: 12.06, Latitude: 77.247053, Longitude: -11.055770, Vul: 13.29
Timestamp: 2016-08-04T17:30:06.001Z, BatteryV: 12.09, Latitude: 77.251398, Longitude: -11.048832, Vul: 13.29
Timestamp: 2016-08-04T17:00:05.001Z, BatteryV: 12.15, Latitude: 77.255437, Longitude: -11.043507, Vul: 13.29
Timestamp: 2016-08-04T16:30:36.001Z, BatteryV: 12.15, Latitude: 77.259136, Longitude: -11.039616, Vul: 13.26
Timestamp: 2016-08-04T16:00:05.001Z, BatteryV: 12.15, Latitude: 77.262586, Longitude: -11.036755, Vul: 13.26
Timestamp: 2016-08-04T15:40:10.001Z, BatteryV: 12.15, Latitude: 77.264576, Longitude: -11.035014, Vul: 13.29
Timestamp: 2016-08-04T15:30:05.001Z, BatteryV: 12.15, Latitude: 77.265523, Longitude: -11.034253, Vul: 13.26
Timestamp: 2016-08-04T15:20:07.001Z, BatteryV: 12.15, Latitude: 77.266419, Longitude: -11.033395, Vul: 13.26
Timestamp: 2016-08-04T15:10:05.001Z, BatteryV: 12.15, Latitude: 77.267296, Longitude: -11.032518, Vul: 13.26
Timestamp: 2016-08-04T15:00:09.001Z, BatteryV: 12.15, Latitude: 77.268096, Longitude: -11.031635, Vul: 13.26
Timestamp: 2016-08-04T14:50:12.001Z, BatteryV: 12.15, Latitude: 77.268851, Longitude: -11.030803, Vul: 13.26
Timestamp: 2016-08-04T14:40:09.001Z, BatteryV: 12.21, Latitude: 77.269619, Longitude: -11.029926, Vul: 13.26
Timestamp: 2016-08-04T14:30:09.001Z, BatteryV: 12.15, Latitude: 77.270330, Longitude: -11.029005, Vul: 13.26
Timestamp: 2016-08-04T14:20:08.001Z, BatteryV: 12.15, Latitude: 77.270995, Longitude: -11.027974, Vul: 13.26
Timestamp: 2016-08-04T14:10:08.001Z, BatteryV: 12.15, Latitude: 77.271597, Longitude: -11.026880, Vul: 13.26
Timestamp: 2016-08-04T14:00:08.001Z, BatteryV: 12.18, Latitude: 77.272160, Longitude: -11.025677, Vul: 13.26
Timestamp: 2016-08-04T13:50:08.001Z, BatteryV: 12.18, Latitude: 77.272678, Longitude: -11.024250, Vul: 13.26
Timestamp: 2016-08-04T13:40:08.001Z, BatteryV: 12.18, Latitude: 77.273139, Longitude: -11.022598, Vul: 13.26
Timestamp: 2016-08-04T13:30:36.001Z, BatteryV: 12.15, Latitude: 77.273549, Longitude: -11.020915, Vul: 13.26
Timestamp: 2016-08-04T13:20:12.001Z, BatteryV: 12.15, Latitude: 77.273971, Longitude: -11.018778, Vul: 13.29
Timestamp: 2016-08-04T13:10:08.001Z, BatteryV: 12.15, Latitude: 77.274419, Longitude: -11.016691, Vul: 13.26
Timestamp: 2016-08-04T13:00:08.001Z, BatteryV: 12.15, Latitude: 77.274778, Longitude: -11.014176, Vul: 13.26
Timestamp: 2016-08-04T12:50:08.001Z, BatteryV: 12.15, Latitude: 77.275258, Longitude: -11.011949, Vul: 13.26
Timestamp: 2016-08-04T12:40:08.001Z, BatteryV: 12.12, Latitude: 77.275648, Longitude: -11.009222, Vul: 13.26
Timestamp: 2016-08-04T12:30:11.001Z, BatteryV: 12.18, Latitude: 77.276083, Longitude: -11.006426, Vul: 13.26
Timestamp: 2016-08-04T12:20:08.001Z, BatteryV: 12.15, Latitude: 77.276525, Longitude: -11.003379, Vul: 13.26
Timestamp: 2016-08-04T12:10:07.001Z, BatteryV: 12.15, Latitude: 77.276934, Longitude: -11.000128, Vul: 13.26
Timestamp: 2016-08-04T12:00:07.001Z, BatteryV: 12.15, Latitude: 77.277338, Longitude: -10.996608, Vul: 13.26
Timestamp: 2016-08-04T11:50:10.001Z, BatteryV: 12.15, Latitude: 77.277747, Longitude: -10.993146, Vul: 13.26
Timestamp: 2016-08-04T11:40:12.001Z, BatteryV: 12.18, Latitude: 77.278138, Longitude: -10.989453, Vul: 13.26
Timestamp: 2016-08-04T11:30:07.001Z, BatteryV: 12.15, Latitude: 77.278605, Longitude: -10.985466, Vul: 13.26
Timestamp: 2016-08-04T11:20:07.001Z, BatteryV: 12.18, Latitude: 77.279072, Longitude: -10.981395, Vul: 13.26
Timestamp: 2016-08-04T11:10:07.001Z, BatteryV: 12.18, Latitude: 77.279494, Longitude: -10.977133, Vul: 13.26
Timestamp: 2016-08-04T11:00:07.001Z, BatteryV: 12.15, Latitude: 77.280000, Longitude: -10.972666, Vul: 13.26
Timestamp: 2016-08-04T10:50:07.001Z, BatteryV: 12.18, Latitude: 77.280454, Longitude: -10.967872, Vul: 13.26
Timestamp: 2016-08-04T10:40:07.001Z, BatteryV: 12.18, Latitude: 77.280992, Longitude: -10.963008, Vul: 13.26
Timestamp: 2016-08-04T10:30:07.001Z, BatteryV: 12.18, Latitude: 77.281555, Longitude: -10.958048, Vul: 13.23
Timestamp: 2016-08-04T10:20:36.001Z, BatteryV: 12.18, Latitude: 77.282093, Longitude: -10.953190, Vul: 13.26
Timestamp: 2016-08-04T10:10:07.001Z, BatteryV: 12.18, Latitude: 77.282752, Longitude: -10.947795, Vul: 13.26
Timestamp: 2016-08-04T10:00:36.001Z, BatteryV: 12.18, Latitude: 77.283373, Longitude: -10.942803, Vul: 13.26
Timestamp: 2016-08-04T09:50:06.001Z, BatteryV: 12.18, Latitude: 77.284077, Longitude: -10.937414, Vul: 13.26
Timestamp: 2016-08-04T09:40:06.001Z, BatteryV: 12.21, Latitude: 77.284806, Longitude: -10.931968, Vul: 13.26
Timestamp: 2016-08-04T09:30:28.001Z, BatteryV: 12.18, Latitude: 77.285562, Longitude: -10.926989, Vul: 13.26
Timestamp: 2016-08-04T09:20:06.001Z, BatteryV: 12.21, Latitude: 77.286470, Longitude: -10.921568, Vul: 13.26
Timestamp: 2016-08-04T09:10:06.001Z, BatteryV: 12.18, Latitude: 77.287270, Longitude: -10.916493, Vul: 13.26
Timestamp: 2016-08-04T09:00:06.001Z, BatteryV: 12.15, Latitude: 77.288109, Longitude: -10.911514, Vul: 13.26
Timestamp: 2016-08-04T08:50:06.001Z, BatteryV: 12.18, Latitude: 77.289043, Longitude: -10.906541, Vul: 13.26
Timestamp: 2016-08-04T08:40:06.001Z, BatteryV: 12.12, Latitude: 77.290029, Longitude: -10.902054, Vul: 13.26
Timestamp: 2016-08-04T08:30:06.001Z, BatteryV: 12.15, Latitude: 77.291040, Longitude: -10.897510, Vul: 13.26
Timestamp: 2016-08-04T08:20:06.001Z, BatteryV: 12.15, Latitude: 77.292070, Longitude: -10.893088, Vul: 13.26
Timestamp: 2016-08-04T08:10:06.001Z, BatteryV: 12.15, Latitude: 77.293158, Longitude: -10.888896, Vul: 13.26
Timestamp: 2016-08-04T08:00:09.001Z, BatteryV: 12.15, Latitude: 77.294214, Longitude: -10.885088, Vul: 13.26
Timestamp: 2016-08-04T07:50:06.001Z, BatteryV: 12.18, Latitude: 77.295347, Longitude: -10.881421, Vul: 13.26
Timestamp: 2016-08-04T07:40:39.001Z, BatteryV: 12.15, Latitude: 77.296410, Longitude: -10.878176, Vul: 13.26
Timestamp: 2016-08-04T07:30:05.001Z, BatteryV: 12.15, Latitude: 77.297587, Longitude: -10.874848, Vul: 13.26
Timestamp: 2016-08-04T07:20:05.001Z, BatteryV: 12.12, Latitude: 77.298720, Longitude: -10.871802, Vul: 13.26
Timestamp: 2016-08-04T07:10:36.001Z, BatteryV: 12.12, Latitude: 77.299814, Longitude: -10.869094, Vul: 13.26
Timestamp: 2016-08-04T07:00:07.001Z, BatteryV: 12.12, Latitude: 77.301018, Longitude: -10.866643, Vul: 13.29
Timestamp: 2016-08-04T06:50:07.001Z, BatteryV: 12.12, Latitude: 77.302182, Longitude: -10.864563, Vul: 13.26
Timestamp: 2016-08-04T06:40:05.001Z, BatteryV: 12.09, Latitude: 77.303334, Longitude: -10.862790, Vul: 13.29
Timestamp: 2016-08-04T06:30:05.001Z, BatteryV: 12.09, Latitude: 77.304454, Longitude: -10.861146, Vul: 13.29
Timestamp: 2016-08-04T06:20:07.001Z, BatteryV: 12.12, Latitude: 77.305542, Longitude: -10.859917, Vul: 13.29
Timestamp: 2016-08-04T06:10:07.001Z, BatteryV: 12.09, Latitude: 77.306688, Longitude: -10.859552, Vul: 13.29
Timestamp: 2016-08-04T06:00:05.001Z, BatteryV: 12.12, Latitude: 77.307731, Longitude: -10.859315, Vul: 13.29
Timestamp: 2016-08-04T05:50:05.001Z, BatteryV: 12.09, Latitude: 77.308717, Longitude: -10.859392, Vul: 13.26
Timestamp: 2016-08-04T05:40:05.001Z, BatteryV: 12.06, Latitude: 77.309638, Longitude: -10.860141, Vul: 13.29
Timestamp: 2016-08-04T05:30:05.001Z, BatteryV: 12.12, Latitude: 77.310554, Longitude: -10.861043, Vul: 13.29
Timestamp: 2016-08-04T05:20:05.001Z, BatteryV: 12.12, Latitude: 77.311366, Longitude: -10.862451, Vul: 13.29
Timestamp: 2016-08-04T05:10:09.001Z, BatteryV: 12.12, Latitude: 77.312154, Longitude: -10.864013, Vul: 13.29
Timestamp: 2016-08-04T05:00:09.001Z, BatteryV: 12.09, Latitude: 77.312883, Longitude: -10.865818, Vul: 13.29
Timestamp: 2016-08-04T04:50:08.001Z, BatteryV: 12.09, Latitude: 77.313568, Longitude: -10.867763, Vul: 13.29
Timestamp: 2016-08-04T04:40:12.001Z, BatteryV: 12.09, Latitude: 77.314214, Longitude: -10.869952, Vul: 13.29
Timestamp: 2016-08-04T04:30:35.001Z, BatteryV: 12.09, Latitude: 77.314790, Longitude: -10.872128, Vul: 13.29
Timestamp: 2016-08-04T04:20:08.001Z, BatteryV: 12.09, Latitude: 77.315341, Longitude: -10.874586, Vul: 13.29
Timestamp: 2016-08-04T04:10:10.001Z, BatteryV: 12.12, Latitude: 77.315891, Longitude: -10.877184, Vul: 13.29
Timestamp: 2016-08-04T04:00:08.001Z, BatteryV: 12.09, Latitude: 77.316333, Longitude: -10.879808, Vul: 13.29
Timestamp: 2016-08-04T03:50:08.001Z, BatteryV: 12.09, Latitude: 77.316717, Longitude: -10.882541, Vul: 13.29
Timestamp: 2016-08-04T03:40:08.001Z, BatteryV: 12.09, Latitude: 77.317037, Longitude: -10.885312, Vul: 13.29
Timestamp: 2016-08-04T03:30:36.001Z, BatteryV: 12.09, Latitude: 77.317286, Longitude: -10.888051, Vul: 13.29
Timestamp: 2016-08-04T03:20:10.001Z, BatteryV: 12.12, Latitude: 77.317510, Longitude: -10.891046, Vul: 13.29
Timestamp: 2016-08-04T03:10:11.001Z, BatteryV: 12.09, Latitude: 77.317664, Longitude: -10.893952, Vul: 13.29
Timestamp: 2016-08-04T03:00:08.001Z, BatteryV: 12.09, Latitude: 77.317715, Longitude: -10.896909, Vul: 13.29
Timestamp: 2016-08-04T02:50:11.001Z, BatteryV: 12.09, Latitude: 77.317722, Longitude: -10.899789, Vul: 13.32
Timestamp: 2016-08-04T02:40:07.001Z, BatteryV: 12.12, Latitude: 77.317670, Longitude: -10.902618, Vul: 13.32
Timestamp: 2016-08-04T02:30:10.001Z, BatteryV: 12.12, Latitude: 77.317613, Longitude: -10.905466, Vul: 13.32
Timestamp: 2016-08-04T02:20:07.001Z, BatteryV: 12.15, Latitude: 77.317459, Longitude: -10.908058, Vul: 13.32
Timestamp: 2016-08-04T02:10:08.001Z, BatteryV: 12.12, Latitude: 77.317261, Longitude: -10.910406, Vul: 13.32
Timestamp: 2016-08-04T02:00:08.001Z, BatteryV: 12.12, Latitude: 77.317024, Longitude: -10.912749, Vul: 13.29
Timestamp: 2016-08-04T01:50:07.001Z, BatteryV: 12.12, Latitude: 77.316755, Longitude: -10.914899, Vul: 13.32
Timestamp: 2016-08-04T01:40:07.001Z, BatteryV: 12.12, Latitude: 77.316435, Longitude: -10.916896, Vul: 13.29
Timestamp: 2016-08-04T01:30:07.001Z, BatteryV: 12.12, Latitude: 77.316128, Longitude: -10.918688, Vul: 13.32
Timestamp: 2016-08-04T01:20:07.001Z, BatteryV: 12.15, Latitude: 77.315808, Longitude: -10.920314, Vul: 13.29
Timestamp: 2016-08-04T01:10:07.001Z, BatteryV: 12.15, Latitude: 77.315488, Longitude: -10.921722, Vul: 13.29
Timestamp: 2016-08-04T01:00:07.001Z, BatteryV: 12.12, Latitude: 77.315117, Longitude: -10.922669, Vul: 13.29
Timestamp: 2016-08-04T00:50:13.001Z, BatteryV: 12.15, Latitude: 77.314778, Longitude: -10.923366, Vul: 13.29
Timestamp: 2016-08-04T00:40:07.001Z, BatteryV: 12.15, Latitude: 77.314490, Longitude: -10.923878, Vul: 13.32
Timestamp: 2016-08-04T00:30:36.001Z, BatteryV: 12.12, Latitude: 77.314170, Longitude: -10.924019, Vul: 13.32
Timestamp: 2016-08-04T00:20:10.001Z, BatteryV: 12.15, Latitude: 77.313856, Longitude: -10.923987, Vul: 13.32
Timestamp: 2016-08-04T00:10:08.001Z, BatteryV: 12.12, Latitude: 77.313568, Longitude: -10.923776, Vul: 13.32
Timestamp: 2016-08-04T00:00:06.001Z, BatteryV: 12.18, Latitude: 77.313312, Longitude: -10.923309, Vul: 13.32
Timestamp: 2016-08-03T23:50:06.001Z, BatteryV: 12.15, Latitude: 77.313075, Longitude: -10.922464, Vul: 13.32
Timestamp: 2016-08-03T23:40:36.001Z, BatteryV: 12.18, Latitude: 77.312883, Longitude: -10.921574, Vul: 13.29
Timestamp: 2016-08-03T23:30:11.001Z, BatteryV: 12.18, Latitude: 77.312704, Longitude: -10.920397, Vul: 13.32
Timestamp: 2016-08-03T23:20:12.001Z, BatteryV: 12.18, Latitude: 77.312563, Longitude: -10.919110, Vul: 13.29
Timestamp: 2016-08-03T23:10:06.001Z, BatteryV: 12.18, Latitude: 77.312454, Longitude: -10.917581, Vul: 13.32
Timestamp: 2016-08-03T23:00:06.001Z, BatteryV: 12.18, Latitude: 77.312410, Longitude: -10.916058, Vul: 13.32
Timestamp: 2016-08-03T22:50:06.001Z, BatteryV: 12.21, Latitude: 77.312371, Longitude: -10.914214, Vul: 13.32
Timestamp: 2016-08-03T22:40:06.001Z, BatteryV: 12.21, Latitude: 77.312371, Longitude: -10.912346, Vul: 13.29
Timestamp: 2016-08-03T22:30:08.001Z, BatteryV: 12.18, Latitude: 77.312429, Longitude: -10.910285, Vul: 13.29
Timestamp: 2016-08-03T22:20:06.001Z, BatteryV: 12.18, Latitude: 77.312544, Longitude: -10.908224, Vul: 13.35
Timestamp: 2016-08-03T22:10:06.001Z, BatteryV: 12.21, Latitude: 77.312704, Longitude: -10.905990, Vul: 13.32
Timestamp: 2016-08-03T22:00:06.001Z, BatteryV: 12.21, Latitude: 77.312928, Longitude: -10.903898, Vul: 13.32
Timestamp: 2016-08-03T21:50:06.001Z, BatteryV: 12.21, Latitude: 77.313158, Longitude: -10.901830, Vul: 13.32
Timestamp: 2016-08-03T21:40:06.001Z, BatteryV: 12.24, Latitude: 77.313440, Longitude: -10.899731, Vul: 13.32
Timestamp: 2016-08-03T21:30:05.001Z, BatteryV: 12.18, Latitude: 77.313741, Longitude: -10.897741, Vul: 13.35
Timestamp: 2016-08-03T21:20:09.001Z, BatteryV: 12.24, Latitude: 77.314061, Longitude: -10.895699, Vul: 13.35
Timestamp: 2016-08-03T21:10:06.001Z, BatteryV: 12.24, Latitude: 77.314400, Longitude: -10.893837, Vul: 13.32
Timestamp: 2016-08-03T21:00:06.001Z, BatteryV: 12.21, Latitude: 77.314752, Longitude: -10.892058, Vul: 13.32
Timestamp: 2016-08-03T20:50:06.001Z, BatteryV: 12.24, Latitude: 77.315110, Longitude: -10.890381, Vul: 13.32
Timestamp: 2016-08-03T20:40:05.001Z, BatteryV: 12.24, Latitude: 77.315501, Longitude: -10.888966, Vul: 13.35
Timestamp: 2016-08-03T20:30:05.001Z, BatteryV: 12.24, Latitude: 77.315910, Longitude: -10.887558, Vul: 13.32
Timestamp: 2016-08-03T20:20:05.001Z, BatteryV: 12.24, Latitude: 77.316314, Longitude: -10.886298, Vul: 13.32
Timestamp: 2016-08-03T20:10:05.001Z, BatteryV: 12.24, Latitude: 77.316749, Longitude: -10.885030, Vul: 13.32
Timestamp: 2016-08-03T20:00:07.001Z, BatteryV: 12.24, Latitude: 77.317267, Longitude: -10.884224, Vul: 13.32
Timestamp: 2016-08-03T19:50:08.001Z, BatteryV: 12.24, Latitude: 77.317728, Longitude: -10.883277, Vul: 13.32
Timestamp: 2016-08-03T19:40:05.001Z, BatteryV: 12.24, Latitude: 77.318214, Longitude: -10.882560, Vul: 13.32
Timestamp: 2016-08-03T19:30:09.001Z, BatteryV: 12.27, Latitude: 77.318650, Longitude: -10.882010, Vul: 13.32
Timestamp: 2016-08-03T19:20:09.001Z, BatteryV: 12.27, Latitude: 77.319091, Longitude: -10.881562, Vul: 13.32
Timestamp: 2016-08-03T19:10:08.001Z, BatteryV: 12.27, Latitude: 77.319533, Longitude: -10.881210, Vul: 13.32
Timestamp: 2016-08-03T19:00:09.001Z, BatteryV: 12.27, Latitude: 77.319968, Longitude: -10.880986, Vul: 13.32
Timestamp: 2016-08-03T18:50:08.001Z, BatteryV: 12.27, Latitude: 77.320429, Longitude: -10.881030, Vul: 13.32
Timestamp: 2016-08-03T18:40:08.001Z, BatteryV: 12.27, Latitude: 77.320883, Longitude: -10.881050, Vul: 13.35
Timestamp: 2016-08-03T18:30:08.001Z, BatteryV: 12.27, Latitude: 77.321350, Longitude: -10.881312, Vul: 13.35
Timestamp: 2016-08-03T18:20:08.001Z, BatteryV: 12.27, Latitude: 77.321798, Longitude: -10.881766, Vul: 13.32
Timestamp: 2016-08-03T18:10:12.001Z, BatteryV: 12.27, Latitude: 77.322246, Longitude: -10.882394, Vul: 13.32
Timestamp: 2016-08-03T18:00:12.001Z, BatteryV: 12.24, Latitude: 77.322682, Longitude: -10.883187, Vul: 13.35
Timestamp: 2016-08-03T17:50:16.001Z, BatteryV: 12.27, Latitude: 77.323072, Longitude: -10.883981, Vul: 13.32
Timestamp: 2016-08-03T17:40:08.001Z, BatteryV: 12.24, Latitude: 77.323475, Longitude: -10.885165, Vul: 13.32
Timestamp: 2016-08-03T17:30:08.001Z, BatteryV: 12.27, Latitude: 77.323846, Longitude: -10.886259, Vul: 13.35
Timestamp: 2016-08-03T17:20:10.001Z, BatteryV: 12.24, Latitude: 77.324211, Longitude: -10.887334, Vul: 13.35
Timestamp: 2016-08-03T17:10:08.001Z, BatteryV: 12.27, Latitude: 77.324512, Longitude: -10.888486, Vul: 13.32
Timestamp: 2016-08-03T17:00:08.001Z, BatteryV: 12.24, Latitude: 77.324794, Longitude: -10.889741, Vul: 13.32
Timestamp: 2016-08-03T16:50:07.001Z, BatteryV: 12.24, Latitude: 77.325075, Longitude: -10.891174, Vul: 13.35
Timestamp: 2016-08-03T16:40:09.001Z, BatteryV: 12.27, Latitude: 77.325331, Longitude: -10.892429, Vul: 13.35
Timestamp: 2016-08-03T16:30:08.001Z, BatteryV: 12.24, Latitude: 77.325555, Longitude: -10.893882, Vul: 13.32
Timestamp: 2016-08-03T16:20:07.001Z, BatteryV: 12.21, Latitude: 77.325722, Longitude: -10.895539, Vul: 13.35
Timestamp: 2016-08-03T16:10:07.001Z, BatteryV: 12.24, Latitude: 77.325920, Longitude: -10.897510, Vul: 13.35
Timestamp: 2016-08-03T16:00:09.001Z, BatteryV: 12.21, Latitude: 77.326074, Longitude: -10.899526, Vul: 13.35
Timestamp: 2016-08-03T15:50:07.001Z, BatteryV: 12.21, Latitude: 77.326234, Longitude: -10.901747, Vul: 13.35
Timestamp: 2016-08-03T15:40:07.001Z, BatteryV: 12.21, Latitude: 77.326278, Longitude: -10.903450, Vul: 13.35
Timestamp: 2016-08-03T15:30:11.001Z, BatteryV: 12.21, Latitude: 77.326330, Longitude: -10.905619, Vul: 13.35
Timestamp: 2016-08-03T15:20:07.001Z, BatteryV: 12.18, Latitude: 77.326355, Longitude: -10.907590, Vul: 13.35
Timestamp: 2016-08-03T15:10:11.001Z, BatteryV: 12.21, Latitude: 77.326355, Longitude: -10.909568, Vul: 13.35
Timestamp: 2016-08-03T15:00:13.001Z, BatteryV: 12.18, Latitude: 77.326310, Longitude: -10.911590, Vul: 13.35
Timestamp: 2016-08-03T14:50:07.001Z, BatteryV: 12.21, Latitude: 77.326234, Longitude: -10.913587, Vul: 13.35
Timestamp: 2016-08-03T14:40:07.001Z, BatteryV: 12.21, Latitude: 77.326150, Longitude: -10.915507, Vul: 13.35
Timestamp: 2016-08-03T14:30:08.001Z, BatteryV: 12.24, Latitude: 77.326035, Longitude: -10.917363, Vul: 13.35
Timestamp: 2016-08-03T14:20:06.001Z, BatteryV: 12.24, Latitude: 77.325901, Longitude: -10.919315, Vul: 13.35
Timestamp: 2016-08-03T14:10:06.001Z, BatteryV: 12.24, Latitude: 77.325766, Longitude: -10.921088, Vul: 13.32
Timestamp: 2016-08-03T14:00:06.001Z, BatteryV: 12.24, Latitude: 77.325594, Longitude: -10.922816, Vul: 13.32
Timestamp: 2016-08-03T13:50:06.001Z, BatteryV: 12.21, Latitude: 77.325427, Longitude: -10.924474, Vul: 13.35
Timestamp: 2016-08-03T13:40:06.001Z, BatteryV: 12.30, Latitude: 77.325222, Longitude: -10.926061, Vul: 13.35
Timestamp: 2016-08-03T13:30:06.001Z, BatteryV: 12.27, Latitude: 77.324992, Longitude: -10.927354, Vul: 13.35
Timestamp: 2016-08-03T13:20:06.001Z, BatteryV: 12.24, Latitude: 77.324774, Longitude: -10.928602, Vul: 13.35
Timestamp: 2016-08-03T13:10:06.001Z, BatteryV: 12.27, Latitude: 77.324531, Longitude: -10.929798, Vul: 13.35
Timestamp: 2016-08-03T13:00:06.001Z, BatteryV: 12.27, Latitude: 77.324294, Longitude: -10.930694, Vul: 13.35
Timestamp: 2016-08-03T12:50:06.001Z, BatteryV: 12.27, Latitude: 77.324019, Longitude: -10.931418, Vul: 13.35
Timestamp: 2016-08-03T12:40:09.001Z, BatteryV: 12.27, Latitude: 77.323725, Longitude: -10.931866, Vul: 13.35
Timestamp: 2016-08-03T12:30:13.001Z, BatteryV: 12.27, Latitude: 77.323430, Longitude: -10.931859, Vul: 13.32
Timestamp: 2016-08-03T12:20:14.001Z, BatteryV: 12.27, Latitude: 77.323098, Longitude: -10.932102, Vul: 13.35
Timestamp: 2016-08-03T12:10:06.001Z, BatteryV: 12.24, Latitude: 77.322778, Longitude: -10.931872, Vul: 13.35
Timestamp: 2016-08-03T12:00:05.001Z, BatteryV: 12.24, Latitude: 77.322406, Longitude: -10.931322, Vul: 13.35
Timestamp: 2016-08-03T11:50:06.001Z, BatteryV: 12.27, Latitude: 77.322022, Longitude: -10.930682, Vul: 13.38
Timestamp: 2016-08-03T11:40:05.001Z, BatteryV: 12.24, Latitude: 77.321696, Longitude: -10.929690, Vul: 13.35
Timestamp: 2016-08-03T11:30:05.001Z, BatteryV: 12.30, Latitude: 77.321286, Longitude: -10.928531, Vul: 13.35
Timestamp: 2016-08-03T11:20:05.001Z, BatteryV: 12.27, Latitude: 77.320928, Longitude: -10.927142, Vul: 13.35
Timestamp: 2016-08-03T11:10:05.001Z, BatteryV: 12.24, Latitude: 77.320614, Longitude: -10.925517, Vul: 13.35
Timestamp: 2016-08-03T11:00:05.001Z, BatteryV: 12.27, Latitude: 77.320294, Longitude: -10.923718, Vul: 13.35
Timestamp: 2016-08-03T10:50:05.001Z, BatteryV: 12.24, Latitude: 77.320013, Longitude: -10.921690, Vul: 13.35
Timestamp: 2016-08-03T10:40:36.001Z, BatteryV: 12.27, Latitude: 77.319738, Longitude: -10.919699, Vul: 13.35
Timestamp: 2016-08-03T10:30:05.001Z, BatteryV: 12.30, Latitude: 77.319475, Longitude: -10.917306, Vul: 13.35
Timestamp: 2016-08-03T10:20:05.001Z, BatteryV: 12.27, Latitude: 77.319264, Longitude: -10.915123, Vul: 13.35
Timestamp: 2016-08-03T10:10:06.001Z, BatteryV: 12.24, Latitude: 77.319046, Longitude: -10.912582, Vul: 13.38
Timestamp: 2016-08-03T10:00:08.001Z, BatteryV: 12.21, Latitude: 77.318880, Longitude: -10.910176, Vul: 13.35
Timestamp: 2016-08-03T09:50:05.001Z, BatteryV: 12.24, Latitude: 77.318746, Longitude: -10.907680, Vul: 13.35
Timestamp: 2016-08-03T09:40:09.001Z, BatteryV: 12.24, Latitude: 77.318637, Longitude: -10.905184, Vul: 13.38
Timestamp: 2016-08-03T09:30:09.001Z, BatteryV: 12.24, Latitude: 77.318586, Longitude: -10.902669, Vul: 13.38
Timestamp: 2016-08-03T09:20:08.001Z, BatteryV: 12.27, Latitude: 77.318579, Longitude: -10.900000, Vul: 13.38
Timestamp: 2016-08-03T09:10:08.001Z, BatteryV: 12.27, Latitude: 77.318605, Longitude: -10.897280, Vul: 13.38
Timestamp: 2016-08-03T09:00:08.001Z, BatteryV: 12.27, Latitude: 77.318682, Longitude: -10.894624, Vul: 13.35
Timestamp: 2016-08-03T08:50:08.001Z, BatteryV: 12.27, Latitude: 77.318797, Longitude: -10.891930, Vul: 13.38
Timestamp: 2016-08-03T08:40:08.001Z, BatteryV: 12.21, Latitude: 77.318938, Longitude: -10.889414, Vul: 13.35
Timestamp: 2016-08-03T08:30:08.001Z, BatteryV: 12.21, Latitude: 77.319110, Longitude: -10.886829, Vul: 13.38
Timestamp: 2016-08-03T08:20:36.001Z, BatteryV: 12.27, Latitude: 77.319270, Longitude: -10.884422, Vul: 13.38
Timestamp: 2016-08-03T08:10:18.001Z, BatteryV: 12.21, Latitude: 77.319475, Longitude: -10.882010, Vul: 13.38
Timestamp: 2016-08-03T08:00:08.001Z, BatteryV: 12.24, Latitude: 77.319706, Longitude: -10.879558, Vul: 13.38
Timestamp: 2016-08-03T07:50:09.001Z, BatteryV: 12.21, Latitude: 77.319859, Longitude: -10.877517, Vul: 13.38
Timestamp: 2016-08-03T07:40:29.001Z, BatteryV: 12.24, Latitude: 77.320102, Longitude: -10.875507, Vul: 13.38
Timestamp: 2016-08-03T07:30:08.001Z, BatteryV: 12.18, Latitude: 77.320275, Longitude: -10.873523, Vul: 13.38
Timestamp: 2016-08-03T07:20:08.001Z, BatteryV: 12.18, Latitude: 77.320493, Longitude: -10.871904, Vul: 13.38
Timestamp: 2016-08-03T07:10:08.001Z, BatteryV: 12.21, Latitude: 77.320704, Longitude: -10.870400, Vul: 13.38
Timestamp: 2016-08-03T07:00:07.001Z, BatteryV: 12.21, Latitude: 77.320922, Longitude: -10.869094, Vul: 13.38
Timestamp: 2016-08-03T06:50:08.001Z, BatteryV: 12.21, Latitude: 77.321158, Longitude: -10.868064, Vul: 13.38
Timestamp: 2016-08-03T06:40:07.001Z, BatteryV: 12.18, Latitude: 77.321389, Longitude: -10.867059, Vul: 13.38
Timestamp: 2016-08-03T06:30:07.001Z, BatteryV: 12.21, Latitude: 77.321606, Longitude: -10.866490, Vul: 13.38
Timestamp: 2016-08-03T06:20:36.001Z, BatteryV: 12.21, Latitude: 77.321818, Longitude: -10.866157, Vul: 13.38
Timestamp: 2016-08-03T06:10:07.001Z, BatteryV: 12.24, Latitude: 77.322035, Longitude: -10.865875, Vul: 13.38
Timestamp: 2016-08-03T06:00:07.001Z, BatteryV: 12.21, Latitude: 77.322189, Longitude: -10.865946, Vul: 13.38
Timestamp: 2016-08-03T05:45:07.001Z, BatteryV: 12.21, Latitude: 77.322432, Longitude: -10.865786, Vul: 13.38
Timestamp: 2016-08-03T05:40:36.001Z, BatteryV: 12.21, Latitude: 77.322496, Longitude: -10.866022, Vul: 13.38
Timestamp: 2016-08-03T05:30:07.001Z, BatteryV: 12.24, Latitude: 77.322643, Longitude: -10.866445, Vul: 13.38
Timestamp: 2016-08-03T05:20:07.001Z, BatteryV: 12.18, Latitude: 77.322746, Longitude: -10.867066, Vul: 13.38
Timestamp: 2016-08-03T05:10:07.001Z, BatteryV: 12.21, Latitude: 77.322861, Longitude: -10.867891, Vul: 13.41
Timestamp: 2016-08-03T05:00:07.001Z, BatteryV: 12.24, Latitude: 77.322976, Longitude: -10.869062, Vul: 13.38
Timestamp: 2016-08-03T04:50:07.001Z, BatteryV: 12.24, Latitude: 77.323072, Longitude: -10.870323, Vul: 13.41
Timestamp: 2016-08-03T04:40:06.001Z, BatteryV: 12.21, Latitude: 77.323142, Longitude: -10.871789, Vul: 13.38
Timestamp: 2016-08-03T04:30:09.001Z, BatteryV: 12.21, Latitude: 77.323194, Longitude: -10.873414, Vul: 13.41
Timestamp: 2016-08-03T04:20:09.001Z, BatteryV: 12.24, Latitude: 77.323219, Longitude: -10.875238, Vul: 13.38
Timestamp: 2016-08-03T04:16:23.001Z, BatteryV: 12.18, Latitude: 77.323238, Longitude: -10.875955, Vul: 13.41
Timestamp: 2016-08-03T04:11:04.001Z, BatteryV: 12.18, Latitude: 77.323238, Longitude: -10.876998, Vul: 13.38
Timestamp: 2016-08-03T04:00:06.001Z, BatteryV: 12.18, Latitude: 77.323219, Longitude: -10.879475, Vul: 13.41
Timestamp: 2016-08-03T03:50:09.001Z, BatteryV: 12.15, Latitude: 77.323155, Longitude: -10.881677, Vul: 13.44
Timestamp: 2016-08-03T03:40:06.001Z, BatteryV: 12.15, Latitude: 77.323078, Longitude: -10.884019, Vul: 13.41
Timestamp: 2016-08-03T03:30:08.001Z, BatteryV: 12.15, Latitude: 77.322982, Longitude: -10.886534, Vul: 13.44
Timestamp: 2016-08-03T03:20:06.001Z, BatteryV: 12.21, Latitude: 77.322867, Longitude: -10.889146, Vul: 13.44
Timestamp: 2016-08-03T03:10:06.001Z, BatteryV: 12.15, Latitude: 77.322720, Longitude: -10.891699, Vul: 13.44
Timestamp: 2016-08-03T03:00:13.001Z, BatteryV: 12.18, Latitude: 77.322554, Longitude: -10.894272, Vul: 13.44
Timestamp: 2016-08-03T02:50:06.001Z, BatteryV: 12.12, Latitude: 77.322355, Longitude: -10.896851, Vul: 13.44
Timestamp: 2016-08-03T02:40:06.001Z, BatteryV: 12.18, Latitude: 77.322112, Longitude: -10.899424, Vul: 13.44
Timestamp: 2016-08-03T02:30:09.001Z, BatteryV: 12.15, Latitude: 77.321837, Longitude: -10.901888, Vul: 13.44
Timestamp: 2016-08-03T02:20:05.001Z, BatteryV: 12.15, Latitude: 77.321530, Longitude: -10.904333, Vul: 13.44
Timestamp: 2016-08-03T02:10:05.001Z, BatteryV: 12.15, Latitude: 77.321178, Longitude: -10.906733, Vul: 13.44
Timestamp: 2016-08-03T02:00:36.001Z, BatteryV: 12.15, Latitude: 77.320813, Longitude: -10.908947, Vul: 13.44
Timestamp: 2016-08-03T01:50:13.001Z, BatteryV: 12.21, Latitude: 77.320384, Longitude: -10.911315, Vul: 13.44
Timestamp: 2016-08-03T01:40:05.001Z, BatteryV: 12.15, Latitude: 77.319968, Longitude: -10.913536, Vul: 13.47
Timestamp: 2016-08-03T01:30:25.001Z, BatteryV: 12.15, Latitude: 77.319520, Longitude: -10.915501, Vul: 13.44
Timestamp: 2016-08-03T01:20:05.001Z, BatteryV: 12.18, Latitude: 77.319091, Longitude: -10.917658, Vul: 13.47
Timestamp: 2016-08-03T01:10:05.001Z, BatteryV: 12.12, Latitude: 77.318675, Longitude: -10.919725, Vul: 13.44
Timestamp: 2016-08-03T01:00:09.001Z, BatteryV: 12.12, Latitude: 77.318234, Longitude: -10.921549, Vul: 13.44
Timestamp: 2016-08-03T00:30:36.001Z, BatteryV: 12.30, Latitude: 77.316998, Longitude: -10.926982, Vul: 13.44
Timestamp: 2016-08-03T00:00:13.001Z, BatteryV: 12.30, Latitude: 77.315731, Longitude: -10.931322, Vul: 13.47
Timestamp: 2016-08-02T23:30:12.001Z, BatteryV: 12.33, Latitude: 77.314586, Longitude: -10.934483, Vul: 13.44
Timestamp: 2016-08-02T23:00:08.001Z, BatteryV: 12.27, Latitude: 77.313498, Longitude: -10.936659, Vul: 13.44
Timestamp: 2016-08-02T22:30:36.001Z, BatteryV: 12.30, Latitude: 77.312499, Longitude: -10.937786, Vul: 13.44
Timestamp: 2016-08-02T22:00:13.001Z, BatteryV: 12.33, Latitude: 77.311629, Longitude: -10.938496, Vul: 13.44
Timestamp: 2016-08-02T21:30:12.001Z, BatteryV: 12.33, Latitude: 77.310886, Longitude: -10.938797, Vul: 13.44
Timestamp: 2016-08-02T21:00:07.001Z, BatteryV: 12.36, Latitude: 77.310253, Longitude: -10.938374, Vul: 13.44
Timestamp: 2016-08-02T20:30:07.001Z, BatteryV: 12.36, Latitude: 77.309773, Longitude: -10.937325, Vul: 13.47
Timestamp: 2016-08-02T20:00:36.001Z, BatteryV: 12.36, Latitude: 77.309466, Longitude: -10.935750, Vul: 13.44
Timestamp: 2016-08-02T19:30:07.001Z, BatteryV: 12.36, Latitude: 77.309325, Longitude: -10.933754, Vul: 13.44
Timestamp: 2016-08-02T19:00:06.001Z, BatteryV: 12.36, Latitude: 77.309363, Longitude: -10.931699, Vul: 13.47
Timestamp: 2016-08-02T18:30:06.001Z, BatteryV: 12.36, Latitude: 77.309702, Longitude: -10.930253, Vul: 13.44
Timestamp: 2016-08-02T18:00:06.001Z, BatteryV: 12.33, Latitude: 77.310323, Longitude: -10.929581, Vul: 13.44
Timestamp: 2016-08-02T17:30:36.001Z, BatteryV: 12.36, Latitude: 77.311130, Longitude: -10.931002, Vul: 13.44
Timestamp: 2016-08-02T17:00:06.001Z, BatteryV: 12.36, Latitude: 77.312090, Longitude: -10.935040, Vul: 13.47
Timestamp: 2016-08-02T16:30:05.001Z, BatteryV: 12.36, Latitude: 77.313062, Longitude: -10.940512, Vul: 13.44
Timestamp: 2016-08-02T16:00:09.001Z, BatteryV: 12.36, Latitude: 77.313830, Longitude: -10.948026, Vul: 13.44
Timestamp: 2016-08-02T15:30:36.001Z, BatteryV: 12.36, Latitude: 77.314470, Longitude: -10.957018, Vul: 13.44
Timestamp: 2016-08-02T15:00:09.001Z, BatteryV: 12.36, Latitude: 77.314886, Longitude: -10.967334, Vul: 13.44
Timestamp: 2016-08-02T14:30:10.001Z, BatteryV: 12.39, Latitude: 77.315034, Longitude: -10.978170, Vul: 13.44
Timestamp: 2016-08-02T14:00:08.001Z, BatteryV: 12.42, Latitude: 77.314950, Longitude: -10.989446, Vul: 13.44
Timestamp: 2016-08-02T13:30:36.001Z, BatteryV: 12.39, Latitude: 77.314688, Longitude: -11.001050, Vul: 13.44
Timestamp: 2016-08-02T13:00:08.001Z, BatteryV: 12.42, Latitude: 77.314426, Longitude: -11.012742, Vul: 13.44
Timestamp: 2016-08-02T12:30:08.001Z, BatteryV: 12.39, Latitude: 77.314195, Longitude: -11.024250, Vul: 13.47
Timestamp: 2016-08-02T12:00:09.001Z, BatteryV: 12.36, Latitude: 77.313978, Longitude: -11.035034, Vul: 13.47
Timestamp: 2016-08-02T11:30:07.001Z, BatteryV: 12.36, Latitude: 77.313862, Longitude: -11.044691, Vul: 13.44
Timestamp: 2016-08-02T11:00:36.001Z, BatteryV: 12.39, Latitude: 77.313862, Longitude: -11.053075, Vul: 13.47
Timestamp: 2016-08-02T10:30:07.001Z, BatteryV: 12.39, Latitude: 77.313946, Longitude: -11.060595, Vul: 13.44
Timestamp: 2016-08-02T10:00:07.001Z, BatteryV: 12.42, Latitude: 77.314080, Longitude: -11.066938, Vul: 13.44
Timestamp: 2016-08-02T09:30:07.001Z, BatteryV: 12.39, Latitude: 77.314214, Longitude: -11.072717, Vul: 13.44
Timestamp: 2016-08-02T09:00:06.001Z, BatteryV: 12.39, Latitude: 77.314342, Longitude: -11.077318, Vul: 13.44
Timestamp: 2016-08-02T08:30:06.001Z, BatteryV: 12.39, Latitude: 77.314509, Longitude: -11.080781, Vul: 13.47
Timestamp: 2016-08-02T08:00:37.001Z, BatteryV: 12.39, Latitude: 77.314829, Longitude: -11.083616, Vul: 13.44
Timestamp: 2016-08-02T07:30:06.001Z, BatteryV: 12.39, Latitude: 77.315174, Longitude: -11.086336, Vul: 13.47
Timestamp: 2016-08-02T07:00:06.001Z, BatteryV: 12.39, Latitude: 77.315725, Longitude: -11.088781, Vul: 13.44
Timestamp: 2016-08-02T06:30:08.001Z, BatteryV: 12.39, Latitude: 77.316262, Longitude: -11.091027, Vul: 13.47
Timestamp: 2016-08-02T06:00:36.001Z, BatteryV: 12.42, Latitude: 77.316877, Longitude: -11.093734, Vul: 13.47
Timestamp: 2016-08-02T05:30:09.001Z, BatteryV: 12.45, Latitude: 77.317510, Longitude: -11.096467, Vul: 13.44
Timestamp: 2016-08-02T05:00:09.001Z, BatteryV: 12.36, Latitude: 77.318093, Longitude: -11.099347, Vul: 13.44
Timestamp: 2016-08-02T04:30:36.001Z, BatteryV: 12.36, Latitude: 77.318707, Longitude: -11.102803, Vul: 13.47
Timestamp: 2016-08-02T04:00:12.001Z, BatteryV: 12.36, Latitude: 77.319354, Longitude: -11.106867, Vul: 13.47
Timestamp: 2016-08-02T03:30:08.001Z, BatteryV: 12.39, Latitude: 77.319987, Longitude: -11.111501, Vul: 13.47
Timestamp: 2016-08-02T03:00:36.001Z, BatteryV: 12.39, Latitude: 77.320634, Longitude: -11.117024, Vul: 13.47
Timestamp: 2016-08-02T02:30:13.001Z, BatteryV: 12.39, Latitude: 77.321344, Longitude: -11.123782, Vul: 13.47
Timestamp: 2016-08-02T02:00:12.001Z, BatteryV: 12.42, Latitude: 77.321984, Longitude: -11.131424, Vul: 13.47
Timestamp: 2016-08-02T01:30:12.001Z, BatteryV: 12.42, Latitude: 77.322426, Longitude: -11.139571, Vul: 13.47
Timestamp: 2016-08-02T01:00:07.001Z, BatteryV: 12.33, Latitude: 77.322694, Longitude: -11.147584, Vul: 13.47
Timestamp: 2016-08-02T00:30:37.001Z, BatteryV: 12.36, Latitude: 77.322861, Longitude: -11.154829, Vul: 13.47
Timestamp: 2016-08-02T00:00:06.001Z, BatteryV: 12.33, Latitude: 77.323040, Longitude: -11.161222, Vul: 13.47
Timestamp: 2016-08-01T23:30:06.001Z, BatteryV: 12.36, Latitude: 77.323334, Longitude: -11.166554, Vul: 13.47
Timestamp: 2016-08-01T23:00:06.001Z, BatteryV: 12.36, Latitude: 77.323917, Longitude: -11.171021, Vul: 13.47
Timestamp: 2016-08-01T22:30:36.001Z, BatteryV: 12.39, Latitude: 77.324838, Longitude: -11.175251, Vul: 13.47
Timestamp: 2016-08-01T22:00:07.001Z, BatteryV: 12.36, Latitude: 77.326035, Longitude: -11.179347, Vul: 13.47
Timestamp: 2016-08-01T21:30:05.001Z, BatteryV: 12.39, Latitude: 77.327443, Longitude: -11.183885, Vul: 13.47
Timestamp: 2016-08-01T21:00:05.001Z, BatteryV: 12.36, Latitude: 77.328915, Longitude: -11.188493, Vul: 13.47
Timestamp: 2016-08-01T20:30:09.001Z, BatteryV: 12.36, Latitude: 77.330298, Longitude: -11.193274, Vul: 13.47
Timestamp: 2016-08-01T20:00:36.001Z, BatteryV: 12.39, Latitude: 77.331590, Longitude: -11.197530, Vul: 13.47
Timestamp: 2016-08-01T19:30:09.001Z, BatteryV: 12.42, Latitude: 77.332966, Longitude: -11.201722, Vul: 13.47
Timestamp: 2016-08-01T19:00:08.001Z, BatteryV: 12.42, Latitude: 77.334413, Longitude: -11.205798, Vul: 13.47
Timestamp: 2016-08-01T18:30:08.001Z, BatteryV: 12.42, Latitude: 77.335853, Longitude: -11.210246, Vul: 13.47
Timestamp: 2016-08-01T18:00:08.001Z, BatteryV: 12.45, Latitude: 77.337338, Longitude: -11.214778, Vul: 13.47
Timestamp: 2016-08-01T17:30:36.001Z, BatteryV: 12.45, Latitude: 77.338656, Longitude: -11.219821, Vul: 13.47
Timestamp: 2016-08-01T17:00:08.001Z, BatteryV: 12.45, Latitude: 77.339776, Longitude: -11.224806, Vul: 13.47
Timestamp: 2016-08-01T16:30:14.001Z, BatteryV: 12.45, Latitude: 77.340646, Longitude: -11.229139, Vul: 13.47
Timestamp: 2016-08-01T16:00:07.001Z, BatteryV: 12.45, Latitude: 77.341549, Longitude: -11.232915, Vul: 13.47
Timestamp: 2016-08-01T15:30:36.001Z, BatteryV: 12.42, Latitude: 77.342432, Longitude: -11.236032, Vul: 13.47
Timestamp: 2016-08-01T15:00:07.001Z, BatteryV: 12.42, Latitude: 77.343354, Longitude: -11.238995, Vul: 13.47
Timestamp: 2016-08-01T14:30:07.001Z, BatteryV: 12.42, Latitude: 77.344173, Longitude: -11.241619, Vul: 13.47
Timestamp: 2016-08-01T14:00:06.001Z, BatteryV: 12.42, Latitude: 77.345018, Longitude: -11.243872, Vul: 13.47
Timestamp: 2016-08-01T13:30:36.001Z, BatteryV: 12.42, Latitude: 77.345914, Longitude: -11.245318, Vul: 13.47
Timestamp: 2016-08-01T13:00:06.001Z, BatteryV: 12.45, Latitude: 77.347027, Longitude: -11.246970, Vul: 13.47
Timestamp: 2016-08-01T12:30:07.001Z, BatteryV: 12.45, Latitude: 77.348237, Longitude: -11.247014, Vul: 13.47
Timestamp: 2016-08-01T12:00:05.001Z, BatteryV: 12.39, Latitude: 77.349606, Longitude: -11.247674, Vul: 13.47
Timestamp: 2016-08-01T11:30:09.001Z, BatteryV: 12.42, Latitude: 77.351110, Longitude: -11.247763, Vul: 13.47
Timestamp: 2016-08-01T11:00:36.001Z, BatteryV: 12.42, Latitude: 77.352717, Longitude: -11.247322, Vul: 13.47
Timestamp: 2016-08-01T10:30:09.001Z, BatteryV: 12.45, Latitude: 77.354451, Longitude: -11.246458, Vul: 13.47
Timestamp: 2016-08-01T10:00:09.001Z, BatteryV: 12.45, Latitude: 77.356365, Longitude: -11.245632, Vul: 13.47
Timestamp: 2016-08-01T09:30:09.001Z, BatteryV: 12.45, Latitude: 77.358445, Longitude: -11.245523, Vul: 13.47
Timestamp: 2016-08-01T09:00:08.001Z, BatteryV: 12.45, Latitude: 77.360698, Longitude: -11.245421, Vul: 13.47
Timestamp: 2016-08-01T08:30:08.001Z, BatteryV: 12.48, Latitude: 77.362906, Longitude: -11.245760, Vul: 13.47
Timestamp: 2016-08-01T08:00:36.001Z, BatteryV: 12.48, Latitude: 77.365030, Longitude: -11.246157, Vul: 13.47
Timestamp: 2016-08-01T07:30:08.001Z, BatteryV: 12.51, Latitude: 77.367046, Longitude: -11.246515, Vul: 13.47
Timestamp: 2016-08-01T07:00:07.001Z, BatteryV: 12.51, Latitude: 77.368794, Longitude: -11.246355, Vul: 13.47
Timestamp: 2016-08-01T06:30:08.001Z, BatteryV: 12.51, Latitude: 77.370387, Longitude: -11.246022, Vul: 13.47
Timestamp: 2016-08-01T06:01:06.001Z, BatteryV: 12.51, Latitude: 77.371904, Longitude: -11.244986, Vul: 13.47
Timestamp: 2016-08-01T05:30:07.001Z, BatteryV: 12.45, Latitude: 77.373459, Longitude: -11.243392, Vul: 13.47
Timestamp: 2016-08-01T05:00:07.001Z, BatteryV: 12.45, Latitude: 77.374790, Longitude: -11.241523, Vul: 13.47
Timestamp: 2016-08-01T04:30:35.001Z, BatteryV: 12.45, Latitude: 77.376186, Longitude: -11.239315, Vul: 13.47
Timestamp: 2016-08-01T04:00:07.001Z, BatteryV: 12.45, Latitude: 77.377562, Longitude: -11.236262, Vul: 13.47
Timestamp: 2016-08-01T03:30:36.001Z, BatteryV: 12.45, Latitude: 77.379027, Longitude: -11.232762, Vul: 13.50
Timestamp: 2016-08-01T03:00:06.001Z, BatteryV: 12.45, Latitude: 77.380570, Longitude: -11.228992, Vul: 13.50
Timestamp: 2016-08-01T02:30:05.001Z, BatteryV: 12.48, Latitude: 77.382074, Longitude: -11.225440, Vul: 13.50
Timestamp: 2016-08-01T02:00:05.001Z, BatteryV: 12.45, Latitude: 77.383622, Longitude: -11.222086, Vul: 13.50
Timestamp: 2016-08-01T01:30:05.001Z, BatteryV: 12.42, Latitude: 77.385248, Longitude: -11.218816, Vul: 13.50
Timestamp: 2016-08-01T01:00:36.001Z, BatteryV: 12.45, Latitude: 77.386746, Longitude: -11.215565, Vul: 13.50
Timestamp: 2016-08-01T00:30:09.001Z, BatteryV: 12.48, Latitude: 77.388371, Longitude: -11.211578, Vul: 13.47
Timestamp: 2016-08-01T00:00:09.001Z, BatteryV: 12.51, Latitude: 77.389939, Longitude: -11.207411, Vul: 13.50
Timestamp: 2016-07-31T23:30:08.001Z, BatteryV: 12.48, Latitude: 77.391725, Longitude: -11.203181, Vul: 13.50
Timestamp: 2016-07-31T23:00:08.001Z, BatteryV: 12.48, Latitude: 77.393645, Longitude: -11.199232, Vul: 13.50
Timestamp: 2016-07-31T22:30:36.001Z, BatteryV: 12.48, Latitude: 77.395680, Longitude: -11.195456, Vul: 13.47
Timestamp: 2016-07-31T22:00:08.001Z, BatteryV: 12.48, Latitude: 77.397901, Longitude: -11.191866, Vul: 13.50
Timestamp: 2016-07-31T21:30:08.001Z, BatteryV: 12.51, Latitude: 77.400083, Longitude: -11.188186, Vul: 13.50
Timestamp: 2016-07-31T21:00:07.001Z, BatteryV: 12.51, Latitude: 77.402323, Longitude: -11.184390, Vul: 13.50
Timestamp: 2016-07-31T20:30:07.001Z, BatteryV: 12.51, Latitude: 77.404634, Longitude: -11.180947, Vul: 13.47
Timestamp: 2016-07-31T20:00:36.001Z, BatteryV: 12.54, Latitude: 77.407021, Longitude: -11.178413, Vul: 13.50
Timestamp: 2016-07-31T19:30:07.001Z, BatteryV: 12.54, Latitude: 77.409613, Longitude: -11.176576, Vul: 13.47
Timestamp: 2016-07-31T19:00:07.001Z, BatteryV: 12.57, Latitude: 77.412275, Longitude: -11.175110, Vul: 13.47
Timestamp: 2016-07-31T18:30:06.001Z, BatteryV: 12.57, Latitude: 77.414957, Longitude: -11.173587, Vul: 13.47
Timestamp: 2016-07-31T18:00:06.001Z, BatteryV: 12.54, Latitude: 77.417581, Longitude: -11.172378, Vul: 13.47
Timestamp: 2016-07-31T17:30:36.001Z, BatteryV: 12.54, Latitude: 77.420237, Longitude: -11.172064, Vul: 13.47
Timestamp: 2016-07-31T17:00:08.001Z, BatteryV: 12.54, Latitude: 77.422886, Longitude: -11.172723, Vul: 13.47
Timestamp: 2016-07-31T16:30:05.001Z, BatteryV: 12.54, Latitude: 77.425344, Longitude: -11.173421, Vul: 13.47
Timestamp: 2016-07-31T16:00:09.001Z, BatteryV: 12.54, Latitude: 77.427622, Longitude: -11.174374, Vul: 13.47
Timestamp: 2016-07-31T15:30:36.001Z, BatteryV: 12.54, Latitude: 77.429664, Longitude: -11.175405, Vul: 13.47
Timestamp: 2016-07-31T15:00:09.001Z, BatteryV: 12.51, Latitude: 77.431616, Longitude: -11.175846, Vul: 13.50
Timestamp: 2016-07-31T14:30:09.001Z, BatteryV: 12.51, Latitude: 77.433562, Longitude: -11.175450, Vul: 13.47
Timestamp: 2016-07-31T14:00:10.001Z, BatteryV: 12.51, Latitude: 77.435616, Longitude: -11.174669, Vul: 13.47
Timestamp: 2016-07-31T13:30:36.001Z, BatteryV: 12.51, Latitude: 77.437734, Longitude: -11.173357, Vul: 13.50
Timestamp: 2016-07-31T13:00:08.001Z, BatteryV: 12.51, Latitude: 77.439885, Longitude: -11.171309, Vul: 13.47
Timestamp: 2016-07-31T12:30:08.001Z, BatteryV: 12.48, Latitude: 77.441997, Longitude: -11.169114, Vul: 13.50
Timestamp: 2016-07-31T12:00:08.001Z, BatteryV: 12.51, Latitude: 77.444173, Longitude: -11.166266, Vul: 13.50
Timestamp: 2016-07-31T11:30:08.001Z, BatteryV: 12.48, Latitude: 77.446445, Longitude: -11.162765, Vul: 13.50
Timestamp: 2016-07-31T11:00:36.001Z, BatteryV: 12.48, Latitude: 77.448858, Longitude: -11.158656, Vul: 13.50
Timestamp: 2016-07-31T10:30:07.001Z, BatteryV: 12.48, Latitude: 77.451526, Longitude: -11.153587, Vul: 13.47
Timestamp: 2016-07-31T10:00:07.001Z, BatteryV: 12.51, Latitude: 77.454419, Longitude: -11.149197, Vul: 13.50
Timestamp: 2016-07-31T09:30:07.001Z, BatteryV: 12.51, Latitude: 77.457594, Longitude: -11.144768, Vul: 13.50
Timestamp: 2016-07-31T09:00:06.001Z, BatteryV: 12.51, Latitude: 77.461037, Longitude: -11.140186, Vul: 13.50
Timestamp: 2016-07-31T08:30:06.001Z, BatteryV: 12.54, Latitude: 77.464653, Longitude: -11.136186, Vul: 13.50
Timestamp: 2016-07-31T08:00:36.001Z, BatteryV: 12.51, Latitude: 77.468320, Longitude: -11.132774, Vul: 13.50
Timestamp: 2016-07-31T07:30:06.001Z, BatteryV: 12.54, Latitude: 77.472077, Longitude: -11.129971, Vul: 13.50
Timestamp: 2016-07-31T07:00:06.001Z, BatteryV: 12.54, Latitude: 77.475718, Longitude: -11.127808, Vul: 13.50
Timestamp: 2016-07-31T06:30:06.001Z, BatteryV: 12.51, Latitude: 77.479245, Longitude: -11.126234, Vul: 13.47
Timestamp: 2016-07-31T06:00:36.001Z, BatteryV: 12.48, Latitude: 77.482611, Longitude: -11.124186, Vul: 13.47
Timestamp: 2016-07-31T05:30:05.001Z, BatteryV: 12.48, Latitude: 77.485939, Longitude: -11.122278, Vul: 13.50
Timestamp: 2016-07-31T05:00:05.001Z, BatteryV: 12.48, Latitude: 77.489037, Longitude: -11.120224, Vul: 13.50
Timestamp: 2016-07-31T04:30:09.001Z, BatteryV: 12.51, Latitude: 77.492032, Longitude: -11.117619, Vul: 13.50
Timestamp: 2016-07-31T04:01:54.001Z, BatteryV: 12.51, Latitude: 77.494739, Longitude: -11.114688, Vul: 13.50
Timestamp: 2016-07-31T03:00:08.001Z, BatteryV: 12.48, Latitude: 77.499962, Longitude: -11.106861, Vul: 13.50
Timestamp: 2016-07-31T02:30:09.001Z, BatteryV: 12.45, Latitude: 77.502214, Longitude: -11.102067, Vul: 13.50
Timestamp: 2016-07-31T02:00:37.001Z, BatteryV: 12.45, Latitude: 77.504390, Longitude: -11.096141, Vul: 13.50
Timestamp: 2016-07-31T01:30:07.001Z, BatteryV: 12.48, Latitude: 77.506726, Longitude: -11.088461, Vul: 13.50
Timestamp: 2016-07-31T00:30:36.001Z, BatteryV: 12.51, Latitude: 77.512160, Longitude: -11.071194, Vul: 13.50
Timestamp: 2016-07-31T00:00:07.001Z, BatteryV: 12.51, Latitude: 77.515558, Longitude: -11.061824, Vul: 13.50
Timestamp: 2016-07-30T23:30:08.001Z, BatteryV: 12.51, Latitude: 77.519322, Longitude: -11.052902, Vul: 13.50
Timestamp: 2016-07-30T23:00:06.001Z, BatteryV: 12.54, Latitude: 77.523405, Longitude: -11.044608, Vul: 13.50
Timestamp: 2016-07-30T22:30:06.001Z, BatteryV: 12.51, Latitude: 77.527731, Longitude: -11.037434, Vul: 13.53
Timestamp: 2016-07-30T22:00:36.001Z, BatteryV: 12.51, Latitude: 77.532064, Longitude: -11.032026, Vul: 13.50
Timestamp: 2016-07-30T21:30:06.001Z, BatteryV: 12.51, Latitude: 77.536582, Longitude: -11.027878, Vul: 13.50
Timestamp: 2016-07-30T21:00:05.001Z, BatteryV: 12.54, Latitude: 77.540851, Longitude: -11.025312, Vul: 13.50
Timestamp: 2016-07-30T20:30:05.001Z, BatteryV: 12.54, Latitude: 77.545024, Longitude: -11.022874, Vul: 13.50
Timestamp: 2016-07-30T20:00:05.001Z, BatteryV: 12.54, Latitude: 77.549197, Longitude: -11.020576, Vul: 13.50
Timestamp: 2016-07-30T19:30:36.001Z, BatteryV: 12.57, Latitude: 77.553370, Longitude: -11.018758, Vul: 13.50
Timestamp: 2016-07-30T19:00:09.001Z, BatteryV: 12.60, Latitude: 77.557722, Longitude: -11.017491, Vul: 13.50
Timestamp: 2016-07-30T18:30:08.001Z, BatteryV: 12.60, Latitude: 77.561984, Longitude: -11.016243, Vul: 13.50
Timestamp: 2016-07-30T18:00:08.001Z, BatteryV: 12.60, Latitude: 77.565984, Longitude: -11.014240, Vul: 13.50
Timestamp: 2016-07-30T17:30:08.001Z, BatteryV: 12.60, Latitude: 77.569798, Longitude: -11.011008, Vul: 13.50
Timestamp: 2016-07-30T17:00:36.001Z, BatteryV: 12.63, Latitude: 77.573306, Longitude: -11.006874, Vul: 13.50
Timestamp: 2016-07-30T16:30:08.001Z, BatteryV: 12.57, Latitude: 77.576704, Longitude: -11.001466, Vul: 13.47
Timestamp: 2016-07-30T16:00:07.001Z, BatteryV: 12.57, Latitude: 77.579904, Longitude: -10.994214, Vul: 13.50
Timestamp: 2016-07-30T15:30:36.001Z, BatteryV: 12.57, Latitude: 77.582995, Longitude: -10.986022, Vul: 13.50
Timestamp: 2016-07-30T15:00:07.001Z, BatteryV: 12.54, Latitude: 77.586272, Longitude: -10.976538, Vul: 13.50
Timestamp: 2016-07-30T14:30:07.001Z, BatteryV: 12.57, Latitude: 77.589542, Longitude: -10.966189, Vul: 13.50
Timestamp: 2016-07-30T14:00:07.001Z, BatteryV: 12.60, Latitude: 77.592973, Longitude: -10.955104, Vul: 13.50
Timestamp: 2016-07-30T13:30:07.001Z, BatteryV: 12.57, Latitude: 77.596640, Longitude: -10.943322, Vul: 13.50
Timestamp: 2016-07-30T13:00:36.001Z, BatteryV: 12.54, Latitude: 77.600762, Longitude: -10.931782, Vul: 13.50
Timestamp: 2016-07-30T12:30:06.001Z, BatteryV: 12.51, Latitude: 77.605485, Longitude: -10.920352, Vul: 13.50
Timestamp: 2016-07-30T12:00:06.001Z, BatteryV: 12.54, Latitude: 77.610611, Longitude: -10.909709, Vul: 13.50
Timestamp: 2016-07-30T11:30:06.001Z, BatteryV: 12.51, Latitude: 77.615987, Longitude: -10.899853, Vul: 13.50
Timestamp: 2016-07-30T11:00:06.001Z, BatteryV: 12.51, Latitude: 77.621517, Longitude: -10.889888, Vul: 13.50
Timestamp: 2016-07-30T10:30:36.001Z, BatteryV: 12.51, Latitude: 77.627104, Longitude: -10.879923, Vul: 13.50
Timestamp: 2016-07-30T10:00:05.001Z, BatteryV: 12.48, Latitude: 77.632736, Longitude: -10.870189, Vul: 13.50
Timestamp: 2016-07-30T09:30:05.001Z, BatteryV: 12.48, Latitude: 77.638208, Longitude: -10.861101, Vul: 13.50
Timestamp: 2016-07-30T09:00:09.001Z, BatteryV: 12.48, Latitude: 77.643488, Longitude: -10.852154, Vul: 13.53
Timestamp: 2016-07-30T08:30:09.001Z, BatteryV: 12.48, Latitude: 77.648730, Longitude: -10.843750, Vul: 13.53
Timestamp: 2016-07-30T08:00:36.001Z, BatteryV: 12.51, Latitude: 77.653843, Longitude: -10.835757, Vul: 13.53
Timestamp: 2016-07-30T07:30:08.001Z, BatteryV: 12.48, Latitude: 77.659136, Longitude: -10.827763, Vul: 13.53
Timestamp: 2016-07-30T07:00:08.001Z, BatteryV: 12.48, Latitude: 77.664218, Longitude: -10.819872, Vul: 13.53
Timestamp: 2016-07-30T06:30:08.001Z, BatteryV: 12.48, Latitude: 77.669082, Longitude: -10.811827, Vul: 13.53
Timestamp: 2016-07-30T06:00:35.001Z, BatteryV: 12.48, Latitude: 77.673856, Longitude: -10.803296, Vul: 13.53
Timestamp: 2016-07-30T05:30:07.001Z, BatteryV: 12.51, Latitude: 77.678733, Longitude: -10.792563, Vul: 13.53
Timestamp: 2016-07-30T05:00:07.001Z, BatteryV: 12.48, Latitude: 77.683546, Longitude: -10.781683, Vul: 13.53
Timestamp: 2016-07-30T04:30:36.001Z, BatteryV: 12.51, Latitude: 77.688147, Longitude: -10.769645, Vul: 13.53
Timestamp: 2016-07-30T04:00:09.001Z, BatteryV: 12.54, Latitude: 77.692691, Longitude: -10.756422, Vul: 13.53
Timestamp: 2016-07-30T03:30:06.001Z, BatteryV: 12.54, Latitude: 77.696922, Longitude: -10.742701, Vul: 13.50
Timestamp: 2016-07-30T03:00:06.001Z, BatteryV: 12.57, Latitude: 77.701293, Longitude: -10.728954, Vul: 13.53
Timestamp: 2016-07-30T02:30:06.001Z, BatteryV: 12.57, Latitude: 77.706029, Longitude: -10.714989, Vul: 13.53
Timestamp: 2016-07-30T02:00:36.001Z, BatteryV: 12.48, Latitude: 77.710912, Longitude: -10.701587, Vul: 13.50
Timestamp: 2016-07-30T01:30:06.001Z, BatteryV: 12.54, Latitude: 77.715949, Longitude: -10.688134, Vul: 13.53
Timestamp: 2016-07-30T01:00:05.001Z, BatteryV: 12.51, Latitude: 77.720928, Longitude: -10.674848, Vul: 13.53
Timestamp: 2016-07-30T00:30:05.001Z, BatteryV: 12.51, Latitude: 77.725958, Longitude: -10.662374, Vul: 13.53
Timestamp: 2016-07-30T00:00:05.001Z, BatteryV: 12.51, Latitude: 77.731008, Longitude: -10.650592, Vul: 13.53
Timestamp: 2016-07-29T23:30:36.001Z, BatteryV: 12.54, Latitude: 77.735962, Longitude: -10.639661, Vul: 13.53
Timestamp: 2016-07-29T23:00:10.001Z, BatteryV: 12.51, Latitude: 77.740915, Longitude: -10.628480, Vul: 13.50
Timestamp: 2016-07-29T22:30:08.001Z, BatteryV: 12.57, Latitude: 77.745779, Longitude: -10.617485, Vul: 13.53
Timestamp: 2016-07-29T22:00:08.001Z, BatteryV: 12.54, Latitude: 77.750573, Longitude: -10.606765, Vul: 13.53
Timestamp: 2016-07-29T21:30:08.001Z, BatteryV: 12.57, Latitude: 77.755405, Longitude: -10.596672, Vul: 13.53
Timestamp: 2016-07-29T21:00:36.001Z, BatteryV: 12.60, Latitude: 77.760230, Longitude: -10.587213, Vul: 13.53
Timestamp: 2016-07-29T20:30:08.001Z, BatteryV: 12.60, Latitude: 77.765274, Longitude: -10.578317, Vul: 13.53
Timestamp: 2016-07-29T20:00:07.001Z, BatteryV: 12.63, Latitude: 77.770106, Longitude: -10.569626, Vul: 13.50
Timestamp: 2016-07-29T19:30:07.001Z, BatteryV: 12.66, Latitude: 77.774899, Longitude: -10.560806, Vul: 13.50
Timestamp: 2016-07-29T19:00:07.001Z, BatteryV: 12.66, Latitude: 77.779578, Longitude: -10.550963, Vul: 13.53
Timestamp: 2016-07-29T18:30:07.001Z, BatteryV: 12.66, Latitude: 77.784230, Longitude: -10.540320, Vul: 13.50
Timestamp: 2016-07-29T18:00:36.001Z, BatteryV: 12.60, Latitude: 77.788762, Longitude: -10.529402, Vul: 13.50
Timestamp: 2016-07-29T17:30:06.001Z, BatteryV: 12.63, Latitude: 77.793325, Longitude: -10.518227, Vul: 13.50
Timestamp: 2016-07-29T17:00:06.001Z, BatteryV: 12.69, Latitude: 77.797626, Longitude: -10.507021, Vul: 13.50
Timestamp: 2016-07-29T16:30:06.001Z, BatteryV: 12.69, Latitude: 77.801754, Longitude: -10.495622, Vul: 13.50
Timestamp: 2016-07-29T16:00:36.001Z, BatteryV: 12.63, Latitude: 77.805741, Longitude: -10.483232, Vul: 13.50
Timestamp: 2016-07-29T15:30:06.001Z, BatteryV: 12.69, Latitude: 77.809754, Longitude: -10.468979, Vul: 13.50
Timestamp: 2016-07-29T15:00:06.001Z, BatteryV: 12.69, Latitude: 77.813722, Longitude: -10.454170, Vul: 13.50
Timestamp: 2016-07-29T14:30:05.001Z, BatteryV: 12.69, Latitude: 77.817670, Longitude: -10.438227, Vul: 13.50
Timestamp: 2016-07-29T14:00:36.001Z, BatteryV: 12.66, Latitude: 77.821562, Longitude: -10.421523, Vul: 13.50
Timestamp: 2016-07-29T13:30:05.001Z, BatteryV: 12.66, Latitude: 77.825549, Longitude: -10.402854, Vul: 13.50
Timestamp: 2016-07-29T13:00:07.001Z, BatteryV: 12.60, Latitude: 77.829434, Longitude: -10.384186, Vul: 13.50
Timestamp: 2016-07-29T12:30:12.001Z, BatteryV: 12.60, Latitude: 77.833376, Longitude: -10.364570, Vul: 13.50
Timestamp: 2016-07-29T12:00:08.001Z, BatteryV: 12.60, Latitude: 77.837331, Longitude: -10.344333, Vul: 13.50
Timestamp: 2016-07-29T11:30:08.001Z, BatteryV: 12.57, Latitude: 77.841248, Longitude: -10.325005, Vul: 13.50
Timestamp: 2016-07-29T11:00:36.001Z, BatteryV: 12.54, Latitude: 77.845203, Longitude: -10.306829, Vul: 13.50
Timestamp: 2016-07-29T10:30:08.001Z, BatteryV: 12.51, Latitude: 77.849350, Longitude: -10.289254, Vul: 13.50
Timestamp: 2016-07-29T10:00:19.001Z, BatteryV: 12.51, Latitude: 77.853478, Longitude: -10.272966, Vul: 13.53
Timestamp: 2016-07-29T09:30:08.001Z, BatteryV: 12.51, Latitude: 77.857536, Longitude: -10.257363, Vul: 13.53
Timestamp: 2016-07-29T09:00:07.001Z, BatteryV: 12.54, Latitude: 77.861491, Longitude: -10.242566, Vul: 13.53
Timestamp: 2016-07-29T08:30:07.001Z, BatteryV: 12.51, Latitude: 77.865395, Longitude: -10.228480, Vul: 13.53
Timestamp: 2016-07-29T08:00:36.001Z, BatteryV: 12.51, Latitude: 77.869126, Longitude: -10.215002, Vul: 13.50
Timestamp: 2016-07-29T07:30:07.001Z, BatteryV: 12.51, Latitude: 77.872928, Longitude: -10.201184, Vul: 13.53
Timestamp: 2016-07-29T07:00:06.001Z, BatteryV: 12.51, Latitude: 77.876525, Longitude: -10.186880, Vul: 13.53
Timestamp: 2016-07-29T06:30:06.001Z, BatteryV: 12.51, Latitude: 77.880070, Longitude: -10.172422, Vul: 13.53
Timestamp: 2016-07-29T06:00:36.001Z, BatteryV: 12.48, Latitude: 77.883520, Longitude: -10.158362, Vul: 13.53
Timestamp: 2016-07-29T05:30:06.001Z, BatteryV: 12.45, Latitude: 77.886989, Longitude: -10.144141, Vul: 13.53
Timestamp: 2016-07-29T05:00:07.001Z, BatteryV: 12.45, Latitude: 77.890253, Longitude: -10.130342, Vul: 13.53
Timestamp: 2016-07-29T04:30:05.001Z, BatteryV: 12.51, Latitude: 77.893306, Longitude: -10.116384, Vul: 13.53
Timestamp: 2016-07-29T04:00:05.001Z, BatteryV: 12.51, Latitude: 77.896326, Longitude: -10.102490, Vul: 13.53
Timestamp: 2016-07-29T03:30:36.001Z, BatteryV: 12.51, Latitude: 77.899213, Longitude: -10.088563, Vul: 13.53
Timestamp: 2016-07-29T03:00:09.001Z, BatteryV: 12.51, Latitude: 77.902080, Longitude: -10.073728, Vul: 13.53
Timestamp: 2016-07-29T02:30:10.001Z, BatteryV: 12.51, Latitude: 77.904864, Longitude: -10.058707, Vul: 13.53
Timestamp: 2016-07-29T02:00:08.001Z, BatteryV: 12.51, Latitude: 77.907539, Longitude: -10.043053, Vul: 13.53
Timestamp: 2016-07-29T01:30:08.001Z, BatteryV: 12.51, Latitude: 77.910112, Longitude: -10.027168, Vul: 13.53
Timestamp: 2016-07-29T01:00:08.001Z, BatteryV: 12.51, Latitude: 77.912608, Longitude: -10.011309, Vul: 13.53
Timestamp: 2016-07-29T00:30:36.001Z, BatteryV: 12.51, Latitude: 77.914752, Longitude: -9.995667, Vul: 13.53
Timestamp: 2016-07-29T00:00:08.001Z, BatteryV: 12.54, Latitude: 77.916672, Longitude: -9.978970, Vul: 13.53
Timestamp: 2016-07-28T23:30:07.001Z, BatteryV: 12.54, Latitude: 77.918445, Longitude: -9.961555, Vul: 13.53
Timestamp: 2016-07-28T23:00:07.001Z, BatteryV: 12.57, Latitude: 77.920243, Longitude: -9.943085, Vul: 13.53
Timestamp: 2016-07-28T22:30:07.001Z, BatteryV: 12.57, Latitude: 77.921978, Longitude: -9.923283, Vul: 13.53
Timestamp: 2016-07-28T22:00:37.001Z, BatteryV: 12.60, Latitude: 77.923840, Longitude: -9.902522, Vul: 13.53
Timestamp: 2016-07-28T21:30:06.001Z, BatteryV: 12.57, Latitude: 77.925907, Longitude: -9.880410, Vul: 13.50
Timestamp: 2016-07-28T21:00:06.001Z, BatteryV: 12.57, Latitude: 77.928160, Longitude: -9.858598, Vul: 13.53
Timestamp: 2016-07-28T20:30:06.001Z, BatteryV: 12.60, Latitude: 77.930586, Longitude: -9.836819, Vul: 13.53
Timestamp: 2016-07-28T20:00:06.001Z, BatteryV: 12.54, Latitude: 77.933171, Longitude: -9.814765, Vul: 13.53
Timestamp: 2016-07-28T19:30:06.001Z, BatteryV: 12.54, Latitude: 77.936179, Longitude: -9.792352, Vul: 13.53
Timestamp: 2016-07-28T19:00:36.001Z, BatteryV: 12.51, Latitude: 77.939610, Longitude: -9.770976, Vul: 13.53
Timestamp: 2016-07-28T18:30:05.001Z, BatteryV: 12.54, Latitude: 77.943507, Longitude: -9.751219, Vul: 13.53
Timestamp: 2016-07-28T18:00:05.001Z, BatteryV: 12.54, Latitude: 77.947411, Longitude: -9.734778, Vul: 13.53
Timestamp: 2016-07-28T17:30:09.001Z, BatteryV: 12.57, Latitude: 77.951200, Longitude: -9.720922, Vul: 13.53
Timestamp: 2016-07-28T17:00:09.001Z, BatteryV: 12.60, Latitude: 77.954534, Longitude: -9.708557, Vul: 13.53
Timestamp: 2016-07-28T16:30:36.001Z, BatteryV: 12.54, Latitude: 77.957357, Longitude: -9.695392, Vul: 13.50
Timestamp: 2016-07-28T16:00:08.001Z, BatteryV: 12.51, Latitude: 77.959962, Longitude: -9.681402, Vul: 13.53
Timestamp: 2016-07-28T15:30:08.001Z, BatteryV: 12.54, Latitude: 77.962214, Longitude: -9.667667, Vul: 13.53
Timestamp: 2016-07-28T15:00:08.001Z, BatteryV: 12.54, Latitude: 77.964256, Longitude: -9.653786, Vul: 13.53
Timestamp: 2016-07-28T14:30:08.001Z, BatteryV: 12.51, Latitude: 77.966080, Longitude: -9.639277, Vul: 13.53
Timestamp: 2016-07-28T14:00:36.001Z, BatteryV: 12.54, Latitude: 77.967674, Longitude: -9.624166, Vul: 13.53
Timestamp: 2016-07-28T13:30:07.001Z, BatteryV: 12.57, Latitude: 77.969293, Longitude: -9.607021, Vul: 13.53
Timestamp: 2016-07-28T13:00:07.001Z, BatteryV: 12.54, Latitude: 77.970771, Longitude: -9.589357, Vul: 13.53
Timestamp: 2016-07-28T12:30:07.001Z, BatteryV: 12.54, Latitude: 77.972205, Longitude: -9.569702, Vul: 13.53
Timestamp: 2016-07-28T12:00:07.001Z, BatteryV: 12.54, Latitude: 77.973722, Longitude: -9.549651, Vul: 13.53
Timestamp: 2016-07-28T11:30:06.001Z, BatteryV: 12.57, Latitude: 77.975174, Longitude: -9.528902, Vul: 13.53
Timestamp: 2016-07-28T11:00:36.001Z, BatteryV: 12.63, Latitude: 77.976749, Longitude: -9.508224, Vul: 13.53
Timestamp: 2016-07-28T10:30:06.001Z, BatteryV: 12.54, Latitude: 77.978592, Longitude: -9.487226, Vul: 13.53
Timestamp: 2016-07-28T10:00:06.001Z, BatteryV: 12.51, Latitude: 77.980659, Longitude: -9.467373, Vul: 13.56
Timestamp: 2016-07-28T09:30:07.001Z, BatteryV: 12.51, Latitude: 77.983053, Longitude: -9.448186, Vul: 13.56
Timestamp: 2016-07-28T09:00:05.001Z, BatteryV: 12.54, Latitude: 77.985747, Longitude: -9.431475, Vul: 13.56
Timestamp: 2016-07-28T08:30:09.001Z, BatteryV: 12.54, Latitude: 77.988378, Longitude: -9.417158, Vul: 13.56
Timestamp: 2016-07-28T08:00:36.001Z, BatteryV: 12.60, Latitude: 77.990957, Longitude: -9.405728, Vul: 13.53
Timestamp: 2016-07-28T07:30:09.001Z, BatteryV: 12.57, Latitude: 77.993542, Longitude: -9.396909, Vul: 13.56
Timestamp: 2016-07-28T07:00:08.001Z, BatteryV: 12.54, Latitude: 77.996070, Longitude: -9.391226, Vul: 13.56
Timestamp: 2016-07-28T06:30:08.001Z, BatteryV: 12.54, Latitude: 77.998547, Longitude: -9.388794, Vul: 13.56
Timestamp: 2016-07-28T06:00:36.001Z, BatteryV: 12.54, Latitude: 78.000838, Longitude: -9.389587, Vul: 13.56
Timestamp: 2016-07-28T05:30:08.001Z, BatteryV: 12.51, Latitude: 78.002938, Longitude: -9.393958, Vul: 13.56
Timestamp: 2016-07-28T05:00:08.001Z, BatteryV: 12.51, Latitude: 78.004742, Longitude: -9.400627, Vul: 13.56
Timestamp: 2016-07-28T04:30:08.001Z, BatteryV: 12.57, Latitude: 78.006304, Longitude: -9.409837, Vul: 13.56
Timestamp: 2016-07-28T04:00:37.001Z, BatteryV: 12.51, Latitude: 78.007322, Longitude: -9.420563, Vul: 13.53
Timestamp: 2016-07-28T03:30:12.001Z, BatteryV: 12.48, Latitude: 78.007552, Longitude: -9.433075, Vul: 13.56
Timestamp: 2016-07-28T03:00:13.001Z, BatteryV: 12.48, Latitude: 78.006931, Longitude: -9.445197, Vul: 13.56
Timestamp: 2016-07-28T02:30:07.001Z, BatteryV: 12.51, Latitude: 78.005651, Longitude: -9.456378, Vul: 13.56
Timestamp: 2016-07-28T02:00:06.001Z, BatteryV: 12.48, Latitude: 78.003808, Longitude: -9.465267, Vul: 13.56
Timestamp: 2016-07-28T01:30:06.001Z, BatteryV: 12.48, Latitude: 78.001824, Longitude: -9.472307, Vul: 13.56
Timestamp: 2016-07-28T01:00:06.001Z, BatteryV: 12.51, Latitude: 77.999974, Longitude: -9.477549, Vul: 13.59
Timestamp: 2016-07-28T00:30:36.001Z, BatteryV: 12.45, Latitude: 77.998310, Longitude: -9.481690, Vul: 13.56
Timestamp: 2016-07-28T00:00:07.001Z, BatteryV: 12.48, Latitude: 77.996595, Longitude: -9.484998, Vul: 13.56
Timestamp: 2016-07-27T23:30:06.001Z, BatteryV: 12.51, Latitude: 77.994950, Longitude: -9.487213, Vul: 13.56
Timestamp: 2016-07-27T23:00:06.001Z, BatteryV: 12.51, Latitude: 77.993427, Longitude: -9.488678, Vul: 13.59
Timestamp: 2016-07-27T22:30:09.001Z, BatteryV: 12.51, Latitude: 77.992134, Longitude: -9.490272, Vul: 13.56
Timestamp: 2016-07-27T22:00:37.001Z, BatteryV: 12.51, Latitude: 77.991136, Longitude: -9.492563, Vul: 13.56
Timestamp: 2016-07-27T21:30:08.001Z, BatteryV: 12.51, Latitude: 77.990413, Longitude: -9.496397, Vul: 13.56
Timestamp: 2016-07-27T21:00:08.001Z, BatteryV: 12.54, Latitude: 77.989824, Longitude: -9.502163, Vul: 13.56
Timestamp: 2016-07-27T20:30:08.001Z, BatteryV: 12.51, Latitude: 77.989350, Longitude: -9.509997, Vul: 13.56
Timestamp: 2016-07-27T20:00:08.001Z, BatteryV: 12.51, Latitude: 77.988749, Longitude: -9.519974, Vul: 13.56
Timestamp: 2016-07-27T19:30:08.001Z, BatteryV: 12.54, Latitude: 77.988026, Longitude: -9.531802, Vul: 13.56
Timestamp: 2016-07-27T19:00:36.001Z, BatteryV: 12.54, Latitude: 77.987366, Longitude: -9.545216, Vul: 13.56
Timestamp: 2016-07-27T18:30:07.001Z, BatteryV: 12.57, Latitude: 77.986541, Longitude: -9.560371, Vul: 13.56
Timestamp: 2016-07-27T18:00:08.001Z, BatteryV: 12.60, Latitude: 77.985690, Longitude: -9.576147, Vul: 13.56
Timestamp: 2016-07-27T17:30:07.001Z, BatteryV: 12.57, Latitude: 77.984819, Longitude: -9.592992, Vul: 13.56
Timestamp: 2016-07-27T17:00:07.001Z, BatteryV: 12.54, Latitude: 77.983923, Longitude: -9.611117, Vul: 13.56
Timestamp: 2016-07-27T16:30:36.001Z, BatteryV: 12.54, Latitude: 77.982982, Longitude: -9.629696, Vul: 13.56
Timestamp: 2016-07-27T16:00:06.001Z, BatteryV: 12.54, Latitude: 77.981658, Longitude: -9.648640, Vul: 13.56
Timestamp: 2016-07-27T15:30:06.001Z, BatteryV: 12.57, Latitude: 77.979981, Longitude: -9.666195, Vul: 13.56
Timestamp: 2016-07-27T15:00:06.001Z, BatteryV: 12.54, Latitude: 77.977939, Longitude: -9.681549, Vul: 13.59
Timestamp: 2016-07-27T14:30:06.001Z, BatteryV: 12.54, Latitude: 77.975770, Longitude: -9.694490, Vul: 13.59
Timestamp: 2016-07-27T14:00:36.001Z, BatteryV: 12.57, Latitude: 77.973664, Longitude: -9.704986, Vul: 13.56
Timestamp: 2016-07-27T13:30:05.001Z, BatteryV: 12.57, Latitude: 77.971552, Longitude: -9.713632, Vul: 13.56
Timestamp: 2016-07-27T13:00:09.001Z, BatteryV: 12.54, Latitude: 77.969677, Longitude: -9.719738, Vul: 13.59
Timestamp: 2016-07-27T12:30:09.001Z, BatteryV: 12.57, Latitude: 77.967866, Longitude: -9.723578, Vul: 13.59
Timestamp: 2016-07-27T12:00:08.001Z, BatteryV: 12.60, Latitude: 77.966253, Longitude: -9.726118, Vul: 13.56
Timestamp: 2016-07-27T11:30:36.001Z, BatteryV: 12.60, Latitude: 77.964736, Longitude: -9.727226, Vul: 13.56
Timestamp: 2016-07-27T11:00:08.001Z, BatteryV: 12.57, Latitude: 77.963379, Longitude: -9.727731, Vul: 13.53
Timestamp: 2016-07-27T10:30:08.001Z, BatteryV: 12.57, Latitude: 77.962298, Longitude: -9.728166, Vul: 13.59
Timestamp: 2016-07-27T10:00:08.001Z, BatteryV: 12.57, Latitude: 77.961363, Longitude: -9.728813, Vul: 13.59
Timestamp: 2016-07-27T09:30:07.001Z, BatteryV: 12.57, Latitude: 77.960710, Longitude: -9.730112, Vul: 13.56
Timestamp: 2016-07-27T09:00:07.001Z, BatteryV: 12.57, Latitude: 77.960173, Longitude: -9.731968, Vul: 13.59
Timestamp: 2016-07-27T08:30:36.001Z, BatteryV: 12.57, Latitude: 77.959878, Longitude: -9.734784, Vul: 13.56
Timestamp: 2016-07-27T08:00:07.001Z, BatteryV: 12.54, Latitude: 77.959648, Longitude: -9.738592, Vul: 13.59
Timestamp: 2016-07-27T07:30:07.001Z, BatteryV: 12.57, Latitude: 77.959469, Longitude: -9.743110, Vul: 13.59
Timestamp: 2016-07-27T07:00:06.001Z, BatteryV: 12.54, Latitude: 77.959130, Longitude: -9.747808, Vul: 13.59
Timestamp: 2016-07-27T06:30:59.001Z, BatteryV: 12.57, Latitude: 77.958618, Longitude: -9.752941, Vul: 13.59
Timestamp: 2016-07-27T06:00:06.001Z, BatteryV: 12.57, Latitude: 77.957792, Longitude: -9.758131, Vul: 13.59
Timestamp: 2016-07-27T05:30:06.001Z, BatteryV: 12.57, Latitude: 77.956666, Longitude: -9.762547, Vul: 13.59
Timestamp: 2016-07-27T05:00:36.001Z, BatteryV: 12.57, Latitude: 77.955469, Longitude: -9.766042, Vul: 13.59
Timestamp: 2016-07-27T04:30:06.001Z, BatteryV: 12.60, Latitude: 77.954189, Longitude: -9.768563, Vul: 13.59
Timestamp: 2016-07-27T04:00:05.001Z, BatteryV: 12.57, Latitude: 77.952806, Longitude: -9.769350, Vul: 13.59
Timestamp: 2016-07-27T03:30:09.001Z, BatteryV: 12.60, Latitude: 77.951398, Longitude: -9.768467, Vul: 13.59
Timestamp: 2016-07-27T03:00:36.001Z, BatteryV: 12.63, Latitude: 77.950086, Longitude: -9.765837, Vul: 13.59
Timestamp: 2016-07-27T02:30:10.001Z, BatteryV: 12.57, Latitude: 77.948870, Longitude: -9.761363, Vul: 13.59
Timestamp: 2016-07-27T02:00:12.001Z, BatteryV: 12.54, Latitude: 77.947827, Longitude: -9.755277, Vul: 13.59
Timestamp: 2016-07-27T01:30:08.001Z, BatteryV: 12.51, Latitude: 77.947066, Longitude: -9.747942, Vul: 13.59
Timestamp: 2016-07-27T01:00:08.001Z, BatteryV: 12.54, Latitude: 77.946611, Longitude: -9.739878, Vul: 13.59
Timestamp: 2016-07-27T00:30:36.001Z, BatteryV: 12.54, Latitude: 77.946330, Longitude: -9.731610, Vul: 13.59
Timestamp: 2016-07-27T00:00:09.001Z, BatteryV: 12.54, Latitude: 77.946253, Longitude: -9.723328, Vul: 13.62
Timestamp: 2016-07-26T23:30:07.001Z, BatteryV: 12.57, Latitude: 77.946419, Longitude: -9.715270, Vul: 13.59
Timestamp: 2016-07-26T23:00:07.001Z, BatteryV: 12.57, Latitude: 77.946701, Longitude: -9.707891, Vul: 13.59
Timestamp: 2016-07-26T22:30:07.001Z, BatteryV: 12.57, Latitude: 77.947130, Longitude: -9.701229, Vul: 13.59
Timestamp: 2016-07-26T22:00:37.001Z, BatteryV: 12.57, Latitude: 77.947725, Longitude: -9.695571, Vul: 13.59
Timestamp: 2016-07-26T21:30:06.001Z, BatteryV: 12.54, Latitude: 77.948493, Longitude: -9.691200, Vul: 13.59
Timestamp: 2016-07-26T21:00:06.001Z, BatteryV: 12.57, Latitude: 77.949338, Longitude: -9.688346, Vul: 13.59
Timestamp: 2016-07-26T20:30:06.001Z, BatteryV: 12.60, Latitude: 77.950189, Longitude: -9.686522, Vul: 13.59
Timestamp: 2016-07-26T20:00:06.001Z, BatteryV: 12.57, Latitude: 77.951014, Longitude: -9.686362, Vul: 13.62
Timestamp: 2016-07-26T19:30:36.001Z, BatteryV: 12.57, Latitude: 77.951750, Longitude: -9.687949, Vul: 13.62
Timestamp: 2016-07-26T19:00:05.001Z, BatteryV: 12.57, Latitude: 77.952307, Longitude: -9.690765, Vul: 13.62
Timestamp: 2016-07-26T18:30:05.001Z, BatteryV: 12.60, Latitude: 77.952621, Longitude: -9.694848, Vul: 13.59
Timestamp: 2016-07-26T18:00:05.001Z, BatteryV: 12.57, Latitude: 77.952736, Longitude: -9.698598, Vul: 13.59
Timestamp: 2016-07-26T17:30:09.001Z, BatteryV: 12.60, Latitude: 77.952819, Longitude: -9.701587, Vul: 13.59
Timestamp: 2016-07-26T17:02:36.001Z, BatteryV: 12.63, Latitude: 77.952787, Longitude: -9.704326, Vul: 13.59
Timestamp: 2016-07-26T16:30:36.001Z, BatteryV: 12.60, Latitude: 77.952704, Longitude: -9.706502, Vul: 13.59
Timestamp: 2016-07-26T16:00:08.001Z, BatteryV: 12.60, Latitude: 77.952608, Longitude: -9.707782, Vul: 13.59
Timestamp: 2016-07-26T15:30:08.001Z, BatteryV: 12.60, Latitude: 77.952467, Longitude: -9.708730, Vul: 13.59
Timestamp: 2016-07-26T15:00:08.001Z, BatteryV: 12.60, Latitude: 77.952358, Longitude: -9.709165, Vul: 13.62
Timestamp: 2016-07-26T14:30:09.001Z, BatteryV: 12.63, Latitude: 77.952083, Longitude: -9.708211, Vul: 13.59
Timestamp: 2016-07-26T14:00:36.001Z, BatteryV: 12.60, Latitude: 77.951744, Longitude: -9.705766, Vul: 13.59
Timestamp: 2016-07-26T13:30:07.001Z, BatteryV: 12.60, Latitude: 77.951482, Longitude: -9.701293, Vul: 13.59
Timestamp: 2016-07-26T13:00:07.001Z, BatteryV: 12.60, Latitude: 77.951584, Longitude: -9.695078, Vul: 13.59
Timestamp: 2016-07-26T12:30:07.001Z, BatteryV: 12.63, Latitude: 77.951981, Longitude: -9.687494, Vul: 13.59
Timestamp: 2016-07-26T12:00:36.001Z, BatteryV: 12.60, Latitude: 77.952659, Longitude: -9.679642, Vul: 13.62
Timestamp: 2016-07-26T11:30:06.001Z, BatteryV: 12.63, Latitude: 77.953555, Longitude: -9.671674, Vul: 13.62
Timestamp: 2016-07-26T11:00:06.001Z, BatteryV: 12.60, Latitude: 77.954643, Longitude: -9.664467, Vul: 13.62
Timestamp: 2016-07-26T10:30:06.001Z, BatteryV: 12.66, Latitude: 77.955968, Longitude: -9.657658, Vul: 13.59
Timestamp: 2016-07-26T10:00:36.001Z, BatteryV: 12.63, Latitude: 77.957600, Longitude: -9.652365, Vul: 13.62
Timestamp: 2016-07-26T09:30:06.001Z, BatteryV: 12.66, Latitude: 77.959443, Longitude: -9.649075, Vul: 13.59
Timestamp: 2016-07-26T09:00:09.001Z, BatteryV: 12.66, Latitude: 77.961331, Longitude: -9.648109, Vul: 13.59
Timestamp: 2016-07-26T08:30:36.001Z, BatteryV: 12.66, Latitude: 77.963200, Longitude: -9.649165, Vul: 13.59
Timestamp: 2016-07-26T08:00:09.001Z, BatteryV: 12.60, Latitude: 77.965235, Longitude: -9.652147, Vul: 13.59
Timestamp: 2016-07-26T07:30:36.001Z, BatteryV: 12.60, Latitude: 77.967296, Longitude: -9.657184, Vul: 13.62
Timestamp: 2016-07-26T07:00:09.001Z, BatteryV: 12.63, Latitude: 77.969242, Longitude: -9.664602, Vul: 13.62
Timestamp: 2016-07-26T06:30:08.001Z, BatteryV: 12.63, Latitude: 77.970938, Longitude: -9.673946, Vul: 13.62
Timestamp: 2016-07-26T06:00:08.001Z, BatteryV: 12.66, Latitude: 77.972365, Longitude: -9.683981, Vul: 13.62
Timestamp: 2016-07-26T05:30:36.001Z, BatteryV: 12.63, Latitude: 77.973414, Longitude: -9.694682, Vul: 13.59
Timestamp: 2016-07-26T05:00:08.001Z, BatteryV: 12.66, Latitude: 77.974189, Longitude: -9.705862, Vul: 13.62
Timestamp: 2016-07-26T04:30:08.001Z, BatteryV: 12.60, Latitude: 77.974643, Longitude: -9.716378, Vul: 13.62
Timestamp: 2016-07-26T04:00:07.001Z, BatteryV: 12.57, Latitude: 77.974816, Longitude: -9.726246, Vul: 13.62
Timestamp: 2016-07-26T03:30:36.001Z, BatteryV: 12.60, Latitude: 77.974778, Longitude: -9.735155, Vul: 13.62
Timestamp: 2016-07-26T03:00:07.001Z, BatteryV: 12.60, Latitude: 77.974643, Longitude: -9.743309, Vul: 13.62
Timestamp: 2016-07-26T02:30:07.001Z, BatteryV: 12.63, Latitude: 77.974304, Longitude: -9.749427, Vul: 13.62
Timestamp: 2016-07-26T02:00:07.001Z, BatteryV: 12.63, Latitude: 77.973798, Longitude: -9.753638, Vul: 13.65
Timestamp: 2016-07-26T01:30:06.001Z, BatteryV: 12.57, Latitude: 77.973280, Longitude: -9.755923, Vul: 13.62
Timestamp: 2016-07-26T01:00:36.001Z, BatteryV: 12.54, Latitude: 77.972845, Longitude: -9.755923, Vul: 13.62
Timestamp: 2016-07-26T00:30:06.001Z, BatteryV: 12.57, Latitude: 77.972659, Longitude: -9.753939, Vul: 13.65
Timestamp: 2016-07-26T00:00:06.001Z, BatteryV: 12.57, Latitude: 77.972762, Longitude: -9.750310, Vul: 13.65
Timestamp: 2016-07-25T23:30:05.001Z, BatteryV: 12.57, Latitude: 77.973152, Longitude: -9.745779, Vul: 13.65
Timestamp: 2016-07-25T23:00:36.001Z, BatteryV: 12.60, Latitude: 77.973811, Longitude: -9.741126, Vul: 13.62
Timestamp: 2016-07-25T22:30:09.001Z, BatteryV: 12.63, Latitude: 77.974829, Longitude: -9.736346, Vul: 13.65
Timestamp: 2016-07-25T22:00:36.001Z, BatteryV: 12.63, Latitude: 77.976083, Longitude: -9.732614, Vul: 13.62
Timestamp: 2016-07-25T21:30:08.001Z, BatteryV: 12.63, Latitude: 77.977517, Longitude: -9.729965, Vul: 13.65
Timestamp: 2016-07-25T21:00:08.001Z, BatteryV: 12.66, Latitude: 77.978938, Longitude: -9.728877, Vul: 13.62
Timestamp: 2016-07-25T20:30:08.001Z, BatteryV: 12.63, Latitude: 77.980294, Longitude: -9.729434, Vul: 13.65
Timestamp: 2016-07-25T20:00:36.001Z, BatteryV: 12.66, Latitude: 77.981491, Longitude: -9.731488, Vul: 13.62
Timestamp: 2016-07-25T19:30:08.001Z, BatteryV: 12.69, Latitude: 77.982522, Longitude: -9.734739, Vul: 13.65
Timestamp: 2016-07-25T19:00:08.001Z, BatteryV: 12.66, Latitude: 77.983392, Longitude: -9.739642, Vul: 13.65
Timestamp: 2016-07-25T18:30:07.001Z, BatteryV: 12.66, Latitude: 77.984064, Longitude: -9.745677, Vul: 13.65
Timestamp: 2016-07-25T18:00:07.001Z, BatteryV: 12.69, Latitude: 77.984397, Longitude: -9.752608, Vul: 13.62
Timestamp: 2016-07-25T17:30:36.001Z, BatteryV: 12.66, Latitude: 77.984346, Longitude: -9.759795, Vul: 13.62
Timestamp: 2016-07-25T17:00:07.001Z, BatteryV: 12.72, Latitude: 77.983878, Longitude: -9.766592, Vul: 13.62
Timestamp: 2016-07-25T16:30:07.001Z, BatteryV: 12.66, Latitude: 77.983098, Longitude: -9.771654, Vul: 13.62
Timestamp: 2016-07-25T16:00:35.001Z, BatteryV: 12.72, Latitude: 77.981952, Longitude: -9.774989, Vul: 13.62
Timestamp: 2016-07-25T15:30:06.001Z, BatteryV: 12.72, Latitude: 77.980506, Longitude: -9.776371, Vul: 13.62
Timestamp: 2016-07-25T15:00:06.001Z, BatteryV: 12.75, Latitude: 77.978739, Longitude: -9.774752, Vul: 13.62
Timestamp: 2016-07-25T14:30:06.001Z, BatteryV: 12.69, Latitude: 77.976890, Longitude: -9.770298, Vul: 13.62
Timestamp: 2016-07-25T14:00:06.001Z, BatteryV: 12.72, Latitude: 77.975194, Longitude: -9.762586, Vul: 13.62
Timestamp: 2016-07-25T13:30:05.001Z, BatteryV: 12.72, Latitude: 77.973658, Longitude: -9.751994, Vul: 13.62
Timestamp: 2016-07-25T12:30:12.001Z, BatteryV: 12.69, Latitude: 77.971462, Longitude: -9.723904, Vul: 13.62
Timestamp: 2016-07-25T12:00:09.001Z, BatteryV: 12.72, Latitude: 77.970989, Longitude: -9.706573, Vul: 13.62
Timestamp: 2016-07-25T11:30:09.001Z, BatteryV: 12.69, Latitude: 77.971046, Longitude: -9.687891, Vul: 13.62
Timestamp: 2016-07-25T11:00:35.001Z, BatteryV: 12.72, Latitude: 77.971622, Longitude: -9.668973, Vul: 13.62
Timestamp: 2016-07-25T10:30:11.001Z, BatteryV: 12.69, Latitude: 77.972678, Longitude: -9.650112, Vul: 13.65
Timestamp: 2016-07-25T10:00:08.001Z, BatteryV: 12.66, Latitude: 77.974221, Longitude: -9.631603, Vul: 13.65
Timestamp: 2016-07-25T09:30:08.001Z, BatteryV: 12.69, Latitude: 77.976243, Longitude: -9.615040, Vul: 13.62
Timestamp: 2016-07-25T09:00:07.001Z, BatteryV: 12.69, Latitude: 77.978650, Longitude: -9.600627, Vul: 13.65
Timestamp: 2016-07-25T08:30:36.001Z, BatteryV: 12.63, Latitude: 77.981184, Longitude: -9.588550, Vul: 13.62
Timestamp: 2016-07-25T08:00:07.001Z, BatteryV: 12.63, Latitude: 77.983930, Longitude: -9.579066, Vul: 13.65
Timestamp: 2016-07-25T07:30:07.001Z, BatteryV: 12.60, Latitude: 77.986522, Longitude: -9.572224, Vul: 13.65
Timestamp: 2016-07-25T07:00:07.001Z, BatteryV: 12.66, Latitude: 77.989062, Longitude: -9.567776, Vul: 13.65
Timestamp: 2016-07-25T06:30:36.001Z, BatteryV: 12.63, Latitude: 77.991373, Longitude: -9.565171, Vul: 13.65
Timestamp: 2016-07-25T06:00:06.001Z, BatteryV: 12.63, Latitude: 77.993434, Longitude: -9.564403, Vul: 13.65
Timestamp: 2016-07-25T05:30:36.001Z, BatteryV: 12.63, Latitude: 77.995027, Longitude: -9.564538, Vul: 13.65
Timestamp: 2016-07-25T05:00:07.001Z, BatteryV: 12.60, Latitude: 77.996250, Longitude: -9.565088, Vul: 13.65
Timestamp: 2016-07-25T04:30:06.001Z, BatteryV: 12.60, Latitude: 77.997030, Longitude: -9.565523, Vul: 13.65
Timestamp: 2016-07-25T04:00:05.001Z, BatteryV: 12.60, Latitude: 77.997510, Longitude: -9.564576, Vul: 13.68
Timestamp: 2016-07-25T03:30:36.001Z, BatteryV: 12.60, Latitude: 77.997619, Longitude: -9.562259, Vul: 13.65
Timestamp: 2016-07-25T03:00:05.001Z, BatteryV: 12.60, Latitude: 77.997536, Longitude: -9.557555, Vul: 13.65
Timestamp: 2016-07-25T02:30:09.001Z, BatteryV: 12.63, Latitude: 77.997453, Longitude: -9.549850, Vul: 13.65
Timestamp: 2016-07-25T02:00:09.001Z, BatteryV: 12.63, Latitude: 77.997408, Longitude: -9.539424, Vul: 13.65
Timestamp: 2016-07-25T01:30:08.001Z, BatteryV: 12.63, Latitude: 77.997536, Longitude: -9.526541, Vul: 13.65
Timestamp: 2016-07-25T01:00:08.001Z, BatteryV: 12.63, Latitude: 77.997862, Longitude: -9.511930, Vul: 13.65
Timestamp: 2016-07-25T00:30:08.001Z, BatteryV: 12.63, Latitude: 77.998643, Longitude: -9.495264, Vul: 13.68
Timestamp: 2016-07-25T00:00:36.001Z, BatteryV: 12.63, Latitude: 77.999840, Longitude: -9.477946, Vul: 13.65
Timestamp: 2016-07-24T23:30:07.001Z, BatteryV: 12.60, Latitude: 78.001594, Longitude: -9.460320, Vul: 13.68
Timestamp: 2016-07-24T23:00:08.001Z, BatteryV: 12.60, Latitude: 78.003744, Longitude: -9.442989, Vul: 13.68
Timestamp: 2016-07-24T22:30:07.001Z, BatteryV: 12.66, Latitude: 78.006362, Longitude: -9.426573, Vul: 13.68
Timestamp: 2016-07-24T22:00:36.001Z, BatteryV: 12.66, Latitude: 78.009350, Longitude: -9.412224, Vul: 13.65
Timestamp: 2016-07-24T21:30:07.001Z, BatteryV: 12.69, Latitude: 78.012928, Longitude: -9.398534, Vul: 13.65
Timestamp: 2016-07-24T21:00:07.001Z, BatteryV: 12.75, Latitude: 78.016736, Longitude: -9.387494, Vul: 13.65
Timestamp: 2016-07-24T20:30:06.001Z, BatteryV: 12.78, Latitude: 78.020659, Longitude: -9.378790, Vul: 13.65
Timestamp: 2016-07-24T20:00:36.001Z, BatteryV: 12.78, Latitude: 78.024627, Longitude: -9.372883, Vul: 13.62
Timestamp: 2016-07-24T19:30:06.001Z, BatteryV: 12.75, Latitude: 78.028698, Longitude: -9.369517, Vul: 13.65
Timestamp: 2016-07-24T19:00:06.001Z, BatteryV: 12.69, Latitude: 78.032608, Longitude: -9.368928, Vul: 13.65
Timestamp: 2016-07-24T18:30:10.001Z, BatteryV: 12.69, Latitude: 78.036198, Longitude: -9.370502, Vul: 13.68
Timestamp: 2016-07-24T18:00:09.001Z, BatteryV: 12.72, Latitude: 78.039424, Longitude: -9.373920, Vul: 13.68
Timestamp: 2016-07-24T17:30:36.001Z, BatteryV: 12.69, Latitude: 78.042342, Longitude: -9.378394, Vul: 13.68
Timestamp: 2016-07-24T17:00:09.001Z, BatteryV: 12.69, Latitude: 78.045120, Longitude: -9.383910, Vul: 13.68
Timestamp: 2016-07-24T16:30:36.001Z, BatteryV: 12.66, Latitude: 78.047622, Longitude: -9.389696, Vul: 13.68
Timestamp: 2016-07-24T16:00:19.001Z, BatteryV: 12.69, Latitude: 78.049862, Longitude: -9.395802, Vul: 13.65
Timestamp: 2016-07-24T15:30:08.001Z, BatteryV: 12.69, Latitude: 78.052058, Longitude: -9.401952, Vul: 13.68
Timestamp: 2016-07-24T15:00:08.001Z, BatteryV: 12.66, Latitude: 78.054246, Longitude: -9.406893, Vul: 13.68
Timestamp: 2016-07-24T14:30:36.001Z, BatteryV: 12.66, Latitude: 78.056384, Longitude: -9.410733, Vul: 13.65
Timestamp: 2016-07-24T14:00:11.001Z, BatteryV: 12.66, Latitude: 78.058451, Longitude: -9.412640, Vul: 13.68
Timestamp: 2016-07-24T13:30:07.001Z, BatteryV: 12.66, Latitude: 78.061050, Longitude: -9.413798, Vul: 13.68
Timestamp: 2016-07-24T13:00:07.001Z, BatteryV: 12.66, Latitude: 78.063782, Longitude: -9.413114, Vul: 13.68
Timestamp: 2016-07-24T12:30:07.001Z, BatteryV: 12.66, Latitude: 78.066739, Longitude: -9.411091, Vul: 13.68
Timestamp: 2016-07-24T12:00:36.001Z, BatteryV: 12.66, Latitude: 78.069850, Longitude: -9.406822, Vul: 13.68
Timestamp: 2016-07-24T11:30:07.001Z, BatteryV: 12.66, Latitude: 78.073376, Longitude: -9.400634, Vul: 13.68
Timestamp: 2016-07-24T11:00:06.001Z, BatteryV: 12.66, Latitude: 78.077299, Longitude: -9.393760, Vul: 13.68
Timestamp: 2016-07-24T10:30:10.001Z, BatteryV: 12.69, Latitude: 78.081690, Longitude: -9.386630, Vul: 13.68
Timestamp: 2016-07-24T10:00:35.001Z, BatteryV: 12.66, Latitude: 78.086515, Longitude: -9.380512, Vul: 13.68
Timestamp: 2016-07-24T09:30:06.001Z, BatteryV: 12.69, Latitude: 78.092128, Longitude: -9.375654, Vul: 13.68
Timestamp: 2016-07-24T09:00:06.001Z, BatteryV: 12.66, Latitude: 78.097990, Longitude: -9.372986, Vul: 13.68
Timestamp: 2016-07-24T08:30:05.001Z, BatteryV: 12.69, Latitude: 78.104179, Longitude: -9.372621, Vul: 13.71
Timestamp: 2016-07-24T08:00:36.001Z, BatteryV: 12.66, Latitude: 78.110477, Longitude: -9.375098, Vul: 13.68
Timestamp: 2016-07-24T07:30:05.001Z, BatteryV: 12.63, Latitude: 78.117184, Longitude: -9.380787, Vul: 13.68
Timestamp: 2016-07-24T07:00:19.001Z, BatteryV: 12.66, Latitude: 78.123667, Longitude: -9.389504, Vul: 13.71
Timestamp: 2016-07-24T06:30:09.001Z, BatteryV: 12.66, Latitude: 78.130202, Longitude: -9.401510, Vul: 13.71
Timestamp: 2016-07-24T06:00:08.001Z, BatteryV: 12.69, Latitude: 78.136371, Longitude: -9.416851, Vul: 13.71
Timestamp: 2016-07-24T05:30:35.001Z, BatteryV: 12.63, Latitude: 78.142170, Longitude: -9.434554, Vul: 13.68
Timestamp: 2016-07-24T05:00:08.001Z, BatteryV: 12.66, Latitude: 78.147834, Longitude: -9.455258, Vul: 13.71
Timestamp: 2016-07-24T04:30:08.001Z, BatteryV: 12.66, Latitude: 78.153050, Longitude: -9.477408, Vul: 13.68
Timestamp: 2016-07-24T04:00:07.001Z, BatteryV: 12.63, Latitude: 78.157690, Longitude: -9.500858, Vul: 13.71
Timestamp: 2016-07-24T03:30:36.001Z, BatteryV: 12.66, Latitude: 78.161574, Longitude: -9.524614, Vul: 13.68
Timestamp: 2016-07-24T03:00:07.001Z, BatteryV: 12.69, Latitude: 78.165312, Longitude: -9.548723, Vul: 13.71
Timestamp: 2016-07-24T02:30:07.001Z, BatteryV: 12.72, Latitude: 78.169050, Longitude: -9.571494, Vul: 13.68
Timestamp: 2016-07-24T02:00:07.001Z, BatteryV: 12.69, Latitude: 78.172806, Longitude: -9.593005, Vul: 13.68
Timestamp: 2016-07-24T01:30:07.001Z, BatteryV: 12.69, Latitude: 78.176806, Longitude: -9.613146, Vul: 13.71
Timestamp: 2016-07-24T01:00:06.001Z, BatteryV: 12.69, Latitude: 78.180947, Longitude: -9.632134, Vul: 13.71
Timestamp: 2016-07-24T00:30:36.001Z, BatteryV: 12.72, Latitude: 78.185126, Longitude: -9.648685, Vul: 13.68
Timestamp: 2016-07-24T00:00:06.001Z, BatteryV: 12.69, Latitude: 78.189747, Longitude: -9.664992, Vul: 13.71
Timestamp: 2016-07-23T23:30:06.001Z, BatteryV: 12.69, Latitude: 78.194675, Longitude: -9.680819, Vul: 13.68
Timestamp: 2016-07-23T23:00:05.001Z, BatteryV: 12.69, Latitude: 78.200026, Longitude: -9.696960, Vul: 13.71
Timestamp: 2016-07-23T22:30:37.001Z, BatteryV: 12.72, Latitude: 78.205574, Longitude: -9.714054, Vul: 13.68
Timestamp: 2016-07-23T22:00:07.001Z, BatteryV: 12.69, Latitude: 78.211494, Longitude: -9.733146, Vul: 13.71
Timestamp: 2016-07-23T21:30:05.001Z, BatteryV: 12.69, Latitude: 78.217382, Longitude: -9.753120, Vul: 13.71
Timestamp: 2016-07-23T21:00:09.001Z, BatteryV: 12.72, Latitude: 78.223168, Longitude: -9.774880, Vul: 13.68
Timestamp: 2016-07-23T20:30:09.001Z, BatteryV: 12.69, Latitude: 78.228717, Longitude: -9.798272, Vul: 13.68
Timestamp: 2016-07-23T20:00:36.001Z, BatteryV: 12.72, Latitude: 78.233747, Longitude: -9.823091, Vul: 13.68
Timestamp: 2016-07-23T19:30:08.001Z, BatteryV: 12.75, Latitude: 78.238176, Longitude: -9.851629, Vul: 13.68
Timestamp: 2016-07-23T19:00:08.001Z, BatteryV: 12.78, Latitude: 78.241901, Longitude: -9.880992, Vul: 13.68
Timestamp: 2016-07-23T18:30:08.001Z, BatteryV: 12.78, Latitude: 78.245171, Longitude: -9.911034, Vul: 13.71
Timestamp: 2016-07-23T18:00:08.001Z, BatteryV: 12.75, Latitude: 78.247923, Longitude: -9.940858, Vul: 13.68
Timestamp: 2016-07-23T17:30:36.001Z, BatteryV: 12.75, Latitude: 78.250080, Longitude: -9.970906, Vul: 13.68
Timestamp: 2016-07-23T17:00:14.001Z, BatteryV: 12.78, Latitude: 78.251187, Longitude: -10.003571, Vul: 13.68
Timestamp: 2016-07-23T16:30:07.001Z, BatteryV: 12.78, Latitude: 78.251482, Longitude: -10.033965, Vul: 13.71
Timestamp: 2016-07-23T16:00:36.001Z, BatteryV: 12.72, Latitude: 78.251558, Longitude: -10.061011, Vul: 13.68
Timestamp: 2016-07-23T15:30:07.001Z, BatteryV: 12.72, Latitude: 78.251680, Longitude: -10.085600, Vul: 13.71
Timestamp: 2016-07-23T15:00:06.001Z, BatteryV: 12.72, Latitude: 78.251923, Longitude: -10.107302, Vul: 13.71
Timestamp: 2016-07-23T14:30:06.001Z, BatteryV: 12.78, Latitude: 78.252115, Longitude: -10.126765, Vul: 13.68
Timestamp: 2016-07-23T14:00:06.001Z, BatteryV: 12.75, Latitude: 78.252083, Longitude: -10.144000, Vul: 13.68
Timestamp: 2016-07-23T13:30:36.001Z, BatteryV: 12.75, Latitude: 78.251859, Longitude: -10.159942, Vul: 13.68
Timestamp: 2016-07-23T13:00:06.001Z, BatteryV: 12.75, Latitude: 78.251597, Longitude: -10.174982, Vul: 13.68
Timestamp: 2016-07-23T12:30:05.001Z, BatteryV: 12.75, Latitude: 78.251168, Longitude: -10.188627, Vul: 13.68
Timestamp: 2016-07-23T12:00:05.001Z, BatteryV: 12.78, Latitude: 78.250918, Longitude: -10.200762, Vul: 13.71
Timestamp: 2016-07-23T11:30:05.001Z, BatteryV: 12.75, Latitude: 78.250554, Longitude: -10.212486, Vul: 13.71
Timestamp: 2016-07-23T11:00:09.001Z, BatteryV: 12.78, Latitude: 78.250323, Longitude: -10.223328, Vul: 13.71
Timestamp: 2016-07-23T10:30:37.001Z, BatteryV: 12.78, Latitude: 78.250138, Longitude: -10.233850, Vul: 13.68
Timestamp: 2016-07-23T10:00:11.001Z, BatteryV: 12.75, Latitude: 78.250272, Longitude: -10.245037, Vul: 13.71
Timestamp: 2016-07-23T09:30:08.001Z, BatteryV: 12.75, Latitude: 78.250221, Longitude: -10.256794, Vul: 13.71
Timestamp: 2016-07-23T09:00:08.001Z, BatteryV: 12.75, Latitude: 78.250048, Longitude: -10.269408, Vul: 13.68
Timestamp: 2016-07-23T08:30:08.001Z, BatteryV: 12.78, Latitude: 78.249690, Longitude: -10.282790, Vul: 13.71
Timestamp: 2016-07-23T08:00:37.001Z, BatteryV: 12.78, Latitude: 78.248915, Longitude: -10.296813, Vul: 13.68
Timestamp: 2016-07-23T07:30:07.001Z, BatteryV: 12.75, Latitude: 78.247552, Longitude: -10.312109, Vul: 13.71
Timestamp: 2016-07-23T07:00:07.001Z, BatteryV: 12.75, Latitude: 78.245715, Longitude: -10.326778, Vul: 13.71
Timestamp: 2016-07-23T06:30:07.001Z, BatteryV: 12.75, Latitude: 78.243418, Longitude: -10.341510, Vul: 13.71
Timestamp: 2016-07-23T06:00:07.001Z, BatteryV: 12.75, Latitude: 78.240787, Longitude: -10.355322, Vul: 13.71
Timestamp: 2016-07-23T05:30:37.001Z, BatteryV: 12.78, Latitude: 78.238061, Longitude: -10.368320, Vul: 13.71
Timestamp: 2016-07-23T05:00:06.001Z, BatteryV: 12.72, Latitude: 78.235123, Longitude: -10.381133, Vul: 13.71
Timestamp: 2016-07-23T04:30:08.001Z, BatteryV: 12.75, Latitude: 78.232077, Longitude: -10.392858, Vul: 13.71
Timestamp: 2016-07-23T04:00:36.001Z, BatteryV: 12.75, Latitude: 78.229037, Longitude: -10.403386, Vul: 13.71
Timestamp: 2016-07-23T03:30:06.001Z, BatteryV: 12.72, Latitude: 78.225971, Longitude: -10.413357, Vul: 13.74
Timestamp: 2016-07-23T03:00:05.001Z, BatteryV: 12.75, Latitude: 78.222893, Longitude: -10.421286, Vul: 13.71
Timestamp: 2016-07-23T02:30:05.001Z, BatteryV: 12.72, Latitude: 78.219994, Longitude: -10.427834, Vul: 13.74
Timestamp: 2016-07-23T02:00:05.001Z, BatteryV: 12.75, Latitude: 78.217312, Longitude: -10.432768, Vul: 13.74
Timestamp: 2016-07-23T01:30:36.001Z, BatteryV: 12.72, Latitude: 78.214931, Longitude: -10.436429, Vul: 13.74
Timestamp: 2016-07-23T01:00:09.001Z, BatteryV: 12.75, Latitude: 78.212768, Longitude: -10.439098, Vul: 13.74
Timestamp: 2016-07-23T00:30:08.001Z, BatteryV: 12.75, Latitude: 78.210893, Longitude: -10.441197, Vul: 13.71
Timestamp: 2016-07-23T00:00:08.001Z, BatteryV: 12.75, Latitude: 78.209197, Longitude: -10.442598, Vul: 13.74
Timestamp: 2016-07-22T23:30:08.001Z, BatteryV: 12.75, Latitude: 78.207674, Longitude: -10.443283, Vul: 13.74
Timestamp: 2016-07-22T23:00:36.001Z, BatteryV: 12.78, Latitude: 78.206426, Longitude: -10.443648, Vul: 13.74
Timestamp: 2016-07-22T22:30:08.001Z, BatteryV: 12.72, Latitude: 78.205382, Longitude: -10.443776, Vul: 13.74
Timestamp: 2016-07-22T22:00:09.001Z, BatteryV: 12.81, Latitude: 78.204653, Longitude: -10.444326, Vul: 13.71
Timestamp: 2016-07-22T21:30:07.001Z, BatteryV: 12.75, Latitude: 78.203910, Longitude: -10.445395, Vul: 13.71
Timestamp: 2016-07-22T21:00:07.001Z, BatteryV: 12.75, Latitude: 78.203219, Longitude: -10.447098, Vul: 13.74
Timestamp: 2016-07-22T20:30:07.001Z, BatteryV: 12.75, Latitude: 78.202522, Longitude: -10.449434, Vul: 13.74
Timestamp: 2016-07-22T20:00:37.001Z, BatteryV: 12.75, Latitude: 78.201760, Longitude: -10.452730, Vul: 13.74
Timestamp: 2016-07-22T19:30:06.001Z, BatteryV: 12.78, Latitude: 78.200762, Longitude: -10.456704, Vul: 13.74
Timestamp: 2016-07-22T19:00:06.001Z, BatteryV: 12.75, Latitude: 78.199680, Longitude: -10.461408, Vul: 13.74
Timestamp: 2016-07-22T18:30:06.001Z, BatteryV: 12.75, Latitude: 78.198342, Longitude: -10.466502, Vul: 13.74
Timestamp: 2016-07-22T18:00:06.001Z, BatteryV: 12.78, Latitude: 78.196806, Longitude: -10.471962, Vul: 13.74
Timestamp: 2016-07-22T17:30:36.001Z, BatteryV: 12.81, Latitude: 78.195059, Longitude: -10.477094, Vul: 13.74
Timestamp: 2016-07-22T17:00:05.001Z, BatteryV: 12.78, Latitude: 78.192966, Longitude: -10.481869, Vul: 13.71
Timestamp: 2016-07-22T16:30:36.001Z, BatteryV: 12.78, Latitude: 78.190765, Longitude: -10.485536, Vul: 13.74
Timestamp: 2016-07-22T16:00:05.001Z, BatteryV: 12.78, Latitude: 78.188365, Longitude: -10.488416, Vul: 13.71
Timestamp: 2016-07-22T15:30:09.001Z, BatteryV: 12.81, Latitude: 78.185907, Longitude: -10.489664, Vul: 13.74
Timestamp: 2016-07-22T15:00:09.001Z, BatteryV: 12.84, Latitude: 78.183539, Longitude: -10.489574, Vul: 13.74
Timestamp: 2016-07-22T14:30:36.001Z, BatteryV: 12.84, Latitude: 78.181363, Longitude: -10.487597, Vul: 13.71
Timestamp: 2016-07-22T14:00:08.001Z, BatteryV: 12.84, Latitude: 78.179309, Longitude: -10.483834, Vul: 13.74
Timestamp: 2016-07-22T13:30:08.001Z, BatteryV: 12.81, Latitude: 78.177606, Longitude: -10.478880, Vul: 13.74
Timestamp: 2016-07-22T13:00:08.001Z, BatteryV: 12.87, Latitude: 78.176371, Longitude: -10.472819, Vul: 13.74
Timestamp: 2016-07-22T12:30:08.001Z, BatteryV: 12.87, Latitude: 78.175411, Longitude: -10.466125, Vul: 13.74
Timestamp: 2016-07-22T12:00:36.001Z, BatteryV: 12.87, Latitude: 78.174790, Longitude: -10.459014, Vul: 13.71
Timestamp: 2016-07-22T11:30:07.001Z, BatteryV: 12.90, Latitude: 78.174515, Longitude: -10.450944, Vul: 13.74
Timestamp: 2016-07-22T11:00:07.001Z, BatteryV: 12.93, Latitude: 78.174579, Longitude: -10.442982, Vul: 13.71
Timestamp: 2016-07-22T10:30:07.001Z, BatteryV: 12.93, Latitude: 78.174912, Longitude: -10.435341, Vul: 13.71
Timestamp: 2016-07-22T10:00:07.001Z, BatteryV: 12.96, Latitude: 78.175430, Longitude: -10.428275, Vul: 13.71
Timestamp: 2016-07-22T09:30:37.001Z, BatteryV: 12.96, Latitude: 78.176045, Longitude: -10.422227, Vul: 13.71
Timestamp: 2016-07-22T09:00:06.001Z, BatteryV: 12.93, Latitude: 78.176646, Longitude: -10.416896, Vul: 13.71
Timestamp: 2016-07-22T08:30:06.001Z, BatteryV: 12.90, Latitude: 78.177139, Longitude: -10.412454, Vul: 13.74
Timestamp: 2016-07-22T08:00:06.001Z, BatteryV: 12.84, Latitude: 78.177939, Longitude: -10.409216, Vul: 13.71
Timestamp: 2016-07-22T07:30:06.001Z, BatteryV: 12.84, Latitude: 78.178586, Longitude: -10.407334, Vul: 13.71
Timestamp: 2016-07-22T07:00:36.001Z, BatteryV: 12.81, Latitude: 78.179155, Longitude: -10.406509, Vul: 13.71
Timestamp: 2016-07-22T06:30:09.001Z, BatteryV: 12.78, Latitude: 78.179712, Longitude: -10.406810, Vul: 13.74
Timestamp: 2016-07-22T06:00:09.001Z, BatteryV: 12.78, Latitude: 78.179981, Longitude: -10.408346, Vul: 13.74
Timestamp: 2016-07-22T05:30:36.001Z, BatteryV: 12.78, Latitude: 78.179968, Longitude: -10.410726, Vul: 13.74
Timestamp: 2016-07-22T05:00:09.001Z, BatteryV: 12.75, Latitude: 78.179642, Longitude: -10.414016, Vul: 13.74
Timestamp: 2016-07-22T04:30:09.001Z, BatteryV: 12.72, Latitude: 78.178950, Longitude: -10.417696, Vul: 13.74
Timestamp: 2016-07-22T04:00:08.001Z, BatteryV: 12.72, Latitude: 78.177971, Longitude: -10.421120, Vul: 13.74
Timestamp: 2016-07-22T03:30:36.001Z, BatteryV: 12.75, Latitude: 78.176934, Longitude: -10.423699, Vul: 13.74
Timestamp: 2016-07-22T03:00:08.001Z, BatteryV: 12.78, Latitude: 78.175782, Longitude: -10.425274, Vul: 13.74
Timestamp: 2016-07-22T02:30:08.001Z, BatteryV: 12.75, Latitude: 78.174784, Longitude: -10.425606, Vul: 13.74
Timestamp: 2016-07-22T02:00:07.001Z, BatteryV: 12.75, Latitude: 78.173843, Longitude: -10.424826, Vul: 13.74
Timestamp: 2016-07-22T01:30:36.001Z, BatteryV: 12.72, Latitude: 78.172960, Longitude: -10.422656, Vul: 13.74
Timestamp: 2016-07-22T01:00:07.001Z, BatteryV: 12.75, Latitude: 78.172147, Longitude: -10.419379, Vul: 13.74
Timestamp: 2016-07-22T00:30:07.001Z, BatteryV: 12.75, Latitude: 78.171482, Longitude: -10.414144, Vul: 13.74
Timestamp: 2016-07-22T00:00:07.001Z, BatteryV: 12.75, Latitude: 78.170989, Longitude: -10.407245, Vul: 13.74
Timestamp: 2016-07-21T23:30:06.001Z, BatteryV: 12.75, Latitude: 78.170790, Longitude: -10.399411, Vul: 13.77
Timestamp: 2016-07-21T23:00:36.001Z, BatteryV: 12.75, Latitude: 78.170906, Longitude: -10.390982, Vul: 13.74
Timestamp: 2016-07-21T22:30:06.001Z, BatteryV: 12.78, Latitude: 78.171245, Longitude: -10.381773, Vul: 13.74
Timestamp: 2016-07-21T22:00:06.001Z, BatteryV: 12.75, Latitude: 78.171782, Longitude: -10.372499, Vul: 13.77
Timestamp: 2016-07-21T21:30:06.001Z, BatteryV: 12.78, Latitude: 78.172461, Longitude: -10.363526, Vul: 13.74
Timestamp: 2016-07-21T21:00:05.001Z, BatteryV: 12.78, Latitude: 78.173146, Longitude: -10.354989, Vul: 13.77
Timestamp: 2016-07-21T20:30:05.001Z, BatteryV: 12.75, Latitude: 78.173869, Longitude: -10.346950, Vul: 13.74
Timestamp: 2016-07-21T20:00:36.001Z, BatteryV: 12.75, Latitude: 78.174490, Longitude: -10.339981, Vul: 13.74
Timestamp: 2016-07-21T19:30:09.001Z, BatteryV: 12.78, Latitude: 78.175136, Longitude: -10.333267, Vul: 13.74
Timestamp: 2016-07-21T19:00:08.001Z, BatteryV: 12.78, Latitude: 78.175654, Longitude: -10.327814, Vul: 13.77
Timestamp: 2016-07-21T18:30:09.001Z, BatteryV: 12.75, Latitude: 78.176051, Longitude: -10.323398, Vul: 13.74
Timestamp: 2016-07-21T18:00:08.001Z, BatteryV: 12.81, Latitude: 78.176378, Longitude: -10.320653, Vul: 13.74
Timestamp: 2016-07-21T17:30:37.001Z, BatteryV: 12.78, Latitude: 78.176467, Longitude: -10.319533, Vul: 13.77
Timestamp: 2016-07-21T17:00:08.001Z, BatteryV: 12.81, Latitude: 78.176192, Longitude: -10.319398, Vul: 13.74
Timestamp: 2016-07-21T16:30:08.001Z, BatteryV: 12.81, Latitude: 78.175616, Longitude: -10.319603, Vul: 13.74
Timestamp: 2016-07-21T16:00:36.001Z, BatteryV: 12.84, Latitude: 78.174758, Longitude: -10.318957, Vul: 13.74
Timestamp: 2016-07-21T15:30:07.001Z, BatteryV: 12.90, Latitude: 78.173715, Longitude: -10.317952, Vul: 13.74
Timestamp: 2016-07-21T15:00:07.001Z, BatteryV: 12.87, Latitude: 78.172544, Longitude: -10.316333, Vul: 13.74
Timestamp: 2016-07-21T14:30:07.001Z, BatteryV: 12.87, Latitude: 78.171334, Longitude: -10.313882, Vul: 13.74
Timestamp: 2016-07-21T14:00:07.001Z, BatteryV: 12.90, Latitude: 78.170125, Longitude: -10.310618, Vul: 13.74
Timestamp: 2016-07-21T13:30:36.001Z, BatteryV: 12.87, Latitude: 78.169024, Longitude: -10.306765, Vul: 13.74
Timestamp: 2016-07-21T13:00:06.001Z, BatteryV: 12.87, Latitude: 78.167994, Longitude: -10.301632, Vul: 13.74
Timestamp: 2016-07-21T12:30:06.001Z, BatteryV: 12.84, Latitude: 78.167117, Longitude: -10.295699, Vul: 13.74
Timestamp: 2016-07-21T12:00:06.001Z, BatteryV: 12.87, Latitude: 78.166413, Longitude: -10.289568, Vul: 13.74
Timestamp: 2016-07-21T11:30:06.001Z, BatteryV: 12.90, Latitude: 78.165907, Longitude: -10.283405, Vul: 13.74
Timestamp: 2016-07-21T11:00:36.001Z, BatteryV: 12.90, Latitude: 78.165651, Longitude: -10.276806, Vul: 13.74
Timestamp: 2016-07-21T10:30:05.001Z, BatteryV: 12.96, Latitude: 78.165562, Longitude: -10.269619, Vul: 13.74
Timestamp: 2016-07-21T10:00:05.001Z, BatteryV: 12.87, Latitude: 78.165741, Longitude: -10.262573, Vul: 13.74
Timestamp: 2016-07-21T09:30:09.001Z, BatteryV: 12.96, Latitude: 78.166106, Longitude: -10.255872, Vul: 13.74
Timestamp: 2016-07-21T09:00:09.001Z, BatteryV: 12.93, Latitude: 78.166566, Longitude: -10.250227, Vul: 13.74
Timestamp: 2016-07-21T08:30:37.001Z, BatteryV: 12.93, Latitude: 78.167014, Longitude: -10.245824, Vul: 13.74
Timestamp: 2016-07-21T08:00:08.001Z, BatteryV: 12.93, Latitude: 78.167379, Longitude: -10.242810, Vul: 13.74
Timestamp: 2016-07-21T07:30:08.001Z, BatteryV: 12.93, Latitude: 78.167693, Longitude: -10.241395, Vul: 13.74
Timestamp: 2016-07-21T07:00:36.001Z, BatteryV: 12.90, Latitude: 78.167814, Longitude: -10.241613, Vul: 13.74
Timestamp: 2016-07-21T06:30:08.001Z, BatteryV: 12.90, Latitude: 78.167763, Longitude: -10.242266, Vul: 13.74
Timestamp: 2016-07-21T06:00:07.001Z, BatteryV: 12.93, Latitude: 78.167520, Longitude: -10.243942, Vul: 13.74
Timestamp: 2016-07-21T05:30:36.001Z, BatteryV: 12.90, Latitude: 78.167200, Longitude: -10.246278, Vul: 13.74
Timestamp: 2016-07-21T05:00:07.001Z, BatteryV: 12.87, Latitude: 78.166739, Longitude: -10.249568, Vul: 13.74
Timestamp: 2016-07-21T04:30:07.001Z, BatteryV: 12.90, Latitude: 78.166170, Longitude: -10.253773, Vul: 13.74
Timestamp: 2016-07-21T04:00:36.001Z, BatteryV: 12.84, Latitude: 78.165523, Longitude: -10.258682, Vul: 13.74
Timestamp: 2016-07-21T03:30:06.001Z, BatteryV: 12.81, Latitude: 78.164717, Longitude: -10.264326, Vul: 13.74
Timestamp: 2016-07-21T03:00:06.001Z, BatteryV: 12.81, Latitude: 78.163923, Longitude: -10.270573, Vul: 13.74
Timestamp: 2016-07-21T02:30:06.001Z, BatteryV: 12.84, Latitude: 78.162963, Longitude: -10.276832, Vul: 13.77
Timestamp: 2016-07-21T02:00:06.001Z, BatteryV: 12.81, Latitude: 78.161946, Longitude: -10.283040, Vul: 13.77
Timestamp: 2016-07-21T01:30:36.001Z, BatteryV: 12.81, Latitude: 78.160806, Longitude: -10.288909, Vul: 13.74
Timestamp: 2016-07-21T01:00:06.001Z, BatteryV: 12.78, Latitude: 78.159507, Longitude: -10.294790, Vul: 13.77
Timestamp: 2016-07-21T00:30:05.001Z, BatteryV: 12.81, Latitude: 78.158093, Longitude: -10.300006, Vul: 13.77
Timestamp: 2016-07-21T00:00:36.001Z, BatteryV: 12.78, Latitude: 78.156672, Longitude: -10.304448, Vul: 13.77
Timestamp: 2016-07-20T23:30:05.001Z, BatteryV: 12.81, Latitude: 78.155206, Longitude: -10.307962, Vul: 13.77
Timestamp: 2016-07-20T23:00:09.001Z, BatteryV: 12.81, Latitude: 78.153786, Longitude: -10.310182, Vul: 13.77
Timestamp: 2016-07-20T22:30:09.001Z, BatteryV: 12.78, Latitude: 78.152582, Longitude: -10.311590, Vul: 13.77
Timestamp: 2016-07-20T22:00:08.001Z, BatteryV: 12.78, Latitude: 78.151853, Longitude: -10.311142, Vul: 13.77
Timestamp: 2016-07-20T21:30:36.001Z, BatteryV: 12.78, Latitude: 78.151424, Longitude: -10.308870, Vul: 13.77
Timestamp: 2016-07-20T21:00:08.001Z, BatteryV: 12.78, Latitude: 78.151072, Longitude: -10.306816, Vul: 13.77
Timestamp: 2016-07-20T20:30:08.001Z, BatteryV: 12.78, Latitude: 78.150854, Longitude: -10.305178, Vul: 13.77
Timestamp: 2016-07-20T20:00:09.001Z, BatteryV: 12.78, Latitude: 78.150643, Longitude: -10.304026, Vul: 13.77
Timestamp: 2016-07-20T19:30:07.001Z, BatteryV: 12.84, Latitude: 78.150458, Longitude: -10.303270, Vul: 13.77
Timestamp: 2016-07-20T19:00:07.001Z, BatteryV: 12.81, Latitude: 78.150342, Longitude: -10.303386, Vul: 13.77
Timestamp: 2016-07-20T18:30:36.001Z, BatteryV: 12.84, Latitude: 78.150253, Longitude: -10.303917, Vul: 13.77
Timestamp: 2016-07-20T18:00:07.001Z, BatteryV: 12.81, Latitude: 78.150214, Longitude: -10.305190, Vul: 13.74
Timestamp: 2016-07-20T17:30:06.001Z, BatteryV: 12.84, Latitude: 78.150150, Longitude: -10.307245, Vul: 13.74
Timestamp: 2016-07-20T17:00:36.001Z, BatteryV: 12.84, Latitude: 78.150016, Longitude: -10.310515, Vul: 13.77
Timestamp: 2016-07-20T16:30:06.001Z, BatteryV: 12.87, Latitude: 78.149862, Longitude: -10.315162, Vul: 13.77
Timestamp: 2016-07-20T16:00:06.001Z, BatteryV: 12.84, Latitude: 78.149485, Longitude: -10.320166, Vul: 13.77
Timestamp: 2016-07-20T15:30:06.001Z, BatteryV: 12.84, Latitude: 78.148934, Longitude: -10.326080, Vul: 13.77
Timestamp: 2016-07-20T15:00:06.001Z, BatteryV: 12.84, Latitude: 78.147994, Longitude: -10.332275, Vul: 13.77
Timestamp: 2016-07-20T14:30:36.001Z, BatteryV: 12.84, Latitude: 78.146790, Longitude: -10.337914, Vul: 13.77
Timestamp: 2016-07-20T14:00:05.001Z, BatteryV: 12.87, Latitude: 78.145370, Longitude: -10.343405, Vul: 13.77
Timestamp: 2016-07-20T13:30:05.001Z, BatteryV: 12.87, Latitude: 78.143891, Longitude: -10.347616, Vul: 13.77
Timestamp: 2016-07-20T13:00:09.001Z, BatteryV: 12.90, Latitude: 78.142323, Longitude: -10.350413, Vul: 13.74
Timestamp: 2016-07-20T12:30:36.001Z, BatteryV: 12.90, Latitude: 78.140787, Longitude: -10.351302, Vul: 13.74
Timestamp: 2016-07-20T12:00:08.001Z, BatteryV: 12.96, Latitude: 78.139315, Longitude: -10.350278, Vul: 13.74
Timestamp: 2016-07-20T11:30:08.001Z, BatteryV: 12.96, Latitude: 78.138010, Longitude: -10.347597, Vul: 13.74
Timestamp: 2016-07-20T11:00:08.001Z, BatteryV: 12.93, Latitude: 78.137229, Longitude: -10.343072, Vul: 13.74
Timestamp: 2016-07-20T10:30:08.001Z, BatteryV: 12.93, Latitude: 78.136890, Longitude: -10.337453, Vul: 13.74
Timestamp: 2016-07-20T10:00:54.001Z, BatteryV: 12.93, Latitude: 78.136858, Longitude: -10.330848, Vul: 13.74
Timestamp: 2016-07-20T09:30:37.001Z, BatteryV: 12.93, Latitude: 78.137133, Longitude: -10.323085, Vul: 13.77
Timestamp: 2016-07-20T09:00:10.001Z, BatteryV: 12.90, Latitude: 78.137626, Longitude: -10.314566, Vul: 13.74
Timestamp: 2016-07-20T08:30:09.001Z, BatteryV: 12.84, Latitude: 78.138490, Longitude: -10.306227, Vul: 13.77
Timestamp: 2016-07-20T08:00:07.001Z, BatteryV: 12.87, Latitude: 78.139552, Longitude: -10.297504, Vul: 13.77
Timestamp: 2016-07-20T07:30:07.001Z, BatteryV: 12.87, Latitude: 78.140749, Longitude: -10.290054, Vul: 13.77
Timestamp: 2016-07-20T07:01:06.001Z, BatteryV: 12.84, Latitude: 78.142061, Longitude: -10.284134, Vul: 13.77
Timestamp: 2016-07-20T06:30:06.001Z, BatteryV: 12.84, Latitude: 78.143603, Longitude: -10.278496, Vul: 13.77
Timestamp: 2016-07-20T06:00:06.001Z, BatteryV: 12.84, Latitude: 78.145114, Longitude: -10.274118, Vul: 13.77
Timestamp: 2016-07-20T05:30:36.001Z, BatteryV: 12.81, Latitude: 78.146688, Longitude: -10.270906, Vul: 13.77
Timestamp: 2016-07-20T05:00:06.001Z, BatteryV: 12.81, Latitude: 78.148288, Longitude: -10.269619, Vul: 13.80
Timestamp: 2016-07-20T04:30:05.001Z, BatteryV: 12.78, Latitude: 78.149779, Longitude: -10.269997, Vul: 13.77
Timestamp: 2016-07-20T04:00:37.001Z, BatteryV: 12.81, Latitude: 78.151053, Longitude: -10.271885, Vul: 13.80
Timestamp: 2016-07-20T03:30:05.001Z, BatteryV: 12.81, Latitude: 78.152205, Longitude: -10.275565, Vul: 13.80
Timestamp: 2016-07-20T03:00:09.001Z, BatteryV: 12.78, Latitude: 78.152864, Longitude: -10.279750, Vul: 13.80
Timestamp: 2016-07-20T02:30:08.001Z, BatteryV: 12.78, Latitude: 78.153382, Longitude: -10.284294, Vul: 13.80
Timestamp: 2016-07-20T02:00:09.001Z, BatteryV: 12.81, Latitude: 78.153594, Longitude: -10.288922, Vul: 13.80
Timestamp: 2016-07-20T01:30:08.001Z, BatteryV: 12.78, Latitude: 78.153472, Longitude: -10.291750, Vul: 13.80
Timestamp: 2016-07-20T01:00:36.001Z, BatteryV: 12.81, Latitude: 78.153152, Longitude: -10.293222, Vul: 13.80
Timestamp: 2016-07-20T00:30:08.001Z, BatteryV: 12.81, Latitude: 78.152749, Longitude: -10.293286, Vul: 13.80
Timestamp: 2016-07-20T00:00:07.001Z, BatteryV: 12.87, Latitude: 78.152352, Longitude: -10.291245, Vul: 13.80
Timestamp: 2016-07-19T23:30:07.001Z, BatteryV: 12.84, Latitude: 78.151974, Longitude: -10.286861, Vul: 13.80
Timestamp: 2016-07-19T23:00:07.001Z, BatteryV: 12.87, Latitude: 78.151738, Longitude: -10.280269, Vul: 13.80
Timestamp: 2016-07-19T22:30:36.001Z, BatteryV: 12.84, Latitude: 78.151744, Longitude: -10.271418, Vul: 13.80
Timestamp: 2016-07-19T22:00:07.001Z, BatteryV: 12.87, Latitude: 78.152102, Longitude: -10.260077, Vul: 13.80
Timestamp: 2016-07-19T21:30:06.001Z, BatteryV: 12.78, Latitude: 78.152819, Longitude: -10.247379, Vul: 13.80
Timestamp: 2016-07-19T21:00:06.001Z, BatteryV: 12.81, Latitude: 78.153850, Longitude: -10.233242, Vul: 13.83
Timestamp: 2016-07-19T20:30:06.001Z, BatteryV: 12.81, Latitude: 78.155213, Longitude: -10.217965, Vul: 13.83
Timestamp: 2016-07-19T20:00:36.001Z, BatteryV: 12.81, Latitude: 78.156832, Longitude: -10.202675, Vul: 13.80
Timestamp: 2016-07-19T19:30:06.001Z, BatteryV: 12.84, Latitude: 78.158810, Longitude: -10.186560, Vul: 13.80
Timestamp: 2016-07-19T19:00:05.001Z, BatteryV: 12.84, Latitude: 78.161037, Longitude: -10.171066, Vul: 13.80
Timestamp: 2016-07-19T18:30:05.001Z, BatteryV: 12.84, Latitude: 78.163482, Longitude: -10.156077, Vul: 13.80
Timestamp: 2016-07-19T18:00:09.001Z, BatteryV: 12.84, Latitude: 78.166099, Longitude: -10.141882, Vul: 13.80
Timestamp: 2016-07-19T17:30:36.001Z, BatteryV: 12.87, Latitude: 78.168742, Longitude: -10.128883, Vul: 13.83
Timestamp: 2016-07-19T17:00:09.001Z, BatteryV: 12.84, Latitude: 78.171501, Longitude: -10.116653, Vul: 13.80
Timestamp: 2016-07-19T16:30:08.001Z, BatteryV: 12.84, Latitude: 78.174246, Longitude: -10.105766, Vul: 13.80
Timestamp: 2016-07-19T16:00:36.001Z, BatteryV: 12.81, Latitude: 78.176826, Longitude: -10.095757, Vul: 13.83
Timestamp: 2016-07-19T15:30:08.001Z, BatteryV: 12.84, Latitude: 78.179494, Longitude: -10.086310, Vul: 13.83
Timestamp: 2016-07-19T15:00:08.001Z, BatteryV: 12.84, Latitude: 78.182016, Longitude: -10.077683, Vul: 13.83
Timestamp: 2016-07-19T14:30:07.001Z, BatteryV: 12.84, Latitude: 78.184378, Longitude: -10.069459, Vul: 13.83
Timestamp: 2016-07-19T14:00:07.001Z, BatteryV: 12.87, Latitude: 78.186694, Longitude: -10.061478, Vul: 13.83
Timestamp: 2016-07-19T13:30:36.001Z, BatteryV: 12.84, Latitude: 78.188890, Longitude: -10.053984, Vul: 13.80
Timestamp: 2016-07-19T13:00:07.001Z, BatteryV: 12.84, Latitude: 78.191085, Longitude: -10.045574, Vul: 13.80
Timestamp: 2016-07-19T12:30:07.001Z, BatteryV: 12.87, Latitude: 78.193248, Longitude: -10.036717, Vul: 13.83
Timestamp: 2016-07-19T12:00:06.001Z, BatteryV: 12.87, Latitude: 78.195418, Longitude: -10.027014, Vul: 13.83
Timestamp: 2016-07-19T11:30:06.001Z, BatteryV: 12.87, Latitude: 78.197536, Longitude: -10.016768, Vul: 13.83
Timestamp: 2016-07-19T11:00:36.001Z, BatteryV: 12.90, Latitude: 78.199622, Longitude: -10.005856, Vul: 13.83
Timestamp: 2016-07-19T10:30:06.001Z, BatteryV: 12.84, Latitude: 78.201862, Longitude: -9.993542, Vul: 13.83
Timestamp: 2016-07-19T10:00:07.001Z, BatteryV: 12.84, Latitude: 78.204141, Longitude: -9.980454, Vul: 13.83
Timestamp: 2016-07-19T09:30:05.001Z, BatteryV: 12.87, Latitude: 78.206579, Longitude: -9.966502, Vul: 13.83
Timestamp: 2016-07-19T09:00:05.001Z, BatteryV: 12.90, Latitude: 78.209254, Longitude: -9.951424, Vul: 13.83
Timestamp: 2016-07-19T08:30:36.001Z, BatteryV: 12.81, Latitude: 78.212211, Longitude: -9.935450, Vul: 13.83
Timestamp: 2016-07-19T08:00:09.001Z, BatteryV: 12.84, Latitude: 78.215635, Longitude: -9.918502, Vul: 13.83
Timestamp: 2016-07-19T07:30:08.001Z, BatteryV: 12.84, Latitude: 78.219258, Longitude: -9.902202, Vul: 13.83
Timestamp: 2016-07-19T07:00:08.001Z, BatteryV: 12.84, Latitude: 78.223162, Longitude: -9.886592, Vul: 13.86
Timestamp: 2016-07-19T06:30:36.001Z, BatteryV: 12.84, Latitude: 78.227430, Longitude: -9.871386, Vul: 13.83
Timestamp: 2016-07-19T06:00:08.001Z, BatteryV: 12.84, Latitude: 78.232179, Longitude: -9.857280, Vul: 13.83
Timestamp: 2016-07-19T05:30:08.001Z, BatteryV: 12.84, Latitude: 78.237210, Longitude: -9.845818, Vul: 13.83
Timestamp: 2016-07-19T05:00:36.001Z, BatteryV: 12.81, Latitude: 78.242368, Longitude: -9.837376, Vul: 13.86
Timestamp: 2016-07-19T04:30:07.001Z, BatteryV: 12.84, Latitude: 78.247808, Longitude: -9.831283, Vul: 13.83
Timestamp: 2016-07-19T04:00:07.001Z, BatteryV: 12.87, Latitude: 78.253126, Longitude: -9.827520, Vul: 13.86
Timestamp: 2016-07-19T03:30:07.001Z, BatteryV: 12.84, Latitude: 78.258330, Longitude: -9.826170, Vul: 13.83
Timestamp: 2016-07-19T03:00:08.001Z, BatteryV: 12.90, Latitude: 78.263264, Longitude: -9.827590, Vul: 13.83
Timestamp: 2016-07-19T02:30:06.001Z, BatteryV: 12.81, Latitude: 78.267891, Longitude: -9.830931, Vul: 13.83
Timestamp: 2016-07-19T02:00:36.001Z, BatteryV: 12.84, Latitude: 78.272166, Longitude: -9.835680, Vul: 13.86
Timestamp: 2016-07-19T01:30:06.001Z, BatteryV: 12.81, Latitude: 78.276173, Longitude: -9.841338, Vul: 13.86
Timestamp: 2016-07-19T01:00:06.001Z, BatteryV: 12.84, Latitude: 78.279629, Longitude: -9.846573, Vul: 13.86
Timestamp: 2016-07-19T00:30:06.001Z, BatteryV: 12.84, Latitude: 78.282899, Longitude: -9.851488, Vul: 13.86
Timestamp: 2016-07-19T00:00:09.001Z, BatteryV: 12.87, Latitude: 78.286048, Longitude: -9.856038, Vul: 13.86
Timestamp: 2016-07-18T23:30:36.001Z, BatteryV: 12.87, Latitude: 78.289267, Longitude: -9.859910, Vul: 13.86
Timestamp: 2016-07-18T23:00:09.001Z, BatteryV: 12.84, Latitude: 78.292710, Longitude: -9.862816, Vul: 13.86
Timestamp: 2016-07-18T22:30:09.001Z, BatteryV: 12.87, Latitude: 78.296339, Longitude: -9.864192, Vul: 13.86
Timestamp: 2016-07-18T22:00:08.001Z, BatteryV: 12.84, Latitude: 78.300262, Longitude: -9.863872, Vul: 13.86
Timestamp: 2016-07-18T21:30:36.001Z, BatteryV: 12.87, Latitude: 78.304301, Longitude: -9.861856, Vul: 13.86
Timestamp: 2016-07-18T21:00:08.001Z, BatteryV: 12.90, Latitude: 78.308787, Longitude: -9.858042, Vul: 13.86
Timestamp: 2016-07-18T20:30:08.001Z, BatteryV: 12.90, Latitude: 78.313562, Longitude: -9.852864, Vul: 13.86
Timestamp: 2016-07-18T20:00:09.001Z, BatteryV: 12.90, Latitude: 78.318861, Longitude: -9.847245, Vul: 13.86
Timestamp: 2016-07-18T19:30:07.001Z, BatteryV: 12.87, Latitude: 78.324550, Longitude: -9.840723, Vul: 13.83
Timestamp: 2016-07-18T19:00:07.001Z, BatteryV: 12.90, Latitude: 78.330733, Longitude: -9.834656, Vul: 13.86
Timestamp: 2016-07-18T18:30:36.001Z, BatteryV: 12.90, Latitude: 78.337280, Longitude: -9.829030, Vul: 13.86
Timestamp: 2016-07-18T18:00:07.001Z, BatteryV: 12.87, Latitude: 78.344525, Longitude: -9.824262, Vul: 13.86
Timestamp: 2016-07-18T17:30:07.001Z, BatteryV: 12.87, Latitude: 78.352070, Longitude: -9.821248, Vul: 13.86
Timestamp: 2016-07-18T17:00:36.001Z, BatteryV: 12.90, Latitude: 78.359776, Longitude: -9.820947, Vul: 13.86
Timestamp: 2016-07-18T16:30:06.001Z, BatteryV: 12.87, Latitude: 78.367917, Longitude: -9.822938, Vul: 13.86
Timestamp: 2016-07-18T16:00:06.001Z, BatteryV: 12.93, Latitude: 78.375859, Longitude: -9.826880, Vul: 13.86
Timestamp: 2016-07-18T15:30:06.001Z, BatteryV: 12.93, Latitude: 78.383603, Longitude: -9.832525, Vul: 13.86
Timestamp: 2016-07-18T15:00:06.001Z, BatteryV: 12.93, Latitude: 78.390938, Longitude: -9.839635, Vul: 13.86
Timestamp: 2016-07-18T14:30:36.001Z, BatteryV: 12.90, Latitude: 78.397696, Longitude: -9.848038, Vul: 13.86
Timestamp: 2016-07-18T14:00:05.001Z, BatteryV: 12.96, Latitude: 78.404166, Longitude: -9.856582, Vul: 13.86
Timestamp: 2016-07-18T13:30:05.001Z, BatteryV: 12.93, Latitude: 78.410029, Longitude: -9.864883, Vul: 13.86
Timestamp: 2016-07-18T13:00:09.001Z, BatteryV: 12.93, Latitude: 78.415546, Longitude: -9.871123, Vul: 13.86
Timestamp: 2016-07-18T12:30:10.001Z, BatteryV: 12.93, Latitude: 78.420787, Longitude: -9.874720, Vul: 13.86
Timestamp: 2016-07-18T12:00:36.001Z, BatteryV: 12.93, Latitude: 78.425914, Longitude: -9.874931, Vul: 13.86
Timestamp: 2016-07-18T11:30:08.001Z, BatteryV: 12.93, Latitude: 78.431168, Longitude: -9.870931, Vul: 13.86
Timestamp: 2016-07-18T11:00:08.001Z, BatteryV: 12.90, Latitude: 78.436544, Longitude: -9.863002, Vul: 13.86
Timestamp: 2016-07-18T10:30:12.001Z, BatteryV: 12.90, Latitude: 78.442285, Longitude: -9.851450, Vul: 13.86
Timestamp: 2016-07-18T10:00:08.001Z, BatteryV: 12.90, Latitude: 78.448595, Longitude: -9.836698, Vul: 13.86
Timestamp: 2016-07-18T09:30:36.001Z, BatteryV: 12.87, Latitude: 78.455162, Longitude: -9.819411, Vul: 13.86
Timestamp: 2016-07-18T09:00:07.001Z, BatteryV: 12.90, Latitude: 78.462534, Longitude: -9.799206, Vul: 13.89
Timestamp: 2016-07-18T08:30:07.001Z, BatteryV: 12.93, Latitude: 78.470125, Longitude: -9.777408, Vul: 13.86
Timestamp: 2016-07-18T08:00:07.001Z, BatteryV: 12.93, Latitude: 78.478285, Longitude: -9.754400, Vul: 13.86
Timestamp: 2016-07-18T07:30:06.001Z, BatteryV: 12.90, Latitude: 78.486746, Longitude: -9.730022, Vul: 13.86
Timestamp: 2016-07-18T07:00:37.001Z, BatteryV: 12.87, Latitude: 78.495322, Longitude: -9.705933, Vul: 13.89
Timestamp: 2016-07-18T06:30:06.001Z, BatteryV: 12.87, Latitude: 78.504282, Longitude: -9.680666, Vul: 13.89
Timestamp: 2016-07-18T06:00:06.001Z, BatteryV: 12.87, Latitude: 78.513146, Longitude: -9.655507, Vul: 13.89
Timestamp: 2016-07-18T05:30:36.001Z, BatteryV: 12.90, Latitude: 78.521856, Longitude: -9.631130, Vul: 13.89
Timestamp: 2016-07-18T05:00:14.001Z, BatteryV: 12.87, Latitude: 78.530643, Longitude: -9.606483, Vul: 13.86
Timestamp: 2016-07-18T04:30:05.001Z, BatteryV: 12.87, Latitude: 78.539085, Longitude: -9.582906, Vul: 13.89
Timestamp: 2016-07-18T04:00:36.001Z, BatteryV: 12.87, Latitude: 78.547040, Longitude: -9.560979, Vul: 13.89
Timestamp: 2016-07-18T03:30:09.001Z, BatteryV: 12.90, Latitude: 78.554790, Longitude: -9.539360, Vul: 13.89
Timestamp: 2016-07-18T03:00:08.001Z, BatteryV: 12.87, Latitude: 78.561894, Longitude: -9.519085, Vul: 13.89
Timestamp: 2016-07-18T02:30:08.001Z, BatteryV: 12.87, Latitude: 78.568435, Longitude: -9.498912, Vul: 13.89
Timestamp: 2016-07-18T02:00:08.001Z, BatteryV: 12.87, Latitude: 78.574195, Longitude: -9.477939, Vul: 13.89
Timestamp: 2016-07-18T01:30:08.001Z, BatteryV: 12.87, Latitude: 78.579354, Longitude: -9.455770, Vul: 13.89
Timestamp: 2016-07-18T01:00:36.001Z, BatteryV: 12.87, Latitude: 78.583827, Longitude: -9.431635, Vul: 13.92
Timestamp: 2016-07-18T00:30:09.001Z, BatteryV: 12.90, Latitude: 78.587814, Longitude: -9.403795, Vul: 13.89
Timestamp: 2016-07-18T00:00:07.001Z, BatteryV: 12.87, Latitude: 78.591213, Longitude: -9.373754, Vul: 13.89
Timestamp: 2016-07-17T23:30:07.001Z, BatteryV: 12.90, Latitude: 78.594317, Longitude: -9.340864, Vul: 13.89
Timestamp: 2016-07-17T23:00:07.001Z, BatteryV: 12.87, Latitude: 78.597306, Longitude: -9.304909, Vul: 13.89
Timestamp: 2016-07-17T22:30:37.001Z, BatteryV: 12.90, Latitude: 78.600211, Longitude: -9.266304, Vul: 13.89
Timestamp: 2016-07-17T22:00:06.001Z, BatteryV: 12.90, Latitude: 78.603219, Longitude: -9.223219, Vul: 13.89
Timestamp: 2016-07-17T21:30:06.001Z, BatteryV: 12.90, Latitude: 78.606381, Longitude: -9.178778, Vul: 13.89
Timestamp: 2016-07-17T21:00:06.001Z, BatteryV: 12.90, Latitude: 78.609658, Longitude: -9.132851, Vul: 13.89
Timestamp: 2016-07-17T20:30:06.001Z, BatteryV: 12.90, Latitude: 78.613190, Longitude: -9.086579, Vul: 13.89
Timestamp: 2016-07-17T20:00:37.001Z, BatteryV: 12.93, Latitude: 78.616717, Longitude: -9.040448, Vul: 13.89
Timestamp: 2016-07-17T19:30:05.001Z, BatteryV: 12.93, Latitude: 78.620429, Longitude: -8.992653, Vul: 13.89
Timestamp: 2016-07-17T19:00:05.001Z, BatteryV: 12.90, Latitude: 78.624192, Longitude: -8.946534, Vul: 13.89
Timestamp: 2016-07-17T18:30:09.001Z, BatteryV: 12.90, Latitude: 78.628045, Longitude: -8.902458, Vul: 13.89
Timestamp: 2016-07-17T18:00:37.001Z, BatteryV: 12.90, Latitude: 78.631910, Longitude: -8.860192, Vul: 13.89
Timestamp: 2016-07-17T17:30:09.001Z, BatteryV: 12.87, Latitude: 78.635782, Longitude: -8.818733, Vul: 13.92
Timestamp: 2016-07-17T17:00:35.001Z, BatteryV: 12.93, Latitude: 78.639110, Longitude: -8.781056, Vul: 13.89
Timestamp: 2016-07-17T16:30:08.001Z, BatteryV: 12.96, Latitude: 78.642099, Longitude: -8.745472, Vul: 13.89
Timestamp: 2016-07-17T16:00:36.001Z, BatteryV: 12.96, Latitude: 78.644480, Longitude: -8.713402, Vul: 13.89
Timestamp: 2016-07-17T15:30:08.001Z, BatteryV: 12.96, Latitude: 78.646394, Longitude: -8.681760, Vul: 13.89
Timestamp: 2016-07-17T15:00:09.001Z, BatteryV: 13.02, Latitude: 78.647661, Longitude: -8.651846, Vul: 13.89
Timestamp: 2016-07-17T14:30:07.001Z, BatteryV: 13.05, Latitude: 78.648358, Longitude: -8.622938, Vul: 13.89
Timestamp: 2016-07-17T14:00:07.001Z, BatteryV: 13.08, Latitude: 78.648570, Longitude: -8.593965, Vul: 13.89
Timestamp: 2016-07-17T13:30:36.001Z, BatteryV: 13.05, Latitude: 78.648499, Longitude: -8.565120, Vul: 13.89
Timestamp: 2016-07-17T13:00:07.001Z, BatteryV: 13.08, Latitude: 78.648275, Longitude: -8.533798, Vul: 13.89
Timestamp: 2016-07-17T12:30:08.001Z, BatteryV: 13.08, Latitude: 78.647789, Longitude: -8.502483, Vul: 13.89
Timestamp: 2016-07-17T12:00:06.001Z, BatteryV: 13.11, Latitude: 78.647149, Longitude: -8.469651, Vul: 13.89
Timestamp: 2016-07-17T11:30:36.001Z, BatteryV: 13.11, Latitude: 78.646496, Longitude: -8.436064, Vul: 13.89
Timestamp: 2016-07-17T11:00:08.001Z, BatteryV: 13.08, Latitude: 78.645837, Longitude: -8.400333, Vul: 13.89
Timestamp: 2016-07-17T10:30:06.001Z, BatteryV: 13.08, Latitude: 78.645325, Longitude: -8.363686, Vul: 13.89
Timestamp: 2016-07-17T10:00:06.001Z, BatteryV: 13.02, Latitude: 78.644954, Longitude: -8.326438, Vul: 13.89
Timestamp: 2016-07-17T09:30:05.001Z, BatteryV: 13.02, Latitude: 78.644691, Longitude: -8.288384, Vul: 13.89
Timestamp: 2016-07-17T09:00:05.001Z, BatteryV: 13.05, Latitude: 78.645024, Longitude: -8.248730, Vul: 13.89
Timestamp: 2016-07-17T08:30:36.001Z, BatteryV: 13.05, Latitude: 78.645600, Longitude: -8.209440, Vul: 13.89
Timestamp: 2016-07-17T08:00:05.001Z, BatteryV: 13.08, Latitude: 78.646554, Longitude: -8.168096, Vul: 13.89
Timestamp: 2016-07-17T07:30:09.001Z, BatteryV: 13.11, Latitude: 78.647808, Longitude: -8.127098, Vul: 13.89
Timestamp: 2016-07-17T07:00:09.001Z, BatteryV: 13.08, Latitude: 78.649658, Longitude: -8.086118, Vul: 13.89
Timestamp: 2016-07-17T06:30:08.001Z, BatteryV: 13.05, Latitude: 78.651814, Longitude: -8.045453, Vul: 13.89
Timestamp: 2016-07-17T06:02:23.001Z, BatteryV: 12.99, Latitude: 78.654048, Longitude: -8.009517, Vul: 13.89
Timestamp: 2016-07-17T05:30:10.001Z, BatteryV: 12.99, Latitude: 78.656915, Longitude: -7.969485, Vul: 13.92
Timestamp: 2016-07-17T05:00:08.001Z, BatteryV: 12.96, Latitude: 78.659744, Longitude: -7.934406, Vul: 13.89
Timestamp: 2016-07-17T04:01:53.001Z, BatteryV: 12.93, Latitude: 78.665651, Longitude: -7.873581, Vul: 13.92
Timestamp: 2016-07-17T03:30:07.001Z, BatteryV: 12.96, Latitude: 78.668813, Longitude: -7.844346, Vul: 13.92
Timestamp: 2016-07-17T03:00:36.001Z, BatteryV: 12.93, Latitude: 78.671571, Longitude: -7.819379, Vul: 13.95
Timestamp: 2016-07-17T02:30:07.001Z, BatteryV: 12.96, Latitude: 78.674150, Longitude: -7.795462, Vul: 13.92
Timestamp: 2016-07-17T02:00:36.001Z, BatteryV: 12.93, Latitude: 78.676416, Longitude: -7.773978, Vul: 13.92
Timestamp: 2016-07-17T01:30:06.001Z, BatteryV: 12.93, Latitude: 78.678458, Longitude: -7.753280, Vul: 13.92
Timestamp: 2016-07-17T01:00:36.001Z, BatteryV: 12.93, Latitude: 78.680262, Longitude: -7.734086, Vul: 13.92
Timestamp: 2016-07-17T00:30:08.001Z, BatteryV: 12.93, Latitude: 78.681946, Longitude: -7.715021, Vul: 13.92
Timestamp: 2016-07-17T00:00:05.001Z, BatteryV: 12.96, Latitude: 78.683526, Longitude: -7.696314, Vul: 13.95
Timestamp: 2016-07-16T23:30:05.001Z, BatteryV: 12.96, Latitude: 78.685139, Longitude: -7.677331, Vul: 13.92
Timestamp: 2016-07-16T23:00:36.001Z, BatteryV: 12.99, Latitude: 78.686835, Longitude: -7.658035, Vul: 13.92
Timestamp: 2016-07-16T22:30:05.001Z, BatteryV: 12.99, Latitude: 78.688742, Longitude: -7.637555, Vul: 13.95
Timestamp: 2016-07-16T22:00:09.001Z, BatteryV: 13.02, Latitude: 78.690720, Longitude: -7.616403, Vul: 13.92
Timestamp: 2016-07-16T21:30:09.001Z, BatteryV: 13.08, Latitude: 78.692781, Longitude: -7.594528, Vul: 13.92
Timestamp: 2016-07-16T21:00:36.001Z, BatteryV: 13.02, Latitude: 78.694982, Longitude: -7.571814, Vul: 13.92
Timestamp: 2016-07-16T20:30:08.001Z, BatteryV: 13.02, Latitude: 78.697510, Longitude: -7.547251, Vul: 13.92
Timestamp: 2016-07-16T20:00:08.001Z, BatteryV: 13.02, Latitude: 78.700416, Longitude: -7.522522, Vul: 13.92
Timestamp: 2016-07-16T19:30:09.001Z, BatteryV: 13.02, Latitude: 78.703878, Longitude: -7.496762, Vul: 13.92
Timestamp: 2016-07-16T19:00:08.001Z, BatteryV: 13.05, Latitude: 78.708032, Longitude: -7.471725, Vul: 13.92
Timestamp: 2016-07-16T18:30:07.001Z, BatteryV: 13.05, Latitude: 78.712723, Longitude: -7.447283, Vul: 13.92
Timestamp: 2016-07-16T18:00:36.001Z, BatteryV: 13.05, Latitude: 78.717766, Longitude: -7.424736, Vul: 13.92
Timestamp: 2016-07-16T17:30:07.001Z, BatteryV: 13.05, Latitude: 78.723238, Longitude: -7.403053, Vul: 13.92
Timestamp: 2016-07-16T17:00:07.001Z, BatteryV: 13.11, Latitude: 78.728877, Longitude: -7.383642, Vul: 13.92
Timestamp: 2016-07-16T16:30:37.001Z, BatteryV: 13.05, Latitude: 78.734458, Longitude: -7.366163, Vul: 13.92
Timestamp: 2016-07-16T16:00:06.001Z, BatteryV: 13.05, Latitude: 78.740243, Longitude: -7.349971, Vul: 13.92
Timestamp: 2016-07-16T15:30:06.001Z, BatteryV: 13.05, Latitude: 78.746010, Longitude: -7.336352, Vul: 13.95
Timestamp: 2016-07-16T15:00:06.001Z, BatteryV: 13.08, Latitude: 78.751834, Longitude: -7.325222, Vul: 13.92
Timestamp: 2016-07-16T14:30:06.001Z, BatteryV: 13.05, Latitude: 78.757581, Longitude: -7.316998, Vul: 13.92
Timestamp: 2016-07-16T14:00:37.001Z, BatteryV: 13.05, Latitude: 78.763072, Longitude: -7.311552, Vul: 13.92
Timestamp: 2016-07-16T13:30:09.001Z, BatteryV: 13.05, Latitude: 78.768416, Longitude: -7.308038, Vul: 13.92
Timestamp: 2016-07-16T13:00:09.001Z, BatteryV: 13.02, Latitude: 78.773312, Longitude: -7.305798, Vul: 13.95
Timestamp: 2016-07-16T12:30:36.001Z, BatteryV: 13.02, Latitude: 78.777747, Longitude: -7.304147, Vul: 13.92
Timestamp: 2016-07-16T12:00:09.001Z, BatteryV: 13.02, Latitude: 78.782010, Longitude: -7.302317, Vul: 13.92
Timestamp: 2016-07-16T11:30:09.001Z, BatteryV: 13.02, Latitude: 78.785958, Longitude: -7.299450, Vul: 13.95
Timestamp: 2016-07-16T11:00:08.001Z, BatteryV: 12.99, Latitude: 78.789664, Longitude: -7.295302, Vul: 13.95
Timestamp: 2016-07-16T10:30:08.001Z, BatteryV: 12.99, Latitude: 78.793254, Longitude: -7.288896, Vul: 13.95
Timestamp: 2016-07-16T10:00:36.001Z, BatteryV: 13.02, Latitude: 78.796787, Longitude: -7.280806, Vul: 13.95
Timestamp: 2016-07-16T09:30:08.001Z, BatteryV: 12.99, Latitude: 78.800531, Longitude: -7.270432, Vul: 13.95
Timestamp: 2016-07-16T09:00:08.001Z, BatteryV: 12.99, Latitude: 78.804518, Longitude: -7.258829, Vul: 13.95
Timestamp: 2016-07-16T08:30:07.001Z, BatteryV: 12.99, Latitude: 78.808736, Longitude: -7.245722, Vul: 13.95
Timestamp: 2016-07-16T08:00:07.001Z, BatteryV: 12.96, Latitude: 78.813350, Longitude: -7.231642, Vul: 13.95
Timestamp: 2016-07-16T07:30:07.001Z, BatteryV: 13.02, Latitude: 78.818330, Longitude: -7.216448, Vul: 13.95
Timestamp: 2016-07-16T07:00:36.001Z, BatteryV: 12.96, Latitude: 78.823750, Longitude: -7.200998, Vul: 13.95
Timestamp: 2016-07-16T06:30:06.001Z, BatteryV: 12.99, Latitude: 78.829888, Longitude: -7.184826, Vul: 13.98
Timestamp: 2016-07-16T06:00:07.001Z, BatteryV: 12.96, Latitude: 78.836429, Longitude: -7.169741, Vul: 13.95
Timestamp: 2016-07-16T05:30:06.001Z, BatteryV: 12.99, Latitude: 78.843450, Longitude: -7.155738, Vul: 13.95
Timestamp: 2016-07-16T05:00:37.001Z, BatteryV: 12.96, Latitude: 78.850733, Longitude: -7.143949, Vul: 13.95
Timestamp: 2016-07-16T04:30:06.001Z, BatteryV: 12.96, Latitude: 78.858528, Longitude: -7.134195, Vul: 13.98
Timestamp: 2016-07-16T04:00:06.001Z, BatteryV: 12.99, Latitude: 78.866317, Longitude: -7.127142, Vul: 13.98
Timestamp: 2016-07-16T03:30:05.001Z, BatteryV: 12.99, Latitude: 78.874112, Longitude: -7.123386, Vul: 13.95
Timestamp: 2016-07-16T03:00:36.001Z, BatteryV: 13.05, Latitude: 78.881747, Longitude: -7.122957, Vul: 13.98
Timestamp: 2016-07-16T02:30:07.001Z, BatteryV: 13.05, Latitude: 78.889453, Longitude: -7.124800, Vul: 13.95
Timestamp: 2016-07-16T02:00:17.001Z, BatteryV: 13.05, Latitude: 78.896870, Longitude: -7.129555, Vul: 13.95
Timestamp: 2016-07-16T01:30:10.001Z, BatteryV: 13.02, Latitude: 78.904045, Longitude: -7.136077, Vul: 13.95
Timestamp: 2016-07-16T01:00:08.001Z, BatteryV: 13.05, Latitude: 78.910746, Longitude: -7.144403, Vul: 13.95
Timestamp: 2016-07-16T00:30:36.001Z, BatteryV: 13.02, Latitude: 78.916845, Longitude: -7.152781, Vul: 13.95
Timestamp: 2016-07-16T00:00:08.001Z, BatteryV: 12.99, Latitude: 78.922630, Longitude: -7.161357, Vul: 13.95
Timestamp: 2016-07-15T23:30:08.001Z, BatteryV: 13.05, Latitude: 78.927917, Longitude: -7.168986, Vul: 13.98
Timestamp: 2016-07-15T23:00:07.001Z, BatteryV: 13.08, Latitude: 78.932896, Longitude: -7.175149, Vul: 13.98
Timestamp: 2016-07-15T22:30:07.001Z, BatteryV: 13.08, Latitude: 78.937574, Longitude: -7.179821, Vul: 13.95
Timestamp: 2016-07-15T22:00:36.001Z, BatteryV: 13.05, Latitude: 78.942010, Longitude: -7.182470, Vul: 13.95
Timestamp: 2016-07-15T21:30:07.001Z, BatteryV: 13.08, Latitude: 78.946534, Longitude: -7.183302, Vul: 13.95
Timestamp: 2016-07-15T21:00:07.001Z, BatteryV: 12.96, Latitude: 78.951053, Longitude: -7.182291, Vul: 13.95
Timestamp: 2016-07-15T20:30:07.001Z, BatteryV: 12.96, Latitude: 78.955699, Longitude: -7.179866, Vul: 13.98
Timestamp: 2016-07-15T20:00:06.001Z, BatteryV: 12.96, Latitude: 78.960589, Longitude: -7.175405, Vul: 13.98
Timestamp: 2016-07-15T19:30:06.001Z, BatteryV: 12.99, Latitude: 78.965830, Longitude: -7.169894, Vul: 13.98
Timestamp: 2016-07-15T19:00:06.001Z, BatteryV: 13.02, Latitude: 78.971430, Longitude: -7.163091, Vul: 13.98
Timestamp: 2016-07-15T18:30:36.001Z, BatteryV: 13.02, Latitude: 78.977382, Longitude: -7.155411, Vul: 13.98
Timestamp: 2016-07-15T18:00:06.001Z, BatteryV: 13.02, Latitude: 78.983917, Longitude: -7.147059, Vul: 13.98
Timestamp: 2016-07-15T17:30:05.001Z, BatteryV: 13.08, Latitude: 78.990739, Longitude: -7.138586, Vul: 13.98
Timestamp: 2016-07-15T17:00:36.001Z, BatteryV: 13.08, Latitude: 78.997760, Longitude: -7.130861, Vul: 13.98
Timestamp: 2016-07-15T16:30:06.001Z, BatteryV: 13.11, Latitude: 79.005318, Longitude: -7.123776, Vul: 13.95
Timestamp: 2016-07-15T16:00:09.001Z, BatteryV: 13.11, Latitude: 79.012986, Longitude: -7.118131, Vul: 13.95
Timestamp: 2016-07-15T15:30:09.001Z, BatteryV: 13.11, Latitude: 79.020755, Longitude: -7.114221, Vul: 13.95
Timestamp: 2016-07-15T15:00:36.001Z, BatteryV: 13.14, Latitude: 79.028378, Longitude: -7.111750, Vul: 13.95
Timestamp: 2016-07-15T14:30:08.001Z, BatteryV: 13.11, Latitude: 79.036090, Longitude: -7.110566, Vul: 13.95
Timestamp: 2016-07-15T14:00:08.001Z, BatteryV: 13.14, Latitude: 79.043450, Longitude: -7.111174, Vul: 13.95
Timestamp: 2016-07-15T13:30:08.001Z, BatteryV: 13.14, Latitude: 79.050470, Longitude: -7.114624, Vul: 13.95
Timestamp: 2016-07-15T13:00:37.001Z, BatteryV: 13.17, Latitude: 79.056941, Longitude: -7.119578, Vul: 13.95
Timestamp: 2016-07-15T12:30:08.001Z, BatteryV: 13.14, Latitude: 79.063200, Longitude: -7.125459, Vul: 13.95
Timestamp: 2016-07-15T12:00:07.001Z, BatteryV: 13.14, Latitude: 79.068877, Longitude: -7.131635, Vul: 13.95
Timestamp: 2016-07-15T11:30:07.001Z, BatteryV: 13.14, Latitude: 79.074106, Longitude: -7.138208, Vul: 13.95
Timestamp: 2016-07-15T11:00:07.001Z, BatteryV: 13.08, Latitude: 79.078918, Longitude: -7.144941, Vul: 13.95
Timestamp: 2016-07-15T10:30:07.001Z, BatteryV: 13.08, Latitude: 79.083366, Longitude: -7.150963, Vul: 13.98
Timestamp: 2016-07-15T10:00:36.001Z, BatteryV: 13.08, Latitude: 79.087469, Longitude: -7.155686, Vul: 13.98
Timestamp: 2016-07-15T09:30:06.001Z, BatteryV: 13.08, Latitude: 79.091475, Longitude: -7.158810, Vul: 13.98
Timestamp: 2016-07-15T09:00:06.001Z, BatteryV: 13.11, Latitude: 79.095238, Longitude: -7.160160, Vul: 13.98
Timestamp: 2016-07-15T08:30:06.001Z, BatteryV: 13.11, Latitude: 79.099078, Longitude: -7.160115, Vul: 13.98
Timestamp: 2016-07-15T08:00:06.001Z, BatteryV: 13.11, Latitude: 79.102906, Longitude: -7.158266, Vul: 13.98
Timestamp: 2016-07-15T07:30:05.001Z, BatteryV: 13.11, Latitude: 79.106848, Longitude: -7.155130, Vul: 13.98
Timestamp: 2016-07-15T07:00:36.001Z, BatteryV: 13.08, Latitude: 79.110944, Longitude: -7.150835, Vul: 13.98
Timestamp: 2016-07-15T06:30:09.001Z, BatteryV: 13.08, Latitude: 79.115424, Longitude: -7.145613, Vul: 13.98
Timestamp: 2016-07-15T06:00:09.001Z, BatteryV: 13.08, Latitude: 79.120160, Longitude: -7.140429, Vul: 13.98
Timestamp: 2016-07-15T05:30:09.001Z, BatteryV: 13.08, Latitude: 79.125190, Longitude: -7.135206, Vul: 13.98
Timestamp: 2016-07-15T05:00:36.001Z, BatteryV: 13.08, Latitude: 79.130432, Longitude: -7.130253, Vul: 13.98
Timestamp: 2016-07-15T04:30:08.001Z, BatteryV: 13.08, Latitude: 79.136096, Longitude: -7.125856, Vul: 13.98
Timestamp: 2016-07-15T04:00:08.001Z, BatteryV: 13.05, Latitude: 79.141907, Longitude: -7.122605, Vul: 13.98
Timestamp: 2016-07-15T03:30:08.001Z, BatteryV: 13.08, Latitude: 79.147853, Longitude: -7.121267, Vul: 13.98
Timestamp: 2016-07-15T03:00:08.001Z, BatteryV: 13.05, Latitude: 79.153894, Longitude: -7.122234, Vul: 13.98
Timestamp: 2016-07-15T02:30:07.001Z, BatteryV: 13.08, Latitude: 79.159981, Longitude: -7.126202, Vul: 13.98
Timestamp: 2016-07-15T02:00:36.001Z, BatteryV: 13.05, Latitude: 79.165798, Longitude: -7.133094, Vul: 13.98
Timestamp: 2016-07-15T01:30:07.001Z, BatteryV: 12.99, Latitude: 79.171533, Longitude: -7.143206, Vul: 14.01
Timestamp: 2016-07-15T01:00:07.001Z, BatteryV: 13.02, Latitude: 79.176800, Longitude: -7.155526, Vul: 14.01
Timestamp: 2016-07-15T00:30:07.001Z, BatteryV: 12.99, Latitude: 79.181696, Longitude: -7.169894, Vul: 14.01
Timestamp: 2016-07-15T00:00:37.001Z, BatteryV: 13.02, Latitude: 79.186099, Longitude: -7.185446, Vul: 14.01
Timestamp: 2016-07-14T23:30:06.001Z, BatteryV: 13.08, Latitude: 79.190259, Longitude: -7.202656, Vul: 14.01
Timestamp: 2016-07-14T23:00:06.001Z, BatteryV: 13.05, Latitude: 79.193939, Longitude: -7.220122, Vul: 14.01
Timestamp: 2016-07-14T22:30:06.001Z, BatteryV: 13.08, Latitude: 79.197190, Longitude: -7.236736, Vul: 13.98
Timestamp: 2016-07-14T22:00:06.001Z, BatteryV: 13.08, Latitude: 79.200070, Longitude: -7.252678, Vul: 14.01
Timestamp: 2016-07-14T21:30:36.001Z, BatteryV: 13.11, Latitude: 79.202522, Longitude: -7.267238, Vul: 14.01
Timestamp: 2016-07-14T21:00:05.001Z, BatteryV: 13.14, Latitude: 79.204838, Longitude: -7.280467, Vul: 13.98
Timestamp: 2016-07-14T20:30:05.001Z, BatteryV: 13.14, Latitude: 79.207053, Longitude: -7.290848, Vul: 13.98
Timestamp: 2016-07-14T20:00:05.001Z, BatteryV: 13.14, Latitude: 79.209357, Longitude: -7.299104, Vul: 13.98
Timestamp: 2016-07-14T19:30:09.001Z, BatteryV: 13.17, Latitude: 79.211853, Longitude: -7.304224, Vul: 13.98
Timestamp: 2016-07-14T19:00:09.001Z, BatteryV: 13.17, Latitude: 79.214694, Longitude: -7.307002, Vul: 13.98
Timestamp: 2016-07-14T18:30:08.001Z, BatteryV: 13.14, Latitude: 79.217914, Longitude: -7.307411, Vul: 13.95
Timestamp: 2016-07-14T18:00:36.001Z, BatteryV: 13.11, Latitude: 79.221517, Longitude: -7.307091, Vul: 13.98
Timestamp: 2016-07-14T17:30:08.001Z, BatteryV: 13.11, Latitude: 79.225766, Longitude: -7.306406, Vul: 13.98
Timestamp: 2016-07-14T17:00:08.001Z, BatteryV: 13.14, Latitude: 79.230451, Longitude: -7.306477, Vul: 13.98
Timestamp: 2016-07-14T16:30:09.001Z, BatteryV: 13.14, Latitude: 79.235565, Longitude: -7.307072, Vul: 13.98
Timestamp: 2016-07-14T16:00:36.001Z, BatteryV: 13.14, Latitude: 79.241024, Longitude: -7.308787, Vul: 13.98
Timestamp: 2016-07-14T15:30:07.001Z, BatteryV: 13.14, Latitude: 79.246899, Longitude: -7.312211, Vul: 13.98
Timestamp: 2016-07-14T15:00:07.001Z, BatteryV: 13.11, Latitude: 79.252986, Longitude: -7.317382, Vul: 13.98
Timestamp: 2016-07-14T14:30:07.001Z, BatteryV: 13.14, Latitude: 79.259302, Longitude: -7.324819, Vul: 13.98
Timestamp: 2016-07-14T14:00:07.001Z, BatteryV: 13.14, Latitude: 79.265549, Longitude: -7.335046, Vul: 13.98
Timestamp: 2016-07-14T13:30:36.001Z, BatteryV: 13.17, Latitude: 79.271539, Longitude: -7.347738, Vul: 13.98
Timestamp: 2016-07-14T13:00:06.001Z, BatteryV: 13.17, Latitude: 79.277498, Longitude: -7.362906, Vul: 13.98
Timestamp: 2016-07-14T12:30:06.001Z, BatteryV: 13.11, Latitude: 79.282950, Longitude: -7.378976, Vul: 13.98
Timestamp: 2016-07-14T12:00:06.001Z, BatteryV: 13.14, Latitude: 79.287981, Longitude: -7.396525, Vul: 14.01
Timestamp: 2016-07-14T11:30:06.001Z, BatteryV: 13.14, Latitude: 79.292602, Longitude: -7.414771, Vul: 13.98
Timestamp: 2016-07-14T11:00:36.001Z, BatteryV: 13.11, Latitude: 79.296762, Longitude: -7.433350, Vul: 14.01
Timestamp: 2016-07-14T10:30:05.001Z, BatteryV: 13.08, Latitude: 79.300640, Longitude: -7.451962, Vul: 14.01
Timestamp: 2016-07-14T10:00:09.001Z, BatteryV: 13.14, Latitude: 79.304160, Longitude: -7.469229, Vul: 14.01
Timestamp: 2016-07-14T09:30:09.001Z, BatteryV: 13.14, Latitude: 79.307398, Longitude: -7.484250, Vul: 14.01
Timestamp: 2016-07-14T09:00:09.001Z, BatteryV: 13.14, Latitude: 79.310560, Longitude: -7.496659, Vul: 14.01
Timestamp: 2016-07-14T08:30:08.001Z, BatteryV: 13.11, Latitude: 79.313843, Longitude: -7.506112, Vul: 14.01
Timestamp: 2016-07-14T08:00:36.001Z, BatteryV: 13.11, Latitude: 79.317280, Longitude: -7.513254, Vul: 14.01
Timestamp: 2016-07-14T07:30:08.001Z, BatteryV: 13.11, Latitude: 79.321152, Longitude: -7.518643, Vul: 14.01
Timestamp: 2016-07-14T07:00:08.001Z, BatteryV: 13.11, Latitude: 79.325280, Longitude: -7.523021, Vul: 14.01
Timestamp: 2016-07-14T06:30:08.001Z, BatteryV: 13.14, Latitude: 79.329734, Longitude: -7.527034, Vul: 14.04
Timestamp: 2016-07-14T06:00:36.001Z, BatteryV: 13.08, Latitude: 79.334304, Longitude: -7.530765, Vul: 14.01
Timestamp: 2016-07-14T05:30:07.001Z, BatteryV: 13.05, Latitude: 79.339245, Longitude: -7.534336, Vul: 14.04
Timestamp: 2016-07-14T05:00:07.001Z, BatteryV: 13.08, Latitude: 79.344301, Longitude: -7.537728, Vul: 14.04
Timestamp: 2016-07-14T04:30:36.001Z, BatteryV: 13.05, Latitude: 79.349568, Longitude: -7.540704, Vul: 14.01
Timestamp: 2016-07-14T04:00:06.001Z, BatteryV: 13.05, Latitude: 79.355283, Longitude: -7.544166, Vul: 14.04
Timestamp: 2016-07-14T03:30:06.001Z, BatteryV: 13.11, Latitude: 79.361203, Longitude: -7.547910, Vul: 14.04
Timestamp: 2016-07-14T03:00:06.001Z, BatteryV: 13.05, Latitude: 79.367302, Longitude: -7.551635, Vul: 14.04
Timestamp: 2016-07-14T02:30:09.001Z, BatteryV: 13.05, Latitude: 79.373510, Longitude: -7.555712, Vul: 14.04
Timestamp: 2016-07-14T02:00:37.001Z, BatteryV: 13.02, Latitude: 79.379667, Longitude: -7.559904, Vul: 14.04
Timestamp: 2016-07-14T01:30:05.001Z, BatteryV: 13.02, Latitude: 79.385965, Longitude: -7.564461, Vul: 14.04
Timestamp: 2016-07-14T01:00:05.001Z, BatteryV: 13.02, Latitude: 79.392070, Longitude: -7.569402, Vul: 14.04
Timestamp: 2016-07-14T00:30:09.001Z, BatteryV: 13.05, Latitude: 79.398163, Longitude: -7.575149, Vul: 14.04
Timestamp: 2016-07-14T00:00:36.001Z, BatteryV: 13.05, Latitude: 79.404115, Longitude: -7.582579, Vul: 14.07
Timestamp: 2016-07-13T23:30:09.001Z, BatteryV: 13.05, Latitude: 79.410298, Longitude: -7.591347, Vul: 14.04
Timestamp: 2016-07-13T23:00:08.001Z, BatteryV: 13.08, Latitude: 79.416064, Longitude: -7.601792, Vul: 14.04
Timestamp: 2016-07-13T22:30:08.001Z, BatteryV: 13.05, Latitude: 79.421498, Longitude: -7.613440, Vul: 14.04
Timestamp: 2016-07-13T22:00:36.001Z, BatteryV: 13.08, Latitude: 79.426330, Longitude: -7.624998, Vul: 14.04
Timestamp: 2016-07-13T21:30:08.001Z, BatteryV: 13.08, Latitude: 79.430899, Longitude: -7.635379, Vul: 14.04
Timestamp: 2016-07-13T21:00:09.001Z, BatteryV: 13.11, Latitude: 79.435219, Longitude: -7.643533, Vul: 14.04
Timestamp: 2016-07-13T20:30:07.001Z, BatteryV: 13.08, Latitude: 79.439443, Longitude: -7.649664, Vul: 14.04
Timestamp: 2016-07-13T20:00:07.001Z, BatteryV: 13.08, Latitude: 79.443661, Longitude: -7.653485, Vul: 14.07
Timestamp: 2016-07-13T19:30:07.001Z, BatteryV: 13.11, Latitude: 79.447917, Longitude: -7.655104, Vul: 14.04
Timestamp: 2016-07-13T19:00:37.001Z, BatteryV: 13.11, Latitude: 79.452218, Longitude: -7.654778, Vul: 14.04
Timestamp: 2016-07-13T18:30:06.001Z, BatteryV: 13.08, Latitude: 79.456896, Longitude: -7.652890, Vul: 14.07
Timestamp: 2016-07-13T18:00:06.001Z, BatteryV: 13.08, Latitude: 79.461722, Longitude: -7.649619, Vul: 14.07
Timestamp: 2016-07-13T17:30:36.001Z, BatteryV: 13.08, Latitude: 79.466688, Longitude: -7.645210, Vul: 14.07
Timestamp: 2016-07-13T17:00:06.001Z, BatteryV: 13.11, Latitude: 79.472102, Longitude: -7.639507, Vul: 14.07
Timestamp: 2016-07-13T16:30:06.001Z, BatteryV: 13.05, Latitude: 79.477594, Longitude: -7.632570, Vul: 14.04
Timestamp: 2016-07-13T16:00:05.001Z, BatteryV: 13.05, Latitude: 79.483309, Longitude: -7.624512, Vul: 14.07
Timestamp: 2016-07-13T15:30:05.001Z, BatteryV: 13.11, Latitude: 79.489306, Longitude: -7.615245, Vul: 14.07
Timestamp: 2016-07-13T15:00:36.001Z, BatteryV: 13.08, Latitude: 79.495590, Longitude: -7.605427, Vul: 14.07
Timestamp: 2016-07-13T14:30:09.001Z, BatteryV: 13.11, Latitude: 79.502464, Longitude: -7.595136, Vul: 14.07
Timestamp: 2016-07-13T14:00:09.001Z, BatteryV: 13.08, Latitude: 79.509645, Longitude: -7.585702, Vul: 14.07
Timestamp: 2016-07-13T13:30:36.001Z, BatteryV: 13.08, Latitude: 79.517075, Longitude: -7.577254, Vul: 14.07
Timestamp: 2016-07-13T13:00:08.001Z, BatteryV: 13.11, Latitude: 79.524768, Longitude: -7.571046, Vul: 14.07
Timestamp: 2016-07-13T12:30:08.001Z, BatteryV: 13.14, Latitude: 79.532032, Longitude: -7.567270, Vul: 14.07
Timestamp: 2016-07-13T12:00:08.001Z, BatteryV: 13.11, Latitude: 79.538982, Longitude: -7.565286, Vul: 14.07
Timestamp: 2016-07-13T11:30:09.001Z, BatteryV: 13.08, Latitude: 79.545568, Longitude: -7.565088, Vul: 14.07
Timestamp: 2016-07-13T11:00:36.001Z, BatteryV: 13.11, Latitude: 79.551622, Longitude: -7.565542, Vul: 14.07
Timestamp: 2016-07-13T10:30:07.001Z, BatteryV: 13.08, Latitude: 79.557408, Longitude: -7.565485, Vul: 14.07
Timestamp: 2016-07-13T10:00:07.001Z, BatteryV: 13.08, Latitude: 79.562611, Longitude: -7.564493, Vul: 14.10
Timestamp: 2016-07-13T09:30:07.001Z, BatteryV: 13.05, Latitude: 79.567475, Longitude: -7.561523, Vul: 14.10
Timestamp: 2016-07-13T09:00:07.001Z, BatteryV: 13.11, Latitude: 79.572122, Longitude: -7.557050, Vul: 14.07
Timestamp: 2016-07-13T08:30:06.001Z, BatteryV: 13.08, Latitude: 79.576557, Longitude: -7.551418, Vul: 14.10
Timestamp: 2016-07-13T08:00:36.001Z, BatteryV: 13.08, Latitude: 79.580531, Longitude: -7.545248, Vul: 14.07
Timestamp: 2016-07-13T07:30:06.001Z, BatteryV: 13.11, Latitude: 79.584422, Longitude: -7.537530, Vul: 14.10
Timestamp: 2016-07-13T07:00:06.001Z, BatteryV: 13.08, Latitude: 79.588077, Longitude: -7.527910, Vul: 14.10
Timestamp: 2016-07-13T06:30:06.001Z, BatteryV: 13.11, Latitude: 79.591712, Longitude: -7.515712, Vul: 14.10
Timestamp: 2016-07-13T06:00:36.001Z, BatteryV: 13.11, Latitude: 79.595309, Longitude: -7.501427, Vul: 14.10
Timestamp: 2016-07-13T05:30:05.001Z, BatteryV: 13.11, Latitude: 79.599040, Longitude: -7.484282, Vul: 14.10
Timestamp: 2016-07-13T05:00:09.001Z, BatteryV: 13.11, Latitude: 79.602854, Longitude: -7.465920, Vul: 14.10
Timestamp: 2016-07-13T04:30:36.001Z, BatteryV: 13.08, Latitude: 79.606816, Longitude: -7.445613, Vul: 14.10
Timestamp: 2016-07-13T04:00:12.001Z, BatteryV: 13.11, Latitude: 79.611213, Longitude: -7.423264, Vul: 14.10
Timestamp: 2016-07-13T03:30:08.001Z, BatteryV: 13.11, Latitude: 79.616218, Longitude: -7.400205, Vul: 14.10
Timestamp: 2016-07-13T03:00:08.001Z, BatteryV: 13.11, Latitude: 79.621709, Longitude: -7.377146, Vul: 14.10
Timestamp: 2016-07-13T02:30:08.001Z, BatteryV: 13.11, Latitude: 79.627693, Longitude: -7.354950, Vul: 14.10
Timestamp: 2016-07-13T02:00:36.001Z, BatteryV: 13.11, Latitude: 79.633850, Longitude: -7.334778, Vul: 14.10
Timestamp: 2016-07-13T01:30:07.001Z, BatteryV: 13.11, Latitude: 79.640448, Longitude: -7.316378, Vul: 14.10
Timestamp: 2016-07-13T01:00:07.001Z, BatteryV: 13.08, Latitude: 79.647098, Longitude: -7.300269, Vul: 14.10
Timestamp: 2016-07-13T00:30:07.001Z, BatteryV: 13.11, Latitude: 79.653709, Longitude: -7.286925, Vul: 14.10
Timestamp: 2016-07-13T00:00:37.001Z, BatteryV: 13.08, Latitude: 79.660013, Longitude: -7.276499, Vul: 14.10
Timestamp: 2016-07-12T23:30:06.001Z, BatteryV: 13.08, Latitude: 79.666176, Longitude: -7.268646, Vul: 14.10
Timestamp: 2016-07-12T23:00:06.001Z, BatteryV: 13.11, Latitude: 79.671680, Longitude: -7.262714, Vul: 14.10
Timestamp: 2016-07-12T22:30:06.001Z, BatteryV: 13.11, Latitude: 79.676678, Longitude: -7.258080, Vul: 14.13
Timestamp: 2016-07-12T22:00:36.001Z, BatteryV: 13.11, Latitude: 79.681210, Longitude: -7.253920, Vul: 14.10
Timestamp: 2016-07-12T21:30:07.001Z, BatteryV: 13.11, Latitude: 79.685446, Longitude: -7.249728, Vul: 14.13
Timestamp: 2016-07-12T21:00:05.001Z, BatteryV: 13.08, Latitude: 79.689101, Longitude: -7.244640, Vul: 14.13
Timestamp: 2016-07-12T20:30:05.001Z, BatteryV: 13.11, Latitude: 79.692250, Longitude: -7.237818, Vul: 14.10
Timestamp: 2016-07-12T20:00:09.001Z, BatteryV: 13.08, Latitude: 79.694893, Longitude: -7.229274, Vul: 14.13
Timestamp: 2016-07-12T19:30:36.001Z, BatteryV: 13.14, Latitude: 79.697094, Longitude: -7.217626, Vul: 14.10
Timestamp: 2016-07-12T19:00:09.001Z, BatteryV: 13.14, Latitude: 79.699123, Longitude: -7.201856, Vul: 14.13
Timestamp: 2016-07-12T18:30:08.001Z, BatteryV: 13.08, Latitude: 79.701005, Longitude: -7.184461, Vul: 14.13
Timestamp: 2016-07-12T18:00:08.001Z, BatteryV: 13.14, Latitude: 79.702950, Longitude: -7.165581, Vul: 14.13
Timestamp: 2016-07-12T17:30:36.001Z, BatteryV: 13.14, Latitude: 79.704819, Longitude: -7.144979, Vul: 14.13
Timestamp: 2016-07-12T17:00:08.001Z, BatteryV: 13.14, Latitude: 79.706918, Longitude: -7.120051, Vul: 14.13
Timestamp: 2016-07-12T16:30:07.001Z, BatteryV: 13.14, Latitude: 79.709472, Longitude: -7.092474, Vul: 14.13
Timestamp: 2016-07-12T16:00:07.001Z, BatteryV: 13.11, Latitude: 79.712429, Longitude: -7.063840, Vul: 14.13
Timestamp: 2016-07-12T15:30:07.001Z, BatteryV: 13.14, Latitude: 79.715872, Longitude: -7.035098, Vul: 14.13
Timestamp: 2016-07-12T15:00:36.001Z, BatteryV: 13.14, Latitude: 79.719718, Longitude: -7.007750, Vul: 14.13
Timestamp: 2016-07-12T14:30:07.001Z, BatteryV: 13.14, Latitude: 79.724128, Longitude: -6.981171, Vul: 14.13
Timestamp: 2016-07-12T14:00:08.001Z, BatteryV: 13.14, Latitude: 79.728800, Longitude: -6.956851, Vul: 14.13
Timestamp: 2016-07-12T13:30:06.001Z, BatteryV: 13.20, Latitude: 79.733542, Longitude: -6.933894, Vul: 14.13
Timestamp: 2016-07-12T13:00:36.001Z, BatteryV: 13.17, Latitude: 79.738054, Longitude: -6.912794, Vul: 14.13
Timestamp: 2016-07-12T12:30:06.001Z, BatteryV: 13.17, Latitude: 79.742477, Longitude: -6.892678, Vul: 14.13
Timestamp: 2016-07-12T12:00:06.001Z, BatteryV: 13.20, Latitude: 79.746221, Longitude: -6.872998, Vul: 14.13
Timestamp: 2016-07-12T11:30:05.001Z, BatteryV: 13.20, Latitude: 79.749094, Longitude: -6.852371, Vul: 14.13
Timestamp: 2016-07-12T11:00:09.001Z, BatteryV: 13.23, Latitude: 79.751418, Longitude: -6.833318, Vul: 14.13
Timestamp: 2016-07-12T10:30:09.001Z, BatteryV: 13.14, Latitude: 79.753408, Longitude: -6.815149, Vul: 14.13
Timestamp: 2016-07-12T10:00:36.001Z, BatteryV: 13.14, Latitude: 79.755072, Longitude: -6.798733, Vul: 14.13
Timestamp: 2016-07-12T09:30:10.001Z, BatteryV: 13.14, Latitude: 79.756493, Longitude: -6.782803, Vul: 14.13
Timestamp: 2016-07-12T09:00:08.001Z, BatteryV: 13.14, Latitude: 79.757696, Longitude: -6.767840, Vul: 14.13
Timestamp: 2016-07-12T08:30:08.001Z, BatteryV: 13.14, Latitude: 79.758669, Longitude: -6.751878, Vul: 14.16
Timestamp: 2016-07-12T08:00:08.001Z, BatteryV: 13.14, Latitude: 79.759520, Longitude: -6.734669, Vul: 14.13
Timestamp: 2016-07-12T07:30:08.001Z, BatteryV: 13.14, Latitude: 79.759859, Longitude: -6.716102, Vul: 14.13
Timestamp: 2016-07-12T07:00:36.001Z, BatteryV: 13.14, Latitude: 79.759718, Longitude: -6.695731, Vul: 14.16
Timestamp: 2016-07-12T06:30:07.001Z, BatteryV: 13.20, Latitude: 79.759283, Longitude: -6.672416, Vul: 14.16
Timestamp: 2016-07-12T06:00:07.001Z, BatteryV: 13.20, Latitude: 79.758656, Longitude: -6.647533, Vul: 14.13
Timestamp: 2016-07-12T05:30:36.001Z, BatteryV: 13.14, Latitude: 79.757894, Longitude: -6.620877, Vul: 14.16
Timestamp: 2016-07-12T05:00:07.001Z, BatteryV: 13.14, Latitude: 79.756928, Longitude: -6.590598, Vul: 14.16
Timestamp: 2016-07-12T04:30:06.001Z, BatteryV: 13.14, Latitude: 79.756013, Longitude: -6.559322, Vul: 14.16
Timestamp: 2016-07-12T04:00:06.001Z, BatteryV: 13.14, Latitude: 79.755315, Longitude: -6.527706, Vul: 14.16
Timestamp: 2016-07-12T03:30:06.001Z, BatteryV: 13.14, Latitude: 79.755078, Longitude: -6.497139, Vul: 14.16
Timestamp: 2016-07-12T03:00:06.001Z, BatteryV: 13.17, Latitude: 79.755539, Longitude: -6.468998, Vul: 14.16
Timestamp: 2016-07-12T02:30:36.001Z, BatteryV: 13.14, Latitude: 79.756742, Longitude: -6.445222, Vul: 14.16
Timestamp: 2016-07-12T02:00:05.001Z, BatteryV: 13.17, Latitude: 79.758419, Longitude: -6.423757, Vul: 14.16
Timestamp: 2016-07-12T01:30:05.001Z, BatteryV: 13.17, Latitude: 79.760077, Longitude: -6.404858, Vul: 14.16
Timestamp: 2016-07-12T01:00:09.001Z, BatteryV: 13.14, Latitude: 79.761318, Longitude: -6.387533, Vul: 14.16
Timestamp: 2016-07-12T00:30:09.001Z, BatteryV: 13.17, Latitude: 79.762029, Longitude: -6.371859, Vul: 14.16
Timestamp: 2016-07-12T00:00:36.001Z, BatteryV: 13.14, Latitude: 79.762106, Longitude: -6.357248, Vul: 14.16
Timestamp: 2016-07-11T23:30:08.001Z, BatteryV: 13.17, Latitude: 79.761594, Longitude: -6.343802, Vul: 14.16
Timestamp: 2016-07-11T23:00:08.001Z, BatteryV: 13.14, Latitude: 79.760531, Longitude: -6.331821, Vul: 14.16
Timestamp: 2016-07-11T22:30:08.001Z, BatteryV: 13.14, Latitude: 79.758982, Longitude: -6.320384, Vul: 14.16
Timestamp: 2016-07-11T22:00:37.001Z, BatteryV: 13.14, Latitude: 79.757024, Longitude: -6.309651, Vul: 14.19
Timestamp: 2016-07-11T21:30:07.001Z, BatteryV: 13.14, Latitude: 79.754464, Longitude: -6.297299, Vul: 14.19
Timestamp: 2016-07-11T21:00:07.001Z, BatteryV: 13.14, Latitude: 79.751405, Longitude: -6.282298, Vul: 14.16
Timestamp: 2016-07-11T20:30:07.001Z, BatteryV: 13.14, Latitude: 79.747936, Longitude: -6.262790, Vul: 14.19
Timestamp: 2016-07-11T20:00:07.001Z, BatteryV: 13.17, Latitude: 79.744224, Longitude: -6.239674, Vul: 14.19
Timestamp: 2016-07-11T19:30:37.001Z, BatteryV: 13.17, Latitude: 79.740595, Longitude: -6.215315, Vul: 14.16
Timestamp: 2016-07-11T19:00:06.001Z, BatteryV: 13.17, Latitude: 79.737216, Longitude: -6.189414, Vul: 14.19
Timestamp: 2016-07-11T18:30:06.001Z, BatteryV: 13.17, Latitude: 79.734042, Longitude: -6.165357, Vul: 14.19
Timestamp: 2016-07-11T18:00:06.001Z, BatteryV: 13.20, Latitude: 79.731488, Longitude: -6.142278, Vul: 14.19
Timestamp: 2016-07-11T17:30:36.001Z, BatteryV: 13.17, Latitude: 79.729594, Longitude: -6.121331, Vul: 14.19
Timestamp: 2016-07-11T17:00:07.001Z, BatteryV: 13.17, Latitude: 79.728147, Longitude: -6.101171, Vul: 14.19
Timestamp: 2016-07-11T16:30:05.001Z, BatteryV: 13.20, Latitude: 79.727034, Longitude: -6.081984, Vul: 14.19
Timestamp: 2016-07-11T16:00:05.001Z, BatteryV: 13.20, Latitude: 79.726106, Longitude: -6.063514, Vul: 14.19
Timestamp: 2016-07-11T15:30:36.001Z, BatteryV: 13.20, Latitude: 79.725203, Longitude: -6.046035, Vul: 14.16
Timestamp: 2016-07-11T15:00:09.001Z, BatteryV: 13.20, Latitude: 79.724077, Longitude: -6.028685, Vul: 14.19
Timestamp: 2016-07-11T14:30:10.001Z, BatteryV: 13.17, Latitude: 79.722669, Longitude: -6.012947, Vul: 14.19
Timestamp: 2016-07-11T14:00:08.001Z, BatteryV: 13.23, Latitude: 79.721005, Longitude: -5.997395, Vul: 14.19
Timestamp: 2016-07-11T13:30:36.001Z, BatteryV: 13.20, Latitude: 79.719104, Longitude: -5.981542, Vul: 14.19
Timestamp: 2016-07-11T13:00:08.001Z, BatteryV: 13.23, Latitude: 79.716992, Longitude: -5.964058, Vul: 14.19
Timestamp: 2016-07-11T12:30:08.001Z, BatteryV: 13.26, Latitude: 79.714880, Longitude: -5.944979, Vul: 14.19
Timestamp: 2016-07-11T12:00:07.001Z, BatteryV: 13.26, Latitude: 79.712768, Longitude: -5.924979, Vul: 14.19
Timestamp: 2016-07-11T11:30:07.001Z, BatteryV: 13.29, Latitude: 79.710496, Longitude: -5.904192, Vul: 14.19
Timestamp: 2016-07-11T11:00:36.001Z, BatteryV: 13.23, Latitude: 79.708224, Longitude: -5.883834, Vul: 14.19
Timestamp: 2016-07-11T10:30:07.001Z, BatteryV: 13.17, Latitude: 79.705965, Longitude: -5.863354, Vul: 14.19
Timestamp: 2016-07-11T10:00:07.001Z, BatteryV: 13.20, Latitude: 79.703750, Longitude: -5.843411, Vul: 14.19
Timestamp: 2016-07-11T09:30:06.001Z, BatteryV: 13.23, Latitude: 79.701760, Longitude: -5.823450, Vul: 14.22
Timestamp: 2016-07-11T09:00:06.001Z, BatteryV: 13.23, Latitude: 79.700064, Longitude: -5.803341, Vul: 14.22
Timestamp: 2016-07-11T08:30:06.001Z, BatteryV: 13.26, Latitude: 79.698573, Longitude: -5.784224, Vul: 14.19
Timestamp: 2016-07-11T08:00:36.001Z, BatteryV: 13.23, Latitude: 79.697222, Longitude: -5.767162, Vul: 14.19
Timestamp: 2016-07-11T07:30:06.001Z, BatteryV: 13.26, Latitude: 79.695827, Longitude: -5.751091, Vul: 14.19
Timestamp: 2016-07-11T07:00:05.001Z, BatteryV: 13.23, Latitude: 79.694547, Longitude: -5.736454, Vul: 14.22
Timestamp: 2016-07-11T06:30:05.001Z, BatteryV: 13.26, Latitude: 79.693472, Longitude: -5.722906, Vul: 14.22
Timestamp: 2016-07-11T06:00:36.001Z, BatteryV: 13.20, Latitude: 79.692435, Longitude: -5.711162, Vul: 14.22
Timestamp: 2016-07-11T05:30:09.001Z, BatteryV: 13.20, Latitude: 79.691341, Longitude: -5.700621, Vul: 14.22
Timestamp: 2016-07-11T05:00:09.001Z, BatteryV: 13.26, Latitude: 79.690246, Longitude: -5.692371, Vul: 14.22
Timestamp: 2016-07-11T04:30:08.001Z, BatteryV: 13.29, Latitude: 79.689005, Longitude: -5.685600, Vul: 14.22
Timestamp: 2016-07-11T04:00:36.001Z, BatteryV: 13.35, Latitude: 79.687661, Longitude: -5.679520, Vul: 14.22
Timestamp: 2016-07-11T03:30:08.001Z, BatteryV: 13.26, Latitude: 79.686099, Longitude: -5.673082, Vul: 14.22
Timestamp: 2016-07-11T03:00:08.001Z, BatteryV: 13.26, Latitude: 79.684499, Longitude: -5.665120, Vul: 14.22
Timestamp: 2016-07-11T02:30:08.001Z, BatteryV: 13.29, Latitude: 79.682970, Longitude: -5.656109, Vul: 14.22
Timestamp: 2016-07-11T02:00:36.001Z, BatteryV: 13.32, Latitude: 79.681837, Longitude: -5.646112, Vul: 14.22
Timestamp: 2016-07-11T01:30:07.001Z, BatteryV: 13.35, Latitude: 79.681094, Longitude: -5.634995, Vul: 14.22
Timestamp: 2016-07-11T01:00:07.001Z, BatteryV: 13.29, Latitude: 79.680538, Longitude: -5.622298, Vul: 14.22
Timestamp: 2016-07-11T00:30:07.001Z, BatteryV: 13.26, Latitude: 79.680186, Longitude: -5.607034, Vul: 14.22
Timestamp: 2016-07-11T00:00:07.001Z, BatteryV: 13.29, Latitude: 79.679846, Longitude: -5.589811, Vul: 14.22
Timestamp: 2016-07-10T23:30:36.001Z, BatteryV: 13.29, Latitude: 79.679706, Longitude: -5.571840, Vul: 14.22
Timestamp: 2016-07-10T23:00:06.001Z, BatteryV: 13.26, Latitude: 79.679885, Longitude: -5.553965, Vul: 14.22
Timestamp: 2016-07-10T22:30:09.001Z, BatteryV: 13.26, Latitude: 79.680371, Longitude: -5.537939, Vul: 14.25
Timestamp: 2016-07-10T22:00:09.001Z, BatteryV: 13.29, Latitude: 79.681030, Longitude: -5.523117, Vul: 14.22
Timestamp: 2016-07-10T21:30:37.001Z, BatteryV: 13.29, Latitude: 79.681958, Longitude: -5.510112, Vul: 14.22
Timestamp: 2016-07-10T21:00:09.001Z, BatteryV: 13.32, Latitude: 79.683098, Longitude: -5.498298, Vul: 14.25
Timestamp: 2016-07-10T20:30:08.001Z, BatteryV: 13.29, Latitude: 79.684326, Longitude: -5.488237, Vul: 14.22
[truncated: 146 more rows]
