# Supplementary material for: GPS data from sea ice trackers deployed in Fram Strait in 2016
Source: Data Brief. 2018 May 4;18:2000–9. doi: 10.1016/j.dib.2018.04.109 (PMC5999012; doi:10.1016/j.dib.2018.04.109)
Supplement: Supplementary file 2 — Supplementary material [file mmc2.zip › GPS_tracker_data_python_plots_satellite/GPS_tracker_data_processed/NERSC_3_gps_daily.txt]

Timestamp: 2016-09-09T12:00:00.001Z	BatteryV: 00.00	Latitude: 00.000000	Longitude: 00.000000	Vul: 00.00
Timestamp: 2016-09-08T12:00:00.001Z	BatteryV: 00.00	Latitude: 00.000000	Longitude: 00.000000	Vul: 00.00
Timestamp: 2016-09-07T12:00:00.001Z	BatteryV: 00.00	Latitude: 00.000000	Longitude: 00.000000	Vul: 00.00
Timestamp: 2016-09-06T12:00:00.001Z	BatteryV: 00.00	Latitude: 00.000000	Longitude: 00.000000	Vul: 00.00
Timestamp: 2016-09-05T12:00:00.001Z	BatteryV: 00.00	Latitude: 00.000000	Longitude: 00.000000	Vul: 00.00
Timestamp: 2016-09-04T12:00:00.001Z	BatteryV: 00.00	Latitude: 00.000000	Longitude: 00.000000	Vul: 00.00
Timestamp: 2016-09-03T12:00:00.001Z	BatteryV: 00.00	Latitude: 00.000000	Longitude: 00.000000	Vul: 00.00
Timestamp: 2016-09-02T12:00:00.001Z	BatteryV: 00.00	Latitude: 00.000000	Longitude: 00.000000	Vul: 00.00
Timestamp: 2016-09-01T12:00:00.001Z	BatteryV: 00.00	Latitude: 00.000000	Longitude: 00.000000	Vul: 00.00
Timestamp: 2016-08-31T12:00:00.001Z	BatteryV: 00.00	Latitude: 00.000000	Longitude: 00.000000	Vul: 00.00
Timestamp: 2016-08-30T12:00:00.001Z	BatteryV: 00.00	Latitude: 00.000000	Longitude: 00.000000	Vul: 00.00
Timestamp: 2016-08-29T12:00:00.001Z	BatteryV: 00.00	Latitude: 00.000000	Longitude: 00.000000	Vul: 00.00
Timestamp: 2016-08-28T12:00:00.001Z	BatteryV: 00.00	Latitude: 00.000000	Longitude: 00.000000	Vul: 00.00
Timestamp: 2016-08-27T12:00:00.001Z	BatteryV: 00.00	Latitude: 00.000000	Longitude: 00.000000	Vul: 00.00
Timestamp: 2016-08-26T12:00:00.001Z	BatteryV: 00.00	Latitude: 00.000000	Longitude: 00.000000	Vul: 00.00
Timestamp: 2016-08-25T12:00:00.001Z	BatteryV: 00.00	Latitude: 00.000000	Longitude: 00.000000	Vul: 00.00
Timestamp: 2016-08-24T12:00:00.001Z	BatteryV: 00.00	Latitude: 00.000000	Longitude: 00.000000	Vul: 00.00
Timestamp: 2016-08-23T12:00:00.001Z	BatteryV: 00.00	Latitude: 00.000000	Longitude: 00.000000	Vul: 00.00
Timestamp: 2016-08-22T12:00:00.001Z	BatteryV: 00.00	Latitude: 00.000000	Longitude: 00.000000	Vul: 00.00
Timestamp: 2016-08-21T12:00:00.001Z	BatteryV: 00.00	Latitude: 00.000000	Longitude: 00.000000	Vul: 00.00
Timestamp: 2016-08-20T12:00:00.001Z	BatteryV: 00.00	Latitude: 00.000000	Longitude: 00.000000	Vul: 00.00
Timestamp: 2016-08-19T12:00:00.001Z	BatteryV: 00.00	Latitude: 00.000000	Longitude: 00.000000	Vul: 00.00
Timestamp: 2016-08-18T12:00:09.001Z	BatteryV: 11.94	Latitude: 75.758694	Longitude: -12.126874	Vul: 12.99
Timestamp: 2016-08-17T12:01:23.001Z	BatteryV: 11.91	Latitude: 75.776678	Longitude: -12.409856	Vul: 12.96
Timestamp: 2016-08-16T12:00:15.001Z	BatteryV: 12.00	Latitude: 75.858355	Longitude: -12.236224	Vul: 12.99
Timestamp: 2016-08-15T12:00:12.001Z	BatteryV: 11.97	Latitude: 75.792403	Longitude: -12.404685	Vul: 13.05
Timestamp: 2016-08-14T12:01:07.001Z	BatteryV: 11.97	Latitude: 75.729888	Longitude: -12.731398	Vul: 13.02
Timestamp: 2016-08-13T11:30:07.001Z	BatteryV: 12.06	Latitude: 75.870771	Longitude: -13.402381	Vul: 13.08
Timestamp: 2016-08-12T12:00:59.001Z	BatteryV: 11.97	Latitude: 75.985530	Longitude: -13.789338	Vul: 13.08
Timestamp: 2016-08-11T12:00:07.001Z	BatteryV: 12.00	Latitude: 76.078867	Longitude: -12.989331	Vul: 13.11
Timestamp: 2016-08-10T12:01:24.001Z	BatteryV: 11.97	Latitude: 76.165133	Longitude: -12.226950	Vul: 13.14
Timestamp: 2016-08-09T12:02:54.001Z	BatteryV: 11.97	Latitude: 76.344128	Longitude: -11.813197	Vul: 13.08
Timestamp: 2016-08-08T12:00:36.001Z	BatteryV: 12.00	Latitude: 76.679117	Longitude: -11.738010	Vul: 13.20
Timestamp: 2016-08-07T12:00:06.001Z	BatteryV: 11.97	Latitude: 76.848563	Longitude: -11.326662	Vul: 13.20
Timestamp: 2016-08-06T12:00:08.001Z	BatteryV: 11.97	Latitude: 77.050074	Longitude: -10.998790	Vul: 13.23
Timestamp: 2016-08-05T12:00:07.001Z	BatteryV: 12.09	Latitude: 77.157779	Longitude: -11.343789	Vul: 13.26
Timestamp: 2016-08-04T12:00:07.001Z	BatteryV: 12.15	Latitude: 77.277338	Longitude: -10.996608	Vul: 13.26
Timestamp: 2016-08-03T12:00:05.001Z	BatteryV: 12.24	Latitude: 77.322406	Longitude: -10.931322	Vul: 13.35
Timestamp: 2016-08-02T12:00:09.001Z	BatteryV: 12.36	Latitude: 77.313978	Longitude: -11.035034	Vul: 13.47
Timestamp: 2016-08-01T12:00:05.001Z	BatteryV: 12.39	Latitude: 77.349606	Longitude: -11.247674	Vul: 13.47
Timestamp: 2016-07-31T12:00:08.001Z	BatteryV: 12.51	Latitude: 77.444173	Longitude: -11.166266	Vul: 13.50
Timestamp: 2016-07-30T12:00:06.001Z	BatteryV: 12.54	Latitude: 77.610611	Longitude: -10.909709	Vul: 13.50
Timestamp: 2016-07-29T12:00:08.001Z	BatteryV: 12.60	Latitude: 77.837331	Longitude: -10.344333	Vul: 13.50
Timestamp: 2016-07-28T12:00:07.001Z	BatteryV: 12.54	Latitude: 77.973722	Longitude: -9.549651	Vul: 13.53
Timestamp: 2016-07-27T12:00:08.001Z	BatteryV: 12.60	Latitude: 77.966253	Longitude: -9.726118	Vul: 13.56
Timestamp: 2016-07-26T12:00:36.001Z	BatteryV: 12.60	Latitude: 77.952659	Longitude: -9.679642	Vul: 13.62
Timestamp: 2016-07-25T12:00:09.001Z	BatteryV: 12.72	Latitude: 77.970989	Longitude: -9.706573	Vul: 13.62
Timestamp: 2016-07-24T12:00:36.001Z	BatteryV: 12.66	Latitude: 78.069850	Longitude: -9.406822	Vul: 13.68
Timestamp: 2016-07-23T12:00:05.001Z	BatteryV: 12.78	Latitude: 78.250918	Longitude: -10.200762	Vul: 13.71
Timestamp: 2016-07-22T12:00:36.001Z	BatteryV: 12.87	Latitude: 78.174790	Longitude: -10.459014	Vul: 13.71
Timestamp: 2016-07-21T12:00:06.001Z	BatteryV: 12.87	Latitude: 78.166413	Longitude: -10.289568	Vul: 13.74
Timestamp: 2016-07-20T12:00:08.001Z	BatteryV: 12.96	Latitude: 78.139315	Longitude: -10.350278	Vul: 13.74
Timestamp: 2016-07-19T12:00:06.001Z	BatteryV: 12.87	Latitude: 78.195418	Longitude: -10.027014	Vul: 13.83
Timestamp: 2016-07-18T12:00:36.001Z	BatteryV: 12.93	Latitude: 78.425914	Longitude: -9.874931	Vul: 13.86
Timestamp: 2016-07-17T12:00:06.001Z	BatteryV: 13.11	Latitude: 78.647149	Longitude: -8.469651	Vul: 13.89
Timestamp: 2016-07-16T12:00:09.001Z	BatteryV: 13.02	Latitude: 78.782010	Longitude: -7.302317	Vul: 13.92
Timestamp: 2016-07-15T12:00:07.001Z	BatteryV: 13.14	Latitude: 79.068877	Longitude: -7.131635	Vul: 13.95
Timestamp: 2016-07-14T12:00:06.001Z	BatteryV: 13.14	Latitude: 79.287981	Longitude: -7.396525	Vul: 14.01
Timestamp: 2016-07-13T12:00:08.001Z	BatteryV: 13.11	Latitude: 79.538982	Longitude: -7.565286	Vul: 14.07
Timestamp: 2016-07-12T12:00:06.001Z	BatteryV: 13.20	Latitude: 79.746221	Longitude: -6.872998	Vul: 14.13
Timestamp: 2016-07-11T12:00:07.001Z	BatteryV: 13.26	Latitude: 79.712768	Longitude: -5.924979	Vul: 14.19
Timestamp: 2016-07-10T12:00:36.001Z	BatteryV: 13.38	Latitude: 79.708717	Longitude: -5.341229	Vul: 14.25
Timestamp: 2016-07-09T12:00:36.001Z	BatteryV: 13.50	Latitude: 79.828474	Longitude: -5.200678	Vul: 14.31
Timestamp: 2016-07-08T12:02:03.001Z	BatteryV: 13.53	Latitude: 79.985088	Longitude: -5.115859	Vul: 14.40
