# Supplementary material for: GPS data from sea ice trackers deployed in Fram Strait in 2016
Source: Data Brief. 2018 May 4;18:2000–9. doi: 10.1016/j.dib.2018.04.109 (PMC5999012; doi:10.1016/j.dib.2018.04.109)
Supplement: Supplementary file 2 — Supplementary material [file mmc2.zip › GPS_tracker_data_python_plots_satellite/GPS_tracker_data_raw/NERSC_123_Logs.xls]

## Sheet: Sheet0
ID	Device	Date Processed	SBD Date	Direction	Message
1724813	NERSC 2	Sep 15 2016 08:11:10.825 PM	Sep 15 2016 08:11:09.000 PM	Incoming	Timestamp: 2016-09-16T00:11:09.000Z, Message Check: true
1724778	NERSC 2	Sep 15 2016 08:03:12.228 PM	Sep 15 2016 08:03:11.000 PM	Incoming	Timestamp: 2016-09-16T00:03:11.000Z, Message Check: true
1715422	NERSC 3	Sep 12 2016 08:49:28.221 PM	Sep 12 2016 08:49:19.000 PM	Incoming	Timestamp: 2016-09-13T00:49:19.000Z, BatteryV: 7.98, Unknown Event: 3270, Vul: 10.32
1715197	NERSC 2	Sep 12 2016 08:03:51.819 PM	Sep 12 2016 08:03:50.000 PM	Incoming	Timestamp: 2016-09-13T00:03:50.000Z, Message Check: true
1713325	NERSC 2	Sep 11 2016 08:57:03.549 PM	Sep 11 2016 08:57:02.000 PM	Incoming	Timestamp: 2016-09-12T00:57:02.000Z, BatteryV: 8.91, Unknown Event: 3270, Vul: 11.22
1713324	NERSC 2	Sep 11 2016 08:56:45.689 PM	Sep 11 2016 08:56:43.000 PM	Incoming	Timestamp: 2016-09-12T00:56:43.000Z, Ascii: Batt: Tap=3.270 TxMin=8.820 VbNow=10.986
1713320	NERSC 3	Sep 11 2016 08:45:14.877 PM	Sep 11 2016 08:45:03.000 PM	Incoming	Timestamp: 2016-09-12T00:45:03.000Z, Ascii: Batt: Tap=3.180 TxMin=7.980 VbNow=10.034
1713315	NERSC 2	Sep 11 2016 08:34:10.365 PM	Sep 11 2016 08:34:09.000 PM	Incoming	Timestamp: 2016-09-12T00:34:09.000Z, Message Check: true
1713269	NERSC 2	Sep 11 2016 08:03:34.808 PM	Sep 11 2016 08:03:33.000 PM	Incoming	Timestamp: 2016-09-12T00:03:33.000Z, BatteryV: 9.21, Unknown Event: 3150, Vul: 11.37
1713264	NERSC 2	Sep 11 2016 08:03:15.396 PM	Sep 11 2016 08:03:14.000 PM	Incoming	Timestamp: 2016-09-12T00:03:14.000Z, Ascii: Batt: Tap=3.150 TxMin=8.820 VbNow=11.118
1712083	NERSC 3	Sep 10 2016 09:09:43.322 PM	Sep 10 2016 09:09:41.000 PM	Incoming	Timestamp: 2016-09-11T01:09:41.000Z, Ascii: Batt: Tap=3.210 TxMin=7.980 VbNow=10.093
1711249	NERSC 2	Sep 10 2016 06:12:04.561 AM	Sep 10 2016 06:12:01.000 AM	Incoming	Timestamp: 2016-09-10T10:12:01.000Z, Message Check: true
1711211	NERSC 2	Sep 10 2016 05:32:09.233 AM	Sep 10 2016 05:32:07.000 AM	Incoming	Timestamp: 2016-09-10T09:31:30.001Z, BatteryV: 9.36, Latitude: 76.645965, Longitude: -11.331290, Vul: 11.31
1711182	NERSC 2	Sep 10 2016 05:04:10.967 AM	Sep 10 2016 05:04:09.000 AM	Incoming	Timestamp: 2016-09-10T09:00:06.001Z, BatteryV: 9.36, Latitude: 76.643123, Longitude: -11.298246, Vul: 11.34
1711134	NERSC 2	Sep 10 2016 04:30:55.240 AM	Sep 10 2016 04:30:54.000 AM	Incoming	Timestamp: 2016-09-10T08:30:13.001Z, BatteryV: 9.33, Latitude: 76.641376, Longitude: -11.263872, Vul: 11.37
1711121	NERSC 2	Sep 10 2016 04:08:36.017 AM	Sep 10 2016 04:08:34.000 AM	Incoming	Timestamp: 2016-09-10T08:07:54.001Z, BatteryV: 9.33, Latitude: 76.640608, Longitude: -11.236461, Vul: 11.34
1711026	NERSC 2	Sep 10 2016 02:12:51.458 AM	Sep 10 2016 02:12:50.000 AM	Incoming	Timestamp: 2016-09-10T06:12:50.000Z, BatteryV: 9.15, Unknown Event: 3060, Vul: 11.22
1711025	NERSC 2	Sep 10 2016 02:12:24.960 AM	Sep 10 2016 02:12:23.000 AM	Incoming	Timestamp: 2016-09-10T06:12:23.000Z, Ascii: Batt: Tap=3.060 TxMin=8.970 VbNow=10.972
1711020	NERSC 2	Sep 10 2016 02:07:49.268 AM	Sep 10 2016 02:07:48.000 AM	Incoming	Timestamp: 2016-09-10T06:00:41.001Z, BatteryV: 9.36, Latitude: 76.643706, Longitude: -11.056058, Vul: 11.10
1710987	NERSC 2	Sep 10 2016 01:31:10.065 AM	Sep 10 2016 01:31:08.000 AM	Incoming	Timestamp: 2016-09-10T05:30:17.001Z, BatteryV: 9.36, Latitude: 76.645606, Longitude: -11.015386, Vul: 11.37
1710968	NERSC 2	Sep 10 2016 01:01:40.172 AM	Sep 10 2016 01:01:39.000 AM	Incoming	Timestamp: 2016-09-10T05:00:36.001Z, BatteryV: 9.42, Latitude: 76.647910, Longitude: -10.979040, Vul: 11.37
1710948	NERSC 2	Sep 10 2016 12:31:06.361 AM	Sep 10 2016 12:31:05.000 AM	Incoming	Timestamp: 2016-09-10T04:30:36.001Z, BatteryV: 9.39, Latitude: 76.650950, Longitude: -10.943949, Vul: 11.37
1710917	NERSC 2	Sep 10 2016 12:00:44.211 AM	Sep 10 2016 12:00:43.000 AM	Incoming	Timestamp: 2016-09-10T04:00:12.001Z, BatteryV: 9.36, Latitude: 76.654458, Longitude: -10.911379, Vul: 11.37
1710898	NERSC 2	Sep 9 2016 11:32:21.862 PM	Sep 9 2016 11:32:20.000 PM	Incoming	Timestamp: 2016-09-10T03:30:41.001Z, BatteryV: 9.36, Latitude: 76.657696, Longitude: -10.881510, Vul: 11.37
1710870	NERSC 2	Sep 9 2016 11:01:45.486 PM	Sep 9 2016 11:01:44.000 PM	Incoming	Timestamp: 2016-09-10T03:00:59.001Z, BatteryV: 9.42, Latitude: 76.660781, Longitude: -10.852333, Vul: 11.37
1710849	NERSC 2	Sep 9 2016 10:30:45.628 PM	Sep 9 2016 10:30:44.000 PM	Incoming	Timestamp: 2016-09-10T02:30:13.001Z, BatteryV: 9.39, Latitude: 76.663930, Longitude: -10.822656, Vul: 11.37
1710836	NERSC 2	Sep 9 2016 10:02:58.372 PM	Sep 9 2016 10:02:57.000 PM	Incoming	Timestamp: 2016-09-10T02:02:24.001Z, BatteryV: 9.27, Latitude: 76.666688, Longitude: -10.797664, Vul: 11.34
1710806	NERSC 2	Sep 9 2016 09:32:58.820 PM	Sep 9 2016 09:32:57.000 PM	Incoming	Timestamp: 2016-09-10T01:30:54.001Z, BatteryV: 9.39, Latitude: 76.669574, Longitude: -10.771187, Vul: 11.37
1710782	NERSC 2	Sep 9 2016 09:01:28.372 PM	Sep 9 2016 09:01:27.000 PM	Incoming	Timestamp: 2016-09-10T01:00:47.001Z, BatteryV: 9.27, Latitude: 76.671674, Longitude: -10.748570, Vul: 11.37
1710759	NERSC 2	Sep 9 2016 08:30:51.245 PM	Sep 9 2016 08:30:50.000 PM	Incoming	Timestamp: 2016-09-10T00:30:15.001Z, BatteryV: 9.33, Latitude: 76.673216, Longitude: -10.728653, Vul: 11.37
1710754	NERSC 3	Sep 9 2016 08:22:37.192 PM	Sep 9 2016 08:22:35.000 PM	Incoming	Timestamp: 2016-09-10T00:22:35.000Z, BatteryV: 8.04, Unknown Event: 3240, Vul: 10.29
1710746	NERSC 3	Sep 9 2016 08:13:24.991 PM	Sep 9 2016 08:13:24.000 PM	Incoming	Timestamp: 2016-09-10T00:13:24.000Z, Ascii: Batt: Tap=3.210 TxMin=8.160 VbNow=10.137
1710699	NERSC 2	Sep 9 2016 08:02:47.464 PM	Sep 9 2016 08:02:46.000 PM	Incoming	Timestamp: 2016-09-10T00:02:46.000Z, Message Check: true
1710652	NERSC 2	Sep 9 2016 08:00:25.522 PM	Sep 9 2016 08:00:24.000 PM	Incoming	Timestamp: 2016-09-09T23:31:40.001Z, BatteryV: 9.45, Latitude: 76.675258, Longitude: -10.692774, Vul: 11.37
1710612	NERSC 2	Sep 9 2016 07:01:07.287 PM	Sep 9 2016 07:01:05.000 PM	Incoming	Timestamp: 2016-09-09T23:00:36.001Z, BatteryV: 9.51, Latitude: 76.675546, Longitude: -10.672128, Vul: 11.40
1710509	NERSC 2	Sep 9 2016 06:30:35.409 PM	Sep 9 2016 06:30:34.000 PM	Incoming	Timestamp: 2016-09-09T22:30:12.001Z, BatteryV: 9.42, Latitude: 76.674976, Longitude: -10.648730, Vul: 11.40
1710433	NERSC 2	Sep 9 2016 06:12:33.113 PM	Sep 9 2016 06:12:31.000 PM	Incoming	Timestamp: 2016-09-09T22:12:01.001Z, BatteryV: 9.36, Latitude: 76.674797, Longitude: -10.633792, Vul: 11.31
1710410	NERSC 2	Sep 9 2016 06:08:05.579 PM	Sep 9 2016 06:08:04.000 PM	Incoming	Timestamp: 2016-09-09T21:30:13.001Z, BatteryV: 9.48, Latitude: 76.674291, Longitude: -10.598752, Vul: 11.34
1710101	NERSC 2	Sep 9 2016 05:03:53.717 PM	Sep 9 2016 05:03:52.000 PM	Incoming	Timestamp: 2016-09-09T21:00:07.001Z, BatteryV: 9.33, Latitude: 76.673907, Longitude: -10.570880, Vul: 11.40
1709934	NERSC 2	Sep 9 2016 04:31:06.777 PM	Sep 9 2016 04:31:05.000 PM	Incoming	Timestamp: 2016-09-09T20:30:36.001Z, BatteryV: 9.45, Latitude: 76.673786, Longitude: -10.543674, Vul: 11.43
1709794	NERSC 2	Sep 9 2016 04:01:57.556 PM	Sep 9 2016 04:01:56.000 PM	Incoming	Timestamp: 2016-09-09T20:00:35.001Z, BatteryV: 9.51, Latitude: 76.673574, Longitude: -10.516378, Vul: 11.43
1709638	NERSC 2	Sep 9 2016 03:30:44.338 PM	Sep 9 2016 03:30:42.000 PM	Incoming	Timestamp: 2016-09-09T19:30:10.001Z, BatteryV: 9.51, Latitude: 76.673632, Longitude: -10.487366, Vul: 11.43
1709490	NERSC 2	Sep 9 2016 03:01:03.603 PM	Sep 9 2016 03:01:02.000 PM	Incoming	Timestamp: 2016-09-09T19:00:36.001Z, BatteryV: 9.54, Latitude: 76.673971, Longitude: -10.458790, Vul: 11.43
1709440	NERSC 2	Sep 9 2016 02:30:47.428 PM	Sep 9 2016 02:30:46.000 PM	Incoming	Timestamp: 2016-09-09T18:30:07.001Z, BatteryV: 9.30, Latitude: 76.674637, Longitude: -10.428819, Vul: 11.43
1709398	NERSC 2	Sep 9 2016 02:03:03.586 PM	Sep 9 2016 02:03:02.000 PM	Incoming	Timestamp: 2016-09-09T18:00:36.001Z, BatteryV: 9.57, Latitude: 76.674886, Longitude: -10.396326, Vul: 11.43
1709236	NERSC 2	Sep 9 2016 01:30:36.789 PM	Sep 9 2016 01:30:35.000 PM	Incoming	Timestamp: 2016-09-09T17:30:06.001Z, BatteryV: 9.57, Latitude: 76.675277, Longitude: -10.362912, Vul: 11.43
1709143	NERSC 2	Sep 9 2016 01:00:40.372 PM	Sep 9 2016 01:00:39.000 PM	Incoming	Timestamp: 2016-09-09T17:00:12.001Z, BatteryV: 9.54, Latitude: 76.676320, Longitude: -10.330867, Vul: 11.43
1709104	NERSC 2	Sep 9 2016 12:35:04.804 PM	Sep 9 2016 12:35:03.000 PM	Incoming	Timestamp: 2016-09-09T16:30:36.001Z, BatteryV: 9.45, Latitude: 76.678170, Longitude: -10.299994, Vul: 11.40
1708946	NERSC 2	Sep 9 2016 12:01:49.029 PM	Sep 9 2016 12:01:47.000 PM	Incoming	Timestamp: 2016-09-09T16:00:13.001Z, BatteryV: 9.36, Latitude: 76.680870, Longitude: -10.272659, Vul: 11.46
1708861	NERSC 2	Sep 9 2016 11:30:46.032 AM	Sep 9 2016 11:30:45.000 AM	Incoming	Timestamp: 2016-09-09T15:30:12.001Z, BatteryV: 9.27, Latitude: 76.683450, Longitude: -10.250490, Vul: 11.43
1708796	NERSC 2	Sep 9 2016 11:00:54.506 AM	Sep 9 2016 11:00:52.000 AM	Incoming	Timestamp: 2016-09-09T15:00:12.001Z, BatteryV: 9.39, Latitude: 76.685229, Longitude: -10.236525, Vul: 11.43
1708773	NERSC 2	Sep 9 2016 10:33:02.166 AM	Sep 9 2016 10:33:01.000 AM	Incoming	Timestamp: 2016-09-09T14:32:29.001Z, BatteryV: 9.54, Latitude: 76.686131, Longitude: -10.228224, Vul: 11.40
1708662	NERSC 2	Sep 9 2016 10:04:03.443 AM	Sep 9 2016 10:04:02.000 AM	Incoming	Timestamp: 2016-09-09T14:04:02.000Z, Message Check: true
1708581	NERSC 2	Sep 9 2016 09:34:07.214 AM	Sep 9 2016 09:34:04.000 AM	Incoming	Timestamp: 2016-09-09T13:34:04.000Z, Message Check: true
1708554	NERSC 2	Sep 9 2016 09:00:45.952 AM	Sep 9 2016 09:00:44.000 AM	Incoming	Timestamp: 2016-09-09T13:00:12.001Z, BatteryV: 9.57, Latitude: 76.687110, Longitude: -10.208390, Vul: 11.46
1708535	NERSC 2	Sep 9 2016 08:31:08.979 AM	Sep 9 2016 08:31:07.000 AM	Incoming	Timestamp: 2016-09-09T12:30:35.001Z, BatteryV: 9.63, Latitude: 76.686842, Longitude: -10.201811, Vul: 11.46
1708466	NERSC 2	Sep 9 2016 08:00:41.025 AM	Sep 9 2016 08:00:39.000 AM	Incoming	Timestamp: 2016-09-09T12:00:08.001Z, BatteryV: 9.54, Latitude: 76.686189, Longitude: -10.196250, Vul: 11.46
1708436	NERSC 2	Sep 9 2016 07:30:52.133 AM	Sep 9 2016 07:30:51.000 AM	Incoming	Timestamp: 2016-09-09T11:30:13.001Z, BatteryV: 9.60, Latitude: 76.685254, Longitude: -10.191731, Vul: 11.46
1708410	NERSC 2	Sep 9 2016 07:01:07.780 AM	Sep 9 2016 07:01:06.000 AM	Incoming	Timestamp: 2016-09-09T11:00:36.001Z, BatteryV: 9.57, Latitude: 76.684070, Longitude: -10.186880, Vul: 11.46
1708355	NERSC 2	Sep 9 2016 06:30:34.660 AM	Sep 9 2016 06:30:33.000 AM	Incoming	Timestamp: 2016-09-09T10:30:06.001Z, BatteryV: 9.54, Latitude: 76.682746, Longitude: -10.181427, Vul: 11.43
1708346	NERSC 2	Sep 9 2016 06:05:15.162 AM	Sep 9 2016 06:05:13.000 AM	Incoming	Timestamp: 2016-09-09T10:00:35.001Z, BatteryV: 8.97, Latitude: 76.681453, Longitude: -10.176358, Vul: 11.40
1708341	NERSC 2	Sep 9 2016 06:01:19.309 AM	Sep 9 2016 06:01:08.000 AM	Incoming	Timestamp: 2016-09-09T10:01:08.000Z, Message Check: true
1708326	NERSC 2	Sep 9 2016 05:35:17.156 AM	Sep 9 2016 05:35:15.000 AM	Incoming	Timestamp: 2016-09-09T09:30:12.001Z, BatteryV: 9.12, Latitude: 76.680448, Longitude: -10.168672, Vul: 11.43
1708324	NERSC 2	Sep 9 2016 05:32:05.144 AM	Sep 9 2016 05:31:53.000 AM	Incoming	Timestamp: 2016-09-09T09:31:53.000Z, Message Check: true
1708270	NERSC 2	Sep 9 2016 05:01:01.083 AM	Sep 9 2016 05:00:59.000 AM	Incoming	Timestamp: 2016-09-09T09:00:35.001Z, BatteryV: 9.60, Latitude: 76.680256, Longitude: -10.161158, Vul: 11.46
1708215	NERSC 2	Sep 9 2016 04:30:37.591 AM	Sep 9 2016 04:30:36.000 AM	Incoming	Timestamp: 2016-09-09T08:30:07.001Z, BatteryV: 9.60, Latitude: 76.680070, Longitude: -10.153056, Vul: 11.46
1708179	NERSC 2	Sep 9 2016 04:00:48.866 AM	Sep 9 2016 04:00:47.000 AM	Incoming	Timestamp: 2016-09-09T08:00:06.001Z, BatteryV: 9.60, Latitude: 76.680858, Longitude: -10.143635, Vul: 11.46
1708169	NERSC 3	Sep 9 2016 03:43:30.825 AM	Sep 9 2016 03:43:20.000 AM	Incoming	Timestamp: 2016-09-09T07:43:20.000Z, Message Check: true
1708161	NERSC 2	Sep 9 2016 03:30:41.824 AM	Sep 9 2016 03:30:40.000 AM	Incoming	Timestamp: 2016-09-09T07:30:06.001Z, BatteryV: 9.63, Latitude: 76.681670, Longitude: -10.137600, Vul: 11.46
1708136	NERSC 2	Sep 9 2016 03:00:37.698 AM	Sep 9 2016 03:00:36.000 AM	Incoming	Timestamp: 2016-09-09T07:00:06.001Z, BatteryV: 9.63, Latitude: 76.682240, Longitude: -10.134720, Vul: 11.49
1708090	NERSC 2	Sep 9 2016 02:34:26.426 AM	Sep 9 2016 02:34:25.000 AM	Incoming	Timestamp: 2016-09-09T06:30:36.001Z, BatteryV: 9.60, Latitude: 76.682829, Longitude: -10.133786, Vul: 11.46
1708037	NERSC 2	Sep 9 2016 02:00:41.841 AM	Sep 9 2016 02:00:40.000 AM	Incoming	Timestamp: 2016-09-09T06:00:13.001Z, BatteryV: 9.57, Latitude: 76.683315, Longitude: -10.135130, Vul: 11.46
1708019	NERSC 2	Sep 9 2016 01:30:45.051 AM	Sep 9 2016 01:30:43.000 AM	Incoming	Timestamp: 2016-09-09T05:30:12.001Z, BatteryV: 9.66, Latitude: 76.683936, Longitude: -10.136474, Vul: 11.46
1708000	NERSC 2	Sep 9 2016 01:00:42.344 AM	Sep 9 2016 01:00:41.000 AM	Incoming	Timestamp: 2016-09-09T05:00:12.001Z, BatteryV: 9.63, Latitude: 76.684493, Longitude: -10.137645, Vul: 11.46
1707957	NERSC 2	Sep 9 2016 12:30:59.714 AM	Sep 9 2016 12:30:58.000 AM	Incoming	Timestamp: 2016-09-09T04:30:36.001Z, BatteryV: 9.51, Latitude: 76.685056, Longitude: -10.135936, Vul: 11.46
1707903	NERSC 2	Sep 9 2016 12:00:55.525 AM	Sep 9 2016 12:00:54.000 AM	Incoming	Timestamp: 2016-09-09T04:00:13.001Z, BatteryV: 9.60, Latitude: 76.685856, Longitude: -10.135814, Vul: 11.46
1707853	NERSC 2	Sep 8 2016 11:30:45.800 PM	Sep 8 2016 11:30:45.000 PM	Incoming	Timestamp: 2016-09-09T03:30:13.001Z, BatteryV: 9.60, Latitude: 76.686765, Longitude: -10.133997, Vul: 11.49
1707833	NERSC 2	Sep 8 2016 11:01:45.996 PM	Sep 8 2016 11:01:45.000 PM	Incoming	Timestamp: 2016-09-09T03:01:24.001Z, BatteryV: 9.57, Latitude: 76.687936, Longitude: -10.133101, Vul: 11.46
1707811	NERSC 2	Sep 8 2016 10:30:46.193 PM	Sep 8 2016 10:30:45.000 PM	Incoming	Timestamp: 2016-09-09T02:30:17.001Z, BatteryV: 9.51, Latitude: 76.689178, Longitude: -10.133504, Vul: 11.46
1707772	NERSC 2	Sep 8 2016 10:01:46.068 PM	Sep 8 2016 10:01:45.000 PM	Incoming	Timestamp: 2016-09-09T02:00:35.001Z, BatteryV: 9.60, Latitude: 76.690176, Longitude: -10.134323, Vul: 11.46
1707732	NERSC 2	Sep 8 2016 09:30:53.419 PM	Sep 8 2016 09:30:52.000 PM	Incoming	Timestamp: 2016-09-09T01:30:22.001Z, BatteryV: 9.63, Latitude: 76.690726, Longitude: -10.136531, Vul: 11.46
1707713	NERSC 2	Sep 8 2016 09:00:38.212 PM	Sep 8 2016 09:00:37.000 PM	Incoming	Timestamp: 2016-09-09T01:00:07.001Z, BatteryV: 9.57, Latitude: 76.691085, Longitude: -10.139341, Vul: 11.46
1707697	NERSC 2	Sep 8 2016 08:31:08.418 PM	Sep 8 2016 08:31:07.000 PM	Incoming	Timestamp: 2016-09-09T00:30:36.001Z, BatteryV: 9.66, Latitude: 76.691462, Longitude: -10.143418, Vul: 11.46
1707589	NERSC 2	Sep 8 2016 08:00:35.643 PM	Sep 8 2016 08:00:34.000 PM	Incoming	Timestamp: 2016-09-09T00:00:10.001Z, BatteryV: 9.60, Latitude: 76.691053, Longitude: -10.147405, Vul: 11.46
1707572	NERSC 2	Sep 8 2016 07:30:35.860 PM	Sep 8 2016 07:30:35.000 PM	Incoming	Timestamp: 2016-09-08T23:30:07.001Z, BatteryV: 9.54, Latitude: 76.690490, Longitude: -10.150950, Vul: 11.43
1707562	NERSC 2	Sep 8 2016 07:08:36.341 PM	Sep 8 2016 07:08:35.000 PM	Incoming	Timestamp: 2016-09-08T23:01:29.001Z, BatteryV: 9.33, Latitude: 76.690387, Longitude: -10.152890, Vul: 11.43
1707555	NERSC 2	Sep 8 2016 07:02:22.532 PM	Sep 8 2016 07:02:06.000 PM	Incoming	Timestamp: 2016-09-08T23:02:06.000Z, Message Check: true
1707539	NERSC 2	Sep 8 2016 06:33:17.981 PM	Sep 8 2016 06:33:16.000 PM	Incoming	Timestamp: 2016-09-08T22:32:49.001Z, BatteryV: 9.48, Latitude: 76.690067, Longitude: -10.154285, Vul: 11.46
1707519	NERSC 2	Sep 8 2016 06:01:37.532 PM	Sep 8 2016 06:01:36.000 PM	Incoming	Timestamp: 2016-09-08T22:01:06.001Z, BatteryV: 9.63, Latitude: 76.689146, Longitude: -10.156192, Vul: 11.43
1707501	NERSC 2	Sep 8 2016 05:31:57.953 PM	Sep 8 2016 05:31:57.000 PM	Incoming	Timestamp: 2016-09-08T21:31:29.001Z, BatteryV: 9.57, Latitude: 76.688000, Longitude: -10.157869, Vul: 11.46
1707474	NERSC 2	Sep 8 2016 05:01:23.993 PM	Sep 8 2016 05:01:22.000 PM	Incoming	Timestamp: 2016-09-08T21:00:53.001Z, BatteryV: 9.60, Latitude: 76.686797, Longitude: -10.159565, Vul: 11.46
1707446	NERSC 2	Sep 8 2016 04:30:38.175 PM	Sep 8 2016 04:30:37.000 PM	Incoming	Timestamp: 2016-09-08T20:30:06.001Z, BatteryV: 9.51, Latitude: 76.685562, Longitude: -10.162355, Vul: 11.46
1707401	NERSC 2	Sep 8 2016 04:00:38.400 PM	Sep 8 2016 04:00:37.000 PM	Incoming	Timestamp: 2016-09-08T20:00:05.001Z, BatteryV: 9.60, Latitude: 76.684346, Longitude: -10.165779, Vul: 11.46
1707369	NERSC 2	Sep 8 2016 03:33:35.218 PM	Sep 8 2016 03:33:34.000 PM	Incoming	Timestamp: 2016-09-08T19:33:34.000Z, Message Check: true
1707335	NERSC 2	Sep 8 2016 03:03:46.014 PM	Sep 8 2016 03:03:45.000 PM	Incoming	Timestamp: 2016-09-08T19:03:45.000Z, Message Check: true
1707304	NERSC 2	Sep 8 2016 02:31:10.116 PM	Sep 8 2016 02:31:09.000 PM	Incoming	Timestamp: 2016-09-08T18:30:12.001Z, BatteryV: 9.30, Latitude: 76.681734, Longitude: -10.174432, Vul: 11.46
1707274	NERSC 2	Sep 8 2016 02:04:02.360 PM	Sep 8 2016 02:04:01.000 PM	Incoming	Timestamp: 2016-09-08T18:00:13.001Z, BatteryV: 9.24, Latitude: 76.681728, Longitude: -10.178970, Vul: 11.43
1707262	NERSC 2	Sep 8 2016 02:00:51.409 PM	Sep 8 2016 02:00:50.000 PM	Incoming	Timestamp: 2016-09-08T18:00:13.001Z, BatteryV: 9.60, Latitude: 76.681728, Longitude: -10.178970, Vul: 11.46
1707243	NERSC 2	Sep 8 2016 01:32:22.658 PM	Sep 8 2016 01:32:21.000 PM	Incoming	Timestamp: 2016-09-08T17:31:35.001Z, BatteryV: 9.60, Latitude: 76.681414, Longitude: -10.182643, Vul: 11.46
1707215	NERSC 2	Sep 8 2016 01:00:43.752 PM	Sep 8 2016 01:00:42.000 PM	Incoming	Timestamp: 2016-09-08T17:00:13.001Z, BatteryV: 9.54, Latitude: 76.680902, Longitude: -10.188147, Vul: 11.46
1707187	NERSC 2	Sep 8 2016 12:30:45.249 PM	Sep 8 2016 12:30:43.000 PM	Incoming	Timestamp: 2016-09-08T16:30:12.001Z, BatteryV: 9.51, Latitude: 76.680518, Longitude: -10.194758, Vul: 11.46
1707151	NERSC 2	Sep 8 2016 12:01:17.812 PM	Sep 8 2016 12:01:16.000 PM	Incoming	Timestamp: 2016-09-08T16:00:36.001Z, BatteryV: 9.66, Latitude: 76.680454, Longitude: -10.200896, Vul: 11.46
1707101	NERSC 2	Sep 8 2016 11:30:44.201 AM	Sep 8 2016 11:30:43.000 AM	Incoming	Timestamp: 2016-09-08T15:30:12.001Z, BatteryV: 9.54, Latitude: 76.680243, Longitude: -10.204262, Vul: 11.46
1707051	NERSC 2	Sep 8 2016 11:00:39.367 AM	Sep 8 2016 11:00:38.000 AM	Incoming	Timestamp: 2016-09-08T15:00:07.001Z, BatteryV: 9.57, Latitude: 76.680013, Longitude: -10.209210, Vul: 11.46
1707001	NERSC 2	Sep 8 2016 10:31:04.016 AM	Sep 8 2016 10:31:03.000 AM	Incoming	Timestamp: 2016-09-08T14:30:36.001Z, BatteryV: 9.63, Latitude: 76.679686, Longitude: -10.214266, Vul: 11.43
1706949	NERSC 2	Sep 8 2016 10:00:31.623 AM	Sep 8 2016 10:00:30.000 AM	Incoming	Timestamp: 2016-09-08T14:00:06.001Z, BatteryV: 9.42, Latitude: 76.679597, Longitude: -10.219955, Vul: 11.46
1706915	NERSC 2	Sep 8 2016 09:31:35.115 AM	Sep 8 2016 09:31:34.000 AM	Incoming	Timestamp: 2016-09-08T13:30:06.001Z, BatteryV: 9.60, Latitude: 76.679904, Longitude: -10.225216, Vul: 11.46
1706880	NERSC 2	Sep 8 2016 09:00:35.031 AM	Sep 8 2016 09:00:34.000 AM	Incoming	Timestamp: 2016-09-08T13:00:07.001Z, BatteryV: 9.54, Latitude: 76.679968, Longitude: -10.229478, Vul: 11.43
1706851	NERSC 2	Sep 8 2016 08:32:07.213 AM	Sep 8 2016 08:32:06.000 AM	Incoming	Timestamp: 2016-09-08T12:31:30.001Z, BatteryV: 9.33, Latitude: 76.680019, Longitude: -10.233728, Vul: 11.43
1706773	NERSC 2	Sep 8 2016 08:00:42.077 AM	Sep 8 2016 08:00:41.000 AM	Incoming	Timestamp: 2016-09-08T12:00:11.001Z, BatteryV: 9.54, Latitude: 76.680122, Longitude: -10.237267, Vul: 11.43
1706761	NERSC 2	Sep 8 2016 07:34:34.523 AM	Sep 8 2016 07:34:33.000 AM	Incoming	Timestamp: 2016-09-08T11:34:03.001Z, BatteryV: 9.51, Latitude: 76.679885, Longitude: -10.238790, Vul: 11.37
1706755	NERSC 2	Sep 8 2016 07:30:56.210 AM	Sep 8 2016 07:30:55.000 AM	Incoming	Timestamp: 2016-09-08T11:30:55.000Z, Message Check: true
1706373	NERSC 2	Sep 8 2016 02:35:15.320 AM	Sep 8 2016 02:35:14.000 AM	Incoming	Timestamp: 2016-09-08T06:30:06.001Z, BatteryV: 9.51, Latitude: 76.671386, Longitude: -10.249568, Vul: 11.46
1706349	NERSC 2	Sep 8 2016 02:03:08.400 AM	Sep 8 2016 02:03:07.000 AM	Incoming	Timestamp: 2016-09-08T06:01:33.001Z, BatteryV: 9.72, Latitude: 76.670861, Longitude: -10.255046, Vul: 11.49
1706325	NERSC 2	Sep 8 2016 01:30:41.370 AM	Sep 8 2016 01:30:40.000 AM	Incoming	Timestamp: 2016-09-08T05:30:09.001Z, BatteryV: 9.66, Latitude: 76.669222, Longitude: -10.260333, Vul: 11.49
1706306	NERSC 2	Sep 8 2016 01:00:55.478 AM	Sep 8 2016 01:00:54.000 AM	Incoming	Timestamp: 2016-09-08T05:00:07.001Z, BatteryV: 9.63, Latitude: 76.668026, Longitude: -10.265747, Vul: 11.49
1706293	NERSC 2	Sep 8 2016 12:38:14.516 AM	Sep 8 2016 12:38:13.000 AM	Incoming	Timestamp: 2016-09-08T04:30:07.001Z, BatteryV: 9.54, Latitude: 76.667392, Longitude: -10.269914, Vul: 11.43
1706271	NERSC 2	Sep 8 2016 12:02:25.184 AM	Sep 8 2016 12:02:23.000 AM	Incoming	Timestamp: 2016-09-08T04:01:06.001Z, BatteryV: 9.63, Latitude: 76.667155, Longitude: -10.275648, Vul: 11.49
1706256	NERSC 2	Sep 7 2016 11:31:43.832 PM	Sep 7 2016 11:31:42.000 PM	Incoming	Timestamp: 2016-09-08T03:30:08.001Z, BatteryV: 9.72, Latitude: 76.666944, Longitude: -10.281101, Vul: 11.52
1706230	NERSC 2	Sep 7 2016 11:02:33.479 PM	Sep 7 2016 11:02:32.000 PM	Incoming	Timestamp: 2016-09-08T03:02:05.001Z, BatteryV: 9.63, Latitude: 76.666413, Longitude: -10.286605, Vul: 11.49
1706211	NERSC 2	Sep 7 2016 10:32:39.219 PM	Sep 7 2016 10:32:38.000 PM	Incoming	Timestamp: 2016-09-08T02:30:13.001Z, BatteryV: 9.69, Latitude: 76.665606, Longitude: -10.291616, Vul: 11.52
1706188	NERSC 2	Sep 7 2016 10:01:05.067 PM	Sep 7 2016 10:01:04.000 PM	Incoming	Timestamp: 2016-09-08T02:00:13.001Z, BatteryV: 9.75, Latitude: 76.665133, Longitude: -10.296858, Vul: 11.52
1706171	NERSC 2	Sep 7 2016 09:31:36.494 PM	Sep 7 2016 09:31:35.000 PM	Incoming	Timestamp: 2016-09-08T01:31:06.001Z, BatteryV: 9.69, Latitude: 76.664621, Longitude: -10.301901, Vul: 11.49
1706152	NERSC 2	Sep 7 2016 09:01:11.588 PM	Sep 7 2016 09:01:10.000 PM	Incoming	Timestamp: 2016-09-08T01:00:08.001Z, BatteryV: 9.72, Latitude: 76.664051, Longitude: -10.307667, Vul: 11.52
1706138	NERSC 2	Sep 7 2016 08:33:34.938 PM	Sep 7 2016 08:33:33.000 PM	Incoming	Timestamp: 2016-09-08T00:33:33.000Z, Message Check: true
1706100	NERSC 2	Sep 7 2016 08:04:44.790 PM	Sep 7 2016 08:04:42.000 PM	Incoming	Timestamp: 2016-09-08T00:02:35.001Z, BatteryV: 9.51, Latitude: 76.663360, Longitude: -10.320474, Vul: 11.52
1706008	NERSC 2	Sep 7 2016 07:35:03.841 PM	Sep 7 2016 07:35:02.000 PM	Incoming	Timestamp: 2016-09-07T23:30:13.001Z, BatteryV: 9.81, Latitude: 76.662938, Longitude: -10.326522, Vul: 11.52
1705984	NERSC 2	Sep 7 2016 07:00:48.154 PM	Sep 7 2016 07:00:46.000 PM	Incoming	Timestamp: 2016-09-07T23:00:19.001Z, BatteryV: 9.63, Latitude: 76.663021, Longitude: -10.333254, Vul: 11.52
1705966	NERSC 2	Sep 7 2016 06:30:45.391 PM	Sep 7 2016 06:30:44.000 PM	Incoming	Timestamp: 2016-09-07T22:30:12.001Z, BatteryV: 9.78, Latitude: 76.662918, Longitude: -10.338790, Vul: 11.52
1705942	NERSC 2	Sep 7 2016 06:01:10.051 PM	Sep 7 2016 06:01:08.000 PM	Incoming	Timestamp: 2016-09-07T22:00:36.001Z, BatteryV: 9.45, Latitude: 76.662720, Longitude: -10.343162, Vul: 11.49
1705915	NERSC 2	Sep 7 2016 05:34:50.050 PM	Sep 7 2016 05:34:48.000 PM	Incoming	Timestamp: 2016-09-07T21:30:13.001Z, BatteryV: 9.36, Latitude: 76.662419, Longitude: -10.345120, Vul: 11.46
1705884	NERSC 2	Sep 7 2016 05:00:40.979 PM	Sep 7 2016 05:00:40.000 PM	Incoming	Timestamp: 2016-09-07T21:00:08.001Z, BatteryV: 9.81, Latitude: 76.662451, Longitude: -10.349075, Vul: 11.55
1705866	NERSC 2	Sep 7 2016 04:30:39.883 PM	Sep 7 2016 04:30:39.000 PM	Incoming	Timestamp: 2016-09-07T20:30:06.001Z, BatteryV: 9.78, Latitude: 76.662560, Longitude: -10.352640, Vul: 11.52
1705835	NERSC 2	Sep 7 2016 04:01:15.509 PM	Sep 7 2016 04:01:13.000 PM	Incoming	Timestamp: 2016-09-07T20:00:35.001Z, BatteryV: 9.81, Latitude: 76.662758, Longitude: -10.355891, Vul: 11.52
1705786	NERSC 2	Sep 7 2016 03:30:42.383 PM	Sep 7 2016 03:30:41.000 PM	Incoming	Timestamp: 2016-09-07T19:30:13.001Z, BatteryV: 9.78, Latitude: 76.663187, Longitude: -10.360115, Vul: 11.52
1705748	NERSC 2	Sep 7 2016 03:03:22.617 PM	Sep 7 2016 03:03:21.000 PM	Incoming	Timestamp: 2016-09-07T19:02:52.001Z, BatteryV: 9.78, Latitude: 76.663296, Longitude: -10.364269, Vul: 11.49
1705715	NERSC 2	Sep 7 2016 02:31:06.627 PM	Sep 7 2016 02:31:05.000 PM	Incoming	Timestamp: 2016-09-07T18:30:36.001Z, BatteryV: 9.81, Latitude: 76.663155, Longitude: -10.370976, Vul: 11.52
1705663	NERSC 2	Sep 7 2016 02:00:35.221 PM	Sep 7 2016 02:00:34.000 PM	Incoming	Timestamp: 2016-09-07T18:00:06.001Z, BatteryV: 9.84, Latitude: 76.663264, Longitude: -10.377235, Vul: 11.52
1705620	NERSC 2	Sep 7 2016 01:30:34.381 PM	Sep 7 2016 01:30:33.000 PM	Incoming	Timestamp: 2016-09-07T17:30:06.001Z, BatteryV: 9.78, Latitude: 76.663686, Longitude: -10.382867, Vul: 11.52
1705579	NERSC 2	Sep 7 2016 01:00:32.714 PM	Sep 7 2016 01:00:31.000 PM	Incoming	Timestamp: 2016-09-07T17:00:06.001Z, BatteryV: 9.81, Latitude: 76.664333, Longitude: -10.388243, Vul: 11.52
1705537	NERSC 2	Sep 7 2016 12:30:40.405 PM	Sep 7 2016 12:30:39.000 PM	Incoming	Timestamp: 2016-09-07T16:30:07.001Z, BatteryV: 9.78, Latitude: 76.664973, Longitude: -10.392134, Vul: 11.52
1705505	NERSC 2	Sep 7 2016 12:01:07.731 PM	Sep 7 2016 12:01:06.000 PM	Incoming	Timestamp: 2016-09-07T16:00:36.001Z, BatteryV: 9.81, Latitude: 76.666003, Longitude: -10.394963, Vul: 11.52
1705466	NERSC 2	Sep 7 2016 11:30:38.011 AM	Sep 7 2016 11:30:36.000 AM	Incoming	Timestamp: 2016-09-07T15:30:12.001Z, BatteryV: 9.75, Latitude: 76.667322, Longitude: -10.397459, Vul: 11.52
1705433	NERSC 2	Sep 7 2016 11:00:49.576 AM	Sep 7 2016 11:00:47.000 AM	Incoming	Timestamp: 2016-09-07T15:00:14.001Z, BatteryV: 9.78, Latitude: 76.668518, Longitude: -10.400205, Vul: 11.49
1705380	NERSC 2	Sep 7 2016 10:31:04.351 AM	Sep 7 2016 10:31:03.000 AM	Incoming	Timestamp: 2016-09-07T14:30:35.001Z, BatteryV: 9.54, Latitude: 76.669696, Longitude: -10.400717, Vul: 11.52
1705324	NERSC 2	Sep 7 2016 10:01:01.019 AM	Sep 7 2016 10:00:58.000 AM	Incoming	Timestamp: 2016-09-07T14:00:13.001Z, BatteryV: 9.75, Latitude: 76.671091, Longitude: -10.400954, Vul: 11.52
1705272	NERSC 2	Sep 7 2016 09:31:15.934 AM	Sep 7 2016 09:31:14.000 AM	Incoming	Timestamp: 2016-09-07T13:30:36.001Z, BatteryV: 9.72, Latitude: 76.672909, Longitude: -10.402464, Vul: 11.49
1705234	NERSC 2	Sep 7 2016 09:01:28.502 AM	Sep 7 2016 09:01:27.000 AM	Incoming	Timestamp: 2016-09-07T13:00:12.001Z, BatteryV: 9.81, Latitude: 76.675334, Longitude: -10.404525, Vul: 11.49
1705217	NERSC 2	Sep 7 2016 08:30:37.497 AM	Sep 7 2016 08:30:36.000 AM	Incoming	Timestamp: 2016-09-07T12:30:07.001Z, BatteryV: 9.72, Latitude: 76.677818, Longitude: -10.406048, Vul: 11.49
1705161	NERSC 2	Sep 7 2016 08:01:19.997 AM	Sep 7 2016 08:01:18.000 AM	Incoming	Timestamp: 2016-09-07T12:00:36.001Z, BatteryV: 9.75, Latitude: 76.680416, Longitude: -10.407424, Vul: 11.49
1705133	NERSC 2	Sep 7 2016 07:30:43.819 AM	Sep 7 2016 07:30:42.000 AM	Incoming	Timestamp: 2016-09-07T11:30:12.001Z, BatteryV: 9.75, Latitude: 76.683622, Longitude: -10.408640, Vul: 11.49
1705109	NERSC 2	Sep 7 2016 07:00:40.437 AM	Sep 7 2016 07:00:39.000 AM	Incoming	Timestamp: 2016-09-07T11:00:07.001Z, BatteryV: 9.81, Latitude: 76.686195, Longitude: -10.409133, Vul: 11.49
1705096	NERSC 2	Sep 7 2016 06:30:42.173 AM	Sep 7 2016 06:30:40.000 AM	Incoming	Timestamp: 2016-09-07T10:30:11.001Z, BatteryV: 9.81, Latitude: 76.688666, Longitude: -10.408435, Vul: 11.49
1705076	NERSC 2	Sep 7 2016 06:00:38.190 AM	Sep 7 2016 06:00:36.000 AM	Incoming	Timestamp: 2016-09-07T10:00:08.001Z, BatteryV: 9.63, Latitude: 76.691347, Longitude: -10.406854, Vul: 11.49
1705056	NERSC 2	Sep 7 2016 05:32:09.800 AM	Sep 7 2016 05:32:09.000 AM	Incoming	Timestamp: 2016-09-07T09:30:36.001Z, BatteryV: 9.78, Latitude: 76.694291, Longitude: -10.405203, Vul: 11.49
1705034	NERSC 2	Sep 7 2016 05:03:54.037 AM	Sep 7 2016 05:03:52.000 AM	Incoming	Timestamp: 2016-09-07T09:00:06.001Z, BatteryV: 9.81, Latitude: 76.697690, Longitude: -10.402867, Vul: 11.46
1705009	NERSC 2	Sep 7 2016 04:31:10.159 AM	Sep 7 2016 04:31:09.000 AM	Incoming	Timestamp: 2016-09-07T08:30:36.001Z, BatteryV: 9.66, Latitude: 76.701088, Longitude: -10.401094, Vul: 11.49
1704988	NERSC 2	Sep 7 2016 04:01:20.675 AM	Sep 7 2016 04:01:19.000 AM	Incoming	Timestamp: 2016-09-07T08:00:07.001Z, BatteryV: 9.81, Latitude: 76.704397, Longitude: -10.399341, Vul: 11.49
1704967	NERSC 2	Sep 7 2016 03:30:35.900 AM	Sep 7 2016 03:30:34.000 AM	Incoming	Timestamp: 2016-09-07T07:30:06.001Z, BatteryV: 9.81, Latitude: 76.707802, Longitude: -10.397210, Vul: 11.49
1704932	NERSC 2	Sep 7 2016 03:00:39.440 AM	Sep 7 2016 03:00:38.000 AM	Incoming	Timestamp: 2016-09-07T07:00:06.001Z, BatteryV: 9.81, Latitude: 76.711443, Longitude: -10.395910, Vul: 11.49
1704914	NERSC 2	Sep 7 2016 02:31:07.864 AM	Sep 7 2016 02:31:06.000 AM	Incoming	Timestamp: 2016-09-07T06:30:36.001Z, BatteryV: 9.72, Latitude: 76.715366, Longitude: -10.394893, Vul: 11.46
1704882	NERSC 2	Sep 7 2016 02:01:24.787 AM	Sep 7 2016 02:01:23.000 AM	Incoming	Timestamp: 2016-09-07T06:00:13.001Z, BatteryV: 9.78, Latitude: 76.719392, Longitude: -10.393062, Vul: 11.49
1704854	NERSC 2	Sep 7 2016 01:30:44.463 AM	Sep 7 2016 01:30:43.000 AM	Incoming	Timestamp: 2016-09-07T05:30:13.001Z, BatteryV: 9.63, Latitude: 76.723494, Longitude: -10.391802, Vul: 11.49
1704834	NERSC 2	Sep 7 2016 01:01:39.256 AM	Sep 7 2016 01:01:37.000 AM	Incoming	Timestamp: 2016-09-07T05:00:12.001Z, BatteryV: 9.75, Latitude: 76.727328, Longitude: -10.389549, Vul: 11.46
1704807	NERSC 2	Sep 7 2016 12:31:07.142 AM	Sep 7 2016 12:31:06.000 AM	Incoming	Timestamp: 2016-09-07T04:30:35.001Z, BatteryV: 9.72, Latitude: 76.731597, Longitude: -10.386918, Vul: 11.46
1704789	NERSC 2	Sep 7 2016 12:04:25.684 AM	Sep 7 2016 12:04:24.000 AM	Incoming	Timestamp: 2016-09-07T04:00:13.001Z, BatteryV: 9.75, Latitude: 76.736198, Longitude: -10.384390, Vul: 11.46
1704755	NERSC 2	Sep 6 2016 11:30:42.623 PM	Sep 6 2016 11:30:41.000 PM	Incoming	Timestamp: 2016-09-07T03:30:13.001Z, BatteryV: 9.75, Latitude: 76.740454, Longitude: -10.381946, Vul: 11.46
1704732	NERSC 2	Sep 6 2016 11:01:07.207 PM	Sep 6 2016 11:01:06.000 PM	Incoming	Timestamp: 2016-09-07T03:00:36.001Z, BatteryV: 9.75, Latitude: 76.744851, Longitude: -10.379558, Vul: 11.49
1704710	NERSC 2	Sep 6 2016 10:30:46.002 PM	Sep 6 2016 10:30:44.000 PM	Incoming	Timestamp: 2016-09-07T02:30:12.001Z, BatteryV: 9.72, Latitude: 76.749088, Longitude: -10.376166, Vul: 11.46
1704694	NERSC 2	Sep 6 2016 10:00:51.436 PM	Sep 6 2016 10:00:50.000 PM	Incoming	Timestamp: 2016-09-07T02:00:12.001Z, BatteryV: 9.78, Latitude: 76.753632, Longitude: -10.372973, Vul: 11.46
1704678	NERSC 2	Sep 6 2016 09:32:55.319 PM	Sep 6 2016 09:32:54.000 PM	Incoming	Timestamp: 2016-09-07T01:32:23.001Z, BatteryV: 9.72, Latitude: 76.758656, Longitude: -10.371187, Vul: 11.46
1704659	NERSC 2	Sep 6 2016 09:02:05.200 PM	Sep 6 2016 09:02:04.000 PM	Incoming	Timestamp: 2016-09-07T01:01:35.001Z, BatteryV: 9.75, Latitude: 76.764339, Longitude: -10.369210, Vul: 11.46
1704640	NERSC 2	Sep 6 2016 08:31:33.558 PM	Sep 6 2016 08:31:32.000 PM	Incoming	Timestamp: 2016-09-07T00:31:00.001Z, BatteryV: 9.63, Latitude: 76.770208, Longitude: -10.365894, Vul: 11.46
1704534	NERSC 2	Sep 6 2016 08:01:55.037 PM	Sep 6 2016 08:01:53.000 PM	Incoming	Timestamp: 2016-09-07T00:00:06.001Z, BatteryV: 9.78, Latitude: 76.776058, Longitude: -10.360378, Vul: 11.46
1704513	NERSC 2	Sep 6 2016 07:30:35.922 PM	Sep 6 2016 07:30:35.000 PM	Incoming	Timestamp: 2016-09-06T23:30:07.001Z, BatteryV: 9.78, Latitude: 76.781306, Longitude: -10.352269, Vul: 11.46
1704488	NERSC 2	Sep 6 2016 07:00:39.558 PM	Sep 6 2016 07:00:38.000 PM	Incoming	Timestamp: 2016-09-06T23:00:07.001Z, BatteryV: 9.75, Latitude: 76.786893, Longitude: -10.343878, Vul: 11.46
1704457	NERSC 2	Sep 6 2016 06:30:35.930 PM	Sep 6 2016 06:30:35.000 PM	Incoming	Timestamp: 2016-09-06T22:30:07.001Z, BatteryV: 9.66, Latitude: 76.792467, Longitude: -10.334886, Vul: 11.49
1704438	NERSC 2	Sep 6 2016 06:01:24.266 PM	Sep 6 2016 06:01:23.000 PM	Incoming	Timestamp: 2016-09-06T22:00:37.001Z, BatteryV: 9.78, Latitude: 76.797651, Longitude: -10.325178, Vul: 11.46
1704412	NERSC 2	Sep 6 2016 05:31:07.086 PM	Sep 6 2016 05:31:05.000 PM	Incoming	Timestamp: 2016-09-06T21:30:36.001Z, BatteryV: 9.78, Latitude: 76.803558, Longitude: -10.318317, Vul: 11.46
1704387	NERSC 2	Sep 6 2016 05:00:35.074 PM	Sep 6 2016 05:00:33.000 PM	Incoming	Timestamp: 2016-09-06T21:00:06.001Z, BatteryV: 9.75, Latitude: 76.809792, Longitude: -10.308890, Vul: 11.49
1704372	NERSC 2	Sep 6 2016 04:31:19.578 PM	Sep 6 2016 04:31:18.000 PM	Incoming	Timestamp: 2016-09-06T20:30:06.001Z, BatteryV: 9.72, Latitude: 76.815213, Longitude: -10.297178, Vul: 11.49
1704351	NERSC 2	Sep 6 2016 04:03:18.880 PM	Sep 6 2016 04:03:17.000 PM	Incoming	Timestamp: 2016-09-06T20:02:46.001Z, BatteryV: 9.72, Latitude: 76.819123, Longitude: -10.284589, Vul: 11.46
1704320	NERSC 2	Sep 6 2016 03:30:43.442 PM	Sep 6 2016 03:30:42.000 PM	Incoming	Timestamp: 2016-09-06T19:30:13.001Z, BatteryV: 9.81, Latitude: 76.822982, Longitude: -10.268109, Vul: 11.46
1704273	NERSC 2	Sep 6 2016 03:01:09.374 PM	Sep 6 2016 03:01:08.000 PM	Incoming	Timestamp: 2016-09-06T19:00:36.001Z, BatteryV: 9.81, Latitude: 76.826720, Longitude: -10.251795, Vul: 11.46
1704255	NERSC 2	Sep 6 2016 02:30:42.997 PM	Sep 6 2016 02:30:41.000 PM	Incoming	Timestamp: 2016-09-06T18:30:12.001Z, BatteryV: 9.69, Latitude: 76.830490, Longitude: -10.234163, Vul: 11.49
1704217	NERSC 2	Sep 6 2016 02:00:47.891 PM	Sep 6 2016 02:00:46.000 PM	Incoming	Timestamp: 2016-09-06T18:00:13.001Z, BatteryV: 9.78, Latitude: 76.834368, Longitude: -10.216832, Vul: 11.49
1704186	NERSC 2	Sep 6 2016 01:30:46.062 PM	Sep 6 2016 01:30:44.000 PM	Incoming	Timestamp: 2016-09-06T17:30:13.001Z, BatteryV: 9.81, Latitude: 76.838150, Longitude: -10.200160, Vul: 11.52
1704156	NERSC 2	Sep 6 2016 01:01:08.564 PM	Sep 6 2016 01:01:07.000 PM	Incoming	Timestamp: 2016-09-06T17:00:36.001Z, BatteryV: 9.84, Latitude: 76.841414, Longitude: -10.182822, Vul: 11.49
1704129	NERSC 2	Sep 6 2016 12:30:44.312 PM	Sep 6 2016 12:30:43.000 PM	Incoming	Timestamp: 2016-09-06T16:30:12.001Z, BatteryV: 9.81, Latitude: 76.844512, Longitude: -10.164179, Vul: 11.52
1704098	NERSC 2	Sep 6 2016 12:00:40.200 PM	Sep 6 2016 12:00:39.000 PM	Incoming	Timestamp: 2016-09-06T16:00:07.001Z, BatteryV: 9.78, Latitude: 76.847238, Longitude: -10.145946, Vul: 11.52
1704072	NERSC 2	Sep 6 2016 11:30:40.547 AM	Sep 6 2016 11:30:39.000 AM	Incoming	Timestamp: 2016-09-06T15:30:12.001Z, BatteryV: 9.84, Latitude: 76.849638, Longitude: -10.126867, Vul: 11.52
1704035	NERSC 2	Sep 6 2016 11:00:36.874 AM	Sep 6 2016 11:00:36.000 AM	Incoming	Timestamp: 2016-09-06T15:00:07.001Z, BatteryV: 9.78, Latitude: 76.852083, Longitude: -10.106611, Vul: 11.52
1704001	NERSC 2	Sep 6 2016 10:30:38.201 AM	Sep 6 2016 10:30:37.000 AM	Incoming	Timestamp: 2016-09-06T14:30:07.001Z, BatteryV: 9.78, Latitude: 76.853901, Longitude: -10.086272, Vul: 11.52
1703986	NERSC 2	Sep 6 2016 10:03:51.040 AM	Sep 6 2016 10:03:50.000 AM	Incoming	Timestamp: 2016-09-06T14:03:50.000Z, Message Check: true
1703951	NERSC 2	Sep 6 2016 09:31:09.165 AM	Sep 6 2016 09:31:07.000 AM	Incoming	Timestamp: 2016-09-06T13:30:36.001Z, BatteryV: 9.78, Latitude: 76.856704, Longitude: -10.044915, Vul: 11.55
1703935	NERSC 2	Sep 6 2016 09:01:04.165 AM	Sep 6 2016 09:01:03.000 AM	Incoming	Timestamp: 2016-09-06T13:00:36.001Z, BatteryV: 9.63, Latitude: 76.858374, Longitude: -10.024557, Vul: 11.55
1703914	NERSC 2	Sep 6 2016 08:31:45.939 AM	Sep 6 2016 08:31:40.000 AM	Incoming	Timestamp: 2016-09-06T12:30:36.001Z, BatteryV: 9.81, Latitude: 76.859776, Longitude: -10.004666, Vul: 11.52
1703847	NERSC 2	Sep 6 2016 08:00:33.974 AM	Sep 6 2016 08:00:33.000 AM	Incoming	Timestamp: 2016-09-06T12:00:07.001Z, BatteryV: 9.84, Latitude: 76.860595, Longitude: -9.984070, Vul: 11.55
1703830	NERSC 2	Sep 6 2016 07:30:38.902 AM	Sep 6 2016 07:30:38.000 AM	Incoming	Timestamp: 2016-09-06T11:30:06.001Z, BatteryV: 9.81, Latitude: 76.860902, Longitude: -9.961402, Vul: 11.55
1703813	NERSC 2	Sep 6 2016 07:00:32.610 AM	Sep 6 2016 07:00:31.000 AM	Incoming	Timestamp: 2016-09-06T11:00:05.001Z, BatteryV: 9.81, Latitude: 76.861171, Longitude: -9.937318, Vul: 11.58
1703794	NERSC 2	Sep 6 2016 06:31:08.911 AM	Sep 6 2016 06:31:07.000 AM	Incoming	Timestamp: 2016-09-06T10:30:36.001Z, BatteryV: 9.84, Latitude: 76.861958, Longitude: -9.913158, Vul: 11.55
1703774	NERSC 2	Sep 6 2016 06:00:38.604 AM	Sep 6 2016 06:00:37.000 AM	Incoming	Timestamp: 2016-09-06T10:00:07.001Z, BatteryV: 9.81, Latitude: 76.862957, Longitude: -9.887840, Vul: 11.55
1703759	NERSC 2	Sep 6 2016 05:30:46.035 AM	Sep 6 2016 05:30:44.000 AM	Incoming	Timestamp: 2016-09-06T09:30:13.001Z, BatteryV: 9.81, Latitude: 76.864128, Longitude: -9.864608, Vul: 11.55
1703732	NERSC 2	Sep 6 2016 05:00:35.316 AM	Sep 6 2016 05:00:34.000 AM	Incoming	Timestamp: 2016-09-06T09:00:12.001Z, BatteryV: 9.78, Latitude: 76.865792, Longitude: -9.843040, Vul: 11.55
1703707	NERSC 2	Sep 6 2016 04:31:09.751 AM	Sep 6 2016 04:31:08.000 AM	Incoming	Timestamp: 2016-09-06T08:30:35.001Z, BatteryV: 9.75, Latitude: 76.867322, Longitude: -9.821843, Vul: 11.55
1703676	NERSC 2	Sep 6 2016 04:03:43.773 AM	Sep 6 2016 04:03:41.000 AM	Incoming	Timestamp: 2016-09-06T08:01:23.001Z, BatteryV: 9.81, Latitude: 76.868282, Longitude: -9.804352, Vul: 11.55
1703621	NERSC 2	Sep 6 2016 03:30:44.033 AM	Sep 6 2016 03:30:42.000 AM	Incoming	Timestamp: 2016-09-06T07:30:12.001Z, BatteryV: 9.81, Latitude: 76.869171, Longitude: -9.787718, Vul: 11.58
1703596	NERSC 2	Sep 6 2016 03:00:48.636 AM	Sep 6 2016 03:00:46.000 AM	Incoming	Timestamp: 2016-09-06T07:00:13.001Z, BatteryV: 9.66, Latitude: 76.870234, Longitude: -9.771642, Vul: 11.55
1703582	NERSC 2	Sep 6 2016 02:31:32.397 AM	Sep 6 2016 02:31:31.000 AM	Incoming	Timestamp: 2016-09-06T06:30:12.001Z, BatteryV: 9.75, Latitude: 76.871021, Longitude: -9.754163, Vul: 11.58
1703581	NERSC 2	Sep 6 2016 02:31:01.275 AM	Sep 6 2016 02:30:59.000 AM	Incoming	Timestamp: 2016-09-06T06:30:12.001Z, BatteryV: 9.75, Latitude: 76.871021, Longitude: -9.754163, Vul: 11.58
1703554	NERSC 2	Sep 6 2016 02:00:44.874 AM	Sep 6 2016 02:00:44.000 AM	Incoming	Timestamp: 2016-09-06T06:00:12.001Z, BatteryV: 9.81, Latitude: 76.872358, Longitude: -9.736454, Vul: 11.55
1703536	NERSC 2	Sep 6 2016 01:31:04.353 AM	Sep 6 2016 01:31:03.000 AM	Incoming	Timestamp: 2016-09-06T05:30:36.001Z, BatteryV: 9.78, Latitude: 76.873766, Longitude: -9.720640, Vul: 11.55
1703510	NERSC 2	Sep 6 2016 01:00:41.293 AM	Sep 6 2016 01:00:39.000 AM	Incoming	Timestamp: 2016-09-06T05:00:13.001Z, BatteryV: 9.69, Latitude: 76.875110, Longitude: -9.707174, Vul: 11.58
1703482	NERSC 2	Sep 6 2016 12:30:44.611 AM	Sep 6 2016 12:30:43.000 AM	Incoming	Timestamp: 2016-09-06T04:30:13.001Z, BatteryV: 9.57, Latitude: 76.876173, Longitude: -9.696275, Vul: 11.55
1703465	NERSC 2	Sep 6 2016 12:02:40.204 AM	Sep 6 2016 12:02:38.000 AM	Incoming	Timestamp: 2016-09-06T04:00:06.001Z, BatteryV: 9.66, Latitude: 76.876973, Longitude: -9.689094, Vul: 11.61
1703444	NERSC 2	Sep 5 2016 11:32:20.306 PM	Sep 5 2016 11:32:19.000 PM	Incoming	Timestamp: 2016-09-06T03:30:35.001Z, BatteryV: 9.78, Latitude: 76.877286, Longitude: -9.683078, Vul: 11.58
1703414	NERSC 2	Sep 5 2016 11:00:53.508 PM	Sep 5 2016 11:00:52.000 PM	Incoming	Timestamp: 2016-09-06T03:00:06.001Z, BatteryV: 9.75, Latitude: 76.877536, Longitude: -9.676026, Vul: 11.58
1703377	NERSC 2	Sep 5 2016 10:31:12.485 PM	Sep 5 2016 10:31:11.000 PM	Incoming	Timestamp: 2016-09-06T02:30:16.001Z, BatteryV: 9.60, Latitude: 76.877741, Longitude: -9.669434, Vul: 11.58
1703336	NERSC 2	Sep 5 2016 10:01:35.240 PM	Sep 5 2016 10:01:34.000 PM	Incoming	Timestamp: 2016-09-06T02:01:01.001Z, BatteryV: 9.78, Latitude: 76.877677, Longitude: -9.660173, Vul: 11.55
1703315	NERSC 2	Sep 5 2016 09:33:34.940 PM	Sep 5 2016 09:33:33.000 PM	Incoming	Timestamp: 2016-09-06T01:33:33.000Z, Message Check: true
1703292	NERSC 2	Sep 5 2016 09:04:04.924 PM	Sep 5 2016 09:04:03.000 PM	Incoming	Timestamp: 2016-09-06T01:04:03.000Z, Message Check: true
1703275	NERSC 2	Sep 5 2016 08:33:51.987 PM	Sep 5 2016 08:33:51.000 PM	Incoming	Timestamp: 2016-09-06T00:33:51.000Z, Message Check: true
1703225	NERSC 2	Sep 5 2016 08:03:33.123 PM	Sep 5 2016 08:03:32.000 PM	Incoming	Timestamp: 2016-09-06T00:03:32.000Z, Message Check: true
1703150	NERSC 2	Sep 5 2016 07:38:33.071 PM	Sep 5 2016 07:38:31.000 PM	Incoming	Timestamp: 2016-09-05T23:30:16.001Z, BatteryV: 9.42, Latitude: 76.873914, Longitude: -9.608941, Vul: 11.55
1703145	NERSC 2	Sep 5 2016 07:32:38.009 PM	Sep 5 2016 07:32:21.000 PM	Incoming	Timestamp: 2016-09-05T23:32:21.000Z, Message Check: true
1703124	NERSC 2	Sep 5 2016 07:01:03.437 PM	Sep 5 2016 07:01:01.000 PM	Incoming	Timestamp: 2016-09-05T23:00:12.001Z, BatteryV: 9.60, Latitude: 76.872640, Longitude: -9.590586, Vul: 11.61
1703110	NERSC 2	Sep 5 2016 06:33:35.278 PM	Sep 5 2016 06:33:34.000 PM	Incoming	Timestamp: 2016-09-05T22:33:34.000Z, Message Check: true
1703086	NERSC 2	Sep 5 2016 06:01:46.595 PM	Sep 5 2016 06:01:45.000 PM	Incoming	Timestamp: 2016-09-05T22:00:35.001Z, BatteryV: 9.42, Latitude: 76.870310, Longitude: -9.540205, Vul: 11.58
1703067	NERSC 2	Sep 5 2016 05:33:01.586 PM	Sep 5 2016 05:32:59.000 PM	Incoming	Timestamp: 2016-09-05T21:32:30.001Z, BatteryV: 9.51, Latitude: 76.870227, Longitude: -9.515123, Vul: 11.58
1703053	NERSC 2	Sep 5 2016 05:05:38.423 PM	Sep 5 2016 05:05:36.000 PM	Incoming	Timestamp: 2016-09-05T21:05:36.000Z, Message Check: true
1703027	NERSC 2	Sep 5 2016 04:31:24.861 PM	Sep 5 2016 04:31:22.000 PM	Incoming	Timestamp: 2016-09-05T20:30:12.001Z, BatteryV: 9.84, Latitude: 76.871706, Longitude: -9.458816, Vul: 11.58
1703007	NERSC 2	Sep 5 2016 04:03:33.639 PM	Sep 5 2016 04:03:32.000 PM	Incoming	Timestamp: 2016-09-05T20:03:32.000Z, Message Check: true
1702985	NERSC 2	Sep 5 2016 03:35:37.997 PM	Sep 5 2016 03:35:36.000 PM	Incoming	Timestamp: 2016-09-05T19:35:36.000Z, Message Check: true
1702970	NERSC 2	Sep 5 2016 03:03:38.792 PM	Sep 5 2016 03:03:35.000 PM	Incoming	Timestamp: 2016-09-05T19:03:35.000Z, Message Check: true
1702957	NERSC 2	Sep 5 2016 02:33:56.127 PM	Sep 5 2016 02:33:55.000 PM	Incoming	Timestamp: 2016-09-05T18:33:55.000Z, Message Check: true
1702942	NERSC 2	Sep 5 2016 02:05:08.319 PM	Sep 5 2016 02:05:07.000 PM	Incoming	Timestamp: 2016-09-05T18:05:07.000Z, Message Check: true
1702909	NERSC 2	Sep 5 2016 01:33:35.984 PM	Sep 5 2016 01:33:34.000 PM	Incoming	Timestamp: 2016-09-05T17:33:34.000Z, Message Check: true
1702882	NERSC 2	Sep 5 2016 01:00:39.471 PM	Sep 5 2016 01:00:38.000 PM	Incoming	Timestamp: 2016-09-05T17:00:09.001Z, BatteryV: 9.87, Latitude: 76.889056, Longitude: -9.333152, Vul: 11.64
1702863	NERSC 2	Sep 5 2016 12:32:07.815 PM	Sep 5 2016 12:32:06.000 PM	Incoming	Timestamp: 2016-09-05T16:31:36.001Z, BatteryV: 9.84, Latitude: 76.890349, Longitude: -9.326202, Vul: 11.61
1702842	NERSC 2	Sep 5 2016 12:02:07.248 PM	Sep 5 2016 12:02:06.000 PM	Incoming	Timestamp: 2016-09-05T16:01:35.001Z, BatteryV: 9.84, Latitude: 76.891629, Longitude: -9.318138, Vul: 11.61
1702818	NERSC 2	Sep 5 2016 11:33:25.391 AM	Sep 5 2016 11:33:24.000 AM	Incoming	Timestamp: 2016-09-05T15:33:24.000Z, Message Check: true
1702798	NERSC 2	Sep 5 2016 11:01:12.648 AM	Sep 5 2016 11:01:11.000 AM	Incoming	Timestamp: 2016-09-05T15:00:23.001Z, BatteryV: 9.78, Latitude: 76.893850, Longitude: -9.303469, Vul: 11.61
1702782	NERSC 2	Sep 5 2016 10:33:49.315 AM	Sep 5 2016 10:33:48.000 AM	Incoming	Timestamp: 2016-09-05T14:33:48.000Z, Message Check: true
1702765	NERSC 2	Sep 5 2016 10:03:39.301 AM	Sep 5 2016 10:03:37.000 AM	Incoming	Timestamp: 2016-09-05T14:03:37.000Z, Message Check: true
1702743	NERSC 2	Sep 5 2016 09:33:40.122 AM	Sep 5 2016 09:33:38.000 AM	Incoming	Timestamp: 2016-09-05T13:33:38.000Z, Message Check: true
1702730	NERSC 2	Sep 5 2016 09:04:36.308 AM	Sep 5 2016 09:04:34.000 AM	Incoming	Timestamp: 2016-09-05T13:04:34.000Z, Message Check: true
1702712	NERSC 2	Sep 5 2016 08:38:03.256 AM	Sep 5 2016 08:38:01.000 AM	Incoming	Timestamp: 2016-09-05T12:38:01.000Z, Message Check: true
1702690	NERSC 2	Sep 5 2016 08:07:33.809 AM	Sep 5 2016 08:07:32.000 AM	Incoming	Timestamp: 2016-09-05T12:07:32.000Z, Message Check: true
1702630	NERSC 2	Sep 5 2016 07:39:59.194 AM	Sep 5 2016 07:39:58.000 AM	Incoming	Timestamp: 2016-09-05T11:39:58.000Z, Message Check: true
1702625	NERSC 2	Sep 5 2016 07:32:02.379 AM	Sep 5 2016 07:32:00.000 AM	Incoming	Timestamp: 2016-09-05T11:32:00.000Z, Message Check: true
1702595	NERSC 2	Sep 5 2016 06:34:18.515 AM	Sep 5 2016 06:34:17.000 AM	Incoming	Timestamp: 2016-09-05T10:34:17.000Z, Message Check: true
1702577	NERSC 2	Sep 5 2016 06:03:45.936 AM	Sep 5 2016 06:03:43.000 AM	Incoming	Timestamp: 2016-09-05T10:03:43.000Z, Message Check: true
1702556	NERSC 2	Sep 5 2016 05:34:09.391 AM	Sep 5 2016 05:34:08.000 AM	Incoming	Timestamp: 2016-09-05T09:34:08.000Z, Message Check: true
1702533	NERSC 2	Sep 5 2016 05:01:26.133 AM	Sep 5 2016 05:01:25.000 AM	Incoming	Timestamp: 2016-09-05T09:00:13.001Z, BatteryV: 10.02, Latitude: 76.875520, Longitude: -9.130675, Vul: 11.73
1702516	NERSC 2	Sep 5 2016 04:31:06.851 AM	Sep 5 2016 04:31:05.000 AM	Incoming	Timestamp: 2016-09-05T08:30:36.001Z, BatteryV: 9.99, Latitude: 76.876390, Longitude: -9.110208, Vul: 11.73
1702494	NERSC 2	Sep 5 2016 04:00:45.648 AM	Sep 5 2016 04:00:44.000 AM	Incoming	Timestamp: 2016-09-05T08:00:13.001Z, BatteryV: 9.99, Latitude: 76.876928, Longitude: -9.091002, Vul: 11.70
1702478	NERSC 2	Sep 5 2016 03:31:24.321 AM	Sep 5 2016 03:31:23.000 AM	Incoming	Timestamp: 2016-09-05T07:30:12.001Z, BatteryV: 9.99, Latitude: 76.877395, Longitude: -9.076243, Vul: 11.73
1702466	NERSC 2	Sep 5 2016 03:03:03.368 AM	Sep 5 2016 03:03:01.000 AM	Incoming	Timestamp: 2016-09-05T07:02:06.001Z, BatteryV: 10.08, Latitude: 76.878125, Longitude: -9.065926, Vul: 11.70
1702444	NERSC 2	Sep 5 2016 02:30:57.932 AM	Sep 5 2016 02:30:57.000 AM	Incoming	Timestamp: 2016-09-05T06:30:36.001Z, BatteryV: 9.99, Latitude: 76.878829, Longitude: -9.058150, Vul: 11.70
1702434	NERSC 2	Sep 5 2016 02:03:26.675 AM	Sep 5 2016 02:03:25.000 AM	Incoming	Timestamp: 2016-09-05T06:02:54.001Z, BatteryV: 10.02, Latitude: 76.878816, Longitude: -9.052493, Vul: 11.70
1702404	NERSC 2	Sep 5 2016 01:33:46.960 AM	Sep 5 2016 01:33:46.000 AM	Incoming	Timestamp: 2016-09-05T05:33:46.000Z, Message Check: true
1702384	NERSC 2	Sep 5 2016 01:00:42.415 AM	Sep 5 2016 01:00:41.000 AM	Incoming	Timestamp: 2016-09-05T05:00:09.001Z, BatteryV: 9.87, Latitude: 76.879418, Longitude: -9.046138, Vul: 11.70
1702370	NERSC 2	Sep 5 2016 12:38:14.842 AM	Sep 5 2016 12:38:13.000 AM	Incoming	Timestamp: 2016-09-05T04:38:13.000Z, Message Check: true
1702352	NERSC 2	Sep 5 2016 12:03:33.096 AM	Sep 5 2016 12:03:31.000 AM	Incoming	Timestamp: 2016-09-05T04:03:31.000Z, Message Check: true
1702329	NERSC 2	Sep 4 2016 11:31:40.712 PM	Sep 4 2016 11:31:39.000 PM	Incoming	Timestamp: 2016-09-05T03:31:06.001Z, BatteryV: 10.08, Latitude: 76.877491, Longitude: -9.040262, Vul: 11.76
1702306	NERSC 2	Sep 4 2016 11:00:41.291 PM	Sep 4 2016 11:00:40.000 PM	Incoming	Timestamp: 2016-09-05T03:00:12.001Z, BatteryV: 9.96, Latitude: 76.875674, Longitude: -9.035046, Vul: 11.73
1702288	NERSC 2	Sep 4 2016 10:33:51.028 PM	Sep 4 2016 10:33:49.000 PM	Incoming	Timestamp: 2016-09-05T02:30:06.001Z, BatteryV: 10.05, Latitude: 76.873997, Longitude: -9.031347, Vul: 11.73
1702264	NERSC 2	Sep 4 2016 10:01:05.959 PM	Sep 4 2016 10:01:04.000 PM	Incoming	Timestamp: 2016-09-05T02:00:36.001Z, BatteryV: 9.96, Latitude: 76.872371, Longitude: -9.028288, Vul: 11.73
1702246	NERSC 2	Sep 4 2016 09:30:48.225 PM	Sep 4 2016 09:30:46.000 PM	Incoming	Timestamp: 2016-09-05T01:30:11.001Z, BatteryV: 10.05, Latitude: 76.870016, Longitude: -9.021261, Vul: 11.73
1702233	NERSC 2	Sep 4 2016 09:00:44.798 PM	Sep 4 2016 09:00:44.000 PM	Incoming	Timestamp: 2016-09-05T01:00:13.001Z, BatteryV: 10.02, Latitude: 76.868115, Longitude: -9.011635, Vul: 11.76
1702212	NERSC 2	Sep 4 2016 08:31:57.224 PM	Sep 4 2016 08:31:56.000 PM	Incoming	Timestamp: 2016-09-05T00:30:36.001Z, BatteryV: 10.02, Latitude: 76.866202, Longitude: -9.001274, Vul: 11.73
1702175	NERSC 2	Sep 4 2016 08:04:53.854 PM	Sep 4 2016 08:04:52.000 PM	Incoming	Timestamp: 2016-09-05T00:00:12.001Z, BatteryV: 10.08, Latitude: 76.864230, Longitude: -8.987328, Vul: 11.70
1702086	NERSC 2	Sep 4 2016 07:30:44.514 PM	Sep 4 2016 07:30:43.000 PM	Incoming	Timestamp: 2016-09-04T23:30:12.001Z, BatteryV: 10.02, Latitude: 76.862278, Longitude: -8.972454, Vul: 11.76
1702069	NERSC 2	Sep 4 2016 07:01:01.106 PM	Sep 4 2016 07:00:59.000 PM	Incoming	Timestamp: 2016-09-04T23:00:12.001Z, BatteryV: 10.02, Latitude: 76.860826, Longitude: -8.957542, Vul: 11.76
1702046	NERSC 2	Sep 4 2016 06:31:08.184 PM	Sep 4 2016 06:31:06.000 PM	Incoming	Timestamp: 2016-09-04T22:30:36.001Z, BatteryV: 10.05, Latitude: 76.859469, Longitude: -8.941376, Vul: 11.73
1702024	NERSC 2	Sep 4 2016 06:00:44.454 PM	Sep 4 2016 06:00:43.000 PM	Incoming	Timestamp: 2016-09-04T22:00:18.001Z, BatteryV: 10.02, Latitude: 76.857965, Longitude: -8.924179, Vul: 11.73
1702008	NERSC 2	Sep 4 2016 05:35:14.103 PM	Sep 4 2016 05:35:13.000 PM	Incoming	Timestamp: 2016-09-04T21:30:12.001Z, BatteryV: 10.11, Latitude: 76.856851, Longitude: -8.908141, Vul: 11.73
1701979	NERSC 2	Sep 4 2016 05:00:42.683 PM	Sep 4 2016 05:00:41.000 PM	Incoming	Timestamp: 2016-09-04T21:00:12.001Z, BatteryV: 10.05, Latitude: 76.856032, Longitude: -8.890778, Vul: 11.76
1701961	NERSC 2	Sep 4 2016 04:30:40.235 PM	Sep 4 2016 04:30:39.000 PM	Incoming	Timestamp: 2016-09-04T20:30:07.001Z, BatteryV: 10.11, Latitude: 76.855674, Longitude: -8.874458, Vul: 11.76
1701941	NERSC 2	Sep 4 2016 04:01:07.290 PM	Sep 4 2016 04:01:05.000 PM	Incoming	Timestamp: 2016-09-04T20:00:36.001Z, BatteryV: 10.08, Latitude: 76.855827, Longitude: -8.858061, Vul: 11.76
1701922	NERSC 2	Sep 4 2016 03:30:35.621 PM	Sep 4 2016 03:30:34.000 PM	Incoming	Timestamp: 2016-09-04T19:30:12.001Z, BatteryV: 10.05, Latitude: 76.856416, Longitude: -8.843558, Vul: 11.76
1701906	NERSC 2	Sep 4 2016 03:00:45.039 PM	Sep 4 2016 03:00:44.000 PM	Incoming	Timestamp: 2016-09-04T19:00:15.001Z, BatteryV: 10.08, Latitude: 76.856947, Longitude: -8.832224, Vul: 11.76
1701882	NERSC 2	Sep 4 2016 02:30:36.204 PM	Sep 4 2016 02:30:35.000 PM	Incoming	Timestamp: 2016-09-04T18:30:06.001Z, BatteryV: 10.02, Latitude: 76.857382, Longitude: -8.821869, Vul: 11.76
1701850	NERSC 2	Sep 4 2016 02:01:06.699 PM	Sep 4 2016 02:01:05.000 PM	Incoming	Timestamp: 2016-09-04T18:00:36.001Z, BatteryV: 10.05, Latitude: 76.857824, Longitude: -8.810285, Vul: 11.76
1701820	NERSC 2	Sep 4 2016 01:30:37.398 PM	Sep 4 2016 01:30:36.000 PM	Incoming	Timestamp: 2016-09-04T17:30:09.001Z, BatteryV: 9.99, Latitude: 76.858336, Longitude: -8.798842, Vul: 11.76
1701797	NERSC 2	Sep 4 2016 01:01:21.321 PM	Sep 4 2016 01:01:20.000 PM	Incoming	Timestamp: 2016-09-04T17:00:07.001Z, BatteryV: 10.08, Latitude: 76.859072, Longitude: -8.789146, Vul: 11.76
1701773	NERSC 2	Sep 4 2016 12:31:06.470 PM	Sep 4 2016 12:31:05.000 PM	Incoming	Timestamp: 2016-09-04T16:30:35.001Z, BatteryV: 10.05, Latitude: 76.859629, Longitude: -8.779981, Vul: 11.76
1701748	NERSC 2	Sep 4 2016 12:00:38.093 PM	Sep 4 2016 12:00:37.000 PM	Incoming	Timestamp: 2016-09-04T16:00:06.001Z, BatteryV: 10.02, Latitude: 76.859840, Longitude: -8.771546, Vul: 11.73
1701722	NERSC 2	Sep 4 2016 11:30:39.375 AM	Sep 4 2016 11:30:38.000 AM	Incoming	Timestamp: 2016-09-04T15:30:06.001Z, BatteryV: 10.05, Latitude: 76.860346, Longitude: -8.762637, Vul: 11.73
1701698	NERSC 2	Sep 4 2016 11:00:43.178 AM	Sep 4 2016 11:00:42.000 AM	Incoming	Timestamp: 2016-09-04T15:00:13.001Z, BatteryV: 9.99, Latitude: 76.860915, Longitude: -8.754304, Vul: 11.73
1701681	NERSC 2	Sep 4 2016 10:34:57.505 AM	Sep 4 2016 10:34:56.000 AM	Incoming	Timestamp: 2016-09-04T14:30:36.001Z, BatteryV: 9.96, Latitude: 76.861274, Longitude: -8.746682, Vul: 11.70
1701656	NERSC 2	Sep 4 2016 10:00:45.081 AM	Sep 4 2016 10:00:44.000 AM	Incoming	Timestamp: 2016-09-04T14:00:12.001Z, BatteryV: 10.02, Latitude: 76.861901, Longitude: -8.739117, Vul: 11.73
1701644	NERSC 2	Sep 4 2016 09:34:59.837 AM	Sep 4 2016 09:34:58.000 AM	Incoming	Timestamp: 2016-09-04T13:30:12.001Z, BatteryV: 9.96, Latitude: 76.862464, Longitude: -8.729325, Vul: 11.73
1701623	NERSC 2	Sep 4 2016 09:01:08.933 AM	Sep 4 2016 09:01:08.000 AM	Incoming	Timestamp: 2016-09-04T13:00:36.001Z, BatteryV: 9.99, Latitude: 76.862829, Longitude: -8.718803, Vul: 11.73
1701609	NERSC 2	Sep 4 2016 08:35:48.256 AM	Sep 4 2016 08:35:47.000 AM	Incoming	Timestamp: 2016-09-04T12:30:13.001Z, BatteryV: 10.14, Latitude: 76.863309, Longitude: -8.708486, Vul: 11.73
1701543	NERSC 2	Sep 4 2016 08:00:45.516 AM	Sep 4 2016 08:00:44.000 AM	Incoming	Timestamp: 2016-09-04T12:00:13.001Z, BatteryV: 10.08, Latitude: 76.864058, Longitude: -8.697286, Vul: 11.76
1701522	NERSC 2	Sep 4 2016 07:31:08.229 AM	Sep 4 2016 07:31:06.000 AM	Incoming	Timestamp: 2016-09-04T11:30:36.001Z, BatteryV: 10.08, Latitude: 76.865338, Longitude: -8.684749, Vul: 11.76
1701507	NERSC 2	Sep 4 2016 07:00:45.667 AM	Sep 4 2016 07:00:44.000 AM	Incoming	Timestamp: 2016-09-04T11:00:12.001Z, BatteryV: 10.02, Latitude: 76.866982, Longitude: -8.670016, Vul: 11.76
1701494	NERSC 2	Sep 4 2016 06:30:41.709 AM	Sep 4 2016 06:30:40.000 AM	Incoming	Timestamp: 2016-09-04T10:30:12.001Z, BatteryV: 10.02, Latitude: 76.868397, Longitude: -8.658694, Vul: 11.76
1701476	NERSC 2	Sep 4 2016 06:01:39.163 AM	Sep 4 2016 06:01:37.000 AM	Incoming	Timestamp: 2016-09-04T10:00:11.001Z, BatteryV: 10.08, Latitude: 76.869818, Longitude: -8.648032, Vul: 11.76
1701457	NERSC 2	Sep 4 2016 05:31:05.052 AM	Sep 4 2016 05:31:04.000 AM	Incoming	Timestamp: 2016-09-04T09:30:36.001Z, BatteryV: 10.02, Latitude: 76.870842, Longitude: -8.635565, Vul: 11.76
1701435	NERSC 2	Sep 4 2016 05:02:08.751 AM	Sep 4 2016 05:02:07.000 AM	Incoming	Timestamp: 2016-09-04T09:00:08.001Z, BatteryV: 10.08, Latitude: 76.872749, Longitude: -8.621414, Vul: 11.76
1701412	NERSC 2	Sep 4 2016 04:30:38.365 AM	Sep 4 2016 04:30:37.000 AM	Incoming	Timestamp: 2016-09-04T08:30:06.001Z, BatteryV: 9.99, Latitude: 76.875085, Longitude: -8.607213, Vul: 11.73
1701394	NERSC 2	Sep 4 2016 04:02:44.571 AM	Sep 4 2016 04:02:43.000 AM	Incoming	Timestamp: 2016-09-04T08:00:06.001Z, BatteryV: 10.05, Latitude: 76.877453, Longitude: -8.592115, Vul: 11.76
1701371	NERSC 2	Sep 4 2016 03:31:06.841 AM	Sep 4 2016 03:31:05.000 AM	Incoming	Timestamp: 2016-09-04T07:30:36.001Z, BatteryV: 10.02, Latitude: 76.879648, Longitude: -8.576736, Vul: 11.76
1701358	NERSC 2	Sep 4 2016 03:04:19.524 AM	Sep 4 2016 03:04:18.000 AM	Incoming	Timestamp: 2016-09-04T07:00:13.001Z, BatteryV: 10.08, Latitude: 76.883014, Longitude: -8.565133, Vul: 11.73
1701339	NERSC 2	Sep 4 2016 02:31:06.956 AM	Sep 4 2016 02:31:05.000 AM	Incoming	Timestamp: 2016-09-04T06:30:35.001Z, BatteryV: 10.02, Latitude: 76.886726, Longitude: -8.557440, Vul: 11.76
1701320	NERSC 2	Sep 4 2016 02:04:25.663 AM	Sep 4 2016 02:04:24.000 AM	Incoming	Timestamp: 2016-09-04T06:00:06.001Z, BatteryV: 10.05, Latitude: 76.890099, Longitude: -8.550720, Vul: 11.73
1701310	NERSC 2	Sep 4 2016 02:00:53.409 AM	Sep 4 2016 02:00:41.000 AM	Incoming	Timestamp: 2016-09-04T06:00:41.000Z, Message Check: true
1701291	NERSC 2	Sep 4 2016 01:31:05.345 AM	Sep 4 2016 01:31:04.000 AM	Incoming	Timestamp: 2016-09-04T05:30:36.001Z, BatteryV: 10.02, Latitude: 76.893574, Longitude: -8.543373, Vul: 11.76
1701274	NERSC 2	Sep 4 2016 01:01:22.192 AM	Sep 4 2016 01:01:21.000 AM	Incoming	Timestamp: 2016-09-04T05:00:13.001Z, BatteryV: 10.08, Latitude: 76.896794, Longitude: -8.538067, Vul: 11.79
1701254	NERSC 2	Sep 4 2016 12:30:44.134 AM	Sep 4 2016 12:30:43.000 AM	Incoming	Timestamp: 2016-09-04T04:30:13.001Z, BatteryV: 10.05, Latitude: 76.899558, Longitude: -8.534534, Vul: 11.79
1701233	NERSC 2	Sep 4 2016 12:00:45.769 AM	Sep 4 2016 12:00:44.000 AM	Incoming	Timestamp: 2016-09-04T04:00:12.001Z, BatteryV: 10.05, Latitude: 76.902458, Longitude: -8.530944, Vul: 11.76
1701214	NERSC 2	Sep 3 2016 11:31:06.793 PM	Sep 3 2016 11:31:05.000 PM	Incoming	Timestamp: 2016-09-04T03:30:37.001Z, BatteryV: 10.05, Latitude: 76.905037, Longitude: -8.528064, Vul: 11.76
1701188	NERSC 2	Sep 3 2016 11:00:45.363 PM	Sep 3 2016 11:00:44.000 PM	Incoming	Timestamp: 2016-09-04T03:00:12.001Z, BatteryV: 9.99, Latitude: 76.908134, Longitude: -8.524851, Vul: 11.76
1701170	NERSC 2	Sep 3 2016 10:30:50.081 PM	Sep 3 2016 10:30:48.000 PM	Incoming	Timestamp: 2016-09-04T02:30:13.001Z, BatteryV: 10.02, Latitude: 76.911168, Longitude: -8.523834, Vul: 11.73
1701153	NERSC 2	Sep 3 2016 10:08:29.551 PM	Sep 3 2016 10:08:28.000 PM	Incoming	Timestamp: 2016-09-04T02:00:13.001Z, BatteryV: 10.08, Latitude: 76.913414, Longitude: -8.524563, Vul: 11.73
1701117	NERSC 2	Sep 3 2016 09:31:16.343 PM	Sep 3 2016 09:31:15.000 PM	Incoming	Timestamp: 2016-09-04T01:30:36.001Z, BatteryV: 10.08, Latitude: 76.915430, Longitude: -8.525600, Vul: 11.76
1701076	NERSC 2	Sep 3 2016 09:00:46.506 PM	Sep 3 2016 09:00:45.000 PM	Incoming	Timestamp: 2016-09-04T01:00:12.001Z, BatteryV: 9.99, Latitude: 76.917069, Longitude: -8.525472, Vul: 11.76
1701044	NERSC 2	Sep 3 2016 08:31:56.236 PM	Sep 3 2016 08:31:54.000 PM	Incoming	Timestamp: 2016-09-04T00:30:36.001Z, BatteryV: 10.11, Latitude: 76.918182, Longitude: -8.522970, Vul: 11.76
1700910	NERSC 2	Sep 3 2016 08:00:38.789 PM	Sep 3 2016 08:00:37.000 PM	Incoming	Timestamp: 2016-09-04T00:00:09.001Z, BatteryV: 10.02, Latitude: 76.919917, Longitude: -8.517216, Vul: 11.76
1700849	NERSC 2	Sep 3 2016 07:30:38.957 PM	Sep 3 2016 07:30:37.000 PM	Incoming	Timestamp: 2016-09-03T23:30:07.001Z, BatteryV: 10.05, Latitude: 76.921837, Longitude: -8.509510, Vul: 11.76
1700822	NERSC 2	Sep 3 2016 07:00:40.897 PM	Sep 3 2016 07:00:39.000 PM	Incoming	Timestamp: 2016-09-03T23:00:09.001Z, BatteryV: 9.99, Latitude: 76.923514, Longitude: -8.499174, Vul: 11.76
1700806	NERSC 2	Sep 3 2016 06:36:28.334 PM	Sep 3 2016 06:36:26.000 PM	Incoming	Timestamp: 2016-09-03T22:30:36.001Z, BatteryV: 10.08, Latitude: 76.924947, Longitude: -8.486323, Vul: 11.73
1700783	NERSC 2	Sep 3 2016 06:00:38.544 PM	Sep 3 2016 06:00:37.000 PM	Incoming	Timestamp: 2016-09-03T22:00:07.001Z, BatteryV: 10.05, Latitude: 76.926790, Longitude: -8.470374, Vul: 11.76
1700757	NERSC 2	Sep 3 2016 05:31:08.702 PM	Sep 3 2016 05:31:07.000 PM	Incoming	Timestamp: 2016-09-03T21:30:36.001Z, BatteryV: 9.96, Latitude: 76.929472, Longitude: -8.452749, Vul: 11.76
1700736	NERSC 2	Sep 3 2016 05:00:34.281 PM	Sep 3 2016 05:00:32.000 PM	Incoming	Timestamp: 2016-09-03T21:00:07.001Z, BatteryV: 9.99, Latitude: 76.932749, Longitude: -8.434016, Vul: 11.73
1700719	NERSC 2	Sep 3 2016 04:30:38.534 PM	Sep 3 2016 04:30:37.000 PM	Incoming	Timestamp: 2016-09-03T20:30:05.001Z, BatteryV: 9.99, Latitude: 76.936096, Longitude: -8.416243, Vul: 11.73
1700707	NERSC 2	Sep 3 2016 04:03:59.401 PM	Sep 3 2016 04:03:58.000 PM	Incoming	Timestamp: 2016-09-03T20:03:58.000Z, Message Check: true
1700682	NERSC 2	Sep 3 2016 03:34:07.939 PM	Sep 3 2016 03:34:05.000 PM	Incoming	Timestamp: 2016-09-03T19:34:05.000Z, Message Check: true
1700655	NERSC 2	Sep 3 2016 03:08:26.483 PM	Sep 3 2016 03:08:23.000 PM	Incoming	Timestamp: 2016-09-03T19:08:23.000Z, Message Check: true
1700636	NERSC 2	Sep 3 2016 02:38:11.645 PM	Sep 3 2016 02:38:09.000 PM	Incoming	Timestamp: 2016-09-03T18:38:09.000Z, Message Check: true
1700617	NERSC 2	Sep 3 2016 02:03:57.795 PM	Sep 3 2016 02:03:55.000 PM	Incoming	Timestamp: 2016-09-03T18:03:55.000Z, Message Check: true
1700587	NERSC 2	Sep 3 2016 01:33:49.672 PM	Sep 3 2016 01:33:47.000 PM	Incoming	Timestamp: 2016-09-03T17:33:47.000Z, Message Check: true
1700569	NERSC 2	Sep 3 2016 01:04:01.558 PM	Sep 3 2016 01:04:00.000 PM	Incoming	Timestamp: 2016-09-03T17:04:00.000Z, Message Check: true
1700554	NERSC 2	Sep 3 2016 12:38:10.519 PM	Sep 3 2016 12:38:08.000 PM	Incoming	Timestamp: 2016-09-03T16:38:08.000Z, Message Check: true
1700529	NERSC 2	Sep 3 2016 12:04:07.416 PM	Sep 3 2016 12:04:05.000 PM	Incoming	Timestamp: 2016-09-03T16:04:05.000Z, Message Check: true
1700501	NERSC 2	Sep 3 2016 11:33:48.105 AM	Sep 3 2016 11:33:46.000 AM	Incoming	Timestamp: 2016-09-03T15:33:46.000Z, Message Check: true
1700481	NERSC 2	Sep 3 2016 11:04:15.315 AM	Sep 3 2016 11:04:11.000 AM	Incoming	Timestamp: 2016-09-03T15:04:11.000Z, Message Check: true
1700456	NERSC 2	Sep 3 2016 10:33:49.603 AM	Sep 3 2016 10:33:45.000 AM	Incoming	Timestamp: 2016-09-03T14:33:45.000Z, Message Check: true
1700434	NERSC 2	Sep 3 2016 10:03:38.433 AM	Sep 3 2016 10:03:37.000 AM	Incoming	Timestamp: 2016-09-03T14:03:37.000Z, Message Check: true
1700411	NERSC 2	Sep 3 2016 09:33:42.578 AM	Sep 3 2016 09:33:41.000 AM	Incoming	Timestamp: 2016-09-03T13:33:41.000Z, Message Check: true
1700397	NERSC 2	Sep 3 2016 09:04:54.080 AM	Sep 3 2016 09:04:53.000 AM	Incoming	Timestamp: 2016-09-03T13:04:53.000Z, Message Check: true
1700377	NERSC 2	Sep 3 2016 08:33:52.595 AM	Sep 3 2016 08:33:51.000 AM	Incoming	Timestamp: 2016-09-03T12:33:51.000Z, Message Check: true
1700347	NERSC 2	Sep 3 2016 08:03:54.409 AM	Sep 3 2016 08:03:53.000 AM	Incoming	Timestamp: 2016-09-03T12:03:53.000Z, Message Check: true
1700287	NERSC 3	Sep 3 2016 07:38:25.630 AM	Sep 3 2016 07:38:24.000 AM	Incoming	Timestamp: 2016-09-03T11:38:24.000Z, Message Check: true
1700283	NERSC 2	Sep 3 2016 07:33:39.477 AM	Sep 3 2016 07:33:37.000 AM	Incoming	Timestamp: 2016-09-03T11:33:37.000Z, Message Check: true
1700265	NERSC 2	Sep 3 2016 07:00:43.758 AM	Sep 3 2016 07:00:42.000 AM	Incoming	Timestamp: 2016-09-03T11:00:13.001Z, BatteryV: 10.11, Latitude: 77.009472, Longitude: -8.275360, Vul: 11.85
1700252	NERSC 2	Sep 3 2016 06:33:25.593 AM	Sep 3 2016 06:33:24.000 AM	Incoming	Timestamp: 2016-09-03T10:32:00.001Z, BatteryV: 10.17, Latitude: 77.013325, Longitude: -8.269536, Vul: 11.85
1700236	NERSC 2	Sep 3 2016 06:02:23.842 AM	Sep 3 2016 06:02:23.000 AM	Incoming	Timestamp: 2016-09-03T10:01:53.001Z, BatteryV: 10.08, Latitude: 77.017088, Longitude: -8.262426, Vul: 11.82
1700214	NERSC 2	Sep 3 2016 05:30:46.877 AM	Sep 3 2016 05:30:45.000 AM	Incoming	Timestamp: 2016-09-03T09:30:12.001Z, BatteryV: 10.05, Latitude: 77.021030, Longitude: -8.252198, Vul: 11.88
1700188	NERSC 2	Sep 3 2016 05:00:45.088 AM	Sep 3 2016 05:00:43.000 AM	Incoming	Timestamp: 2016-09-03T09:00:13.001Z, BatteryV: 10.17, Latitude: 77.024922, Longitude: -8.242170, Vul: 11.85
1700170	NERSC 2	Sep 3 2016 04:31:32.005 AM	Sep 3 2016 04:31:30.000 AM	Incoming	Timestamp: 2016-09-03T08:31:00.001Z, BatteryV: 10.08, Latitude: 77.028762, Longitude: -8.234419, Vul: 11.85
1700150	NERSC 2	Sep 3 2016 04:03:33.833 AM	Sep 3 2016 04:03:32.000 AM	Incoming	Timestamp: 2016-09-03T08:03:32.000Z, Message Check: true
1700123	NERSC 2	Sep 3 2016 03:30:39.847 AM	Sep 3 2016 03:30:38.000 AM	Incoming	Timestamp: 2016-09-03T07:30:07.001Z, BatteryV: 9.96, Latitude: 77.035149, Longitude: -8.224365, Vul: 11.85
1700112	NERSC 2	Sep 3 2016 03:03:07.789 AM	Sep 3 2016 03:03:06.000 AM	Incoming	Timestamp: 2016-09-03T07:02:35.001Z, BatteryV: 10.02, Latitude: 77.038336, Longitude: -8.220621, Vul: 11.82
1700094	NERSC 2	Sep 3 2016 02:33:36.118 AM	Sep 3 2016 02:33:34.000 AM	Incoming	Timestamp: 2016-09-03T06:33:34.000Z, Message Check: true
1700063	NERSC 2	Sep 3 2016 02:00:36.036 AM	Sep 3 2016 02:00:35.000 AM	Incoming	Timestamp: 2016-09-03T06:00:06.001Z, BatteryV: 9.93, Latitude: 77.046554, Longitude: -8.209165, Vul: 11.85
1700049	NERSC 2	Sep 3 2016 01:33:42.383 AM	Sep 3 2016 01:33:40.000 AM	Incoming	Timestamp: 2016-09-03T05:33:40.000Z, Message Check: true
1700028	NERSC 2	Sep 3 2016 01:00:38.385 AM	Sep 3 2016 01:00:37.000 AM	Incoming	Timestamp: 2016-09-03T05:00:06.001Z, BatteryV: 10.20, Latitude: 77.055680, Longitude: -8.200557, Vul: 11.85
1700010	NERSC 2	Sep 3 2016 12:32:51.480 AM	Sep 3 2016 12:32:50.000 AM	Incoming	Timestamp: 2016-09-03T04:32:24.001Z, BatteryV: 10.17, Latitude: 77.060352, Longitude: -8.197574, Vul: 11.82
1699978	NERSC 2	Sep 3 2016 12:00:37.981 AM	Sep 3 2016 12:00:37.000 AM	Incoming	Timestamp: 2016-09-03T04:00:07.001Z, BatteryV: 9.96, Latitude: 77.065926, Longitude: -8.196486, Vul: 11.85
1699963	NERSC 2	Sep 2 2016 11:31:16.452 PM	Sep 2 2016 11:31:14.000 PM	Incoming	Timestamp: 2016-09-03T03:30:36.001Z, BatteryV: 10.20, Latitude: 77.070867, Longitude: -8.197530, Vul: 11.85
1699938	NERSC 2	Sep 2 2016 11:00:44.445 PM	Sep 2 2016 11:00:43.000 PM	Incoming	Timestamp: 2016-09-03T03:00:12.001Z, BatteryV: 10.08, Latitude: 77.076032, Longitude: -8.202150, Vul: 11.85
1699921	NERSC 2	Sep 2 2016 10:31:31.712 PM	Sep 2 2016 10:31:28.000 PM	Incoming	Timestamp: 2016-09-03T02:30:12.001Z, BatteryV: 10.20, Latitude: 77.080883, Longitude: -8.208314, Vul: 11.85
1699903	NERSC 2	Sep 2 2016 10:04:25.070 PM	Sep 2 2016 10:04:24.000 PM	Incoming	Timestamp: 2016-09-03T02:00:36.001Z, BatteryV: 10.20, Latitude: 77.085702, Longitude: -8.217414, Vul: 11.82
1699875	NERSC 2	Sep 2 2016 09:30:53.337 PM	Sep 2 2016 09:30:52.000 PM	Incoming	Timestamp: 2016-09-03T01:30:13.001Z, BatteryV: 10.23, Latitude: 77.089824, Longitude: -8.227443, Vul: 11.85
1699858	NERSC 2	Sep 2 2016 09:00:45.434 PM	Sep 2 2016 09:00:44.000 PM	Incoming	Timestamp: 2016-09-03T01:00:13.001Z, BatteryV: 10.17, Latitude: 77.093805, Longitude: -8.237197, Vul: 11.85
1699838	NERSC 2	Sep 2 2016 08:31:01.705 PM	Sep 2 2016 08:31:00.000 PM	Incoming	Timestamp: 2016-09-03T00:30:12.001Z, BatteryV: 10.20, Latitude: 77.097107, Longitude: -8.244890, Vul: 11.88
1699735	NERSC 2	Sep 2 2016 08:00:45.711 PM	Sep 2 2016 08:00:44.000 PM	Incoming	Timestamp: 2016-09-03T00:00:12.001Z, BatteryV: 10.20, Latitude: 77.100416, Longitude: -8.252986, Vul: 11.85
1699717	NERSC 2	Sep 2 2016 07:34:22.694 PM	Sep 2 2016 07:34:21.000 PM	Incoming	Timestamp: 2016-09-02T23:30:36.001Z, BatteryV: 10.08, Latitude: 77.103450, Longitude: -8.260525, Vul: 11.82
1699693	NERSC 2	Sep 2 2016 07:00:32.498 PM	Sep 2 2016 07:00:31.000 PM	Incoming	Timestamp: 2016-09-02T23:00:07.001Z, BatteryV: 10.20, Latitude: 77.105818, Longitude: -8.265568, Vul: 11.85
1699669	NERSC 2	Sep 2 2016 06:30:37.974 PM	Sep 2 2016 06:30:37.000 PM	Incoming	Timestamp: 2016-09-02T22:30:07.001Z, BatteryV: 10.26, Latitude: 77.108032, Longitude: -8.268941, Vul: 11.85
1699647	NERSC 2	Sep 2 2016 06:01:09.819 PM	Sep 2 2016 06:01:08.000 PM	Incoming	Timestamp: 2016-09-02T22:00:36.001Z, BatteryV: 10.20, Latitude: 77.110067, Longitude: -8.271379, Vul: 11.85
1699609	NERSC 2	Sep 2 2016 05:30:36.234 PM	Sep 2 2016 05:30:34.000 PM	Incoming	Timestamp: 2016-09-02T21:30:06.001Z, BatteryV: 10.23, Latitude: 77.111853, Longitude: -8.272269, Vul: 11.85
1699576	NERSC 2	Sep 2 2016 05:00:32.040 PM	Sep 2 2016 05:00:30.000 PM	Incoming	Timestamp: 2016-09-02T21:00:06.001Z, BatteryV: 10.20, Latitude: 77.113510, Longitude: -8.270144, Vul: 11.85
1699558	NERSC 2	Sep 2 2016 04:31:03.903 PM	Sep 2 2016 04:31:03.000 PM	Incoming	Timestamp: 2016-09-02T20:30:36.001Z, BatteryV: 10.17, Latitude: 77.115053, Longitude: -8.266131, Vul: 11.85
1699522	NERSC 2	Sep 2 2016 04:00:38.370 PM	Sep 2 2016 04:00:37.000 PM	Incoming	Timestamp: 2016-09-02T20:00:06.001Z, BatteryV: 10.17, Latitude: 77.116730, Longitude: -8.261427, Vul: 11.85
1699507	NERSC 2	Sep 2 2016 03:33:34.850 PM	Sep 2 2016 03:33:34.000 PM	Incoming	Timestamp: 2016-09-02T19:33:34.000Z, Message Check: true
1699471	NERSC 2	Sep 2 2016 03:00:39.170 PM	Sep 2 2016 03:00:38.000 PM	Incoming	Timestamp: 2016-09-02T19:00:06.001Z, BatteryV: 10.14, Latitude: 77.120634, Longitude: -8.247443, Vul: 11.85
1699448	NERSC 2	Sep 2 2016 02:33:57.882 PM	Sep 2 2016 02:33:56.000 PM	Incoming	Timestamp: 2016-09-02T18:32:29.001Z, BatteryV: 10.20, Latitude: 77.123021, Longitude: -8.239795, Vul: 11.82
1699392	NERSC 2	Sep 2 2016 02:00:40.680 PM	Sep 2 2016 02:00:39.000 PM	Incoming	Timestamp: 2016-09-02T18:00:07.001Z, BatteryV: 10.02, Latitude: 77.126304, Longitude: -8.229805, Vul: 11.85
1699358	NERSC 2	Sep 2 2016 01:31:01.111 PM	Sep 2 2016 01:30:59.000 PM	Incoming	Timestamp: 2016-09-02T17:30:18.001Z, BatteryV: 9.99, Latitude: 77.129696, Longitude: -8.221971, Vul: 11.82
1699324	NERSC 2	Sep 2 2016 01:00:36.150 PM	Sep 2 2016 01:00:35.000 PM	Incoming	Timestamp: 2016-09-02T17:00:04.001Z, BatteryV: 10.14, Latitude: 77.133587, Longitude: -8.211462, Vul: 11.82
1699298	NERSC 2	Sep 2 2016 12:33:31.665 PM	Sep 2 2016 12:33:30.000 PM	Incoming	Timestamp: 2016-09-02T16:24:33.001Z, BatteryV: 10.11, Latitude: 77.138656, Longitude: -8.199674, Vul: 11.82
1699262	NERSC 2	Sep 2 2016 12:03:32.190 PM	Sep 2 2016 12:03:31.000 PM	Incoming	Timestamp: 2016-09-02T16:03:31.000Z, Message Check: true
1699222	NERSC 2	Sep 2 2016 11:33:23.200 AM	Sep 2 2016 11:33:21.000 AM	Incoming	Timestamp: 2016-09-02T15:33:21.000Z, Message Check: true
1699191	NERSC 2	Sep 2 2016 11:03:37.793 AM	Sep 2 2016 11:03:36.000 AM	Incoming	Timestamp: 2016-09-02T15:03:36.000Z, Message Check: true
1699137	NERSC 2	Sep 2 2016 10:33:40.826 AM	Sep 2 2016 10:33:39.000 AM	Incoming	Timestamp: 2016-09-02T14:33:39.000Z, Message Check: true
1699105	NERSC 2	Sep 2 2016 10:03:34.519 AM	Sep 2 2016 10:03:32.000 AM	Incoming	Timestamp: 2016-09-02T14:03:32.000Z, Message Check: true
1699075	NERSC 2	Sep 2 2016 09:34:29.095 AM	Sep 2 2016 09:34:28.000 AM	Incoming	Timestamp: 2016-09-02T13:30:06.001Z, BatteryV: 10.05, Latitude: 77.164557, Longitude: -8.189574, Vul: 11.85
1699033	NERSC 2	Sep 2 2016 09:01:08.929 AM	Sep 2 2016 09:01:08.000 AM	Incoming	Timestamp: 2016-09-02T13:00:29.001Z, BatteryV: 10.08, Latitude: 77.173139, Longitude: -8.225318, Vul: 11.85
1699001	NERSC 2	Sep 2 2016 08:30:45.388 AM	Sep 2 2016 08:30:43.000 AM	Incoming	Timestamp: 2016-09-02T12:30:13.001Z, BatteryV: 10.17, Latitude: 77.170611, Longitude: -8.199846, Vul: 11.88
1698934	NERSC 2	Sep 2 2016 08:05:08.557 AM	Sep 2 2016 08:05:07.000 AM	Incoming	Timestamp: 2016-09-02T12:00:37.001Z, BatteryV: 10.23, Latitude: 77.171904, Longitude: -8.206995, Vul: 11.82
1698817	NERSC 2	Sep 2 2016 07:30:36.238 AM	Sep 2 2016 07:30:35.000 AM	Incoming	Timestamp: 2016-09-02T11:30:12.001Z, BatteryV: 10.20, Latitude: 77.172205, Longitude: -8.213146, Vul: 11.88
1698771	NERSC 2	Sep 2 2016 07:00:41.083 AM	Sep 2 2016 07:00:39.000 AM	Incoming	Timestamp: 2016-09-02T11:00:12.001Z, BatteryV: 10.23, Latitude: 77.171629, Longitude: -8.216640, Vul: 11.88
1698752	NERSC 2	Sep 2 2016 06:31:09.752 AM	Sep 2 2016 06:31:08.000 AM	Incoming	Timestamp: 2016-09-02T10:30:36.001Z, BatteryV: 10.05, Latitude: 77.170048, Longitude: -8.217946, Vul: 11.85
1698725	NERSC 2	Sep 2 2016 06:02:00.545 AM	Sep 2 2016 06:01:57.000 AM	Incoming	Timestamp: 2016-09-02T10:00:13.001Z, BatteryV: 10.17, Latitude: 77.168467, Longitude: -8.215488, Vul: 11.85
1698699	NERSC 2	Sep 2 2016 05:31:42.463 AM	Sep 2 2016 05:31:41.000 AM	Incoming	Timestamp: 2016-09-02T09:30:36.001Z, BatteryV: 10.23, Latitude: 77.166970, Longitude: -8.210394, Vul: 11.88
1698659	NERSC 2	Sep 2 2016 05:00:43.052 AM	Sep 2 2016 05:00:41.000 AM	Incoming	Timestamp: 2016-09-02T09:00:12.001Z, BatteryV: 10.23, Latitude: 77.166291, Longitude: -8.201146, Vul: 11.88
1698643	NERSC 2	Sep 2 2016 04:30:46.740 AM	Sep 2 2016 04:30:45.000 AM	Incoming	Timestamp: 2016-09-02T08:30:12.001Z, BatteryV: 10.17, Latitude: 77.166163, Longitude: -8.191290, Vul: 11.88
1698617	NERSC 2	Sep 2 2016 04:01:03.172 AM	Sep 2 2016 04:01:02.000 AM	Incoming	Timestamp: 2016-09-02T08:00:36.001Z, BatteryV: 10.20, Latitude: 77.166445, Longitude: -8.179456, Vul: 11.85
1698595	NERSC 2	Sep 2 2016 03:31:08.156 AM	Sep 2 2016 03:31:07.000 AM	Incoming	Timestamp: 2016-09-02T07:30:36.001Z, BatteryV: 10.23, Latitude: 77.167731, Longitude: -8.164058, Vul: 11.88
1698568	NERSC 2	Sep 2 2016 03:00:37.673 AM	Sep 2 2016 03:00:36.000 AM	Incoming	Timestamp: 2016-09-02T07:00:06.001Z, BatteryV: 10.17, Latitude: 77.169043, Longitude: -8.150381, Vul: 11.88
1698551	NERSC 2	Sep 2 2016 02:31:07.563 AM	Sep 2 2016 02:31:06.000 AM	Incoming	Timestamp: 2016-09-02T06:30:35.001Z, BatteryV: 10.23, Latitude: 77.170445, Longitude: -8.137203, Vul: 11.85
1698518	NERSC 2	Sep 2 2016 02:00:37.329 AM	Sep 2 2016 02:00:35.000 AM	Incoming	Timestamp: 2016-09-02T06:00:07.001Z, BatteryV: 10.20, Latitude: 77.172474, Longitude: -8.122202, Vul: 11.85
1698481	NERSC 2	Sep 2 2016 01:31:07.660 AM	Sep 2 2016 01:31:06.000 AM	Incoming	Timestamp: 2016-09-02T05:30:36.001Z, BatteryV: 10.17, Latitude: 77.174522, Longitude: -8.109984, Vul: 11.85
1698458	NERSC 2	Sep 2 2016 01:00:41.337 AM	Sep 2 2016 01:00:40.000 AM	Incoming	Timestamp: 2016-09-02T05:00:09.001Z, BatteryV: 10.20, Latitude: 77.176755, Longitude: -8.100736, Vul: 11.85
1698439	NERSC 2	Sep 2 2016 12:31:08.863 AM	Sep 2 2016 12:31:07.000 AM	Incoming	Timestamp: 2016-09-02T04:30:36.001Z, BatteryV: 10.14, Latitude: 77.178829, Longitude: -8.090778, Vul: 11.85
1698411	NERSC 2	Sep 2 2016 12:00:39.947 AM	Sep 2 2016 12:00:39.000 AM	Incoming	Timestamp: 2016-09-02T04:00:06.001Z, BatteryV: 10.23, Latitude: 77.181267, Longitude: -8.081350, Vul: 11.88
1698388	NERSC 2	Sep 1 2016 11:30:58.572 PM	Sep 1 2016 11:30:57.000 PM	Incoming	Timestamp: 2016-09-02T03:30:36.001Z, BatteryV: 10.20, Latitude: 77.184006, Longitude: -8.074835, Vul: 11.85
1698357	NERSC 2	Sep 1 2016 11:00:45.419 PM	Sep 1 2016 11:00:44.000 PM	Incoming	Timestamp: 2016-09-02T03:00:13.001Z, BatteryV: 10.14, Latitude: 77.186963, Longitude: -8.069664, Vul: 11.88
1698332	NERSC 2	Sep 1 2016 10:30:45.276 PM	Sep 1 2016 10:30:44.000 PM	Incoming	Timestamp: 2016-09-02T02:30:13.001Z, BatteryV: 10.17, Latitude: 77.189376, Longitude: -8.067936, Vul: 11.85
1698286	NERSC 2	Sep 1 2016 10:01:03.781 PM	Sep 1 2016 10:01:02.000 PM	Incoming	Timestamp: 2016-09-02T02:00:36.001Z, BatteryV: 10.11, Latitude: 77.191386, Longitude: -8.068128, Vul: 11.85
1698254	NERSC 2	Sep 1 2016 09:31:06.708 PM	Sep 1 2016 09:31:05.000 PM	Incoming	Timestamp: 2016-09-02T01:30:35.001Z, BatteryV: 10.17, Latitude: 77.192992, Longitude: -8.070202, Vul: 11.85
1698231	NERSC 2	Sep 1 2016 09:00:46.347 PM	Sep 1 2016 09:00:45.000 PM	Incoming	Timestamp: 2016-09-02T01:00:12.001Z, BatteryV: 10.14, Latitude: 77.194266, Longitude: -8.070810, Vul: 11.82
1698215	NERSC 2	Sep 1 2016 08:31:04.709 PM	Sep 1 2016 08:31:03.000 PM	Incoming	Timestamp: 2016-09-02T00:30:36.001Z, BatteryV: 10.14, Latitude: 77.194374, Longitude: -8.075968, Vul: 11.82
1698093	NERSC 2	Sep 1 2016 08:00:46.405 PM	Sep 1 2016 08:00:45.000 PM	Incoming	Timestamp: 2016-09-02T00:00:13.001Z, BatteryV: 10.11, Latitude: 77.193875, Longitude: -8.082451, Vul: 11.85
1698068	NERSC 2	Sep 1 2016 07:32:07.349 PM	Sep 1 2016 07:32:06.000 PM	Incoming	Timestamp: 2016-09-01T23:31:34.001Z, BatteryV: 10.11, Latitude: 77.193395, Longitude: -8.088358, Vul: 11.82
1698046	NERSC 2	Sep 1 2016 07:02:07.137 PM	Sep 1 2016 07:02:06.000 PM	Incoming	Timestamp: 2016-09-01T23:01:35.001Z, BatteryV: 10.02, Latitude: 77.192154, Longitude: -8.094803, Vul: 11.82
1698014	NERSC 2	Sep 1 2016 06:32:23.172 PM	Sep 1 2016 06:32:21.000 PM	Incoming	Timestamp: 2016-09-01T22:30:12.001Z, BatteryV: 10.17, Latitude: 77.190528, Longitude: -8.097235, Vul: 11.85
1697971	NERSC 2	Sep 1 2016 06:01:02.348 PM	Sep 1 2016 06:01:01.000 PM	Incoming	Timestamp: 2016-09-01T22:00:36.001Z, BatteryV: 10.11, Latitude: 77.188947, Longitude: -8.093510, Vul: 11.82
1697936	NERSC 2	Sep 1 2016 05:35:00.665 PM	Sep 1 2016 05:34:59.000 PM	Incoming	Timestamp: 2016-09-01T21:30:13.001Z, BatteryV: 10.11, Latitude: 77.187526, Longitude: -8.087968, Vul: 11.82
1697890	NERSC 2	Sep 1 2016 05:01:09.039 PM	Sep 1 2016 05:01:07.000 PM	Incoming	Timestamp: 2016-09-01T21:00:36.001Z, BatteryV: 10.14, Latitude: 77.186246, Longitude: -8.080326, Vul: 11.85
1697849	NERSC 2	Sep 1 2016 04:30:57.940 PM	Sep 1 2016 04:30:56.000 PM	Incoming	Timestamp: 2016-09-01T20:30:16.001Z, BatteryV: 10.08, Latitude: 77.185453, Longitude: -8.067168, Vul: 11.85
1697806	NERSC 2	Sep 1 2016 04:02:26.148 PM	Sep 1 2016 04:02:24.000 PM	Incoming	Timestamp: 2016-09-01T20:01:53.001Z, BatteryV: 10.11, Latitude: 77.185690, Longitude: -8.053568, Vul: 11.82
1697769	NERSC 2	Sep 1 2016 03:31:08.229 PM	Sep 1 2016 03:31:07.000 PM	Incoming	Timestamp: 2016-09-01T19:30:36.001Z, BatteryV: 10.11, Latitude: 77.186362, Longitude: -8.037440, Vul: 11.85
1697711	NERSC 2	Sep 1 2016 03:00:39.607 PM	Sep 1 2016 03:00:38.000 PM	Incoming	Timestamp: 2016-09-01T19:00:07.001Z, BatteryV: 10.17, Latitude: 77.187590, Longitude: -8.021542, Vul: 11.85
1697674	NERSC 2	Sep 1 2016 02:30:36.066 PM	Sep 1 2016 02:30:35.000 PM	Incoming	Timestamp: 2016-09-01T18:30:06.001Z, BatteryV: 10.14, Latitude: 77.189504, Longitude: -8.005318, Vul: 11.85
1697640	NERSC 2	Sep 1 2016 02:01:07.904 PM	Sep 1 2016 02:01:06.000 PM	Incoming	Timestamp: 2016-09-01T18:00:35.001Z, BatteryV: 10.11, Latitude: 77.191635, Longitude: -7.989126, Vul: 11.82
1697600	NERSC 2	Sep 1 2016 01:30:37.106 PM	Sep 1 2016 01:30:36.000 PM	Incoming	Timestamp: 2016-09-01T17:30:06.001Z, BatteryV: 10.11, Latitude: 77.193696, Longitude: -7.973075, Vul: 11.82
1697558	NERSC 2	Sep 1 2016 01:00:41.459 PM	Sep 1 2016 01:00:40.000 PM	Incoming	Timestamp: 2016-09-01T17:00:13.001Z, BatteryV: 10.11, Latitude: 77.196090, Longitude: -7.958509, Vul: 11.82
1697523	NERSC 2	Sep 1 2016 12:30:44.908 PM	Sep 1 2016 12:30:43.000 PM	Incoming	Timestamp: 2016-09-01T16:30:13.001Z, BatteryV: 10.14, Latitude: 77.198944, Longitude: -7.944141, Vul: 11.82
1697479	NERSC 2	Sep 1 2016 12:01:08.178 PM	Sep 1 2016 12:01:07.000 PM	Incoming	Timestamp: 2016-09-01T16:00:36.001Z, BatteryV: 10.05, Latitude: 77.201677, Longitude: -7.930662, Vul: 11.79
1697434	NERSC 2	Sep 1 2016 11:30:45.977 AM	Sep 1 2016 11:30:45.000 AM	Incoming	Timestamp: 2016-09-01T15:30:12.001Z, BatteryV: 10.05, Latitude: 77.204262, Longitude: -7.918989, Vul: 11.79
1697383	NERSC 2	Sep 1 2016 11:00:43.028 AM	Sep 1 2016 11:00:42.000 AM	Incoming	Timestamp: 2016-09-01T15:00:12.001Z, BatteryV: 10.08, Latitude: 77.206534, Longitude: -7.909952, Vul: 11.79
1697361	NERSC 2	Sep 1 2016 10:34:33.189 AM	Sep 1 2016 10:34:32.000 AM	Incoming	Timestamp: 2016-09-01T14:30:37.001Z, BatteryV: 9.99, Latitude: 77.208768, Longitude: -7.900710, Vul: 11.76
1697325	NERSC 2	Sep 1 2016 10:05:46.585 AM	Sep 1 2016 10:05:45.000 AM	Incoming	Timestamp: 2016-09-01T14:00:13.001Z, BatteryV: 10.08, Latitude: 77.210899, Longitude: -7.889248, Vul: 11.76
1697271	NERSC 2	Sep 1 2016 09:30:54.120 AM	Sep 1 2016 09:30:52.000 AM	Incoming	Timestamp: 2016-09-01T13:30:12.001Z, BatteryV: 9.99, Latitude: 77.213050, Longitude: -7.877427, Vul: 11.79
1697246	NERSC 2	Sep 1 2016 09:02:42.152 AM	Sep 1 2016 09:02:40.000 AM	Incoming	Timestamp: 2016-09-01T13:00:35.001Z, BatteryV: 9.96, Latitude: 77.214931, Longitude: -7.867341, Vul: 11.79
1697208	NERSC 2	Sep 1 2016 08:31:49.709 AM	Sep 1 2016 08:31:48.000 AM	Incoming	Timestamp: 2016-09-01T12:30:35.001Z, BatteryV: 9.96, Latitude: 77.216096, Longitude: -7.855507, Vul: 11.79
1697150	NERSC 2	Sep 1 2016 08:02:49.472 AM	Sep 1 2016 08:02:47.000 AM	Incoming	Timestamp: 2016-09-01T12:00:35.001Z, BatteryV: 10.05, Latitude: 77.217267, Longitude: -7.841773, Vul: 11.79
1697102	NERSC 2	Sep 1 2016 07:38:19.596 AM	Sep 1 2016 07:38:18.000 AM	Incoming	Timestamp: 2016-09-01T11:30:15.001Z, BatteryV: 10.05, Latitude: 77.218477, Longitude: -7.825888, Vul: 11.76
1697067	NERSC 2	Sep 1 2016 07:00:41.606 AM	Sep 1 2016 07:00:40.000 AM	Incoming	Timestamp: 2016-09-01T11:00:06.001Z, BatteryV: 10.08, Latitude: 77.219450, Longitude: -7.809414, Vul: 11.82
1697042	NERSC 2	Sep 1 2016 06:33:08.824 AM	Sep 1 2016 06:33:07.000 AM	Incoming	Timestamp: 2016-09-01T10:32:35.001Z, BatteryV: 9.96, Latitude: 77.220390, Longitude: -7.793638, Vul: 11.79
1697015	NERSC 2	Sep 1 2016 06:04:51.667 AM	Sep 1 2016 06:04:50.000 AM	Incoming	Timestamp: 2016-09-01T10:00:06.001Z, BatteryV: 9.99, Latitude: 77.221562, Longitude: -7.773939, Vul: 11.79
1696971	NERSC 2	Sep 1 2016 05:31:33.026 AM	Sep 1 2016 05:31:31.000 AM	Incoming	Timestamp: 2016-09-01T09:31:05.001Z, BatteryV: 10.05, Latitude: 77.222099, Longitude: -7.755661, Vul: 11.79
1696933	NERSC 2	Sep 1 2016 05:03:53.760 AM	Sep 1 2016 05:03:52.000 AM	Incoming	Timestamp: 2016-09-01T09:00:07.001Z, BatteryV: 9.96, Latitude: 77.222848, Longitude: -7.733856, Vul: 11.76
1696897	NERSC 2	Sep 1 2016 04:30:42.909 AM	Sep 1 2016 04:30:40.000 AM	Incoming	Timestamp: 2016-09-01T08:30:06.001Z, BatteryV: 10.02, Latitude: 77.223840, Longitude: -7.711277, Vul: 11.79
1696871	NERSC 2	Sep 1 2016 04:03:14.617 AM	Sep 1 2016 04:03:13.000 AM	Incoming	Timestamp: 2016-09-01T08:02:33.001Z, BatteryV: 10.02, Latitude: 77.225062, Longitude: -7.690445, Vul: 11.76
1696829	NERSC 2	Sep 1 2016 03:30:40.772 AM	Sep 1 2016 03:30:39.000 AM	Incoming	Timestamp: 2016-09-01T07:30:07.001Z, BatteryV: 9.99, Latitude: 77.226880, Longitude: -7.664634, Vul: 11.76
1696796	NERSC 2	Sep 1 2016 03:00:45.131 AM	Sep 1 2016 03:00:44.000 AM	Incoming	Timestamp: 2016-09-01T07:00:05.001Z, BatteryV: 9.99, Latitude: 77.228819, Longitude: -7.637843, Vul: 11.76
1696768	NERSC 2	Sep 1 2016 02:33:31.938 AM	Sep 1 2016 02:33:30.000 AM	Incoming	Timestamp: 2016-09-01T06:33:30.000Z, Message Check: true
1696743	NERSC 2	Sep 1 2016 02:11:45.725 AM	Sep 1 2016 02:11:44.000 AM	Incoming	Timestamp: 2016-09-01T06:11:44.000Z, Message Check: true
1696696	NERSC 2	Sep 1 2016 01:35:13.567 AM	Sep 1 2016 01:35:11.000 AM	Incoming	Timestamp: 2016-09-01T05:35:11.000Z, Message Check: true
1696654	NERSC 2	Sep 1 2016 01:04:02.733 AM	Sep 1 2016 01:04:00.000 AM	Incoming	Timestamp: 2016-09-01T05:04:00.000Z, Message Check: true
1696624	NERSC 2	Sep 1 2016 12:35:35.207 AM	Sep 1 2016 12:35:30.000 AM	Incoming	Timestamp: 2016-09-01T04:35:30.000Z, Message Check: true
1696594	NERSC 2	Sep 1 2016 12:04:51.981 AM	Sep 1 2016 12:04:51.000 AM	Incoming	Timestamp: 2016-09-01T04:04:51.000Z, Message Check: true
1696551	NERSC 2	Aug 31 2016 11:33:58.361 PM	Aug 31 2016 11:33:56.000 PM	Incoming	Timestamp: 2016-09-01T03:33:56.000Z, Message Check: true
1696513	NERSC 2	Aug 31 2016 11:04:11.884 PM	Aug 31 2016 11:04:06.000 PM	Incoming	Timestamp: 2016-09-01T03:04:06.000Z, Message Check: true
1696482	NERSC 2	Aug 31 2016 10:37:53.601 PM	Aug 31 2016 10:37:52.000 PM	Incoming	Timestamp: 2016-09-01T02:37:52.000Z, Message Check: true
1696447	NERSC 2	Aug 31 2016 10:03:44.375 PM	Aug 31 2016 10:03:43.000 PM	Incoming	Timestamp: 2016-09-01T02:03:43.000Z, Message Check: true
1696413	NERSC 2	Aug 31 2016 09:34:51.353 PM	Aug 31 2016 09:34:49.000 PM	Incoming	Timestamp: 2016-09-01T01:34:49.000Z, Message Check: true
1696380	NERSC 2	Aug 31 2016 09:04:13.395 PM	Aug 31 2016 09:04:11.000 PM	Incoming	Timestamp: 2016-09-01T01:04:11.000Z, Message Check: true
1696350	NERSC 2	Aug 31 2016 08:40:13.411 PM	Aug 31 2016 08:40:11.000 PM	Incoming	Timestamp: 2016-09-01T00:40:11.000Z, Message Check: true
1696268	NERSC 2	Aug 31 2016 08:03:52.082 PM	Aug 31 2016 08:03:50.000 PM	Incoming	Timestamp: 2016-09-01T00:03:50.000Z, Message Check: true
1696178	NERSC 2	Aug 31 2016 07:33:57.926 PM	Aug 31 2016 07:33:56.000 PM	Incoming	Timestamp: 2016-08-31T23:33:56.000Z, Message Check: true
1696143	NERSC 2	Aug 31 2016 07:04:01.370 PM	Aug 31 2016 07:03:59.000 PM	Incoming	Timestamp: 2016-08-31T23:03:59.000Z, Message Check: true
1696124	NERSC 2	Aug 31 2016 06:34:50.822 PM	Aug 31 2016 06:34:46.000 PM	Incoming	Timestamp: 2016-08-31T22:34:46.000Z, Message Check: true
1696095	NERSC 2	Aug 31 2016 06:03:47.450 PM	Aug 31 2016 06:03:46.000 PM	Incoming	Timestamp: 2016-08-31T22:03:46.000Z, Message Check: true
1696065	NERSC 2	Aug 31 2016 05:37:07.144 PM	Aug 31 2016 05:37:06.000 PM	Incoming	Timestamp: 2016-08-31T21:37:06.000Z, Message Check: true
1696037	NERSC 2	Aug 31 2016 05:03:39.215 PM	Aug 31 2016 05:03:37.000 PM	Incoming	Timestamp: 2016-08-31T21:03:37.000Z, Message Check: true
1696014	NERSC 2	Aug 31 2016 04:34:53.717 PM	Aug 31 2016 04:34:51.000 PM	Incoming	Timestamp: 2016-08-31T20:34:51.000Z, Message Check: true
1695985	NERSC 2	Aug 31 2016 04:03:44.093 PM	Aug 31 2016 04:03:38.000 PM	Incoming	Timestamp: 2016-08-31T20:03:38.000Z, Message Check: true
1695945	NERSC 2	Aug 31 2016 03:39:05.091 PM	Aug 31 2016 03:39:03.000 PM	Incoming	Timestamp: 2016-08-31T19:39:03.000Z, Message Check: true
1695906	NERSC 2	Aug 31 2016 03:03:22.868 PM	Aug 31 2016 03:03:18.000 PM	Incoming	Timestamp: 2016-08-31T19:03:18.000Z, Message Check: true
1695871	NERSC 2	Aug 31 2016 02:33:44.618 PM	Aug 31 2016 02:33:43.000 PM	Incoming	Timestamp: 2016-08-31T18:33:43.000Z, Message Check: true
1695827	NERSC 2	Aug 31 2016 02:05:23.262 PM	Aug 31 2016 02:05:17.000 PM	Incoming	Timestamp: 2016-08-31T18:05:17.000Z, Message Check: true
1695767	NERSC 2	Aug 31 2016 01:33:49.801 PM	Aug 31 2016 01:33:49.000 PM	Incoming	Timestamp: 2016-08-31T17:33:49.000Z, Message Check: true
1695732	NERSC 2	Aug 31 2016 01:08:24.335 PM	Aug 31 2016 01:08:22.000 PM	Incoming	Timestamp: 2016-08-31T17:08:22.000Z, Message Check: true
1695678	NERSC 2	Aug 31 2016 12:34:14.708 PM	Aug 31 2016 12:34:12.000 PM	Incoming	Timestamp: 2016-08-31T16:34:12.000Z, Message Check: true
1695621	NERSC 2	Aug 31 2016 12:03:57.204 PM	Aug 31 2016 12:03:56.000 PM	Incoming	Timestamp: 2016-08-31T16:03:56.000Z, Message Check: true
1695571	NERSC 2	Aug 31 2016 11:34:28.427 AM	Aug 31 2016 11:34:26.000 AM	Incoming	Timestamp: 2016-08-31T15:34:26.000Z, Message Check: true
1695533	NERSC 2	Aug 31 2016 11:05:00.186 AM	Aug 31 2016 11:04:58.000 AM	Incoming	Timestamp: 2016-08-31T15:04:58.000Z, Message Check: true
1695478	NERSC 2	Aug 31 2016 10:35:08.641 AM	Aug 31 2016 10:35:07.000 AM	Incoming	Timestamp: 2016-08-31T14:35:07.000Z, Message Check: true
1695429	NERSC 2	Aug 31 2016 10:04:09.951 AM	Aug 31 2016 10:04:09.000 AM	Incoming	Timestamp: 2016-08-31T14:04:09.000Z, Message Check: true
1695381	NERSC 2	Aug 31 2016 09:33:54.197 AM	Aug 31 2016 09:33:52.000 AM	Incoming	Timestamp: 2016-08-31T13:33:52.000Z, Message Check: true
1695331	NERSC 2	Aug 31 2016 09:04:01.535 AM	Aug 31 2016 09:04:00.000 AM	Incoming	Timestamp: 2016-08-31T13:04:00.000Z, Message Check: true
1695278	NERSC 3	Aug 31 2016 08:40:17.198 AM	Aug 31 2016 08:40:14.000 AM	Incoming	Timestamp: 2016-08-31T12:40:14.000Z, Message Check: true
1695265	NERSC 2	Aug 31 2016 08:33:38.002 AM	Aug 31 2016 08:33:37.000 AM	Incoming	Timestamp: 2016-08-31T12:33:37.000Z, Message Check: true
1695204	NERSC 2	Aug 31 2016 08:04:21.519 AM	Aug 31 2016 08:04:19.000 AM	Incoming	Timestamp: 2016-08-31T12:04:19.000Z, Message Check: true
1695122	NERSC 2	Aug 31 2016 07:33:54.908 AM	Aug 31 2016 07:33:53.000 AM	Incoming	Timestamp: 2016-08-31T11:33:53.000Z, Message Check: true
1695078	NERSC 2	Aug 31 2016 07:03:32.510 AM	Aug 31 2016 07:03:31.000 AM	Incoming	Timestamp: 2016-08-31T11:03:31.000Z, Message Check: true
1695024	NERSC 2	Aug 31 2016 06:33:35.036 AM	Aug 31 2016 06:33:34.000 AM	Incoming	Timestamp: 2016-08-31T10:33:34.000Z, Message Check: true
1694986	NERSC 2	Aug 31 2016 06:04:27.621 AM	Aug 31 2016 06:04:25.000 AM	Incoming	Timestamp: 2016-08-31T10:04:25.000Z, Message Check: true
1694932	NERSC 2	Aug 31 2016 05:34:05.448 AM	Aug 31 2016 05:34:04.000 AM	Incoming	Timestamp: 2016-08-31T09:34:04.000Z, Message Check: true
1694893	NERSC 2	Aug 31 2016 05:03:32.016 AM	Aug 31 2016 05:03:30.000 AM	Incoming	Timestamp: 2016-08-31T09:03:30.000Z, Message Check: true
1694835	NERSC 2	Aug 31 2016 04:30:36.166 AM	Aug 31 2016 04:30:35.000 AM	Incoming	Timestamp: 2016-08-31T08:30:06.001Z, BatteryV: 10.11, Latitude: 77.218451, Longitude: -6.898496, Vul: 11.79
1694802	NERSC 2	Aug 31 2016 04:01:38.612 AM	Aug 31 2016 04:01:37.000 AM	Incoming	Timestamp: 2016-08-31T08:01:05.001Z, BatteryV: 10.05, Latitude: 77.217715, Longitude: -6.877978, Vul: 11.79
1694757	NERSC 2	Aug 31 2016 03:30:39.839 AM	Aug 31 2016 03:30:38.000 AM	Incoming	Timestamp: 2016-08-31T07:30:07.001Z, BatteryV: 9.93, Latitude: 77.217318, Longitude: -6.856474, Vul: 11.79
1694715	NERSC 2	Aug 31 2016 03:02:18.796 AM	Aug 31 2016 03:02:17.000 AM	Incoming	Timestamp: 2016-08-31T07:01:36.001Z, BatteryV: 9.72, Latitude: 77.217050, Longitude: -6.838374, Vul: 11.79
1694682	NERSC 2	Aug 31 2016 02:35:03.119 AM	Aug 31 2016 02:35:01.000 AM	Incoming	Timestamp: 2016-08-31T06:35:01.000Z, Message Check: true
1694646	NERSC 2	Aug 31 2016 02:04:19.926 AM	Aug 31 2016 02:04:18.000 AM	Incoming	Timestamp: 2016-08-31T06:04:18.000Z, Message Check: true
1694596	NERSC 2	Aug 31 2016 01:37:56.921 AM	Aug 31 2016 01:37:56.000 AM	Incoming	Timestamp: 2016-08-31T05:37:56.000Z, Message Check: true
1694554	NERSC 2	Aug 31 2016 01:04:43.866 AM	Aug 31 2016 01:04:41.000 AM	Incoming	Timestamp: 2016-08-31T05:04:41.000Z, Message Check: true
1694515	NERSC 2	Aug 31 2016 12:38:31.144 AM	Aug 31 2016 12:38:29.000 AM	Incoming	Timestamp: 2016-08-31T04:38:29.000Z, Message Check: true
1694477	NERSC 2	Aug 31 2016 12:05:57.035 AM	Aug 31 2016 12:05:55.000 AM	Incoming	Timestamp: 2016-08-31T04:05:55.000Z, Message Check: true
1694429	NERSC 2	Aug 30 2016 11:34:36.418 PM	Aug 30 2016 11:34:34.000 PM	Incoming	Timestamp: 2016-08-31T03:34:34.000Z, Message Check: true
1694401	NERSC 2	Aug 30 2016 11:09:33.903 PM	Aug 30 2016 11:09:32.000 PM	Incoming	Timestamp: 2016-08-31T03:09:32.000Z, Message Check: true
1694352	NERSC 2	Aug 30 2016 10:34:43.332 PM	Aug 30 2016 10:34:42.000 PM	Incoming	Timestamp: 2016-08-31T02:34:42.000Z, Message Check: true
1694310	NERSC 2	Aug 30 2016 10:04:57.171 PM	Aug 30 2016 10:04:52.000 PM	Incoming	Timestamp: 2016-08-31T02:04:52.000Z, Message Check: true
1694261	NERSC 2	Aug 30 2016 09:34:13.522 PM	Aug 30 2016 09:34:12.000 PM	Incoming	Timestamp: 2016-08-31T01:34:12.000Z, Message Check: true
1694220	NERSC 2	Aug 30 2016 09:04:02.983 PM	Aug 30 2016 09:04:01.000 PM	Incoming	Timestamp: 2016-08-31T01:04:01.000Z, Message Check: true
1694172	NERSC 2	Aug 30 2016 08:34:29.306 PM	Aug 30 2016 08:34:28.000 PM	Incoming	Timestamp: 2016-08-31T00:34:28.000Z, Message Check: true
1694084	NERSC 2	Aug 30 2016 08:08:27.468 PM	Aug 30 2016 08:08:26.000 PM	Incoming	Timestamp: 2016-08-31T00:08:26.000Z, Message Check: true
1693909	NERSC 2	Aug 30 2016 07:35:25.694 PM	Aug 30 2016 07:35:23.000 PM	Incoming	Timestamp: 2016-08-30T23:35:23.000Z, Message Check: true
1693851	NERSC 2	Aug 30 2016 07:04:08.185 PM	Aug 30 2016 07:04:06.000 PM	Incoming	Timestamp: 2016-08-30T23:04:06.000Z, Message Check: true
1693816	NERSC 2	Aug 30 2016 06:42:14.379 PM	Aug 30 2016 06:42:13.000 PM	Incoming	Timestamp: 2016-08-30T22:42:13.000Z, Message Check: true
1693770	NERSC 2	Aug 30 2016 06:12:09.547 PM	Aug 30 2016 06:12:08.000 PM	Incoming	Timestamp: 2016-08-30T22:12:08.000Z, Message Check: true
1693721	NERSC 2	Aug 30 2016 05:35:09.225 PM	Aug 30 2016 05:35:06.000 PM	Incoming	Timestamp: 2016-08-30T21:35:06.000Z, Message Check: true
1693685	NERSC 2	Aug 30 2016 05:05:45.520 PM	Aug 30 2016 05:05:41.000 PM	Incoming	Timestamp: 2016-08-30T21:05:41.000Z, Message Check: true
1693642	NERSC 2	Aug 30 2016 04:35:10.109 PM	Aug 30 2016 04:35:08.000 PM	Incoming	Timestamp: 2016-08-30T20:35:08.000Z, Message Check: true
1693585	NERSC 2	Aug 30 2016 04:03:59.958 PM	Aug 30 2016 04:03:57.000 PM	Incoming	Timestamp: 2016-08-30T20:03:57.000Z, Message Check: true
1693544	NERSC 2	Aug 30 2016 03:41:16.166 PM	Aug 30 2016 03:41:13.000 PM	Incoming	Timestamp: 2016-08-30T19:41:13.000Z, Message Check: true
1693480	NERSC 2	Aug 30 2016 03:04:09.766 PM	Aug 30 2016 03:04:07.000 PM	Incoming	Timestamp: 2016-08-30T19:04:07.000Z, Message Check: true
1693442	NERSC 2	Aug 30 2016 02:40:03.120 PM	Aug 30 2016 02:40:01.000 PM	Incoming	Timestamp: 2016-08-30T18:40:01.000Z, Message Check: true
1693370	NERSC 2	Aug 30 2016 02:03:44.008 PM	Aug 30 2016 02:03:43.000 PM	Incoming	Timestamp: 2016-08-30T18:03:43.000Z, Message Check: true
1693305	NERSC 2	Aug 30 2016 01:34:23.671 PM	Aug 30 2016 01:34:23.000 PM	Incoming	Timestamp: 2016-08-30T17:34:23.000Z, Message Check: true
1693257	NERSC 2	Aug 30 2016 01:03:59.823 PM	Aug 30 2016 01:03:58.000 PM	Incoming	Timestamp: 2016-08-30T17:03:58.000Z, Message Check: true
1693219	NERSC 2	Aug 30 2016 12:37:37.412 PM	Aug 30 2016 12:37:35.000 PM	Incoming	Timestamp: 2016-08-30T16:37:35.000Z, Message Check: true
1693212	NERSC 2	Aug 30 2016 12:34:05.441 PM	Aug 30 2016 12:33:49.000 PM	Incoming	Timestamp: 2016-08-30T16:33:49.000Z, Message Check: true
1693152	NERSC 2	Aug 30 2016 12:04:33.058 PM	Aug 30 2016 12:04:32.000 PM	Incoming	Timestamp: 2016-08-30T16:04:32.000Z, Message Check: true
1693106	NERSC 2	Aug 30 2016 11:33:38.664 AM	Aug 30 2016 11:33:37.000 AM	Incoming	Timestamp: 2016-08-30T15:33:37.000Z, Message Check: true
1693060	NERSC 2	Aug 30 2016 11:05:19.826 AM	Aug 30 2016 11:05:19.000 AM	Incoming	Timestamp: 2016-08-30T15:05:19.000Z, Message Check: true
1693010	NERSC 2	Aug 30 2016 10:38:34.992 AM	Aug 30 2016 10:38:34.000 AM	Incoming	Timestamp: 2016-08-30T14:38:34.000Z, Message Check: true
1692957	NERSC 2	Aug 30 2016 10:04:18.700 AM	Aug 30 2016 10:04:17.000 AM	Incoming	Timestamp: 2016-08-30T14:04:17.000Z, Message Check: true
1692912	NERSC 2	Aug 30 2016 09:42:50.374 AM	Aug 30 2016 09:42:49.000 AM	Incoming	Timestamp: 2016-08-30T13:42:49.000Z, Message Check: true
1692888	NERSC 2	Aug 30 2016 09:34:54.012 AM	Aug 30 2016 09:34:53.000 AM	Incoming	Timestamp: 2016-08-30T13:34:53.000Z, Message Check: true
1692772	NERSC 2	Aug 30 2016 08:34:43.262 AM	Aug 30 2016 08:34:36.000 AM	Incoming	Timestamp: 2016-08-30T12:34:36.000Z, Message Check: true
1692727	NERSC 2	Aug 30 2016 08:05:22.924 AM	Aug 30 2016 08:05:20.000 AM	Incoming	Timestamp: 2016-08-30T12:05:20.000Z, Message Check: true
1692645	NERSC 2	Aug 30 2016 07:35:03.033 AM	Aug 30 2016 07:35:01.000 AM	Incoming	Timestamp: 2016-08-30T11:35:01.000Z, Message Check: true
1692594	NERSC 2	Aug 30 2016 07:08:01.988 AM	Aug 30 2016 07:08:01.000 AM	Incoming	Timestamp: 2016-08-30T11:08:01.000Z, Message Check: true
1692552	NERSC 2	Aug 30 2016 06:34:37.638 AM	Aug 30 2016 06:34:35.000 AM	Incoming	Timestamp: 2016-08-30T10:34:35.000Z, Message Check: true
1692525	NERSC 2	Aug 30 2016 06:11:51.330 AM	Aug 30 2016 06:11:49.000 AM	Incoming	Timestamp: 2016-08-30T10:11:49.000Z, Message Check: true
1692466	NERSC 2	Aug 30 2016 05:34:12.803 AM	Aug 30 2016 05:34:10.000 AM	Incoming	Timestamp: 2016-08-30T09:34:10.000Z, Message Check: true
1692424	NERSC 2	Aug 30 2016 05:04:14.306 AM	Aug 30 2016 05:04:13.000 AM	Incoming	Timestamp: 2016-08-30T09:04:13.000Z, Message Check: true
1692388	NERSC 2	Aug 30 2016 04:42:28.002 AM	Aug 30 2016 04:42:24.000 AM	Incoming	Timestamp: 2016-08-30T08:42:24.000Z, Message Check: true
1692324	NERSC 2	Aug 30 2016 04:03:43.416 AM	Aug 30 2016 04:03:41.000 AM	Incoming	Timestamp: 2016-08-30T08:03:41.000Z, Message Check: true
1692286	NERSC 2	Aug 30 2016 03:40:41.630 AM	Aug 30 2016 03:40:38.000 AM	Incoming	Timestamp: 2016-08-30T07:40:38.000Z, Message Check: true
1692247	NERSC 2	Aug 30 2016 03:12:25.363 AM	Aug 30 2016 03:12:24.000 AM	Incoming	Timestamp: 2016-08-30T07:12:24.000Z, Message Check: true
1692202	NERSC 2	Aug 30 2016 02:41:26.187 AM	Aug 30 2016 02:41:25.000 AM	Incoming	Timestamp: 2016-08-30T06:41:25.000Z, Message Check: true
1692151	NERSC 2	Aug 30 2016 02:09:03.133 AM	Aug 30 2016 02:09:01.000 AM	Incoming	Timestamp: 2016-08-30T06:09:01.000Z, Message Check: true
1692111	NERSC 2	Aug 30 2016 01:39:55.501 AM	Aug 30 2016 01:39:54.000 AM	Incoming	Timestamp: 2016-08-30T05:39:54.000Z, Message Check: true
1692074	NERSC 2	Aug 30 2016 01:03:53.665 AM	Aug 30 2016 01:03:52.000 AM	Incoming	Timestamp: 2016-08-30T05:03:52.000Z, Message Check: true
1692037	NERSC 2	Aug 30 2016 12:35:21.672 AM	Aug 30 2016 12:35:19.000 AM	Incoming	Timestamp: 2016-08-30T04:35:19.000Z, Message Check: true
1692012	NERSC 2	Aug 30 2016 12:12:52.612 AM	Aug 30 2016 12:12:51.000 AM	Incoming	Timestamp: 2016-08-30T04:12:51.000Z, Message Check: true
1691973	NERSC 2	Aug 29 2016 11:43:04.940 PM	Aug 29 2016 11:43:04.000 PM	Incoming	Timestamp: 2016-08-30T03:43:04.000Z, Message Check: true
1691940	NERSC 2	Aug 29 2016 11:08:32.016 PM	Aug 29 2016 11:08:31.000 PM	Incoming	Timestamp: 2016-08-30T03:08:31.000Z, Message Check: true
1691898	NERSC 2	Aug 29 2016 10:38:45.845 PM	Aug 29 2016 10:38:41.000 PM	Incoming	Timestamp: 2016-08-30T02:38:41.000Z, Message Check: true
1691865	NERSC 2	Aug 29 2016 10:08:34.065 PM	Aug 29 2016 10:08:33.000 PM	Incoming	Timestamp: 2016-08-30T02:08:33.000Z, Message Check: true
1691833	NERSC 2	Aug 29 2016 09:37:55.076 PM	Aug 29 2016 09:37:53.000 PM	Incoming	Timestamp: 2016-08-30T01:37:53.000Z, Message Check: true
1691824	NERSC 2	Aug 29 2016 09:30:45.629 PM	Aug 29 2016 09:30:43.000 PM	Incoming	Timestamp: 2016-08-30T01:30:43.000Z, Message Check: true
1691741	NERSC 2	Aug 29 2016 08:33:54.195 PM	Aug 29 2016 08:33:52.000 PM	Incoming	Timestamp: 2016-08-30T00:33:52.000Z, Message Check: true
1691710	NERSC 2	Aug 29 2016 08:12:27.441 PM	Aug 29 2016 08:12:25.000 PM	Incoming	Timestamp: 2016-08-30T00:12:25.000Z, Message Check: true
1691561	NERSC 2	Aug 29 2016 07:33:38.342 PM	Aug 29 2016 07:33:37.000 PM	Incoming	Timestamp: 2016-08-29T23:33:37.000Z, Message Check: true
1691518	NERSC 2	Aug 29 2016 07:02:07.106 PM	Aug 29 2016 07:02:06.000 PM	Incoming	Timestamp: 2016-08-29T23:02:06.000Z, Message Check: true
1691489	NERSC 2	Aug 29 2016 06:37:53.873 PM	Aug 29 2016 06:37:51.000 PM	Incoming	Timestamp: 2016-08-29T22:37:51.000Z, Message Check: true
1691487	NERSC 2	Aug 29 2016 06:35:12.591 PM	Aug 29 2016 06:35:11.000 PM	Incoming	Timestamp: 2016-08-29T22:35:11.000Z, Message Check: true
1691409	NERSC 2	Aug 29 2016 05:34:10.200 PM	Aug 29 2016 05:34:08.000 PM	Incoming	Timestamp: 2016-08-29T21:34:08.000Z, Message Check: true
1691363	NERSC 2	Aug 29 2016 05:04:14.728 PM	Aug 29 2016 05:04:13.000 PM	Incoming	Timestamp: 2016-08-29T21:04:13.000Z, Message Check: true
1691315	NERSC 2	Aug 29 2016 04:38:45.428 PM	Aug 29 2016 04:38:44.000 PM	Incoming	Timestamp: 2016-08-29T20:38:44.000Z, Message Check: true
1691279	NERSC 2	Aug 29 2016 04:05:29.498 PM	Aug 29 2016 04:05:28.000 PM	Incoming	Timestamp: 2016-08-29T20:05:28.000Z, Message Check: true
1691228	NERSC 2	Aug 29 2016 03:33:58.648 PM	Aug 29 2016 03:33:57.000 PM	Incoming	Timestamp: 2016-08-29T19:33:57.000Z, Message Check: true
1691195	NERSC 2	Aug 29 2016 03:07:54.787 PM	Aug 29 2016 03:07:52.000 PM	Incoming	Timestamp: 2016-08-29T19:07:52.000Z, Message Check: true
1691151	NERSC 2	Aug 29 2016 02:33:56.346 PM	Aug 29 2016 02:33:55.000 PM	Incoming	Timestamp: 2016-08-29T18:33:55.000Z, Message Check: true
1691112	NERSC 2	Aug 29 2016 02:03:37.139 PM	Aug 29 2016 02:03:35.000 PM	Incoming	Timestamp: 2016-08-29T18:03:35.000Z, Message Check: true
1691060	NERSC 2	Aug 29 2016 01:33:53.498 PM	Aug 29 2016 01:33:52.000 PM	Incoming	Timestamp: 2016-08-29T17:33:52.000Z, Message Check: true
1691014	NERSC 2	Aug 29 2016 01:04:41.078 PM	Aug 29 2016 01:04:39.000 PM	Incoming	Timestamp: 2016-08-29T17:04:39.000Z, Message Check: true
1690970	NERSC 2	Aug 29 2016 12:33:44.767 PM	Aug 29 2016 12:33:43.000 PM	Incoming	Timestamp: 2016-08-29T16:33:43.000Z, Message Check: true
1690910	NERSC 2	Aug 29 2016 12:01:03.495 PM	Aug 29 2016 12:01:02.000 PM	Incoming	Timestamp: 2016-08-29T16:00:13.001Z, BatteryV: 10.44, Latitude: 77.433933, Longitude: -5.830022, Vul: 12.03
1690863	NERSC 2	Aug 29 2016 11:31:24.221 AM	Aug 29 2016 11:31:23.000 AM	Incoming	Timestamp: 2016-08-29T15:30:54.001Z, BatteryV: 10.41, Latitude: 77.440237, Longitude: -5.834483, Vul: 12.00
1690826	NERSC 2	Aug 29 2016 11:07:32.656 AM	Aug 29 2016 11:07:29.000 AM	Incoming	Timestamp: 2016-08-29T15:00:13.001Z, BatteryV: 10.29, Latitude: 77.445702, Longitude: -5.843142, Vul: 12.00
1690747	NERSC 2	Aug 29 2016 10:30:46.008 AM	Aug 29 2016 10:30:44.000 AM	Incoming	Timestamp: 2016-08-29T14:30:12.001Z, BatteryV: 10.47, Latitude: 77.450221, Longitude: -5.851494, Vul: 12.03
1690704	NERSC 2	Aug 29 2016 10:01:07.956 AM	Aug 29 2016 10:01:06.000 AM	Incoming	Timestamp: 2016-08-29T14:00:35.001Z, BatteryV: 10.41, Latitude: 77.454400, Longitude: -5.859763, Vul: 12.03
1690673	NERSC 2	Aug 29 2016 09:30:45.142 AM	Aug 29 2016 09:30:43.000 AM	Incoming	Timestamp: 2016-08-29T13:30:12.001Z, BatteryV: 10.44, Latitude: 77.457958, Longitude: -5.869280, Vul: 12.03
1690634	NERSC 2	Aug 29 2016 09:00:44.556 AM	Aug 29 2016 09:00:43.000 AM	Incoming	Timestamp: 2016-08-29T13:00:12.001Z, BatteryV: 10.41, Latitude: 77.460717, Longitude: -5.876538, Vul: 12.03
1690613	NERSC 2	Aug 29 2016 08:33:56.892 AM	Aug 29 2016 08:33:55.000 AM	Incoming	Timestamp: 2016-08-29T12:30:07.001Z, BatteryV: 10.44, Latitude: 77.463104, Longitude: -5.882118, Vul: 12.00
1690546	NERSC 2	Aug 29 2016 08:01:09.147 AM	Aug 29 2016 08:01:07.000 AM	Incoming	Timestamp: 2016-08-29T12:00:36.001Z, BatteryV: 10.41, Latitude: 77.465216, Longitude: -5.885600, Vul: 12.00
1690512	NERSC 2	Aug 29 2016 07:30:38.781 AM	Aug 29 2016 07:30:37.000 AM	Incoming	Timestamp: 2016-08-29T11:30:06.001Z, BatteryV: 10.44, Latitude: 77.467008, Longitude: -5.887155, Vul: 12.03
1690482	NERSC 2	Aug 29 2016 07:01:30.942 AM	Aug 29 2016 07:01:29.000 AM	Incoming	Timestamp: 2016-08-29T11:00:59.001Z, BatteryV: 10.35, Latitude: 77.469370, Longitude: -5.888064, Vul: 12.00
1690451	NERSC 2	Aug 29 2016 06:30:38.668 AM	Aug 29 2016 06:30:36.000 AM	Incoming	Timestamp: 2016-08-29T10:30:07.001Z, BatteryV: 10.32, Latitude: 77.471962, Longitude: -5.889990, Vul: 12.00
1690430	NERSC 2	Aug 29 2016 06:03:18.618 AM	Aug 29 2016 06:03:14.000 AM	Incoming	Timestamp: 2016-08-29T10:02:35.001Z, BatteryV: 10.35, Latitude: 77.473939, Longitude: -5.889952, Vul: 12.00
1690394	NERSC 2	Aug 29 2016 05:32:41.446 AM	Aug 29 2016 05:32:40.000 AM	Incoming	Timestamp: 2016-08-29T09:32:06.001Z, BatteryV: 10.41, Latitude: 77.476531, Longitude: -5.890515, Vul: 12.00
1690363	NERSC 2	Aug 29 2016 05:02:26.577 AM	Aug 29 2016 05:02:25.000 AM	Incoming	Timestamp: 2016-08-29T09:01:35.001Z, BatteryV: 10.41, Latitude: 77.479296, Longitude: -5.889242, Vul: 12.03
1690334	NERSC 2	Aug 29 2016 04:30:39.007 AM	Aug 29 2016 04:30:38.000 AM	Incoming	Timestamp: 2016-08-29T08:30:07.001Z, BatteryV: 10.41, Latitude: 77.482982, Longitude: -5.888422, Vul: 12.00
1690307	NERSC 2	Aug 29 2016 04:01:07.693 AM	Aug 29 2016 04:01:06.000 AM	Incoming	Timestamp: 2016-08-29T08:00:36.001Z, BatteryV: 10.41, Latitude: 77.486733, Longitude: -5.890074, Vul: 12.00
1690284	NERSC 2	Aug 29 2016 03:30:44.475 AM	Aug 29 2016 03:30:43.000 AM	Incoming	Timestamp: 2016-08-29T07:30:13.001Z, BatteryV: 10.44, Latitude: 77.490803, Longitude: -5.892800, Vul: 12.00
1690251	NERSC 2	Aug 29 2016 03:00:37.792 AM	Aug 29 2016 03:00:36.000 AM	Incoming	Timestamp: 2016-08-29T07:00:13.001Z, BatteryV: 10.41, Latitude: 77.495117, Longitude: -5.896358, Vul: 12.00
1690226	NERSC 2	Aug 29 2016 02:30:41.629 AM	Aug 29 2016 02:30:40.000 AM	Incoming	Timestamp: 2016-08-29T06:30:12.001Z, BatteryV: 10.35, Latitude: 77.499904, Longitude: -5.902246, Vul: 12.00
1690209	NERSC 2	Aug 29 2016 02:04:23.632 AM	Aug 29 2016 02:04:23.000 AM	Incoming	Timestamp: 2016-08-29T06:00:36.001Z, BatteryV: 10.29, Latitude: 77.505350, Longitude: -5.911085, Vul: 11.97
1690171	NERSC 2	Aug 29 2016 01:30:44.080 AM	Aug 29 2016 01:30:43.000 AM	Incoming	Timestamp: 2016-08-29T05:30:12.001Z, BatteryV: 10.38, Latitude: 77.510957, Longitude: -5.921242, Vul: 12.00
1690147	NERSC 2	Aug 29 2016 01:04:23.943 AM	Aug 29 2016 01:04:22.000 AM	Incoming	Timestamp: 2016-08-29T05:00:13.001Z, BatteryV: 10.20, Latitude: 77.516723, Longitude: -5.932109, Vul: 11.97
1690112	NERSC 2	Aug 29 2016 12:31:13.029 AM	Aug 29 2016 12:31:12.000 AM	Incoming	Timestamp: 2016-08-29T04:30:42.001Z, BatteryV: 10.38, Latitude: 77.522304, Longitude: -5.943469, Vul: 11.97
1690099	NERSC 3	Aug 29 2016 12:10:33.782 AM	Aug 29 2016 12:10:24.000 AM	Incoming	Timestamp: 2016-08-29T04:10:24.000Z, Message Check: true
1690086	NERSC 2	Aug 29 2016 12:02:04.677 AM	Aug 29 2016 12:02:03.000 AM	Incoming	Timestamp: 2016-08-29T04:01:35.001Z, BatteryV: 10.41, Latitude: 77.527136, Longitude: -5.957638, Vul: 11.97
1690056	NERSC 2	Aug 28 2016 11:32:24.341 PM	Aug 28 2016 11:32:23.000 PM	Incoming	Timestamp: 2016-08-29T03:31:55.001Z, BatteryV: 10.38, Latitude: 77.531398, Longitude: -5.976250, Vul: 11.94
1690020	NERSC 2	Aug 28 2016 11:00:54.713 PM	Aug 28 2016 11:00:53.000 PM	Incoming	Timestamp: 2016-08-29T03:00:22.001Z, BatteryV: 10.38, Latitude: 77.534982, Longitude: -5.998355, Vul: 11.97
1689999	NERSC 2	Aug 28 2016 10:33:32.566 PM	Aug 28 2016 10:33:31.000 PM	Incoming	Timestamp: 2016-08-29T02:33:31.000Z, Message Check: true
1689976	NERSC 2	Aug 28 2016 10:03:33.565 PM	Aug 28 2016 10:03:32.000 PM	Incoming	Timestamp: 2016-08-29T02:03:32.000Z, Message Check: true
1689937	NERSC 2	Aug 28 2016 09:30:34.356 PM	Aug 28 2016 09:30:33.000 PM	Incoming	Timestamp: 2016-08-29T01:30:06.001Z, BatteryV: 10.26, Latitude: 77.541574, Longitude: -6.047482, Vul: 11.97
1689911	NERSC 2	Aug 28 2016 09:01:34.374 PM	Aug 28 2016 09:01:32.000 PM	Incoming	Timestamp: 2016-08-29T01:00:59.001Z, BatteryV: 10.32, Latitude: 77.543366, Longitude: -6.058528, Vul: 11.94
1689882	NERSC 2	Aug 28 2016 08:30:40.826 PM	Aug 28 2016 08:30:39.000 PM	Incoming	Timestamp: 2016-08-29T00:30:07.001Z, BatteryV: 10.17, Latitude: 77.545510, Longitude: -6.065805, Vul: 11.94
1689827	NERSC 2	Aug 28 2016 08:03:59.189 PM	Aug 28 2016 08:03:58.000 PM	Incoming	Timestamp: 2016-08-29T00:00:09.001Z, BatteryV: 10.02, Latitude: 77.547770, Longitude: -6.071488, Vul: 11.94
1689764	NERSC 2	Aug 28 2016 08:01:02.115 PM	Aug 28 2016 08:00:45.000 PM	Incoming	Timestamp: 2016-08-29T00:00:45.000Z, Message Check: true
1689745	NERSC 2	Aug 28 2016 07:34:49.628 PM	Aug 28 2016 07:34:48.000 PM	Incoming	Timestamp: 2016-08-28T23:30:07.001Z, BatteryV: 10.29, Latitude: 77.550624, Longitude: -6.076006, Vul: 11.91
1689717	NERSC 2	Aug 28 2016 07:00:39.460 PM	Aug 28 2016 07:00:38.000 PM	Incoming	Timestamp: 2016-08-28T23:00:05.001Z, BatteryV: 10.26, Latitude: 77.554035, Longitude: -6.079558, Vul: 11.94
1689697	NERSC 2	Aug 28 2016 06:33:39.151 PM	Aug 28 2016 06:33:37.000 PM	Incoming	Timestamp: 2016-08-28T22:33:37.000Z, Message Check: true
1689680	NERSC 2	Aug 28 2016 06:08:06.713 PM	Aug 28 2016 06:08:05.000 PM	Incoming	Timestamp: 2016-08-28T22:08:05.000Z, Message Check: true
1689637	NERSC 2	Aug 28 2016 05:37:19.715 PM	Aug 28 2016 05:37:18.000 PM	Incoming	Timestamp: 2016-08-28T21:37:18.000Z, Message Check: true
1689580	NERSC 2	Aug 28 2016 05:03:52.441 PM	Aug 28 2016 05:03:51.000 PM	Incoming	Timestamp: 2016-08-28T21:03:51.000Z, Message Check: true
1689542	NERSC 2	Aug 28 2016 04:33:57.408 PM	Aug 28 2016 04:33:55.000 PM	Incoming	Timestamp: 2016-08-28T20:33:55.000Z, Message Check: true
1689520	NERSC 2	Aug 28 2016 04:03:43.352 PM	Aug 28 2016 04:03:40.000 PM	Incoming	Timestamp: 2016-08-28T20:03:40.000Z, Message Check: true
1689496	NERSC 2	Aug 28 2016 03:38:19.814 PM	Aug 28 2016 03:38:18.000 PM	Incoming	Timestamp: 2016-08-28T19:38:18.000Z, Message Check: true
1689476	NERSC 2	Aug 28 2016 03:04:21.294 PM	Aug 28 2016 03:04:20.000 PM	Incoming	Timestamp: 2016-08-28T19:04:20.000Z, Message Check: true
1689447	NERSC 2	Aug 28 2016 02:34:52.923 PM	Aug 28 2016 02:34:51.000 PM	Incoming	Timestamp: 2016-08-28T18:34:51.000Z, Message Check: true
1689413	NERSC 2	Aug 28 2016 02:03:37.173 PM	Aug 28 2016 02:03:34.000 PM	Incoming	Timestamp: 2016-08-28T18:03:34.000Z, Message Check: true
1689384	NERSC 2	Aug 28 2016 01:37:48.636 PM	Aug 28 2016 01:37:45.000 PM	Incoming	Timestamp: 2016-08-28T17:37:45.000Z, Message Check: true
1689333	NERSC 2	Aug 28 2016 01:04:06.350 PM	Aug 28 2016 01:04:04.000 PM	Incoming	Timestamp: 2016-08-28T17:04:04.000Z, Message Check: true
1689292	NERSC 2	Aug 28 2016 12:34:15.351 PM	Aug 28 2016 12:34:12.000 PM	Incoming	Timestamp: 2016-08-28T16:34:12.000Z, Message Check: true
1689265	NERSC 2	Aug 28 2016 12:08:07.503 PM	Aug 28 2016 12:08:06.000 PM	Incoming	Timestamp: 2016-08-28T16:08:06.000Z, Message Check: true
1689226	NERSC 2	Aug 28 2016 11:37:22.982 AM	Aug 28 2016 11:37:20.000 AM	Incoming	Timestamp: 2016-08-28T15:37:20.000Z, Message Check: true
1689222	NERSC 2	Aug 28 2016 11:34:41.613 AM	Aug 28 2016 11:34:31.000 AM	Incoming	Timestamp: 2016-08-28T15:34:31.000Z, Message Check: true
1689190	NERSC 2	Aug 28 2016 11:04:19.446 AM	Aug 28 2016 11:04:18.000 AM	Incoming	Timestamp: 2016-08-28T15:04:18.000Z, Message Check: true
1689154	NERSC 2	Aug 28 2016 10:34:49.164 AM	Aug 28 2016 10:34:47.000 AM	Incoming	Timestamp: 2016-08-28T14:34:47.000Z, Message Check: true
1689137	NERSC 2	Aug 28 2016 10:04:42.420 AM	Aug 28 2016 10:04:40.000 AM	Incoming	Timestamp: 2016-08-28T14:04:40.000Z, Message Check: true
1689105	NERSC 2	Aug 28 2016 09:34:20.614 AM	Aug 28 2016 09:34:19.000 AM	Incoming	Timestamp: 2016-08-28T13:34:19.000Z, Message Check: true
1689080	NERSC 2	Aug 28 2016 09:04:13.283 AM	Aug 28 2016 09:04:11.000 AM	Incoming	Timestamp: 2016-08-28T13:04:11.000Z, Message Check: true
1689052	NERSC 2	Aug 28 2016 08:33:39.475 AM	Aug 28 2016 08:33:37.000 AM	Incoming	Timestamp: 2016-08-28T12:33:37.000Z, Message Check: true
1689020	NERSC 2	Aug 28 2016 08:05:34.280 AM	Aug 28 2016 08:05:31.000 AM	Incoming	Timestamp: 2016-08-28T12:05:31.000Z, Message Check: true
1688953	NERSC 2	Aug 28 2016 07:33:45.504 AM	Aug 28 2016 07:33:44.000 AM	Incoming	Timestamp: 2016-08-28T11:33:44.000Z, Message Check: true
1688916	NERSC 2	Aug 28 2016 07:03:46.663 AM	Aug 28 2016 07:03:43.000 AM	Incoming	Timestamp: 2016-08-28T11:03:43.000Z, Message Check: true
1688880	NERSC 2	Aug 28 2016 06:35:18.819 AM	Aug 28 2016 06:35:17.000 AM	Incoming	Timestamp: 2016-08-28T10:30:24.001Z, BatteryV: 10.47, Latitude: 77.665734, Longitude: -6.428614, Vul: 11.97
1688839	NERSC 2	Aug 28 2016 06:00:44.399 AM	Aug 28 2016 06:00:43.000 AM	Incoming	Timestamp: 2016-08-28T10:00:14.001Z, BatteryV: 10.44, Latitude: 77.662880, Longitude: -6.466541, Vul: 12.03
1688810	NERSC 2	Aug 28 2016 05:30:57.543 AM	Aug 28 2016 05:30:56.000 AM	Incoming	Timestamp: 2016-08-28T09:30:36.001Z, BatteryV: 10.38, Latitude: 77.666022, Longitude: -6.489440, Vul: 12.00
1688773	NERSC 2	Aug 28 2016 05:01:02.978 AM	Aug 28 2016 05:01:02.000 AM	Incoming	Timestamp: 2016-08-28T09:00:13.001Z, BatteryV: 10.38, Latitude: 77.669594, Longitude: -6.510566, Vul: 12.00
1688751	NERSC 2	Aug 28 2016 04:30:40.302 AM	Aug 28 2016 04:30:39.000 AM	Incoming	Timestamp: 2016-08-28T08:30:08.001Z, BatteryV: 10.35, Latitude: 77.673747, Longitude: -6.528826, Vul: 12.00
1688725	NERSC 2	Aug 28 2016 04:04:19.742 AM	Aug 28 2016 04:04:18.000 AM	Incoming	Timestamp: 2016-08-28T08:04:18.000Z, Message Check: true
1688688	NERSC 2	Aug 28 2016 03:30:43.620 AM	Aug 28 2016 03:30:42.000 AM	Incoming	Timestamp: 2016-08-28T07:30:12.001Z, BatteryV: 10.35, Latitude: 77.682144, Longitude: -6.560851, Vul: 12.00
1688658	NERSC 2	Aug 28 2016 03:01:21.807 AM	Aug 28 2016 03:01:19.000 AM	Incoming	Timestamp: 2016-08-28T07:00:36.001Z, BatteryV: 10.29, Latitude: 77.686323, Longitude: -6.576877, Vul: 11.97
1688625	NERSC 2	Aug 28 2016 02:30:53.069 AM	Aug 28 2016 02:30:52.000 AM	Incoming	Timestamp: 2016-08-28T06:30:13.001Z, BatteryV: 10.32, Latitude: 77.690694, Longitude: -6.589114, Vul: 11.97
1688597	NERSC 2	Aug 28 2016 02:05:48.215 AM	Aug 28 2016 02:05:47.000 AM	Incoming	Timestamp: 2016-08-28T06:01:00.001Z, BatteryV: 10.38, Latitude: 77.695603, Longitude: -6.601011, Vul: 11.94
1688570	NERSC 2	Aug 28 2016 01:31:07.382 AM	Aug 28 2016 01:31:06.000 AM	Incoming	Timestamp: 2016-08-28T05:30:36.001Z, BatteryV: 10.35, Latitude: 77.701875, Longitude: -6.613677, Vul: 11.97
1688544	NERSC 2	Aug 28 2016 01:00:39.838 AM	Aug 28 2016 01:00:38.000 AM	Incoming	Timestamp: 2016-08-28T05:00:10.001Z, BatteryV: 10.35, Latitude: 77.708570, Longitude: -6.627552, Vul: 11.94
1688521	NERSC 2	Aug 28 2016 12:30:35.561 AM	Aug 28 2016 12:30:34.000 AM	Incoming	Timestamp: 2016-08-28T04:30:08.001Z, BatteryV: 10.20, Latitude: 77.715194, Longitude: -6.642816, Vul: 11.97
1688494	NERSC 2	Aug 28 2016 12:02:22.581 AM	Aug 28 2016 12:02:19.000 AM	Incoming	Timestamp: 2016-08-28T04:01:36.001Z, BatteryV: 10.23, Latitude: 77.720627, Longitude: -6.659962, Vul: 11.94
1688468	NERSC 2	Aug 27 2016 11:33:53.879 PM	Aug 27 2016 11:33:52.000 PM	Incoming	Timestamp: 2016-08-28T03:33:52.000Z, Message Check: true
1688440	NERSC 2	Aug 27 2016 11:06:53.696 PM	Aug 27 2016 11:06:52.000 PM	Incoming	Timestamp: 2016-08-28T03:06:52.000Z, Message Check: true
1688402	NERSC 2	Aug 27 2016 10:33:50.636 PM	Aug 27 2016 10:33:48.000 PM	Incoming	Timestamp: 2016-08-28T02:33:48.000Z, Message Check: true
1688368	NERSC 2	Aug 27 2016 10:03:57.131 PM	Aug 27 2016 10:03:55.000 PM	Incoming	Timestamp: 2016-08-28T02:03:55.000Z, Message Check: true
1688340	NERSC 2	Aug 27 2016 09:34:33.593 PM	Aug 27 2016 09:34:31.000 PM	Incoming	Timestamp: 2016-08-28T01:34:31.000Z, Message Check: true
1688307	NERSC 2	Aug 27 2016 09:04:30.527 PM	Aug 27 2016 09:04:29.000 PM	Incoming	Timestamp: 2016-08-28T01:04:29.000Z, Message Check: true
1688263	NERSC 2	Aug 27 2016 08:34:47.451 PM	Aug 27 2016 08:34:45.000 PM	Incoming	Timestamp: 2016-08-28T00:34:45.000Z, Message Check: true
1688200	NERSC 2	Aug 27 2016 08:04:06.725 PM	Aug 27 2016 08:04:05.000 PM	Incoming	Timestamp: 2016-08-28T00:04:05.000Z, Message Check: true
1688124	NERSC 2	Aug 27 2016 07:35:19.639 PM	Aug 27 2016 07:35:18.000 PM	Incoming	Timestamp: 2016-08-27T23:35:18.000Z, Message Check: true
1688086	NERSC 2	Aug 27 2016 07:04:00.669 PM	Aug 27 2016 07:03:59.000 PM	Incoming	Timestamp: 2016-08-27T23:03:59.000Z, Message Check: true
1688049	NERSC 2	Aug 27 2016 06:34:55.215 PM	Aug 27 2016 06:34:54.000 PM	Incoming	Timestamp: 2016-08-27T22:34:54.000Z, Message Check: true
1688012	NERSC 2	Aug 27 2016 06:03:52.811 PM	Aug 27 2016 06:03:51.000 PM	Incoming	Timestamp: 2016-08-27T22:03:51.000Z, Message Check: true
1687977	NERSC 2	Aug 27 2016 05:36:11.469 PM	Aug 27 2016 05:36:10.000 PM	Incoming	Timestamp: 2016-08-27T21:36:10.000Z, Message Check: true
1687944	NERSC 2	Aug 27 2016 05:04:09.776 PM	Aug 27 2016 05:04:07.000 PM	Incoming	Timestamp: 2016-08-27T21:04:07.000Z, Message Check: true
1687912	NERSC 2	Aug 27 2016 04:35:36.743 PM	Aug 27 2016 04:35:32.000 PM	Incoming	Timestamp: 2016-08-27T20:35:32.000Z, Message Check: true
1687884	NERSC 2	Aug 27 2016 04:08:28.775 PM	Aug 27 2016 04:08:27.000 PM	Incoming	Timestamp: 2016-08-27T20:08:27.000Z, Message Check: true
1687857	NERSC 2	Aug 27 2016 03:39:54.645 PM	Aug 27 2016 03:39:53.000 PM	Incoming	Timestamp: 2016-08-27T19:39:53.000Z, Message Check: true
1687855	NERSC 2	Aug 27 2016 03:35:43.664 PM	Aug 27 2016 03:35:40.000 PM	Incoming	Timestamp: 2016-08-27T19:35:40.000Z, Message Check: true
1687803	NERSC 2	Aug 27 2016 03:03:59.506 PM	Aug 27 2016 03:03:58.000 PM	Incoming	Timestamp: 2016-08-27T19:03:58.000Z, Message Check: true
1687781	NERSC 2	Aug 27 2016 02:39:29.712 PM	Aug 27 2016 02:39:28.000 PM	Incoming	Timestamp: 2016-08-27T18:39:28.000Z, Message Check: true
1687748	NERSC 2	Aug 27 2016 02:04:19.539 PM	Aug 27 2016 02:04:18.000 PM	Incoming	Timestamp: 2016-08-27T18:04:18.000Z, Message Check: true
1687711	NERSC 2	Aug 27 2016 01:39:04.589 PM	Aug 27 2016 01:39:01.000 PM	Incoming	Timestamp: 2016-08-27T17:39:01.000Z, Message Check: true
1687688	NERSC 2	Aug 27 2016 01:03:56.057 PM	Aug 27 2016 01:03:54.000 PM	Incoming	Timestamp: 2016-08-27T17:03:54.000Z, Message Check: true
1687668	NERSC 2	Aug 27 2016 12:35:14.973 PM	Aug 27 2016 12:35:13.000 PM	Incoming	Timestamp: 2016-08-27T16:35:13.000Z, Message Check: true
1687651	NERSC 2	Aug 27 2016 12:12:05.098 PM	Aug 27 2016 12:12:02.000 PM	Incoming	Timestamp: 2016-08-27T16:12:02.000Z, Message Check: true
1687617	NERSC 2	Aug 27 2016 11:34:12.021 AM	Aug 27 2016 11:34:09.000 AM	Incoming	Timestamp: 2016-08-27T15:34:09.000Z, Message Check: true
1687601	NERSC 2	Aug 27 2016 11:11:43.456 AM	Aug 27 2016 11:11:40.000 AM	Incoming	Timestamp: 2016-08-27T15:11:40.000Z, Message Check: true
1687579	NERSC 2	Aug 27 2016 11:00:58.185 AM	Aug 27 2016 11:00:57.000 AM	Incoming	Timestamp: 2016-08-27T15:00:57.000Z, Message Check: true
1687538	NERSC 2	Aug 27 2016 10:05:10.400 AM	Aug 27 2016 10:05:07.000 AM	Incoming	Timestamp: 2016-08-27T14:05:07.000Z, Message Check: true
1687515	NERSC 2	Aug 27 2016 09:46:46.434 AM	Aug 27 2016 09:46:43.000 AM	Incoming	Timestamp: 2016-08-27T13:46:43.000Z, Message Check: true
1687486	NERSC 2	Aug 27 2016 09:04:49.523 AM	Aug 27 2016 09:04:47.000 AM	Incoming	Timestamp: 2016-08-27T13:04:47.000Z, Message Check: true
1687456	NERSC 2	Aug 27 2016 08:35:54.112 AM	Aug 27 2016 08:35:51.000 AM	Incoming	Timestamp: 2016-08-27T12:35:51.000Z, Message Check: true
1687410	NERSC 2	Aug 27 2016 08:04:31.064 AM	Aug 27 2016 08:04:29.000 AM	Incoming	Timestamp: 2016-08-27T12:04:29.000Z, Message Check: true
1687358	NERSC 2	Aug 27 2016 07:35:38.068 AM	Aug 27 2016 07:35:36.000 AM	Incoming	Timestamp: 2016-08-27T11:35:36.000Z, Message Check: true
1687331	NERSC 2	Aug 27 2016 07:08:48.585 AM	Aug 27 2016 07:08:46.000 AM	Incoming	Timestamp: 2016-08-27T11:08:46.000Z, Message Check: true
1687294	NERSC 2	Aug 27 2016 06:34:56.844 AM	Aug 27 2016 06:34:55.000 AM	Incoming	Timestamp: 2016-08-27T10:34:55.000Z, Message Check: true
1687269	NERSC 2	Aug 27 2016 06:07:53.598 AM	Aug 27 2016 06:07:52.000 AM	Incoming	Timestamp: 2016-08-27T10:07:52.000Z, Message Check: true
1687238	NERSC 2	Aug 27 2016 05:37:03.199 AM	Aug 27 2016 05:37:01.000 AM	Incoming	Timestamp: 2016-08-27T09:37:01.000Z, Message Check: true
1687209	NERSC 2	Aug 27 2016 05:03:52.075 AM	Aug 27 2016 05:03:50.000 AM	Incoming	Timestamp: 2016-08-27T09:03:50.000Z, Message Check: true
1687176	NERSC 2	Aug 27 2016 04:34:11.411 AM	Aug 27 2016 04:33:57.000 AM	Incoming	Timestamp: 2016-08-27T08:33:57.000Z, Message Check: true
1687175	NERSC 2	Aug 27 2016 04:33:59.704 AM	Aug 27 2016 04:33:57.000 AM	Incoming	Timestamp: 2016-08-27T08:33:57.000Z, Message Check: true
1687153	NERSC 2	Aug 27 2016 04:04:04.247 AM	Aug 27 2016 04:04:03.000 AM	Incoming	Timestamp: 2016-08-27T08:04:03.000Z, Message Check: true
1687122	NERSC 2	Aug 27 2016 03:35:11.037 AM	Aug 27 2016 03:35:09.000 AM	Incoming	Timestamp: 2016-08-27T07:35:09.000Z, Message Check: true
1687096	NERSC 2	Aug 27 2016 03:09:57.207 AM	Aug 27 2016 03:09:56.000 AM	Incoming	Timestamp: 2016-08-27T07:09:56.000Z, Message Check: true
1687062	NERSC 2	Aug 27 2016 02:38:04.389 AM	Aug 27 2016 02:38:03.000 AM	Incoming	Timestamp: 2016-08-27T06:38:03.000Z, Message Check: true
1687032	NERSC 2	Aug 27 2016 02:04:39.084 AM	Aug 27 2016 02:04:36.000 AM	Incoming	Timestamp: 2016-08-27T06:04:36.000Z, Message Check: true
1686998	NERSC 2	Aug 27 2016 01:37:39.742 AM	Aug 27 2016 01:37:39.000 AM	Incoming	Timestamp: 2016-08-27T05:37:39.000Z, Message Check: true
1686997	NERSC 2	Aug 27 2016 01:37:13.577 AM	Aug 27 2016 01:37:11.000 AM	Incoming	Timestamp: 2016-08-27T05:37:11.000Z, Message Check: true
1686970	NERSC 2	Aug 27 2016 01:03:57.354 AM	Aug 27 2016 01:03:56.000 AM	Incoming	Timestamp: 2016-08-27T05:03:56.000Z, Message Check: true
1686946	NERSC 2	Aug 27 2016 12:36:06.485 AM	Aug 27 2016 12:36:05.000 AM	Incoming	Timestamp: 2016-08-27T04:36:05.000Z, Message Check: true
1686928	NERSC 2	Aug 27 2016 12:12:36.629 AM	Aug 27 2016 12:12:35.000 AM	Incoming	Timestamp: 2016-08-27T04:12:35.000Z, Message Check: true
1686899	NERSC 2	Aug 26 2016 11:39:18.429 PM	Aug 26 2016 11:39:16.000 PM	Incoming	Timestamp: 2016-08-27T03:39:16.000Z, Message Check: true
1686870	NERSC 2	Aug 26 2016 11:04:46.691 PM	Aug 26 2016 11:04:44.000 PM	Incoming	Timestamp: 2016-08-27T03:04:44.000Z, Message Check: true
1686832	NERSC 2	Aug 26 2016 10:34:37.715 PM	Aug 26 2016 10:34:29.000 PM	Incoming	Timestamp: 2016-08-27T02:34:29.000Z, Message Check: true
1686799	NERSC 2	Aug 26 2016 10:04:47.948 PM	Aug 26 2016 10:04:45.000 PM	Incoming	Timestamp: 2016-08-27T02:04:45.000Z, Message Check: true
1686768	NERSC 2	Aug 26 2016 09:38:21.709 PM	Aug 26 2016 09:38:20.000 PM	Incoming	Timestamp: 2016-08-27T01:38:20.000Z, Message Check: true
1686753	NERSC 2	Aug 26 2016 09:30:42.040 PM	Aug 26 2016 09:30:40.000 PM	Incoming	Timestamp: 2016-08-27T01:30:40.000Z, Message Check: true
1686666	NERSC 2	Aug 26 2016 08:43:10.090 PM	Aug 26 2016 08:43:08.000 PM	Incoming	Timestamp: 2016-08-27T00:43:08.000Z, Message Check: true
1686656	NERSC 2	Aug 26 2016 08:35:44.380 PM	Aug 26 2016 08:35:43.000 PM	Incoming	Timestamp: 2016-08-27T00:35:43.000Z, Message Check: true
1686509	NERSC 2	Aug 26 2016 07:35:42.164 PM	Aug 26 2016 07:35:40.000 PM	Incoming	Timestamp: 2016-08-26T23:35:40.000Z, Message Check: true
1686483	NERSC 2	Aug 26 2016 07:08:26.169 PM	Aug 26 2016 07:08:23.000 PM	Incoming	Timestamp: 2016-08-26T23:08:23.000Z, Message Check: true
1686468	NERSC 2	Aug 26 2016 07:00:59.857 PM	Aug 26 2016 07:00:58.000 PM	Incoming	Timestamp: 2016-08-26T23:00:58.000Z, Message Check: true
1686365	NERSC 2	Aug 26 2016 06:04:13.628 PM	Aug 26 2016 06:04:12.000 PM	Incoming	Timestamp: 2016-08-26T22:04:12.000Z, Message Check: true
1686316	NERSC 2	Aug 26 2016 05:42:14.728 PM	Aug 26 2016 05:42:13.000 PM	Incoming	Timestamp: 2016-08-26T21:42:13.000Z, Message Check: true
1686309	NERSC 2	Aug 26 2016 05:35:00.031 PM	Aug 26 2016 05:34:58.000 PM	Incoming	Timestamp: 2016-08-26T21:34:58.000Z, Message Check: true
1686239	NERSC 2	Aug 26 2016 04:34:09.914 PM	Aug 26 2016 04:34:08.000 PM	Incoming	Timestamp: 2016-08-26T20:34:08.000Z, Message Check: true
1686209	NERSC 2	Aug 26 2016 04:04:15.152 PM	Aug 26 2016 04:04:12.000 PM	Incoming	Timestamp: 2016-08-26T20:04:12.000Z, Message Check: true
1686183	NERSC 2	Aug 26 2016 03:35:45.993 PM	Aug 26 2016 03:35:45.000 PM	Incoming	Timestamp: 2016-08-26T19:35:45.000Z, Message Check: true
1686152	NERSC 2	Aug 26 2016 03:07:51.563 PM	Aug 26 2016 03:07:50.000 PM	Incoming	Timestamp: 2016-08-26T19:07:50.000Z, Message Check: true
1686108	NERSC 2	Aug 26 2016 02:34:27.264 PM	Aug 26 2016 02:34:26.000 PM	Incoming	Timestamp: 2016-08-26T18:34:26.000Z, Message Check: true
1686061	NERSC 2	Aug 26 2016 02:04:29.688 PM	Aug 26 2016 02:04:28.000 PM	Incoming	Timestamp: 2016-08-26T18:04:28.000Z, Message Check: true
1685998	NERSC 2	Aug 26 2016 01:34:47.967 PM	Aug 26 2016 01:34:46.000 PM	Incoming	Timestamp: 2016-08-26T17:34:46.000Z, Message Check: true
1685973	NERSC 2	Aug 26 2016 01:04:11.478 PM	Aug 26 2016 01:04:09.000 PM	Incoming	Timestamp: 2016-08-26T17:04:09.000Z, Message Check: true
1685936	NERSC 2	Aug 26 2016 12:38:50.401 PM	Aug 26 2016 12:38:48.000 PM	Incoming	Timestamp: 2016-08-26T16:38:48.000Z, Message Check: true
1685913	NERSC 2	Aug 26 2016 12:13:27.002 PM	Aug 26 2016 12:13:25.000 PM	Incoming	Timestamp: 2016-08-26T16:13:25.000Z, Message Check: true
1685903	NERSC 2	Aug 26 2016 12:05:44.298 PM	Aug 26 2016 12:05:28.000 PM	Incoming	Timestamp: 2016-08-26T16:05:28.000Z, Message Check: true
1685847	NERSC 2	Aug 26 2016 11:35:02.633 AM	Aug 26 2016 11:35:01.000 AM	Incoming	Timestamp: 2016-08-26T15:35:01.000Z, Message Check: true
1685814	NERSC 2	Aug 26 2016 11:08:39.981 AM	Aug 26 2016 11:08:38.000 AM	Incoming	Timestamp: 2016-08-26T15:08:38.000Z, Message Check: true
1685773	NERSC 2	Aug 26 2016 10:33:58.964 AM	Aug 26 2016 10:33:56.000 AM	Incoming	Timestamp: 2016-08-26T14:33:56.000Z, Message Check: true
1685756	NERSC 2	Aug 26 2016 10:04:13.994 AM	Aug 26 2016 10:04:12.000 AM	Incoming	Timestamp: 2016-08-26T14:04:12.000Z, Message Check: true
1685735	NERSC 2	Aug 26 2016 09:43:03.298 AM	Aug 26 2016 09:43:01.000 AM	Incoming	Timestamp: 2016-08-26T13:43:01.000Z, Message Check: true
1685702	NERSC 2	Aug 26 2016 09:04:52.139 AM	Aug 26 2016 09:04:50.000 AM	Incoming	Timestamp: 2016-08-26T13:04:50.000Z, Message Check: true
1685672	NERSC 2	Aug 26 2016 08:39:36.856 AM	Aug 26 2016 08:39:34.000 AM	Incoming	Timestamp: 2016-08-26T12:39:34.000Z, Message Check: true
1685622	NERSC 2	Aug 26 2016 08:03:39.292 AM	Aug 26 2016 08:03:37.000 AM	Incoming	Timestamp: 2016-08-26T12:03:37.000Z, Message Check: true
1685588	NERSC 2	Aug 26 2016 07:34:36.955 AM	Aug 26 2016 07:34:34.000 AM	Incoming	Timestamp: 2016-08-26T11:34:34.000Z, Message Check: true
1685570	NERSC 2	Aug 26 2016 07:11:35.889 AM	Aug 26 2016 07:11:34.000 AM	Incoming	Timestamp: 2016-08-26T11:11:34.000Z, Message Check: true
1685536	NERSC 2	Aug 26 2016 06:42:57.604 AM	Aug 26 2016 06:42:55.000 AM	Incoming	Timestamp: 2016-08-26T10:42:55.000Z, Message Check: true
1685530	NERSC 2	Aug 26 2016 06:35:36.461 AM	Aug 26 2016 06:35:20.000 AM	Incoming	Timestamp: 2016-08-26T10:35:20.000Z, Message Check: true
1685490	NERSC 2	Aug 26 2016 06:03:50.341 AM	Aug 26 2016 06:03:48.000 AM	Incoming	Timestamp: 2016-08-26T10:03:48.000Z, Message Check: true
1685460	NERSC 2	Aug 26 2016 05:38:02.276 AM	Aug 26 2016 05:38:01.000 AM	Incoming	Timestamp: 2016-08-26T09:38:01.000Z, Message Check: true
1685436	NERSC 2	Aug 26 2016 05:03:42.925 AM	Aug 26 2016 05:03:40.000 AM	Incoming	Timestamp: 2016-08-26T09:03:40.000Z, Message Check: true
1685406	NERSC 2	Aug 26 2016 04:34:40.041 AM	Aug 26 2016 04:34:33.000 AM	Incoming	Timestamp: 2016-08-26T08:34:33.000Z, Message Check: true
1685389	NERSC 2	Aug 26 2016 04:05:07.631 AM	Aug 26 2016 04:05:06.000 AM	Incoming	Timestamp: 2016-08-26T08:05:06.000Z, Message Check: true
1685369	NERSC 2	Aug 26 2016 03:38:38.969 AM	Aug 26 2016 03:38:38.000 AM	Incoming	Timestamp: 2016-08-26T07:38:38.000Z, Message Check: true
1685341	NERSC 2	Aug 26 2016 03:04:35.055 AM	Aug 26 2016 03:04:32.000 AM	Incoming	Timestamp: 2016-08-26T07:04:32.000Z, Message Check: true
1685310	NERSC 2	Aug 26 2016 02:35:16.848 AM	Aug 26 2016 02:35:14.000 AM	Incoming	Timestamp: 2016-08-26T06:35:14.000Z, Message Check: true
1685257	NERSC 2	Aug 26 2016 02:04:59.749 AM	Aug 26 2016 02:04:58.000 AM	Incoming	Timestamp: 2016-08-26T06:04:58.000Z, Message Check: true
1685201	NERSC 2	Aug 26 2016 01:35:14.472 AM	Aug 26 2016 01:35:12.000 AM	Incoming	Timestamp: 2016-08-26T05:35:12.000Z, Message Check: true
1685140	NERSC 2	Aug 26 2016 01:04:09.080 AM	Aug 26 2016 01:04:08.000 AM	Incoming	Timestamp: 2016-08-26T05:04:08.000Z, Message Check: true
1685078	NERSC 2	Aug 26 2016 12:33:39.076 AM	Aug 26 2016 12:33:37.000 AM	Incoming	Timestamp: 2016-08-26T04:33:37.000Z, Message Check: true
1685048	NERSC 2	Aug 26 2016 12:11:34.689 AM	Aug 26 2016 12:11:31.000 AM	Incoming	Timestamp: 2016-08-26T04:11:31.000Z, Message Check: true
1684976	NERSC 2	Aug 25 2016 11:34:29.756 PM	Aug 25 2016 11:34:28.000 PM	Incoming	Timestamp: 2016-08-26T03:34:28.000Z, Message Check: true
1684941	NERSC 2	Aug 25 2016 11:04:00.349 PM	Aug 25 2016 11:03:59.000 PM	Incoming	Timestamp: 2016-08-26T03:03:59.000Z, Message Check: true
1684934	NERSC 3	Aug 25 2016 11:02:39.264 PM	Aug 25 2016 11:02:35.000 PM	Incoming	Timestamp: 2016-08-26T03:02:35.000Z, Message Check: true
1684899	NERSC 2	Aug 25 2016 10:34:04.242 PM	Aug 25 2016 10:34:03.000 PM	Incoming	Timestamp: 2016-08-26T02:34:03.000Z, Message Check: true
1684879	NERSC 2	Aug 25 2016 10:12:28.220 PM	Aug 25 2016 10:12:27.000 PM	Incoming	Timestamp: 2016-08-26T02:12:27.000Z, Message Check: true
1684823	NERSC 2	Aug 25 2016 09:33:39.546 PM	Aug 25 2016 09:33:37.000 PM	Incoming	Timestamp: 2016-08-26T01:33:37.000Z, Message Check: true
1684792	NERSC 2	Aug 25 2016 09:04:05.174 PM	Aug 25 2016 09:04:02.000 PM	Incoming	Timestamp: 2016-08-26T01:04:02.000Z, Message Check: true
1684759	NERSC 2	Aug 25 2016 08:35:33.548 PM	Aug 25 2016 08:35:30.000 PM	Incoming	Timestamp: 2016-08-26T00:35:30.000Z, Message Check: true
1684692	NERSC 2	Aug 25 2016 08:03:40.619 PM	Aug 25 2016 08:03:37.000 PM	Incoming	Timestamp: 2016-08-26T00:03:37.000Z, Message Check: true
1684613	NERSC 2	Aug 25 2016 07:34:03.871 PM	Aug 25 2016 07:34:01.000 PM	Incoming	Timestamp: 2016-08-25T23:34:01.000Z, Message Check: true
1684592	NERSC 2	Aug 25 2016 07:10:33.168 PM	Aug 25 2016 07:10:32.000 PM	Incoming	Timestamp: 2016-08-25T23:10:32.000Z, Message Check: true
1684553	NERSC 2	Aug 25 2016 06:37:36.893 PM	Aug 25 2016 06:37:34.000 PM	Incoming	Timestamp: 2016-08-25T22:37:34.000Z, Message Check: true
1684522	NERSC 2	Aug 25 2016 06:07:49.449 PM	Aug 25 2016 06:07:47.000 PM	Incoming	Timestamp: 2016-08-25T22:07:47.000Z, Message Check: true
1684486	NERSC 2	Aug 25 2016 05:38:45.253 PM	Aug 25 2016 05:38:44.000 PM	Incoming	Timestamp: 2016-08-25T21:38:44.000Z, Message Check: true
1684445	NERSC 2	Aug 25 2016 05:04:47.665 PM	Aug 25 2016 05:04:46.000 PM	Incoming	Timestamp: 2016-08-25T21:04:46.000Z, Message Check: true
1684397	NERSC 2	Aug 25 2016 04:33:53.492 PM	Aug 25 2016 04:33:52.000 PM	Incoming	Timestamp: 2016-08-25T20:33:52.000Z, Message Check: true
1684343	NERSC 2	Aug 25 2016 04:05:00.518 PM	Aug 25 2016 04:04:59.000 PM	Incoming	Timestamp: 2016-08-25T20:04:59.000Z, Message Check: true
1684284	NERSC 2	Aug 25 2016 03:34:35.291 PM	Aug 25 2016 03:34:33.000 PM	Incoming	Timestamp: 2016-08-25T19:34:33.000Z, Message Check: true
1684263	NERSC 2	Aug 25 2016 03:12:50.198 PM	Aug 25 2016 03:12:49.000 PM	Incoming	Timestamp: 2016-08-25T19:12:49.000Z, Message Check: true
1684213	NERSC 2	Aug 25 2016 02:42:00.448 PM	Aug 25 2016 02:41:57.000 PM	Incoming	Timestamp: 2016-08-25T18:41:57.000Z, Message Check: true
1684151	NERSC 2	Aug 25 2016 02:04:50.775 PM	Aug 25 2016 02:04:48.000 PM	Incoming	Timestamp: 2016-08-25T18:04:48.000Z, Message Check: true
1684105	NERSC 2	Aug 25 2016 01:34:30.760 PM	Aug 25 2016 01:34:29.000 PM	Incoming	Timestamp: 2016-08-25T17:34:29.000Z, Message Check: true
1684065	NERSC 2	Aug 25 2016 01:03:37.080 PM	Aug 25 2016 01:03:35.000 PM	Incoming	Timestamp: 2016-08-25T17:03:35.000Z, Message Check: true
1684008	NERSC 2	Aug 25 2016 12:35:03.818 PM	Aug 25 2016 12:35:01.000 PM	Incoming	Timestamp: 2016-08-25T16:35:01.000Z, Message Check: true
1683941	NERSC 2	Aug 25 2016 12:03:53.184 PM	Aug 25 2016 12:03:51.000 PM	Incoming	Timestamp: 2016-08-25T16:03:51.000Z, Message Check: true
1683875	NERSC 2	Aug 25 2016 11:33:50.263 AM	Aug 25 2016 11:33:49.000 AM	Incoming	Timestamp: 2016-08-25T15:33:49.000Z, Message Check: true
1683836	NERSC 2	Aug 25 2016 11:06:46.261 AM	Aug 25 2016 11:06:45.000 AM	Incoming	Timestamp: 2016-08-25T15:06:45.000Z, Message Check: true
1683771	NERSC 2	Aug 25 2016 10:35:18.275 AM	Aug 25 2016 10:35:15.000 AM	Incoming	Timestamp: 2016-08-25T14:35:15.000Z, Message Check: true
1683733	NERSC 2	Aug 25 2016 10:04:09.142 AM	Aug 25 2016 10:04:07.000 AM	Incoming	Timestamp: 2016-08-25T14:04:07.000Z, Message Check: true
1683677	NERSC 2	Aug 25 2016 09:34:39.562 AM	Aug 25 2016 09:34:36.000 AM	Incoming	Timestamp: 2016-08-25T13:34:36.000Z, Message Check: true
1683612	NERSC 2	Aug 25 2016 09:04:39.106 AM	Aug 25 2016 09:04:38.000 AM	Incoming	Timestamp: 2016-08-25T13:04:38.000Z, Message Check: true
1683571	NERSC 2	Aug 25 2016 08:33:43.913 AM	Aug 25 2016 08:33:42.000 AM	Incoming	Timestamp: 2016-08-25T12:33:42.000Z, Message Check: true
1683515	NERSC 2	Aug 25 2016 08:04:26.196 AM	Aug 25 2016 08:04:20.000 AM	Incoming	Timestamp: 2016-08-25T12:04:20.000Z, Message Check: true
1683450	NERSC 2	Aug 25 2016 07:34:57.975 AM	Aug 25 2016 07:34:55.000 AM	Incoming	Timestamp: 2016-08-25T11:34:55.000Z, Message Check: true
1683427	NERSC 2	Aug 25 2016 07:04:59.837 AM	Aug 25 2016 07:04:59.000 AM	Incoming	Timestamp: 2016-08-25T11:04:59.000Z, Message Check: true
1683389	NERSC 2	Aug 25 2016 06:34:10.469 AM	Aug 25 2016 06:34:08.000 AM	Incoming	Timestamp: 2016-08-25T10:34:08.000Z, Message Check: true
1683366	NERSC 2	Aug 25 2016 06:07:34.480 AM	Aug 25 2016 06:07:33.000 AM	Incoming	Timestamp: 2016-08-25T10:07:33.000Z, Message Check: true
1683339	NERSC 2	Aug 25 2016 05:35:36.213 AM	Aug 25 2016 05:35:35.000 AM	Incoming	Timestamp: 2016-08-25T09:35:35.000Z, Message Check: true
1683315	NERSC 2	Aug 25 2016 05:08:23.911 AM	Aug 25 2016 05:08:21.000 AM	Incoming	Timestamp: 2016-08-25T09:08:21.000Z, Message Check: true
1683278	NERSC 2	Aug 25 2016 04:38:30.985 AM	Aug 25 2016 04:38:30.000 AM	Incoming	Timestamp: 2016-08-25T08:38:30.000Z, Message Check: true
1683259	NERSC 2	Aug 25 2016 04:05:35.569 AM	Aug 25 2016 04:05:34.000 AM	Incoming	Timestamp: 2016-08-25T08:05:34.000Z, Message Check: true
1683231	NERSC 2	Aug 25 2016 03:33:47.749 AM	Aug 25 2016 03:33:46.000 AM	Incoming	Timestamp: 2016-08-25T07:33:46.000Z, Message Check: true
1683206	NERSC 2	Aug 25 2016 03:04:30.347 AM	Aug 25 2016 03:04:29.000 AM	Incoming	Timestamp: 2016-08-25T07:04:29.000Z, Message Check: true
1683176	NERSC 2	Aug 25 2016 02:35:02.353 AM	Aug 25 2016 02:34:59.000 AM	Incoming	Timestamp: 2016-08-25T06:34:59.000Z, Message Check: true
1683153	NERSC 2	Aug 25 2016 02:03:49.441 AM	Aug 25 2016 02:03:47.000 AM	Incoming	Timestamp: 2016-08-25T06:03:47.000Z, Message Check: true
1683128	NERSC 2	Aug 25 2016 01:35:33.022 AM	Aug 25 2016 01:35:31.000 AM	Incoming	Timestamp: 2016-08-25T05:35:31.000Z, Message Check: true
1683110	NERSC 2	Aug 25 2016 01:04:06.848 AM	Aug 25 2016 01:04:06.000 AM	Incoming	Timestamp: 2016-08-25T05:04:06.000Z, Message Check: true
1683091	NERSC 2	Aug 25 2016 12:38:59.753 AM	Aug 25 2016 12:38:57.000 AM	Incoming	Timestamp: 2016-08-25T04:38:57.000Z, Message Check: true
1683046	NERSC 2	Aug 25 2016 12:03:41.476 AM	Aug 25 2016 12:03:39.000 AM	Incoming	Timestamp: 2016-08-25T04:03:39.000Z, Message Check: true
1683025	NERSC 2	Aug 24 2016 11:37:50.186 PM	Aug 24 2016 11:37:46.000 PM	Incoming	Timestamp: 2016-08-25T03:37:46.000Z, Message Check: true
1682997	NERSC 2	Aug 24 2016 11:04:46.926 PM	Aug 24 2016 11:04:45.000 PM	Incoming	Timestamp: 2016-08-25T03:04:45.000Z, Message Check: true
1682967	NERSC 2	Aug 24 2016 10:33:51.642 PM	Aug 24 2016 10:33:49.000 PM	Incoming	Timestamp: 2016-08-25T02:33:49.000Z, Message Check: true
1682949	NERSC 2	Aug 24 2016 10:05:58.426 PM	Aug 24 2016 10:05:56.000 PM	Incoming	Timestamp: 2016-08-25T02:05:56.000Z, Message Check: true
1682927	NERSC 2	Aug 24 2016 09:35:27.662 PM	Aug 24 2016 09:35:26.000 PM	Incoming	Timestamp: 2016-08-25T01:35:26.000Z, Message Check: true
1682903	NERSC 2	Aug 24 2016 09:04:07.511 PM	Aug 24 2016 09:04:04.000 PM	Incoming	Timestamp: 2016-08-25T01:04:04.000Z, Message Check: true
1682874	NERSC 2	Aug 24 2016 08:34:37.825 PM	Aug 24 2016 08:34:36.000 PM	Incoming	Timestamp: 2016-08-25T00:34:36.000Z, Message Check: true
1682828	NERSC 2	Aug 24 2016 08:07:49.823 PM	Aug 24 2016 08:07:48.000 PM	Incoming	Timestamp: 2016-08-25T00:07:48.000Z, Message Check: true
1682710	NERSC 2	Aug 24 2016 07:37:43.122 PM	Aug 24 2016 07:37:42.000 PM	Incoming	Timestamp: 2016-08-24T23:37:42.000Z, Message Check: true
1682663	NERSC 2	Aug 24 2016 07:04:01.227 PM	Aug 24 2016 07:03:59.000 PM	Incoming	Timestamp: 2016-08-24T23:03:59.000Z, Message Check: true
1682624	NERSC 2	Aug 24 2016 06:41:25.812 PM	Aug 24 2016 06:41:23.000 PM	Incoming	Timestamp: 2016-08-24T22:41:23.000Z, Message Check: true
1682565	NERSC 2	Aug 24 2016 06:03:53.510 PM	Aug 24 2016 06:03:52.000 PM	Incoming	Timestamp: 2016-08-24T22:03:52.000Z, Message Check: true
1682513	NERSC 2	Aug 24 2016 05:34:13.440 PM	Aug 24 2016 05:34:11.000 PM	Incoming	Timestamp: 2016-08-24T21:34:11.000Z, Message Check: true
1682452	NERSC 2	Aug 24 2016 05:01:16.135 PM	Aug 24 2016 05:01:15.000 PM	Incoming	Timestamp: 2016-08-24T21:00:12.001Z, BatteryV: 10.68, Latitude: 78.537139, Longitude: -7.660634, Vul: 12.24
1682406	NERSC 2	Aug 24 2016 04:30:55.436 PM	Aug 24 2016 04:30:54.000 PM	Incoming	Timestamp: 2016-08-24T20:30:08.001Z, BatteryV: 10.83, Latitude: 78.541690, Longitude: -7.665715, Vul: 12.27
1682346	NERSC 2	Aug 24 2016 04:03:34.885 PM	Aug 24 2016 04:03:33.000 PM	Incoming	Timestamp: 2016-08-24T20:03:33.000Z, Message Check: true
1682280	NERSC 2	Aug 24 2016 03:30:53.702 PM	Aug 24 2016 03:30:51.000 PM	Incoming	Timestamp: 2016-08-24T19:30:12.001Z, BatteryV: 10.56, Latitude: 78.549235, Longitude: -7.678579, Vul: 12.24
1682203	NERSC 2	Aug 24 2016 03:00:56.765 PM	Aug 24 2016 03:00:55.000 PM	Incoming	Timestamp: 2016-08-24T19:00:12.001Z, BatteryV: 10.65, Latitude: 78.552448, Longitude: -7.686080, Vul: 12.24
1682143	NERSC 2	Aug 24 2016 02:32:10.650 PM	Aug 24 2016 02:32:09.000 PM	Incoming	Timestamp: 2016-08-24T18:31:23.001Z, BatteryV: 10.74, Latitude: 78.555315, Longitude: -7.693152, Vul: 12.24
1682063	NERSC 2	Aug 24 2016 02:00:43.202 PM	Aug 24 2016 02:00:42.000 PM	Incoming	Timestamp: 2016-08-24T18:00:10.001Z, BatteryV: 10.62, Latitude: 78.558016, Longitude: -7.700838, Vul: 12.27
1681985	NERSC 2	Aug 24 2016 01:30:42.907 PM	Aug 24 2016 01:30:39.000 PM	Incoming	Timestamp: 2016-08-24T17:30:07.001Z, BatteryV: 10.71, Latitude: 78.560390, Longitude: -7.708512, Vul: 12.24
1681908	NERSC 2	Aug 24 2016 01:00:37.461 PM	Aug 24 2016 01:00:35.000 PM	Incoming	Timestamp: 2016-08-24T17:00:06.001Z, BatteryV: 10.65, Latitude: 78.562419, Longitude: -7.720077, Vul: 12.24
1681846	NERSC 2	Aug 24 2016 12:32:31.216 PM	Aug 24 2016 12:32:29.000 PM	Incoming	Timestamp: 2016-08-24T16:31:59.001Z, BatteryV: 10.74, Latitude: 78.563565, Longitude: -7.729978, Vul: 12.24
1681754	NERSC 2	Aug 24 2016 12:02:57.204 PM	Aug 24 2016 12:02:55.000 PM	Incoming	Timestamp: 2016-08-24T16:02:24.001Z, BatteryV: 10.62, Latitude: 78.564141, Longitude: -7.735334, Vul: 12.21
1681706	NERSC 2	Aug 24 2016 11:33:50.692 AM	Aug 24 2016 11:33:49.000 AM	Incoming	Timestamp: 2016-08-24T15:33:49.000Z, Message Check: true
1681637	NERSC 2	Aug 24 2016 11:04:12.638 AM	Aug 24 2016 11:04:11.000 AM	Incoming	Timestamp: 2016-08-24T15:04:11.000Z, Message Check: true
1681542	NERSC 2	Aug 24 2016 10:33:31.165 AM	Aug 24 2016 10:33:30.000 AM	Incoming	Timestamp: 2016-08-24T14:33:30.000Z, Message Check: true
1681484	NERSC 2	Aug 24 2016 10:01:06.229 AM	Aug 24 2016 10:01:04.000 AM	Incoming	Timestamp: 2016-08-24T14:00:35.001Z, BatteryV: 10.71, Latitude: 78.569594, Longitude: -7.717747, Vul: 12.24
1681405	NERSC 2	Aug 24 2016 09:31:50.919 AM	Aug 24 2016 09:31:49.000 AM	Incoming	Timestamp: 2016-08-24T13:31:05.001Z, BatteryV: 10.74, Latitude: 78.572518, Longitude: -7.707142, Vul: 12.24
1681330	NERSC 2	Aug 24 2016 09:00:37.532 AM	Aug 24 2016 09:00:36.000 AM	Incoming	Timestamp: 2016-08-24T13:00:06.001Z, BatteryV: 10.77, Latitude: 78.575891, Longitude: -7.694918, Vul: 12.24
1681296	NERSC 2	Aug 24 2016 08:30:41.827 AM	Aug 24 2016 08:30:40.000 AM	Incoming	Timestamp: 2016-08-24T12:30:09.001Z, BatteryV: 10.74, Latitude: 78.580006, Longitude: -7.682125, Vul: 12.27
1681219	NERSC 2	Aug 24 2016 08:01:10.352 AM	Aug 24 2016 08:01:09.000 AM	Incoming	Timestamp: 2016-08-24T12:00:36.001Z, BatteryV: 10.77, Latitude: 78.584678, Longitude: -7.669869, Vul: 12.24
1681178	NERSC 2	Aug 24 2016 07:30:45.664 AM	Aug 24 2016 07:30:44.000 AM	Incoming	Timestamp: 2016-08-24T11:30:12.001Z, BatteryV: 10.77, Latitude: 78.590157, Longitude: -7.658778, Vul: 12.24
1681134	NERSC 2	Aug 24 2016 07:00:41.418 AM	Aug 24 2016 07:00:40.000 AM	Incoming	Timestamp: 2016-08-24T11:00:08.001Z, BatteryV: 10.74, Latitude: 78.595763, Longitude: -7.652218, Vul: 12.24
1681093	NERSC 2	Aug 24 2016 06:30:33.995 AM	Aug 24 2016 06:30:32.000 AM	Incoming	Timestamp: 2016-08-24T10:30:08.001Z, BatteryV: 10.77, Latitude: 78.601402, Longitude: -7.647027, Vul: 12.24
1681060	NERSC 2	Aug 24 2016 06:01:02.318 AM	Aug 24 2016 06:01:01.000 AM	Incoming	Timestamp: 2016-08-24T10:00:36.001Z, BatteryV: 10.74, Latitude: 78.607130, Longitude: -7.643866, Vul: 12.21
1681010	NERSC 2	Aug 24 2016 05:30:43.580 AM	Aug 24 2016 05:30:42.000 AM	Incoming	Timestamp: 2016-08-24T09:30:13.001Z, BatteryV: 10.74, Latitude: 78.613427, Longitude: -7.645574, Vul: 12.21
1680970	NERSC 2	Aug 24 2016 05:00:42.894 AM	Aug 24 2016 05:00:41.000 AM	Incoming	Timestamp: 2016-08-24T09:00:12.001Z, BatteryV: 10.71, Latitude: 78.619411, Longitude: -7.651949, Vul: 12.21
1680933	NERSC 2	Aug 24 2016 04:31:28.397 AM	Aug 24 2016 04:31:27.000 AM	Incoming	Timestamp: 2016-08-24T08:30:57.001Z, BatteryV: 10.68, Latitude: 78.624691, Longitude: -7.661203, Vul: 12.21
1680871	NERSC 2	Aug 24 2016 04:02:08.128 AM	Aug 24 2016 04:02:06.000 AM	Incoming	Timestamp: 2016-08-24T08:01:35.001Z, BatteryV: 10.56, Latitude: 78.629005, Longitude: -7.675283, Vul: 12.21
1680815	NERSC 2	Aug 24 2016 03:30:38.716 AM	Aug 24 2016 03:30:36.000 AM	Incoming	Timestamp: 2016-08-24T07:30:07.001Z, BatteryV: 10.68, Latitude: 78.632614, Longitude: -7.693946, Vul: 12.21
1680771	NERSC 2	Aug 24 2016 03:03:29.116 AM	Aug 24 2016 03:03:28.000 AM	Incoming	Timestamp: 2016-08-24T07:03:28.000Z, Message Check: true
1680720	NERSC 2	Aug 24 2016 02:30:39.625 AM	Aug 24 2016 02:30:38.000 AM	Incoming	Timestamp: 2016-08-24T06:30:06.001Z, BatteryV: 10.53, Latitude: 78.636627, Longitude: -7.730285, Vul: 12.18
1680678	NERSC 2	Aug 24 2016 02:04:48.017 AM	Aug 24 2016 02:04:47.000 AM	Incoming	Timestamp: 2016-08-24T06:04:47.000Z, Message Check: true
1680556	NERSC 2	Aug 24 2016 01:30:38.934 AM	Aug 24 2016 01:30:37.000 AM	Incoming	Timestamp: 2016-08-24T05:30:06.001Z, BatteryV: 10.65, Latitude: 78.637542, Longitude: -7.755315, Vul: 12.18
1680472	NERSC 2	Aug 24 2016 01:03:01.209 AM	Aug 24 2016 01:03:00.000 AM	Incoming	Timestamp: 2016-08-24T05:02:27.001Z, BatteryV: 10.56, Latitude: 78.637440, Longitude: -7.761248, Vul: 12.15
1680444	NERSC 2	Aug 24 2016 12:37:48.614 AM	Aug 24 2016 12:37:47.000 AM	Incoming	Timestamp: 2016-08-24T04:37:47.000Z, Message Check: true
1680443	NERSC 2	Aug 24 2016 12:35:16.163 AM	Aug 24 2016 12:35:05.000 AM	Incoming	Timestamp: 2016-08-24T04:35:05.000Z, Message Check: true
1680424	NERSC 2	Aug 24 2016 12:03:35.003 AM	Aug 24 2016 12:03:34.000 AM	Incoming	Timestamp: 2016-08-24T04:03:34.000Z, Message Check: true
1680402	NERSC 2	Aug 23 2016 11:34:01.962 PM	Aug 23 2016 11:34:00.000 PM	Incoming	Timestamp: 2016-08-24T03:34:00.000Z, Message Check: true
1680382	NERSC 2	Aug 23 2016 11:03:44.127 PM	Aug 23 2016 11:03:43.000 PM	Incoming	Timestamp: 2016-08-24T03:03:43.000Z, Message Check: true
1680355	NERSC 2	Aug 23 2016 10:37:08.124 PM	Aug 23 2016 10:37:06.000 PM	Incoming	Timestamp: 2016-08-24T02:37:06.000Z, Message Check: true
1680336	NERSC 2	Aug 23 2016 10:03:55.582 PM	Aug 23 2016 10:03:54.000 PM	Incoming	Timestamp: 2016-08-24T02:03:54.000Z, Message Check: true
1680313	NERSC 2	Aug 23 2016 09:34:11.016 PM	Aug 23 2016 09:34:09.000 PM	Incoming	Timestamp: 2016-08-24T01:34:09.000Z, Message Check: true
1680290	NERSC 2	Aug 23 2016 09:03:38.840 PM	Aug 23 2016 09:03:38.000 PM	Incoming	Timestamp: 2016-08-24T01:03:38.000Z, Message Check: true
1680260	NERSC 2	Aug 23 2016 08:33:52.211 PM	Aug 23 2016 08:33:50.000 PM	Incoming	Timestamp: 2016-08-24T00:33:50.000Z, Message Check: true
1680212	NERSC 2	Aug 23 2016 08:05:04.502 PM	Aug 23 2016 08:05:02.000 PM	Incoming	Timestamp: 2016-08-24T00:05:02.000Z, Message Check: true
1680118	NERSC 2	Aug 23 2016 07:33:39.831 PM	Aug 23 2016 07:33:38.000 PM	Incoming	Timestamp: 2016-08-23T23:33:38.000Z, Message Check: true
1680093	NERSC 2	Aug 23 2016 07:04:16.694 PM	Aug 23 2016 07:04:15.000 PM	Incoming	Timestamp: 2016-08-23T23:04:15.000Z, Message Check: true
1680058	NERSC 2	Aug 23 2016 06:33:37.491 PM	Aug 23 2016 06:33:36.000 PM	Incoming	Timestamp: 2016-08-23T22:33:36.000Z, Message Check: true
1680023	NERSC 2	Aug 23 2016 06:04:25.833 PM	Aug 23 2016 06:04:24.000 PM	Incoming	Timestamp: 2016-08-23T22:04:24.000Z, Message Check: true
1679982	NERSC 2	Aug 23 2016 05:34:04.943 PM	Aug 23 2016 05:34:03.000 PM	Incoming	Timestamp: 2016-08-23T21:34:03.000Z, Message Check: true
1679964	NERSC 2	Aug 23 2016 05:24:50.951 PM	Aug 23 2016 05:04:31.000 PM	Incoming	Timestamp: 2016-08-23T21:04:31.000Z, Message Check: true
1679936	NERSC 2	Aug 23 2016 04:33:49.093 PM	Aug 23 2016 04:33:47.000 PM	Incoming	Timestamp: 2016-08-23T20:33:47.000Z, Message Check: true
1679915	NERSC 2	Aug 23 2016 04:09:02.036 PM	Aug 23 2016 04:09:01.000 PM	Incoming	Timestamp: 2016-08-23T20:09:01.000Z, Message Check: true
1679868	NERSC 2	Aug 23 2016 03:35:31.151 PM	Aug 23 2016 03:35:29.000 PM	Incoming	Timestamp: 2016-08-23T19:35:29.000Z, Message Check: true
1679823	NERSC 2	Aug 23 2016 03:07:54.289 PM	Aug 23 2016 03:07:52.000 PM	Incoming	Timestamp: 2016-08-23T19:07:52.000Z, Message Check: true
1679817	NERSC 2	Aug 23 2016 03:05:07.814 PM	Aug 23 2016 03:04:55.000 PM	Incoming	Timestamp: 2016-08-23T19:04:55.000Z, Message Check: true
1679748	NERSC 2	Aug 23 2016 02:33:52.162 PM	Aug 23 2016 02:33:50.000 PM	Incoming	Timestamp: 2016-08-23T18:33:50.000Z, Message Check: true
1679721	NERSC 2	Aug 23 2016 02:03:41.868 PM	Aug 23 2016 02:03:39.000 PM	Incoming	Timestamp: 2016-08-23T18:03:39.000Z, Message Check: true
1679686	NERSC 2	Aug 23 2016 01:33:35.822 PM	Aug 23 2016 01:33:34.000 PM	Incoming	Timestamp: 2016-08-23T17:33:34.000Z, Message Check: true
1679626	NERSC 2	Aug 23 2016 01:04:57.099 PM	Aug 23 2016 01:04:55.000 PM	Incoming	Timestamp: 2016-08-23T17:04:55.000Z, Message Check: true
1679572	NERSC 2	Aug 23 2016 12:33:35.343 PM	Aug 23 2016 12:33:34.000 PM	Incoming	Timestamp: 2016-08-23T16:33:34.000Z, Message Check: true
1679546	NERSC 2	Aug 23 2016 12:05:13.383 PM	Aug 23 2016 12:05:12.000 PM	Incoming	Timestamp: 2016-08-23T16:05:12.000Z, Message Check: true
1679510	NERSC 2	Aug 23 2016 11:35:21.837 AM	Aug 23 2016 11:35:20.000 AM	Incoming	Timestamp: 2016-08-23T15:35:20.000Z, Message Check: true
1679459	NERSC 2	Aug 23 2016 11:04:56.355 AM	Aug 23 2016 11:04:54.000 AM	Incoming	Timestamp: 2016-08-23T15:04:54.000Z, Message Check: true
1679408	NERSC 2	Aug 23 2016 10:33:39.202 AM	Aug 23 2016 10:33:38.000 AM	Incoming	Timestamp: 2016-08-23T14:33:38.000Z, Message Check: true
1679374	NERSC 2	Aug 23 2016 10:04:32.823 AM	Aug 23 2016 10:04:32.000 AM	Incoming	Timestamp: 2016-08-23T14:04:32.000Z, Message Check: true
1679314	NERSC 2	Aug 23 2016 09:30:36.674 AM	Aug 23 2016 09:30:35.000 AM	Incoming	Timestamp: 2016-08-23T13:30:07.001Z, BatteryV: 10.83, Latitude: 78.691898, Longitude: -8.041542, Vul: 12.30
1679266	NERSC 2	Aug 23 2016 09:00:47.947 AM	Aug 23 2016 09:00:47.000 AM	Incoming	Timestamp: 2016-08-23T13:00:14.001Z, BatteryV: 10.86, Latitude: 78.691270, Longitude: -8.043034, Vul: 12.30
1679250	NERSC 2	Aug 23 2016 08:31:06.236 AM	Aug 23 2016 08:31:05.000 AM	Incoming	Timestamp: 2016-08-23T12:30:06.001Z, BatteryV: 10.62, Latitude: 78.690630, Longitude: -8.041350, Vul: 12.30
1679235	NERSC 2	Aug 23 2016 08:09:57.878 AM	Aug 23 2016 08:09:56.000 AM	Incoming	Timestamp: 2016-08-23T12:00:35.001Z, BatteryV: 10.71, Latitude: 78.690720, Longitude: -8.036442, Vul: 12.27
1679171	NERSC 2	Aug 23 2016 07:30:37.718 AM	Aug 23 2016 07:30:36.000 AM	Incoming	Timestamp: 2016-08-23T11:30:08.001Z, BatteryV: 10.86, Latitude: 78.691622, Longitude: -8.030925, Vul: 12.30
1679154	NERSC 2	Aug 23 2016 07:00:52.995 AM	Aug 23 2016 07:00:51.000 AM	Incoming	Timestamp: 2016-08-23T11:00:20.001Z, BatteryV: 10.83, Latitude: 78.693274, Longitude: -8.024058, Vul: 12.30
1679135	NERSC 2	Aug 23 2016 06:34:59.806 AM	Aug 23 2016 06:34:58.000 AM	Incoming	Timestamp: 2016-08-23T10:30:13.001Z, BatteryV: 10.89, Latitude: 78.695398, Longitude: -8.017261, Vul: 12.30
1679116	NERSC 2	Aug 23 2016 06:01:38.882 AM	Aug 23 2016 06:01:37.000 AM	Incoming	Timestamp: 2016-08-23T10:01:06.001Z, BatteryV: 10.86, Latitude: 78.698163, Longitude: -8.007334, Vul: 12.33
1679097	NERSC 2	Aug 23 2016 05:30:43.297 AM	Aug 23 2016 05:30:42.000 AM	Incoming	Timestamp: 2016-08-23T09:30:12.001Z, BatteryV: 10.86, Latitude: 78.701331, Longitude: -7.998970, Vul: 12.30
1679072	NERSC 2	Aug 23 2016 05:01:12.189 AM	Aug 23 2016 05:01:10.000 AM	Incoming	Timestamp: 2016-08-23T09:00:37.001Z, BatteryV: 10.86, Latitude: 78.704966, Longitude: -7.993229, Vul: 12.33
1679031	NERSC 2	Aug 23 2016 04:30:44.909 AM	Aug 23 2016 04:30:44.000 AM	Incoming	Timestamp: 2016-08-23T08:30:13.001Z, BatteryV: 10.89, Latitude: 78.709152, Longitude: -7.990202, Vul: 12.30
1679003	NERSC 2	Aug 23 2016 04:01:30.008 AM	Aug 23 2016 04:01:28.000 AM	Incoming	Timestamp: 2016-08-23T08:00:59.001Z, BatteryV: 10.86, Latitude: 78.713626, Longitude: -7.990605, Vul: 12.30
1678974	NERSC 2	Aug 23 2016 03:31:08.240 AM	Aug 23 2016 03:31:07.000 AM	Incoming	Timestamp: 2016-08-23T07:30:36.001Z, BatteryV: 10.86, Latitude: 78.718195, Longitude: -7.995437, Vul: 12.30
1678913	NERSC 2	Aug 23 2016 03:00:44.943 AM	Aug 23 2016 03:00:43.000 AM	Incoming	Timestamp: 2016-08-23T07:00:12.001Z, BatteryV: 10.86, Latitude: 78.722221, Longitude: -8.005926, Vul: 12.33
1678858	NERSC 2	Aug 23 2016 02:31:06.270 AM	Aug 23 2016 02:31:04.000 AM	Incoming	Timestamp: 2016-08-23T06:30:12.001Z, BatteryV: 10.83, Latitude: 78.725216, Longitude: -8.017837, Vul: 12.30
1678838	NERSC 2	Aug 23 2016 02:01:48.124 AM	Aug 23 2016 02:01:46.000 AM	Incoming	Timestamp: 2016-08-23T06:00:36.001Z, BatteryV: 10.77, Latitude: 78.727718, Longitude: -8.026989, Vul: 12.33
1678813	NERSC 2	Aug 23 2016 01:34:00.855 AM	Aug 23 2016 01:33:59.000 AM	Incoming	Timestamp: 2016-08-23T05:30:07.001Z, BatteryV: 10.80, Latitude: 78.730464, Longitude: -8.036013, Vul: 12.30
1678789	NERSC 2	Aug 23 2016 01:02:37.454 AM	Aug 23 2016 01:02:36.000 AM	Incoming	Timestamp: 2016-08-23T05:02:06.001Z, BatteryV: 10.89, Latitude: 78.732486, Longitude: -8.045139, Vul: 12.30
1678766	NERSC 2	Aug 23 2016 12:30:35.900 AM	Aug 23 2016 12:30:34.000 AM	Incoming	Timestamp: 2016-08-23T04:30:06.001Z, BatteryV: 10.86, Latitude: 78.734413, Longitude: -8.055853, Vul: 12.33
1678749	NERSC 2	Aug 23 2016 12:01:09.646 AM	Aug 23 2016 12:01:08.000 AM	Incoming	Timestamp: 2016-08-23T04:00:36.001Z, BatteryV: 10.80, Latitude: 78.736243, Longitude: -8.066266, Vul: 12.33
1678731	NERSC 2	Aug 22 2016 11:31:26.643 PM	Aug 22 2016 11:31:25.000 PM	Incoming	Timestamp: 2016-08-23T03:30:06.001Z, BatteryV: 10.86, Latitude: 78.738035, Longitude: -8.077664, Vul: 12.33
1678695	NERSC 2	Aug 22 2016 11:00:33.018 PM	Aug 22 2016 11:00:32.000 PM	Incoming	Timestamp: 2016-08-23T03:00:07.001Z, BatteryV: 10.89, Latitude: 78.739763, Longitude: -8.091859, Vul: 12.36
1678677	NERSC 2	Aug 22 2016 10:31:09.047 PM	Aug 22 2016 10:31:07.000 PM	Incoming	Timestamp: 2016-08-23T02:30:36.001Z, BatteryV: 10.71, Latitude: 78.740858, Longitude: -8.105920, Vul: 12.33
1678656	NERSC 2	Aug 22 2016 10:00:44.582 PM	Aug 22 2016 10:00:43.000 PM	Incoming	Timestamp: 2016-08-23T02:00:06.001Z, BatteryV: 10.86, Latitude: 78.741408, Longitude: -8.117190, Vul: 12.30
1678638	NERSC 2	Aug 22 2016 09:30:38.912 PM	Aug 22 2016 09:30:37.000 PM	Incoming	Timestamp: 2016-08-23T01:30:06.001Z, BatteryV: 10.83, Latitude: 78.742253, Longitude: -8.125248, Vul: 12.33
1678613	NERSC 2	Aug 22 2016 09:00:38.445 PM	Aug 22 2016 09:00:37.000 PM	Incoming	Timestamp: 2016-08-23T01:00:06.001Z, BatteryV: 10.83, Latitude: 78.742765, Longitude: -8.131309, Vul: 12.33
1678584	NERSC 2	Aug 22 2016 08:30:43.407 PM	Aug 22 2016 08:30:42.000 PM	Incoming	Timestamp: 2016-08-23T00:30:13.001Z, BatteryV: 10.77, Latitude: 78.743437, Longitude: -8.133536, Vul: 12.30
1678482	NERSC 2	Aug 22 2016 08:02:26.520 PM	Aug 22 2016 08:02:24.000 PM	Incoming	Timestamp: 2016-08-23T00:00:36.001Z, BatteryV: 10.86, Latitude: 78.744563, Longitude: -8.131578, Vul: 12.33
1678442	NERSC 2	Aug 22 2016 07:30:45.842 PM	Aug 22 2016 07:30:44.000 PM	Incoming	Timestamp: 2016-08-22T23:30:12.001Z, BatteryV: 10.86, Latitude: 78.746598, Longitude: -8.123840, Vul: 12.33
1678422	NERSC 2	Aug 22 2016 07:01:06.753 PM	Aug 22 2016 07:01:05.000 PM	Incoming	Timestamp: 2016-08-22T23:00:36.001Z, BatteryV: 10.86, Latitude: 78.748698, Longitude: -8.121600, Vul: 12.30
1678384	NERSC 2	Aug 22 2016 06:31:26.931 PM	Aug 22 2016 06:31:25.000 PM	Incoming	Timestamp: 2016-08-22T22:30:14.001Z, BatteryV: 10.83, Latitude: 78.751514, Longitude: -8.121120, Vul: 12.33
1678355	NERSC 2	Aug 22 2016 06:00:54.863 PM	Aug 22 2016 06:00:53.000 PM	Incoming	Timestamp: 2016-08-22T22:00:13.001Z, BatteryV: 10.83, Latitude: 78.754534, Longitude: -8.123610, Vul: 12.30
1678333	NERSC 2	Aug 22 2016 05:30:47.660 PM	Aug 22 2016 05:30:46.000 PM	Incoming	Timestamp: 2016-08-22T21:30:12.001Z, BatteryV: 10.89, Latitude: 78.757830, Longitude: -8.127450, Vul: 12.33
1678307	NERSC 2	Aug 22 2016 05:01:07.665 PM	Aug 22 2016 05:01:06.000 PM	Incoming	Timestamp: 2016-08-22T21:00:35.001Z, BatteryV: 10.86, Latitude: 78.761459, Longitude: -8.132992, Vul: 12.33
1678283	NERSC 2	Aug 22 2016 04:31:02.322 PM	Aug 22 2016 04:31:01.000 PM	Incoming	Timestamp: 2016-08-22T20:30:32.001Z, BatteryV: 10.86, Latitude: 78.765414, Longitude: -8.138637, Vul: 12.30
1678264	NERSC 2	Aug 22 2016 04:02:32.232 PM	Aug 22 2016 04:02:31.000 PM	Incoming	Timestamp: 2016-08-22T20:01:59.001Z, BatteryV: 10.83, Latitude: 78.769190, Longitude: -8.145184, Vul: 12.27
1678206	NERSC 2	Aug 22 2016 03:31:08.719 PM	Aug 22 2016 03:31:07.000 PM	Incoming	Timestamp: 2016-08-22T19:30:36.001Z, BatteryV: 10.80, Latitude: 78.773056, Longitude: -8.154464, Vul: 12.30
1678118	NERSC 2	Aug 22 2016 03:01:04.521 PM	Aug 22 2016 03:01:03.000 PM	Incoming	Timestamp: 2016-08-22T19:00:09.001Z, BatteryV: 10.83, Latitude: 78.776813, Longitude: -8.163046, Vul: 12.30
1678057	NERSC 2	Aug 22 2016 02:31:27.319 PM	Aug 22 2016 02:31:26.000 PM	Incoming	Timestamp: 2016-08-22T18:30:35.001Z, BatteryV: 10.86, Latitude: 78.780979, Longitude: -8.173971, Vul: 12.30
1678007	NERSC 2	Aug 22 2016 02:01:52.611 PM	Aug 22 2016 02:01:51.000 PM	Incoming	Timestamp: 2016-08-22T18:01:05.001Z, BatteryV: 10.74, Latitude: 78.785613, Longitude: -8.188928, Vul: 12.30
1677985	NERSC 2	Aug 22 2016 01:30:39.668 PM	Aug 22 2016 01:30:37.000 PM	Incoming	Timestamp: 2016-08-22T17:30:07.001Z, BatteryV: 10.83, Latitude: 78.790566, Longitude: -8.207123, Vul: 12.30
1677966	NERSC 2	Aug 22 2016 01:00:40.233 PM	Aug 22 2016 01:00:39.000 PM	Incoming	Timestamp: 2016-08-22T17:00:07.001Z, BatteryV: 10.77, Latitude: 78.795245, Longitude: -8.229235, Vul: 12.30
1677926	NERSC 2	Aug 22 2016 12:36:22.430 PM	Aug 22 2016 12:36:21.000 PM	Incoming	Timestamp: 2016-08-22T16:32:31.001Z, BatteryV: 10.80, Latitude: 78.799334, Longitude: -8.256582, Vul: 12.27
1677886	NERSC 2	Aug 22 2016 12:04:27.809 PM	Aug 22 2016 12:04:26.000 PM	Incoming	Timestamp: 2016-08-22T16:00:36.001Z, BatteryV: 10.80, Latitude: 78.803264, Longitude: -8.290419, Vul: 12.27
1677863	NERSC 2	Aug 22 2016 11:30:39.174 AM	Aug 22 2016 11:30:38.000 AM	Incoming	Timestamp: 2016-08-22T15:30:06.001Z, BatteryV: 10.68, Latitude: 78.806157, Longitude: -8.326669, Vul: 12.27
1677819	NERSC 2	Aug 22 2016 11:05:20.685 AM	Aug 22 2016 11:05:19.000 AM	Incoming	Timestamp: 2016-08-22T15:03:36.001Z, BatteryV: 10.77, Latitude: 78.808570, Longitude: -8.360678, Vul: 12.27
1677805	NERSC 2	Aug 22 2016 11:00:20.444 AM	Aug 22 2016 11:00:18.000 AM	Incoming	Timestamp: 2016-08-22T14:31:59.001Z, BatteryV: 10.86, Latitude: 78.810771, Longitude: -8.402784, Vul: 12.30
1677688	NERSC 2	Aug 22 2016 10:01:07.147 AM	Aug 22 2016 10:01:05.000 AM	Incoming	Timestamp: 2016-08-22T14:00:36.001Z, BatteryV: 10.86, Latitude: 78.812531, Longitude: -8.442842, Vul: 12.30
1677615	NERSC 2	Aug 22 2016 09:31:07.151 AM	Aug 22 2016 09:31:05.000 AM	Incoming	Timestamp: 2016-08-22T13:30:12.001Z, BatteryV: 10.77, Latitude: 78.813606, Longitude: -8.473517, Vul: 12.33
1677543	NERSC 2	Aug 22 2016 09:01:02.238 AM	Aug 22 2016 09:01:01.000 AM	Incoming	Timestamp: 2016-08-22T13:00:12.001Z, BatteryV: 10.86, Latitude: 78.814522, Longitude: -8.501242, Vul: 12.33
1677520	NERSC 2	Aug 22 2016 08:31:24.388 AM	Aug 22 2016 08:31:23.000 AM	Incoming	Timestamp: 2016-08-22T12:30:53.001Z, BatteryV: 10.83, Latitude: 78.815872, Longitude: -8.522445, Vul: 12.30
1677447	NERSC 2	Aug 22 2016 08:01:35.761 AM	Aug 22 2016 08:01:34.000 AM	Incoming	Timestamp: 2016-08-22T12:01:05.001Z, BatteryV: 10.89, Latitude: 78.818234, Longitude: -8.539571, Vul: 12.30
1677420	NERSC 2	Aug 22 2016 07:30:55.776 AM	Aug 22 2016 07:30:54.000 AM	Incoming	Timestamp: 2016-08-22T11:30:15.001Z, BatteryV: 10.86, Latitude: 78.821958, Longitude: -8.551501, Vul: 12.30
1677373	NERSC 2	Aug 22 2016 07:00:41.440 AM	Aug 22 2016 07:00:40.000 AM	Incoming	Timestamp: 2016-08-22T11:00:12.001Z, BatteryV: 10.83, Latitude: 78.826650, Longitude: -8.563718, Vul: 12.30
1677356	NERSC 2	Aug 22 2016 06:32:09.101 AM	Aug 22 2016 06:32:07.000 AM	Incoming	Timestamp: 2016-08-22T10:30:12.001Z, BatteryV: 10.86, Latitude: 78.832051, Longitude: -8.574323, Vul: 12.30
1677310	NERSC 2	Aug 22 2016 06:01:09.333 AM	Aug 22 2016 06:01:08.000 AM	Incoming	Timestamp: 2016-08-22T10:00:36.001Z, BatteryV: 10.83, Latitude: 78.838099, Longitude: -8.581453, Vul: 12.30
1677288	NERSC 2	Aug 22 2016 05:31:06.040 AM	Aug 22 2016 05:31:04.000 AM	Incoming	Timestamp: 2016-08-22T09:30:36.001Z, BatteryV: 10.77, Latitude: 78.845434, Longitude: -8.587917, Vul: 12.30
1677240	NERSC 2	Aug 22 2016 05:01:55.559 AM	Aug 22 2016 05:01:54.000 AM	Incoming	Timestamp: 2016-08-22T09:01:24.001Z, BatteryV: 10.83, Latitude: 78.852621, Longitude: -8.598176, Vul: 12.30
1677221	NERSC 2	Aug 22 2016 04:34:44.144 AM	Aug 22 2016 04:34:43.000 AM	Incoming	Timestamp: 2016-08-22T08:30:55.001Z, BatteryV: 10.68, Latitude: 78.860301, Longitude: -8.610925, Vul: 12.27
1677176	NERSC 2	Aug 22 2016 04:01:37.194 AM	Aug 22 2016 04:01:35.000 AM	Incoming	Timestamp: 2016-08-22T08:01:05.001Z, BatteryV: 10.53, Latitude: 78.867987, Longitude: -8.630605, Vul: 12.30
1677156	NERSC 2	Aug 22 2016 03:31:08.226 AM	Aug 22 2016 03:31:07.000 AM	Incoming	Timestamp: 2016-08-22T07:30:35.001Z, BatteryV: 10.65, Latitude: 78.875923, Longitude: -8.658605, Vul: 12.30
1677121	NERSC 2	Aug 22 2016 03:04:57.871 AM	Aug 22 2016 03:04:56.000 AM	Incoming	Timestamp: 2016-08-22T07:00:07.001Z, BatteryV: 10.86, Latitude: 78.883104, Longitude: -8.690515, Vul: 12.24
1677093	NERSC 2	Aug 22 2016 02:31:13.260 AM	Aug 22 2016 02:31:12.000 AM	Incoming	Timestamp: 2016-08-22T06:30:42.001Z, BatteryV: 10.86, Latitude: 78.889536, Longitude: -8.727654, Vul: 12.30
1677046	NERSC 2	Aug 22 2016 02:00:40.157 AM	Aug 22 2016 02:00:39.000 AM	Incoming	Timestamp: 2016-08-22T06:00:07.001Z, BatteryV: 10.86, Latitude: 78.894950, Longitude: -8.772122, Vul: 12.27
1677028	NERSC 2	Aug 22 2016 01:32:38.395 AM	Aug 22 2016 01:32:37.000 AM	Incoming	Timestamp: 2016-08-22T05:32:06.001Z, BatteryV: 10.80, Latitude: 78.898400, Longitude: -8.812762, Vul: 12.24
1676990	NERSC 2	Aug 22 2016 01:04:11.459 AM	Aug 22 2016 01:04:10.000 AM	Incoming	Timestamp: 2016-08-22T05:04:10.000Z, Message Check: true
1676964	NERSC 2	Aug 22 2016 12:35:23.941 AM	Aug 22 2016 12:35:22.000 AM	Incoming	Timestamp: 2016-08-22T04:35:22.000Z, Message Check: true
1676921	NERSC 2	Aug 22 2016 12:04:00.394 AM	Aug 22 2016 12:03:57.000 AM	Incoming	Timestamp: 2016-08-22T04:03:57.000Z, Message Check: true
1676902	NERSC 2	Aug 21 2016 11:33:35.941 PM	Aug 21 2016 11:33:34.000 PM	Incoming	Timestamp: 2016-08-22T03:33:34.000Z, Message Check: true
1676862	NERSC 2	Aug 21 2016 11:08:15.248 PM	Aug 21 2016 11:08:14.000 PM	Incoming	Timestamp: 2016-08-22T03:08:14.000Z, Message Check: true
1676834	NERSC 2	Aug 21 2016 10:34:59.217 PM	Aug 21 2016 10:34:56.000 PM	Incoming	Timestamp: 2016-08-22T02:34:56.000Z, Message Check: true
1676795	NERSC 2	Aug 21 2016 10:04:04.791 PM	Aug 21 2016 10:04:02.000 PM	Incoming	Timestamp: 2016-08-22T02:04:02.000Z, Message Check: true
1676773	NERSC 2	Aug 21 2016 09:35:46.663 PM	Aug 21 2016 09:35:44.000 PM	Incoming	Timestamp: 2016-08-22T01:35:44.000Z, Message Check: true
1676733	NERSC 2	Aug 21 2016 09:04:29.846 PM	Aug 21 2016 09:04:28.000 PM	Incoming	Timestamp: 2016-08-22T01:04:28.000Z, Message Check: true
1676709	NERSC 2	Aug 21 2016 08:34:42.564 PM	Aug 21 2016 08:34:40.000 PM	Incoming	Timestamp: 2016-08-22T00:34:40.000Z, Message Check: true
1676645	NERSC 2	Aug 21 2016 08:03:39.201 PM	Aug 21 2016 08:03:37.000 PM	Incoming	Timestamp: 2016-08-22T00:03:37.000Z, Message Check: true
1676568	NERSC 2	Aug 21 2016 07:33:42.021 PM	Aug 21 2016 07:33:41.000 PM	Incoming	Timestamp: 2016-08-21T23:33:41.000Z, Message Check: true
1676527	NERSC 2	Aug 21 2016 07:03:48.552 PM	Aug 21 2016 07:03:47.000 PM	Incoming	Timestamp: 2016-08-21T23:03:47.000Z, Message Check: true
1676506	NERSC 2	Aug 21 2016 06:34:30.621 PM	Aug 21 2016 06:34:29.000 PM	Incoming	Timestamp: 2016-08-21T22:34:29.000Z, Message Check: true
1676467	NERSC 2	Aug 21 2016 06:09:01.481 PM	Aug 21 2016 06:08:58.000 PM	Incoming	Timestamp: 2016-08-21T22:08:58.000Z, Message Check: true
1676435	NERSC 2	Aug 21 2016 05:34:12.326 PM	Aug 21 2016 05:34:11.000 PM	Incoming	Timestamp: 2016-08-21T21:34:11.000Z, Message Check: true
1676383	NERSC 2	Aug 21 2016 05:00:43.340 PM	Aug 21 2016 05:00:42.000 PM	Incoming	Timestamp: 2016-08-21T21:00:13.001Z, BatteryV: 10.95, Latitude: 78.949734, Longitude: -9.025504, Vul: 12.36
1676357	NERSC 2	Aug 21 2016 04:30:57.090 PM	Aug 21 2016 04:30:56.000 PM	Incoming	Timestamp: 2016-08-21T20:30:07.001Z, BatteryV: 10.86, Latitude: 78.955795, Longitude: -9.036806, Vul: 12.36
1676303	NERSC 2	Aug 21 2016 04:05:36.746 PM	Aug 21 2016 04:05:35.000 PM	Incoming	Timestamp: 2016-08-21T20:01:30.001Z, BatteryV: 10.98, Latitude: 78.961274, Longitude: -9.052627, Vul: 12.36
1676270	NERSC 2	Aug 21 2016 03:31:07.574 PM	Aug 21 2016 03:31:06.000 PM	Incoming	Timestamp: 2016-08-21T19:30:36.001Z, BatteryV: 10.98, Latitude: 78.966016, Longitude: -9.072608, Vul: 12.36
1676217	NERSC 2	Aug 21 2016 03:00:45.108 PM	Aug 21 2016 03:00:44.000 PM	Incoming	Timestamp: 2016-08-21T19:00:11.001Z, BatteryV: 10.95, Latitude: 78.970176, Longitude: -9.091526, Vul: 12.36
1676187	NERSC 2	Aug 21 2016 02:30:37.396 PM	Aug 21 2016 02:30:36.000 PM	Incoming	Timestamp: 2016-08-21T18:30:06.001Z, BatteryV: 10.92, Latitude: 78.974080, Longitude: -9.110790, Vul: 12.39
1676132	NERSC 2	Aug 21 2016 02:00:37.755 PM	Aug 21 2016 02:00:36.000 PM	Incoming	Timestamp: 2016-08-21T18:00:06.001Z, BatteryV: 10.95, Latitude: 78.977510, Longitude: -9.131507, Vul: 12.36
1676107	NERSC 2	Aug 21 2016 01:30:41.240 PM	Aug 21 2016 01:30:39.000 PM	Incoming	Timestamp: 2016-08-21T17:30:07.001Z, BatteryV: 10.95, Latitude: 78.980186, Longitude: -9.151347, Vul: 12.39
1676049	NERSC 2	Aug 21 2016 01:00:37.008 PM	Aug 21 2016 01:00:35.000 PM	Incoming	Timestamp: 2016-08-21T17:00:06.001Z, BatteryV: 10.92, Latitude: 78.982253, Longitude: -9.170138, Vul: 12.39
1676024	NERSC 2	Aug 21 2016 12:31:09.050 PM	Aug 21 2016 12:31:08.000 PM	Incoming	Timestamp: 2016-08-21T16:30:36.001Z, BatteryV: 10.95, Latitude: 78.983642, Longitude: -9.186182, Vul: 12.36
1675971	NERSC 2	Aug 21 2016 12:00:36.831 PM	Aug 21 2016 12:00:36.000 PM	Incoming	Timestamp: 2016-08-21T16:00:06.001Z, BatteryV: 10.95, Latitude: 78.984685, Longitude: -9.201530, Vul: 12.36
1675948	NERSC 2	Aug 21 2016 11:30:38.158 AM	Aug 21 2016 11:30:37.000 AM	Incoming	Timestamp: 2016-08-21T15:30:05.001Z, BatteryV: 10.92, Latitude: 78.985555, Longitude: -9.214950, Vul: 12.39
1675898	NERSC 2	Aug 21 2016 11:01:35.937 AM	Aug 21 2016 11:01:34.000 AM	Incoming	Timestamp: 2016-08-21T15:01:05.001Z, BatteryV: 10.92, Latitude: 78.986278, Longitude: -9.229107, Vul: 12.33
1675879	NERSC 2	Aug 21 2016 10:30:47.449 AM	Aug 21 2016 10:30:45.000 AM	Incoming	Timestamp: 2016-08-21T14:30:10.001Z, BatteryV: 10.74, Latitude: 78.987501, Longitude: -9.240051, Vul: 12.33
1675833	NERSC 2	Aug 21 2016 10:03:54.041 AM	Aug 21 2016 10:03:52.000 AM	Incoming	Timestamp: 2016-08-21T14:03:04.001Z, BatteryV: 10.92, Latitude: 78.988979, Longitude: -9.244960, Vul: 12.36
1675817	NERSC 2	Aug 21 2016 09:33:57.661 AM	Aug 21 2016 09:33:56.000 AM	Incoming	Timestamp: 2016-08-21T13:33:56.000Z, Message Check: true
1675776	NERSC 2	Aug 21 2016 09:03:36.823 AM	Aug 21 2016 09:03:35.000 AM	Incoming	Timestamp: 2016-08-21T13:03:35.000Z, Message Check: true
1675762	NERSC 2	Aug 21 2016 08:34:17.002 AM	Aug 21 2016 08:34:16.000 AM	Incoming	Timestamp: 2016-08-21T12:34:16.000Z, Message Check: true
1675704	NERSC 2	Aug 21 2016 08:03:03.046 AM	Aug 21 2016 08:03:01.000 AM	Incoming	Timestamp: 2016-08-21T12:02:30.001Z, BatteryV: 10.74, Latitude: 78.999270, Longitude: -9.247840, Vul: 12.36
1675670	NERSC 2	Aug 21 2016 07:32:26.782 AM	Aug 21 2016 07:32:23.000 AM	Incoming	Timestamp: 2016-08-21T11:31:30.001Z, BatteryV: 10.86, Latitude: 79.003712, Longitude: -9.246138, Vul: 12.36
1675624	NERSC 2	Aug 21 2016 07:00:48.826 AM	Aug 21 2016 07:00:47.000 AM	Incoming	Timestamp: 2016-08-21T11:00:12.001Z, BatteryV: 10.95, Latitude: 79.008397, Longitude: -9.243853, Vul: 12.36
1675606	NERSC 2	Aug 21 2016 06:30:39.621 AM	Aug 21 2016 06:30:37.000 AM	Incoming	Timestamp: 2016-08-21T10:30:07.001Z, BatteryV: 10.92, Latitude: 79.012877, Longitude: -9.236800, Vul: 12.36
1675566	NERSC 2	Aug 21 2016 06:04:21.394 AM	Aug 21 2016 06:04:20.000 AM	Incoming	Timestamp: 2016-08-21T10:00:37.001Z, BatteryV: 11.01, Latitude: 79.017958, Longitude: -9.230675, Vul: 12.36
1675541	NERSC 2	Aug 21 2016 05:30:39.773 AM	Aug 21 2016 05:30:38.000 AM	Incoming	Timestamp: 2016-08-21T09:30:07.001Z, BatteryV: 11.01, Latitude: 79.023091, Longitude: -9.227808, Vul: 12.36
1675494	NERSC 2	Aug 21 2016 05:00:32.494 AM	Aug 21 2016 05:00:31.000 AM	Incoming	Timestamp: 2016-08-21T09:00:06.001Z, BatteryV: 10.86, Latitude: 79.028006, Longitude: -9.226125, Vul: 12.36
1675481	NERSC 2	Aug 21 2016 04:32:07.873 AM	Aug 21 2016 04:32:06.000 AM	Incoming	Timestamp: 2016-08-21T08:30:06.001Z, BatteryV: 10.98, Latitude: 79.033318, Longitude: -9.229024, Vul: 12.36
1675435	NERSC 2	Aug 21 2016 04:01:07.291 AM	Aug 21 2016 04:01:06.000 AM	Incoming	Timestamp: 2016-08-21T08:00:36.001Z, BatteryV: 10.95, Latitude: 79.038074, Longitude: -9.235552, Vul: 12.36
1675418	NERSC 2	Aug 21 2016 03:30:37.218 AM	Aug 21 2016 03:30:36.000 AM	Incoming	Timestamp: 2016-08-21T07:30:07.001Z, BatteryV: 10.89, Latitude: 79.042739, Longitude: -9.247046, Vul: 12.36
1675378	NERSC 2	Aug 21 2016 03:01:21.077 AM	Aug 21 2016 03:01:20.000 AM	Incoming	Timestamp: 2016-08-21T07:00:07.001Z, BatteryV: 10.68, Latitude: 79.046419, Longitude: -9.261638, Vul: 12.36
1675362	NERSC 2	Aug 21 2016 02:31:32.888 AM	Aug 21 2016 02:31:32.000 AM	Incoming	Timestamp: 2016-08-21T06:31:00.001Z, BatteryV: 10.92, Latitude: 79.049011, Longitude: -9.277088, Vul: 12.33
1675311	NERSC 2	Aug 21 2016 02:00:39.216 AM	Aug 21 2016 02:00:38.000 AM	Incoming	Timestamp: 2016-08-21T06:00:06.001Z, BatteryV: 11.01, Latitude: 79.050976, Longitude: -9.295987, Vul: 12.36
1675295	NERSC 2	Aug 21 2016 01:30:43.894 AM	Aug 21 2016 01:30:42.000 AM	Incoming	Timestamp: 2016-08-21T05:30:12.001Z, BatteryV: 11.01, Latitude: 79.051782, Longitude: -9.316218, Vul: 12.36
1675248	NERSC 2	Aug 21 2016 01:00:41.932 AM	Aug 21 2016 01:00:40.000 AM	Incoming	Timestamp: 2016-08-21T05:00:09.001Z, BatteryV: 10.98, Latitude: 79.051782, Longitude: -9.335565, Vul: 12.36
1675230	NERSC 2	Aug 21 2016 12:31:07.859 AM	Aug 21 2016 12:31:06.000 AM	Incoming	Timestamp: 2016-08-21T04:30:36.001Z, BatteryV: 10.95, Latitude: 79.050982, Longitude: -9.355379, Vul: 12.36
1675181	NERSC 2	Aug 21 2016 12:00:46.618 AM	Aug 21 2016 12:00:45.000 AM	Incoming	Timestamp: 2016-08-21T04:00:13.001Z, BatteryV: 10.92, Latitude: 79.049555, Longitude: -9.376115, Vul: 12.36
1675165	NERSC 2	Aug 20 2016 11:31:24.513 PM	Aug 20 2016 11:31:23.000 PM	Incoming	Timestamp: 2016-08-21T03:30:12.001Z, BatteryV: 10.89, Latitude: 79.048211, Longitude: -9.395853, Vul: 12.36
1675117	NERSC 2	Aug 20 2016 11:01:41.419 PM	Aug 20 2016 11:01:40.000 PM	Incoming	Timestamp: 2016-08-21T03:00:12.001Z, BatteryV: 10.95, Latitude: 79.047002, Longitude: -9.413894, Vul: 12.36
1675100	NERSC 2	Aug 20 2016 10:31:09.193 PM	Aug 20 2016 10:31:08.000 PM	Incoming	Timestamp: 2016-08-21T02:30:36.001Z, BatteryV: 10.95, Latitude: 79.045792, Longitude: -9.428250, Vul: 12.36
1675052	NERSC 2	Aug 20 2016 10:00:42.559 PM	Aug 20 2016 10:00:41.000 PM	Incoming	Timestamp: 2016-08-21T02:00:13.001Z, BatteryV: 10.95, Latitude: 79.044474, Longitude: -9.438989, Vul: 12.36
1675036	NERSC 2	Aug 20 2016 09:31:08.247 PM	Aug 20 2016 09:31:07.000 PM	Incoming	Timestamp: 2016-08-21T01:30:36.001Z, BatteryV: 10.95, Latitude: 79.043014, Longitude: -9.443174, Vul: 12.36
1674986	NERSC 2	Aug 20 2016 09:00:46.343 PM	Aug 20 2016 09:00:45.000 PM	Incoming	Timestamp: 2016-08-21T01:00:12.001Z, BatteryV: 10.92, Latitude: 79.041120, Longitude: -9.445542, Vul: 12.36
1674969	NERSC 2	Aug 20 2016 08:30:42.574 PM	Aug 20 2016 08:30:41.000 PM	Incoming	Timestamp: 2016-08-21T00:30:12.001Z, BatteryV: 10.95, Latitude: 79.039053, Longitude: -9.444243, Vul: 12.36
1674834	NERSC 2	Aug 20 2016 08:00:44.499 PM	Aug 20 2016 08:00:43.000 PM	Incoming	Timestamp: 2016-08-21T00:00:12.001Z, BatteryV: 10.95, Latitude: 79.038317, Longitude: -9.438835, Vul: 12.36
1674817	NERSC 2	Aug 20 2016 07:32:23.465 PM	Aug 20 2016 07:32:22.000 PM	Incoming	Timestamp: 2016-08-20T23:31:53.001Z, BatteryV: 10.92, Latitude: 79.038560, Longitude: -9.430285, Vul: 12.33
1674773	NERSC 2	Aug 20 2016 07:00:50.071 PM	Aug 20 2016 07:00:48.000 PM	Incoming	Timestamp: 2016-08-20T23:00:13.001Z, BatteryV: 10.89, Latitude: 79.039552, Longitude: -9.418688, Vul: 12.36
1674750	NERSC 2	Aug 20 2016 06:30:37.634 PM	Aug 20 2016 06:30:36.000 PM	Incoming	Timestamp: 2016-08-20T22:30:06.001Z, BatteryV: 10.92, Latitude: 79.041536, Longitude: -9.406061, Vul: 12.36
1674705	NERSC 2	Aug 20 2016 06:00:47.240 PM	Aug 20 2016 06:00:46.000 PM	Incoming	Timestamp: 2016-08-20T22:00:06.001Z, BatteryV: 10.92, Latitude: 79.044902, Longitude: -9.398246, Vul: 12.33
1674683	NERSC 2	Aug 20 2016 05:34:25.790 PM	Aug 20 2016 05:34:24.000 PM	Incoming	Timestamp: 2016-08-20T21:30:36.001Z, BatteryV: 10.92, Latitude: 79.048845, Longitude: -9.394253, Vul: 12.33
1674627	NERSC 2	Aug 20 2016 05:00:37.969 PM	Aug 20 2016 05:00:36.000 PM	Incoming	Timestamp: 2016-08-20T21:00:07.001Z, BatteryV: 10.98, Latitude: 79.053446, Longitude: -9.393203, Vul: 12.36
1674611	NERSC 2	Aug 20 2016 04:33:48.831 PM	Aug 20 2016 04:33:47.000 PM	Incoming	Timestamp: 2016-08-20T20:30:06.001Z, BatteryV: 10.83, Latitude: 79.058291, Longitude: -9.397274, Vul: 12.33
1674566	NERSC 2	Aug 20 2016 04:03:08.480 PM	Aug 20 2016 04:03:07.000 PM	Incoming	Timestamp: 2016-08-20T20:02:36.001Z, BatteryV: 10.95, Latitude: 79.062528, Longitude: -9.404557, Vul: 12.33
1674548	NERSC 2	Aug 20 2016 03:31:28.371 PM	Aug 20 2016 03:31:27.000 PM	Incoming	Timestamp: 2016-08-20T19:30:53.001Z, BatteryV: 10.92, Latitude: 79.066957, Longitude: -9.417741, Vul: 12.33
1674490	NERSC 2	Aug 20 2016 03:00:45.910 PM	Aug 20 2016 03:00:42.000 PM	Incoming	Timestamp: 2016-08-20T19:00:06.001Z, BatteryV: 10.92, Latitude: 79.070758, Longitude: -9.428608, Vul: 12.33
1674462	NERSC 2	Aug 20 2016 02:30:37.197 PM	Aug 20 2016 02:30:35.000 PM	Incoming	Timestamp: 2016-08-20T18:30:06.001Z, BatteryV: 10.92, Latitude: 79.074310, Longitude: -9.444378, Vul: 12.33
1674416	NERSC 2	Aug 20 2016 02:01:52.229 PM	Aug 20 2016 02:01:51.000 PM	Incoming	Timestamp: 2016-08-20T18:01:23.001Z, BatteryV: 10.92, Latitude: 79.076698, Longitude: -9.466925, Vul: 12.33
1674389	NERSC 2	Aug 20 2016 01:30:55.220 PM	Aug 20 2016 01:30:54.000 PM	Incoming	Timestamp: 2016-08-20T17:30:13.001Z, BatteryV: 10.92, Latitude: 79.078278, Longitude: -9.491187, Vul: 12.33
1674338	NERSC 2	Aug 20 2016 01:00:46.789 PM	Aug 20 2016 01:00:45.000 PM	Incoming	Timestamp: 2016-08-20T17:00:12.001Z, BatteryV: 10.95, Latitude: 79.078598, Longitude: -9.513088, Vul: 12.36
1674317	NERSC 2	Aug 20 2016 12:30:43.812 PM	Aug 20 2016 12:30:42.000 PM	Incoming	Timestamp: 2016-08-20T16:30:12.001Z, BatteryV: 10.80, Latitude: 79.078765, Longitude: -9.532205, Vul: 12.33
1674264	NERSC 2	Aug 20 2016 12:01:21.798 PM	Aug 20 2016 12:01:21.000 PM	Incoming	Timestamp: 2016-08-20T16:00:13.001Z, BatteryV: 10.92, Latitude: 79.078669, Longitude: -9.548909, Vul: 12.30
1674242	NERSC 2	Aug 20 2016 11:31:44.772 AM	Aug 20 2016 11:31:43.000 AM	Incoming	Timestamp: 2016-08-20T15:31:22.001Z, BatteryV: 10.89, Latitude: 79.078131, Longitude: -9.561952, Vul: 12.33
1674190	NERSC 2	Aug 20 2016 11:00:55.906 AM	Aug 20 2016 11:00:54.000 AM	Incoming	Timestamp: 2016-08-20T15:00:23.001Z, BatteryV: 10.86, Latitude: 79.077114, Longitude: -9.571789, Vul: 12.30
1674172	NERSC 2	Aug 20 2016 10:33:31.607 AM	Aug 20 2016 10:33:30.000 AM	Incoming	Timestamp: 2016-08-20T14:23:19.001Z, BatteryV: 10.86, Latitude: 79.076045, Longitude: -9.576710, Vul: 12.30
1674128	NERSC 2	Aug 20 2016 10:03:37.197 AM	Aug 20 2016 10:03:35.000 AM	Incoming	Timestamp: 2016-08-20T14:03:35.000Z, Message Check: true
1674099	NERSC 2	Aug 20 2016 09:30:38.219 AM	Aug 20 2016 09:30:37.000 AM	Incoming	Timestamp: 2016-08-20T13:30:09.001Z, BatteryV: 10.77, Latitude: 79.075622, Longitude: -9.576525, Vul: 12.30
1674057	NERSC 2	Aug 20 2016 09:02:15.210 AM	Aug 20 2016 09:02:13.000 AM	Incoming	Timestamp: 2016-08-20T13:00:07.001Z, BatteryV: 10.89, Latitude: 79.075872, Longitude: -9.571802, Vul: 12.30
1674033	NERSC 2	Aug 20 2016 08:30:40.245 AM	Aug 20 2016 08:30:39.000 AM	Incoming	Timestamp: 2016-08-20T12:30:07.001Z, BatteryV: 10.89, Latitude: 79.076710, Longitude: -9.567686, Vul: 12.33
1673952	NERSC 2	Aug 20 2016 08:00:40.787 AM	Aug 20 2016 08:00:39.000 AM	Incoming	Timestamp: 2016-08-20T12:00:07.001Z, BatteryV: 10.80, Latitude: 79.077421, Longitude: -9.563994, Vul: 12.30
1673935	NERSC 2	Aug 20 2016 07:31:08.683 AM	Aug 20 2016 07:31:07.000 AM	Incoming	Timestamp: 2016-08-20T11:30:36.001Z, BatteryV: 10.86, Latitude: 79.078534, Longitude: -9.557254, Vul: 12.27
1673891	NERSC 2	Aug 20 2016 07:00:40.422 AM	Aug 20 2016 07:00:38.000 AM	Incoming	Timestamp: 2016-08-20T11:00:06.001Z, BatteryV: 10.86, Latitude: 79.080582, Longitude: -9.548781, Vul: 12.27
1673874	NERSC 2	Aug 20 2016 06:31:08.953 AM	Aug 20 2016 06:31:07.000 AM	Incoming	Timestamp: 2016-08-20T10:30:36.001Z, BatteryV: 10.83, Latitude: 79.083014, Longitude: -9.539552, Vul: 12.27
1673833	NERSC 2	Aug 20 2016 06:00:56.035 AM	Aug 20 2016 06:00:53.000 AM	Incoming	Timestamp: 2016-08-20T10:00:07.001Z, BatteryV: 10.80, Latitude: 79.085920, Longitude: -9.532115, Vul: 12.27
1673816	NERSC 2	Aug 20 2016 05:33:33.795 AM	Aug 20 2016 05:33:32.000 AM	Incoming	Timestamp: 2016-08-20T09:26:00.001Z, BatteryV: 10.68, Latitude: 79.088979, Longitude: -9.521862, Vul: 12.24
1673768	NERSC 2	Aug 20 2016 05:03:37.788 AM	Aug 20 2016 05:03:35.000 AM	Incoming	Timestamp: 2016-08-20T09:03:35.000Z, Message Check: true
1673744	NERSC 2	Aug 20 2016 04:34:02.359 AM	Aug 20 2016 04:34:00.000 AM	Incoming	Timestamp: 2016-08-20T08:34:00.000Z, Message Check: true
1673701	NERSC 2	Aug 20 2016 04:03:55.298 AM	Aug 20 2016 04:03:54.000 AM	Incoming	Timestamp: 2016-08-20T08:03:54.000Z, Message Check: true
1673676	NERSC 2	Aug 20 2016 03:33:38.242 AM	Aug 20 2016 03:33:37.000 AM	Incoming	Timestamp: 2016-08-20T07:33:37.000Z, Message Check: true
1673625	NERSC 2	Aug 20 2016 03:03:46.280 AM	Aug 20 2016 03:03:45.000 AM	Incoming	Timestamp: 2016-08-20T07:03:45.000Z, Message Check: true
1673602	NERSC 2	Aug 20 2016 02:35:09.181 AM	Aug 20 2016 02:35:07.000 AM	Incoming	Timestamp: 2016-08-20T06:35:07.000Z, Message Check: true
1673559	NERSC 2	Aug 20 2016 02:04:11.482 AM	Aug 20 2016 02:04:10.000 AM	Incoming	Timestamp: 2016-08-20T06:04:10.000Z, Message Check: true
1673530	NERSC 2	Aug 20 2016 01:33:42.555 AM	Aug 20 2016 01:33:39.000 AM	Incoming	Timestamp: 2016-08-20T05:33:39.000Z, Message Check: true
1673484	NERSC 2	Aug 20 2016 01:03:56.043 AM	Aug 20 2016 01:03:54.000 AM	Incoming	Timestamp: 2016-08-20T05:03:54.000Z, Message Check: true
1673457	NERSC 2	Aug 20 2016 12:34:57.426 AM	Aug 20 2016 12:34:55.000 AM	Incoming	Timestamp: 2016-08-20T04:34:55.000Z, Message Check: true
1673408	NERSC 2	Aug 20 2016 12:05:43.709 AM	Aug 20 2016 12:05:42.000 AM	Incoming	Timestamp: 2016-08-20T04:05:42.000Z, Message Check: true
1673384	NERSC 2	Aug 19 2016 11:34:36.724 PM	Aug 19 2016 11:34:35.000 PM	Incoming	Timestamp: 2016-08-20T03:34:35.000Z, Message Check: true
1673333	NERSC 2	Aug 19 2016 11:03:36.851 PM	Aug 19 2016 11:03:35.000 PM	Incoming	Timestamp: 2016-08-20T03:03:35.000Z, Message Check: true
1673305	NERSC 2	Aug 19 2016 10:37:51.464 PM	Aug 19 2016 10:37:50.000 PM	Incoming	Timestamp: 2016-08-20T02:37:50.000Z, Message Check: true
1673255	NERSC 2	Aug 19 2016 10:04:07.679 PM	Aug 19 2016 10:04:00.000 PM	Incoming	Timestamp: 2016-08-20T02:04:00.000Z, Message Check: true
1673230	NERSC 2	Aug 19 2016 09:33:49.415 PM	Aug 19 2016 09:33:48.000 PM	Incoming	Timestamp: 2016-08-20T01:33:48.000Z, Message Check: true
1673180	NERSC 2	Aug 19 2016 09:03:37.633 PM	Aug 19 2016 09:03:36.000 PM	Incoming	Timestamp: 2016-08-20T01:03:36.000Z, Message Check: true
1673156	NERSC 2	Aug 19 2016 08:35:10.778 PM	Aug 19 2016 08:35:08.000 PM	Incoming	Timestamp: 2016-08-20T00:35:08.000Z, Message Check: true
1673090	NERSC 2	Aug 19 2016 08:06:58.729 PM	Aug 19 2016 08:06:56.000 PM	Incoming	Timestamp: 2016-08-20T00:06:56.000Z, Message Check: true
1673002	NERSC 2	Aug 19 2016 07:33:34.344 PM	Aug 19 2016 07:33:33.000 PM	Incoming	Timestamp: 2016-08-19T23:33:33.000Z, Message Check: true
1672956	NERSC 2	Aug 19 2016 07:03:40.545 PM	Aug 19 2016 07:03:39.000 PM	Incoming	Timestamp: 2016-08-19T23:03:39.000Z, Message Check: true
1672927	NERSC 2	Aug 19 2016 06:34:26.726 PM	Aug 19 2016 06:34:25.000 PM	Incoming	Timestamp: 2016-08-19T22:34:25.000Z, Message Check: true
1672893	NERSC 2	Aug 19 2016 06:05:12.982 PM	Aug 19 2016 06:05:11.000 PM	Incoming	Timestamp: 2016-08-19T22:05:11.000Z, Message Check: true
1672875	NERSC 2	Aug 19 2016 05:38:56.471 PM	Aug 19 2016 05:38:55.000 PM	Incoming	Timestamp: 2016-08-19T21:38:55.000Z, Message Check: true
1672846	NERSC 2	Aug 19 2016 05:12:11.315 PM	Aug 19 2016 05:12:09.000 PM	Incoming	Timestamp: 2016-08-19T21:12:09.000Z, Message Check: true
1672799	NERSC 2	Aug 19 2016 04:34:07.911 PM	Aug 19 2016 04:34:06.000 PM	Incoming	Timestamp: 2016-08-19T20:34:06.000Z, Message Check: true
1672759	NERSC 2	Aug 19 2016 04:06:15.365 PM	Aug 19 2016 04:06:13.000 PM	Incoming	Timestamp: 2016-08-19T20:06:13.000Z, Message Check: true
1672719	NERSC 2	Aug 19 2016 03:34:29.422 PM	Aug 19 2016 03:34:28.000 PM	Incoming	Timestamp: 2016-08-19T19:34:28.000Z, Message Check: true
1672634	NERSC 2	Aug 19 2016 03:04:56.059 PM	Aug 19 2016 03:04:54.000 PM	Incoming	Timestamp: 2016-08-19T19:04:54.000Z, Message Check: true
1672467	NERSC 2	Aug 19 2016 02:35:03.509 PM	Aug 19 2016 02:35:01.000 PM	Incoming	Timestamp: 2016-08-19T18:35:01.000Z, Message Check: true
1672254	NERSC 2	Aug 19 2016 02:05:07.806 PM	Aug 19 2016 02:05:06.000 PM	Incoming	Timestamp: 2016-08-19T18:05:06.000Z, Message Check: true
1672063	NERSC 2	Aug 19 2016 01:33:39.684 PM	Aug 19 2016 01:33:38.000 PM	Incoming	Timestamp: 2016-08-19T17:33:38.000Z, Message Check: true
1671890	NERSC 2	Aug 19 2016 01:04:14.410 PM	Aug 19 2016 01:04:13.000 PM	Incoming	Timestamp: 2016-08-19T17:04:13.000Z, Message Check: true
1671742	NERSC 2	Aug 19 2016 12:35:30.991 PM	Aug 19 2016 12:35:29.000 PM	Incoming	Timestamp: 2016-08-19T16:35:29.000Z, Message Check: true
1671609	NERSC 2	Aug 19 2016 12:11:09.551 PM	Aug 19 2016 12:11:08.000 PM	Incoming	Timestamp: 2016-08-19T16:11:08.000Z, Message Check: true
1671405	NERSC 2	Aug 19 2016 11:34:19.349 AM	Aug 19 2016 11:34:18.000 AM	Incoming	Timestamp: 2016-08-19T15:34:18.000Z, Message Check: true
1671192	NERSC 2	Aug 19 2016 11:05:25.188 AM	Aug 19 2016 11:05:24.000 AM	Incoming	Timestamp: 2016-08-19T15:05:24.000Z, Message Check: true
1671024	NERSC 2	Aug 19 2016 10:38:15.793 AM	Aug 19 2016 10:38:13.000 AM	Incoming	Timestamp: 2016-08-19T14:38:13.000Z, Message Check: true
1670811	NERSC 2	Aug 19 2016 10:03:44.367 AM	Aug 19 2016 10:03:43.000 AM	Incoming	Timestamp: 2016-08-19T14:03:43.000Z, Message Check: true
1670626	NERSC 2	Aug 19 2016 09:34:22.499 AM	Aug 19 2016 09:34:21.000 AM	Incoming	Timestamp: 2016-08-19T13:34:21.000Z, Message Check: true
1670480	NERSC 2	Aug 19 2016 09:08:09.105 AM	Aug 19 2016 09:08:06.000 AM	Incoming	Timestamp: 2016-08-19T13:08:06.000Z, Message Check: true
1670282	NERSC 2	Aug 19 2016 08:33:45.243 AM	Aug 19 2016 08:33:43.000 AM	Incoming	Timestamp: 2016-08-19T12:33:43.000Z, Message Check: true
1670115	NERSC 2	Aug 19 2016 08:04:06.867 AM	Aug 19 2016 08:04:05.000 AM	Incoming	Timestamp: 2016-08-19T12:04:05.000Z, Message Check: true
1669920	NERSC 2	Aug 19 2016 07:34:14.456 AM	Aug 19 2016 07:34:12.000 AM	Incoming	Timestamp: 2016-08-19T11:34:12.000Z, Message Check: true
1669728	NERSC 2	Aug 19 2016 07:00:42.017 AM	Aug 19 2016 07:00:40.000 AM	Incoming	Timestamp: 2016-08-19T11:00:09.001Z, BatteryV: 10.95, Latitude: 79.094150, Longitude: -10.003014, Vul: 12.36
1669594	NERSC 2	Aug 19 2016 06:32:14.794 AM	Aug 19 2016 06:32:13.000 AM	Incoming	Timestamp: 2016-08-19T10:30:59.001Z, BatteryV: 10.92, Latitude: 79.093811, Longitude: -9.996173, Vul: 12.36
1669420	NERSC 2	Aug 19 2016 06:01:32.262 AM	Aug 19 2016 06:01:31.000 AM	Incoming	Timestamp: 2016-08-19T10:01:00.001Z, BatteryV: 10.89, Latitude: 79.093498, Longitude: -9.988109, Vul: 12.36
1669260	NERSC 2	Aug 19 2016 05:31:30.081 AM	Aug 19 2016 05:31:28.000 AM	Incoming	Timestamp: 2016-08-19T09:30:06.001Z, BatteryV: 10.92, Latitude: 79.094118, Longitude: -9.977370, Vul: 12.36
1669085	NERSC 2	Aug 19 2016 05:01:10.932 AM	Aug 19 2016 05:01:10.000 AM	Incoming	Timestamp: 2016-08-19T09:00:35.001Z, BatteryV: 10.95, Latitude: 79.095795, Longitude: -9.968941, Vul: 12.36
1668926	NERSC 2	Aug 19 2016 04:32:04.848 AM	Aug 19 2016 04:32:04.000 AM	Incoming	Timestamp: 2016-08-19T08:31:35.001Z, BatteryV: 10.92, Latitude: 79.097830, Longitude: -9.961530, Vul: 12.33
1668751	NERSC 2	Aug 19 2016 04:00:39.509 AM	Aug 19 2016 04:00:38.000 AM	Incoming	Timestamp: 2016-08-19T08:00:07.001Z, BatteryV: 10.65, Latitude: 79.100928, Longitude: -9.955578, Vul: 12.33
1668618	NERSC 2	Aug 19 2016 03:32:45.385 AM	Aug 19 2016 03:32:44.000 AM	Incoming	Timestamp: 2016-08-19T07:32:01.001Z, BatteryV: 10.65, Latitude: 79.104077, Longitude: -9.953280, Vul: 12.33
1668447	NERSC 2	Aug 19 2016 03:01:58.104 AM	Aug 19 2016 03:01:56.000 AM	Incoming	Timestamp: 2016-08-19T07:00:09.001Z, BatteryV: 10.83, Latitude: 79.107680, Longitude: -9.952781, Vul: 12.33
1668292	NERSC 2	Aug 19 2016 02:33:25.553 AM	Aug 19 2016 02:33:24.000 AM	Incoming	Timestamp: 2016-08-19T06:32:53.001Z, BatteryV: 10.89, Latitude: 79.110906, Longitude: -9.955552, Vul: 12.30
1668133	NERSC 2	Aug 19 2016 02:03:36.201 AM	Aug 19 2016 02:03:35.000 AM	Incoming	Timestamp: 2016-08-19T06:03:35.000Z, Message Check: true
1667964	NERSC 2	Aug 19 2016 01:33:46.108 AM	Aug 19 2016 01:33:44.000 AM	Incoming	Timestamp: 2016-08-19T05:33:44.000Z, Message Check: true
1667820	NERSC 2	Aug 19 2016 01:07:22.828 AM	Aug 19 2016 01:07:21.000 AM	Incoming	Timestamp: 2016-08-19T05:07:21.000Z, Message Check: true
1667635	NERSC 2	Aug 19 2016 12:33:42.044 AM	Aug 19 2016 12:33:40.000 AM	Incoming	Timestamp: 2016-08-19T04:33:40.000Z, Message Check: true
1667478	NERSC 2	Aug 19 2016 12:04:27.576 AM	Aug 19 2016 12:04:26.000 AM	Incoming	Timestamp: 2016-08-19T04:04:26.000Z, Message Check: true
1667345	NERSC 2	Aug 18 2016 11:33:51.436 PM	Aug 18 2016 11:33:49.000 PM	Incoming	Timestamp: 2016-08-19T03:33:49.000Z, Message Check: true
1667173	NERSC 2	Aug 18 2016 11:04:44.510 PM	Aug 18 2016 11:04:41.000 PM	Incoming	Timestamp: 2016-08-19T03:04:41.000Z, Message Check: true
1667015	NERSC 2	Aug 18 2016 10:35:12.297 PM	Aug 18 2016 10:35:10.000 PM	Incoming	Timestamp: 2016-08-19T02:35:10.000Z, Message Check: true
1666843	NERSC 2	Aug 18 2016 10:04:20.149 PM	Aug 18 2016 10:04:18.000 PM	Incoming	Timestamp: 2016-08-19T02:04:18.000Z, Message Check: true
1666681	NERSC 2	Aug 18 2016 09:34:36.042 PM	Aug 18 2016 09:34:34.000 PM	Incoming	Timestamp: 2016-08-19T01:34:34.000Z, Message Check: true
1666511	NERSC 2	Aug 18 2016 09:03:50.560 PM	Aug 18 2016 09:03:48.000 PM	Incoming	Timestamp: 2016-08-19T01:03:48.000Z, Message Check: true
1666348	NERSC 2	Aug 18 2016 08:33:59.429 PM	Aug 18 2016 08:33:57.000 PM	Incoming	Timestamp: 2016-08-19T00:33:57.000Z, Message Check: true
1666324	NERSC 3	Aug 18 2016 08:30:12.504 PM	Aug 18 2016 08:30:11.000 PM	Incoming	Message SubType: 0, Capsized Event: true, Orientation Change Count: 14, Timestamp: 2016-08-19T00:30:11.000Z, BatteryV: 11.73, Vul: 12.90, Uptime: 3664680, Lowest Battery Voltage: 11.73, Highest Battery Voltage: 14.58, Lowest Battery Voltage UTC Day: 11.73, Highest Battery Voltage UTC Day: 12.9, Iridium Message Count: 2205, Iridium Session Count: 2390, Iridium On Time: 1093, Iridium Send Failures …
1666161	NERSC 2	Aug 18 2016 08:05:04.378 PM	Aug 18 2016 08:05:00.000 PM	Incoming	Timestamp: 2016-08-19T00:05:00.000Z, Message Check: true
1665938	NERSC 2	Aug 18 2016 07:34:13.092 PM	Aug 18 2016 07:34:11.000 PM	Incoming	Timestamp: 2016-08-18T23:34:11.000Z, Message Check: true
1665792	NERSC 2	Aug 18 2016 07:08:26.878 PM	Aug 18 2016 07:08:24.000 PM	Incoming	Timestamp: 2016-08-18T23:08:24.000Z, Message Check: true
1665621	NERSC 2	Aug 18 2016 06:34:50.441 PM	Aug 18 2016 06:34:48.000 PM	Incoming	Timestamp: 2016-08-18T22:34:48.000Z, Message Check: true
1665549	NERSC 2	Aug 18 2016 06:04:41.897 PM	Aug 18 2016 06:04:40.000 PM	Incoming	Timestamp: 2016-08-18T22:04:40.000Z, Message Check: true
1665376	NERSC 2	Aug 18 2016 05:33:55.613 PM	Aug 18 2016 05:33:53.000 PM	Incoming	Timestamp: 2016-08-18T21:33:53.000Z, Message Check: true
1665374	NERSC 3	Aug 18 2016 05:33:32.563 PM	Aug 18 2016 05:33:28.000 PM	Incoming	Timestamp: 2016-08-18T21:33:28.000Z, Message Check: true
1665214	NERSC 2	Aug 18 2016 05:04:49.781 PM	Aug 18 2016 05:04:47.000 PM	Incoming	Timestamp: 2016-08-18T21:04:47.000Z, Message Check: true
1665045	NERSC 3	Aug 18 2016 04:36:26.910 PM	Aug 18 2016 04:36:25.000 PM	Incoming	Timestamp: 2016-08-18T20:31:56.001Z, BatteryV: 11.82, Latitude: 75.763168, Longitude: -12.022278, Vul: 12.93
1665042	NERSC 2	Aug 18 2016 04:36:12.535 PM	Aug 18 2016 04:36:11.000 PM	Incoming	Timestamp: 2016-08-18T20:36:11.000Z, Message Check: true
1665018	NERSC 3	Aug 18 2016 04:32:25.680 PM	Aug 18 2016 04:32:24.000 PM	Incoming	Timestamp: 2016-08-18T20:31:56.001Z, BatteryV: 11.91, Latitude: 75.763168, Longitude: -12.022278, Vul: 12.96
1664837	NERSC 2	Aug 18 2016 04:03:45.509 PM	Aug 18 2016 04:03:44.000 PM	Incoming	Timestamp: 2016-08-18T20:03:44.000Z, Message Check: true
1664828	NERSC 3	Aug 18 2016 04:02:34.091 PM	Aug 18 2016 04:02:33.000 PM	Incoming	Timestamp: 2016-08-18T20:01:53.001Z, BatteryV: 11.88, Latitude: 75.762080, Longitude: -12.034598, Vul: 12.96
1664653	NERSC 2	Aug 18 2016 03:33:53.338 PM	Aug 18 2016 03:33:51.000 PM	Incoming	Timestamp: 2016-08-18T19:33:51.000Z, Message Check: true
1664641	NERSC 3	Aug 18 2016 03:32:02.064 PM	Aug 18 2016 03:32:01.000 PM	Incoming	Timestamp: 2016-08-18T19:30:07.001Z, BatteryV: 11.88, Latitude: 75.760173, Longitude: -12.046803, Vul: 12.99
1664481	NERSC 2	Aug 18 2016 03:04:56.591 PM	Aug 18 2016 03:04:55.000 PM	Incoming	Timestamp: 2016-08-18T19:04:55.000Z, Message Check: true
1664461	NERSC 3	Aug 18 2016 03:01:30.860 PM	Aug 18 2016 03:01:29.000 PM	Incoming	Timestamp: 2016-08-18T19:00:04.001Z, BatteryV: 11.91, Latitude: 75.758272, Longitude: -12.057862, Vul: 12.99
1664303	NERSC 2	Aug 18 2016 02:38:04.066 PM	Aug 18 2016 02:38:02.000 PM	Incoming	Timestamp: 2016-08-18T18:30:08.001Z, BatteryV: 10.95, Latitude: 79.149133, Longitude: -10.189472, Vul: 12.36
1664280	NERSC 3	Aug 18 2016 02:34:57.646 PM	Aug 18 2016 02:34:56.000 PM	Incoming	Timestamp: 2016-08-18T18:30:06.001Z, BatteryV: 11.88, Latitude: 75.756678, Longitude: -12.066861, Vul: 12.96
1664113	NERSC 2	Aug 18 2016 02:03:22.346 PM	Aug 18 2016 02:03:19.000 PM	Incoming	Timestamp: 2016-08-18T18:02:24.001Z, BatteryV: 10.98, Latitude: 79.150816, Longitude: -10.199699, Vul: 12.36
1664097	NERSC 3	Aug 18 2016 02:01:11.326 PM	Aug 18 2016 02:01:10.000 PM	Incoming	Timestamp: 2016-08-18T18:00:40.001Z, BatteryV: 11.91, Latitude: 75.755501, Longitude: -12.075885, Vul: 12.99
1663885	NERSC 3	Aug 18 2016 01:31:14.818 PM	Aug 18 2016 01:31:13.000 PM	Incoming	Timestamp: 2016-08-18T17:30:11.001Z, BatteryV: 11.94, Latitude: 75.753715, Longitude: -12.083578, Vul: 12.99
1663881	NERSC 2	Aug 18 2016 01:30:44.075 PM	Aug 18 2016 01:30:42.000 PM	Incoming	Timestamp: 2016-08-18T17:30:12.001Z, BatteryV: 10.98, Latitude: 79.152787, Longitude: -10.210650, Vul: 12.39
1663716	NERSC 3	Aug 18 2016 01:01:03.950 PM	Aug 18 2016 01:01:02.000 PM	Incoming	Timestamp: 2016-08-18T17:00:39.001Z, BatteryV: 11.91, Latitude: 75.751962, Longitude: -12.088992, Vul: 12.99
1663714	NERSC 2	Aug 18 2016 01:00:53.134 PM	Aug 18 2016 01:00:51.000 PM	Incoming	Timestamp: 2016-08-18T17:00:07.001Z, BatteryV: 10.95, Latitude: 79.154822, Longitude: -10.221952, Vul: 12.39
1663547	NERSC 2	Aug 18 2016 12:31:11.237 PM	Aug 18 2016 12:31:10.000 PM	Incoming	Timestamp: 2016-08-18T16:30:36.001Z, BatteryV: 10.95, Latitude: 79.157146, Longitude: -10.234816, Vul: 12.39
1663545	NERSC 3	Aug 18 2016 12:30:56.890 PM	Aug 18 2016 12:30:52.000 PM	Incoming	Timestamp: 2016-08-18T16:30:10.001Z, BatteryV: 11.79, Latitude: 75.750771, Longitude: -12.094554, Vul: 12.99
1663382	NERSC 2	Aug 18 2016 12:01:03.874 PM	Aug 18 2016 12:01:03.000 PM	Incoming	Timestamp: 2016-08-18T16:00:07.001Z, BatteryV: 10.95, Latitude: 79.159194, Longitude: -10.251270, Vul: 12.39
1663379	NERSC 3	Aug 18 2016 12:00:47.370 PM	Aug 18 2016 12:00:46.000 PM	Incoming	Timestamp: 2016-08-18T16:00:08.001Z, BatteryV: 11.94, Latitude: 75.749766, Longitude: -12.100819, Vul: 12.99
1663255	NERSC 3	Aug 18 2016 11:33:07.428 AM	Aug 18 2016 11:33:06.000 AM	Incoming	Timestamp: 2016-08-18T15:32:35.001Z, BatteryV: 11.97, Latitude: 75.748864, Longitude: -12.104870, Vul: 12.96
1663240	NERSC 2	Aug 18 2016 11:30:40.160 AM	Aug 18 2016 11:30:39.000 AM	Incoming	Timestamp: 2016-08-18T15:30:07.001Z, BatteryV: 10.89, Latitude: 79.160499, Longitude: -10.270176, Vul: 12.36
1663082	NERSC 2	Aug 18 2016 11:03:02.152 AM	Aug 18 2016 11:03:01.000 AM	Incoming	Timestamp: 2016-08-18T15:02:23.001Z, BatteryV: 10.95, Latitude: 79.161030, Longitude: -10.286253, Vul: 12.36
1663061	NERSC 3	Aug 18 2016 11:00:41.469 AM	Aug 18 2016 11:00:40.000 AM	Incoming	Timestamp: 2016-08-18T15:00:10.001Z, BatteryV: 11.97, Latitude: 75.748070, Longitude: -12.108723, Vul: 12.99
1662860	NERSC 2	Aug 18 2016 10:30:39.453 AM	Aug 18 2016 10:30:38.000 AM	Incoming	Timestamp: 2016-08-18T14:30:06.001Z, BatteryV: 10.86, Latitude: 79.161331, Longitude: -10.305101, Vul: 12.36
1662857	NERSC 3	Aug 18 2016 10:30:30.734 AM	Aug 18 2016 10:30:29.000 AM	Incoming	Timestamp: 2016-08-18T14:30:07.001Z, BatteryV: 11.85, Latitude: 75.748051, Longitude: -12.111782, Vul: 12.99
1662657	NERSC 3	Aug 18 2016 10:02:07.579 AM	Aug 18 2016 10:02:06.000 AM	Incoming	Timestamp: 2016-08-18T14:01:35.001Z, BatteryV: 11.91, Latitude: 75.749530, Longitude: -12.113581, Vul: 12.99
1662652	NERSC 2	Aug 18 2016 10:01:25.503 AM	Aug 18 2016 10:01:23.000 AM	Incoming	Timestamp: 2016-08-18T14:00:36.001Z, BatteryV: 10.89, Latitude: 79.161376, Longitude: -10.322042, Vul: 12.36
1662452	NERSC 2	Aug 18 2016 09:30:52.166 AM	Aug 18 2016 09:30:51.000 AM	Incoming	Timestamp: 2016-08-18T13:30:09.001Z, BatteryV: 10.89, Latitude: 79.161459, Longitude: -10.338682, Vul: 12.33
1662451	NERSC 3	Aug 18 2016 09:30:50.097 AM	Aug 18 2016 09:30:48.000 AM	Incoming	Timestamp: 2016-08-18T13:30:07.001Z, BatteryV: 11.97, Latitude: 75.751507, Longitude: -12.115878, Vul: 12.99
1662250	NERSC 2	Aug 18 2016 09:00:37.821 AM	Aug 18 2016 09:00:36.000 AM	Incoming	Timestamp: 2016-08-18T13:00:07.001Z, BatteryV: 10.80, Latitude: 79.161472, Longitude: -10.355066, Vul: 12.36
1662243	NERSC 3	Aug 18 2016 09:00:29.074 AM	Aug 18 2016 09:00:28.000 AM	Incoming	Timestamp: 2016-08-18T13:00:06.001Z, BatteryV: 11.97, Latitude: 75.753907, Longitude: -12.119974, Vul: 12.99
1662068	NERSC 3	Aug 18 2016 08:31:06.833 AM	Aug 18 2016 08:31:05.000 AM	Incoming	Timestamp: 2016-08-18T12:30:36.001Z, BatteryV: 11.97, Latitude: 75.756269, Longitude: -12.123622, Vul: 12.99
1662063	NERSC 2	Aug 18 2016 08:30:38.604 AM	Aug 18 2016 08:30:37.000 AM	Incoming	Timestamp: 2016-08-18T12:30:06.001Z, BatteryV: 10.83, Latitude: 79.161139, Longitude: -10.368864, Vul: 12.33
1661891	NERSC 2	Aug 18 2016 08:03:49.555 AM	Aug 18 2016 08:03:48.000 AM	Incoming	Timestamp: 2016-08-18T12:03:08.001Z, BatteryV: 10.65, Latitude: 79.160224, Longitude: -10.378214, Vul: 12.30
1661832	NERSC 3	Aug 18 2016 08:00:52.996 AM	Aug 18 2016 08:00:51.000 AM	Incoming	Timestamp: 2016-08-18T12:00:09.001Z, BatteryV: 11.94, Latitude: 75.758694, Longitude: -12.126874, Vul: 12.99
1661689	NERSC 2	Aug 18 2016 07:34:29.583 AM	Aug 18 2016 07:34:28.000 AM	Incoming	Timestamp: 2016-08-18T11:34:28.000Z, Message Check: true
1661670	NERSC 3	Aug 18 2016 07:31:19.767 AM	Aug 18 2016 07:31:18.000 AM	Incoming	Timestamp: 2016-08-18T11:30:46.001Z, BatteryV: 11.94, Latitude: 75.761229, Longitude: -12.130816, Vul: 12.99
1661536	NERSC 2	Aug 18 2016 07:05:45.626 AM	Aug 18 2016 07:05:43.000 AM	Incoming	Timestamp: 2016-08-18T11:05:43.000Z, Message Check: true
1661504	NERSC 3	Aug 18 2016 07:00:30.722 AM	Aug 18 2016 07:00:29.000 AM	Incoming	Timestamp: 2016-08-18T11:00:06.001Z, BatteryV: 11.88, Latitude: 75.763840, Longitude: -12.135987, Vul: 12.99
1661349	NERSC 2	Aug 18 2016 06:33:53.769 AM	Aug 18 2016 06:33:52.000 AM	Incoming	Timestamp: 2016-08-18T10:33:52.000Z, Message Check: true
1661330	NERSC 3	Aug 18 2016 06:30:32.906 AM	Aug 18 2016 06:30:31.000 AM	Incoming	Timestamp: 2016-08-18T10:30:06.001Z, BatteryV: 11.97, Latitude: 75.766528, Longitude: -12.144051, Vul: 12.99
1661173	NERSC 2	Aug 18 2016 06:05:31.260 AM	Aug 18 2016 06:05:28.000 AM	Incoming	Timestamp: 2016-08-18T10:05:28.000Z, Message Check: true
1661142	NERSC 3	Aug 18 2016 06:01:24.346 AM	Aug 18 2016 06:01:23.000 AM	Incoming	Timestamp: 2016-08-18T10:01:02.001Z, BatteryV: 11.91, Latitude: 75.768269, Longitude: -12.149760, Vul: 12.99
1660938	NERSC 2	Aug 18 2016 05:33:51.017 AM	Aug 18 2016 05:33:50.000 AM	Incoming	Timestamp: 2016-08-18T09:33:50.000Z, Message Check: true
1660908	NERSC 3	Aug 18 2016 05:30:31.535 AM	Aug 18 2016 05:30:30.000 AM	Incoming	Timestamp: 2016-08-18T09:30:05.001Z, BatteryV: 11.88, Latitude: 75.770150, Longitude: -12.155565, Vul: 12.99
1660691	NERSC 2	Aug 18 2016 05:04:12.981 AM	Aug 18 2016 05:04:12.000 AM	Incoming	Timestamp: 2016-08-18T09:04:12.000Z, Message Check: true
1660666	NERSC 3	Aug 18 2016 05:00:35.655 AM	Aug 18 2016 05:00:34.000 AM	Incoming	Timestamp: 2016-08-18T09:00:05.001Z, BatteryV: 11.91, Latitude: 75.771987, Longitude: -12.162323, Vul: 12.99
1660548	NERSC 2	Aug 18 2016 04:38:17.068 AM	Aug 18 2016 04:38:14.000 AM	Incoming	Timestamp: 2016-08-18T08:38:14.000Z, Message Check: true
1660514	NERSC 3	Aug 18 2016 04:31:21.448 AM	Aug 18 2016 04:31:20.000 AM	Incoming	Timestamp: 2016-08-18T08:30:59.001Z, BatteryV: 11.94, Latitude: 75.773344, Longitude: -12.169574, Vul: 12.99
1660387	NERSC 2	Aug 18 2016 04:07:32.338 AM	Aug 18 2016 04:07:29.000 AM	Incoming	Timestamp: 2016-08-18T08:07:29.000Z, Message Check: true
1660347	NERSC 3	Aug 18 2016 04:00:57.563 AM	Aug 18 2016 04:00:56.000 AM	Incoming	Timestamp: 2016-08-18T08:00:36.001Z, BatteryV: 11.88, Latitude: 75.774509, Longitude: -12.176653, Vul: 12.99
1660200	NERSC 2	Aug 18 2016 03:34:09.872 AM	Aug 18 2016 03:34:08.000 AM	Incoming	Timestamp: 2016-08-18T07:34:08.000Z, Message Check: true
1660183	NERSC 3	Aug 18 2016 03:30:43.131 AM	Aug 18 2016 03:30:41.000 AM	Incoming	Timestamp: 2016-08-18T07:30:09.001Z, BatteryV: 12.00, Latitude: 75.775469, Longitude: -12.183674, Vul: 12.99
1660046	NERSC 2	Aug 18 2016 03:05:19.345 AM	Aug 18 2016 03:05:17.000 AM	Incoming	Timestamp: 2016-08-18T07:05:17.000Z, Message Check: true
1660017	NERSC 3	Aug 18 2016 03:00:37.322 AM	Aug 18 2016 03:00:36.000 AM	Incoming	Timestamp: 2016-08-18T07:00:08.001Z, BatteryV: 11.88, Latitude: 75.776141, Longitude: -12.191603, Vul: 12.99
1659875	NERSC 2	Aug 18 2016 02:34:22.826 AM	Aug 18 2016 02:34:21.000 AM	Incoming	Timestamp: 2016-08-18T06:34:21.000Z, Message Check: true
1659860	NERSC 3	Aug 18 2016 02:32:01.341 AM	Aug 18 2016 02:32:00.000 AM	Incoming	Timestamp: 2016-08-18T06:31:06.001Z, BatteryV: 11.88, Latitude: 75.776096, Longitude: -12.199098, Vul: 12.99
1659737	NERSC 2	Aug 18 2016 02:08:36.474 AM	Aug 18 2016 02:08:34.000 AM	Incoming	Timestamp: 2016-08-18T06:08:34.000Z, Message Check: true
1659688	NERSC 3	Aug 18 2016 02:00:40.606 AM	Aug 18 2016 02:00:39.000 AM	Incoming	Timestamp: 2016-08-18T06:00:08.001Z, BatteryV: 11.88, Latitude: 75.775981, Longitude: -12.205555, Vul: 12.99
1659555	NERSC 2	Aug 18 2016 01:35:34.541 AM	Aug 18 2016 01:35:33.000 AM	Incoming	Timestamp: 2016-08-18T05:35:33.000Z, Message Check: true
1659531	NERSC 3	Aug 18 2016 01:31:30.648 AM	Aug 18 2016 01:31:29.000 AM	Incoming	Timestamp: 2016-08-18T05:31:00.001Z, BatteryV: 11.91, Latitude: 75.775328, Longitude: -12.211584, Vul: 12.96
1659384	NERSC 2	Aug 18 2016 01:04:20.553 AM	Aug 18 2016 01:04:18.000 AM	Incoming	Timestamp: 2016-08-18T05:04:18.000Z, Message Check: true
1659368	NERSC 3	Aug 18 2016 01:02:06.096 AM	Aug 18 2016 01:02:04.000 AM	Incoming	Timestamp: 2016-08-18T05:01:29.001Z, BatteryV: 11.94, Latitude: 75.773811, Longitude: -12.216838, Vul: 12.99
1659226	NERSC 3	Aug 18 2016 12:31:38.556 AM	Aug 18 2016 12:31:37.000 AM	Incoming	Timestamp: 2016-08-18T04:31:05.001Z, BatteryV: 11.94, Latitude: 75.772429, Longitude: -12.220998, Vul: 12.96
1659223	NERSC 2	Aug 18 2016 12:31:04.275 AM	Aug 18 2016 12:31:03.000 AM	Incoming	Timestamp: 2016-08-18T04:31:03.000Z, Message Check: true
1659134	NERSC 2	Aug 18 2016 12:12:13.279 AM	Aug 18 2016 12:12:11.000 AM	Incoming	Timestamp: 2016-08-18T04:12:11.000Z, Message Check: true
1659080	NERSC 2	Aug 18 2016 12:01:13.199 AM	Aug 18 2016 12:01:12.000 AM	Incoming	Timestamp: 2016-08-18T04:01:12.000Z, Message Check: true
1659077	NERSC 3	Aug 18 2016 12:00:55.689 AM	Aug 18 2016 12:00:54.000 AM	Incoming	Timestamp: 2016-08-18T04:00:23.001Z, BatteryV: 11.88, Latitude: 75.770867, Longitude: -12.222611, Vul: 12.99
1658920	NERSC 3	Aug 17 2016 11:32:39.086 PM	Aug 17 2016 11:32:38.000 PM	Incoming	Timestamp: 2016-08-18T03:32:06.001Z, BatteryV: 11.88, Latitude: 75.769702, Longitude: -12.221683, Vul: 12.99
1658763	NERSC 2	Aug 17 2016 11:04:45.959 PM	Aug 17 2016 11:04:44.000 PM	Incoming	Timestamp: 2016-08-18T03:04:44.000Z, Message Check: true
1658738	NERSC 3	Aug 17 2016 11:01:30.084 PM	Aug 17 2016 11:01:28.000 PM	Incoming	Timestamp: 2016-08-18T03:01:00.001Z, BatteryV: 11.88, Latitude: 75.768787, Longitude: -12.219750, Vul: 12.96
1658632	NERSC 2	Aug 17 2016 10:42:21.580 PM	Aug 17 2016 10:42:19.000 PM	Incoming	Timestamp: 2016-08-18T02:42:19.000Z, Message Check: true
1658583	NERSC 3	Aug 17 2016 10:32:56.731 PM	Aug 17 2016 10:32:55.000 PM	Incoming	Timestamp: 2016-08-18T02:32:23.001Z, BatteryV: 11.94, Latitude: 75.768397, Longitude: -12.216621, Vul: 12.96
1658435	NERSC 2	Aug 17 2016 10:04:33.869 PM	Aug 17 2016 10:04:30.000 PM	Incoming	Timestamp: 2016-08-18T02:04:30.000Z, Message Check: true
1658407	NERSC 3	Aug 17 2016 10:00:39.326 PM	Aug 17 2016 10:00:38.000 PM	Incoming	Timestamp: 2016-08-18T02:00:07.001Z, BatteryV: 11.94, Latitude: 75.768307, Longitude: -12.214982, Vul: 12.99
1658292	NERSC 2	Aug 17 2016 09:37:24.277 PM	Aug 17 2016 09:37:23.000 PM	Incoming	Timestamp: 2016-08-18T01:37:23.000Z, Message Check: true
1658278	NERSC 2	Aug 17 2016 09:34:56.887 PM	Aug 17 2016 09:34:40.000 PM	Incoming	Timestamp: 2016-08-18T01:34:40.000Z, Message Check: true
1658251	NERSC 3	Aug 17 2016 09:30:34.897 PM	Aug 17 2016 09:30:33.000 PM	Incoming	Timestamp: 2016-08-18T01:30:05.001Z, BatteryV: 11.97, Latitude: 75.768870, Longitude: -12.215040, Vul: 12.99
1658109	NERSC 2	Aug 17 2016 09:04:33.976 PM	Aug 17 2016 09:04:32.000 PM	Incoming	Timestamp: 2016-08-18T01:04:32.000Z, Message Check: true
1658079	NERSC 3	Aug 17 2016 09:00:29.991 PM	Aug 17 2016 09:00:29.000 PM	Incoming	Timestamp: 2016-08-18T01:00:06.001Z, BatteryV: 11.88, Latitude: 75.769990, Longitude: -12.214355, Vul: 12.99
1657950	NERSC 2	Aug 17 2016 08:37:29.202 PM	Aug 17 2016 08:37:28.000 PM	Incoming	Timestamp: 2016-08-18T00:37:28.000Z, Message Check: true
1657921	NERSC 3	Aug 17 2016 08:32:05.088 PM	Aug 17 2016 08:32:04.000 PM	Incoming	Timestamp: 2016-08-18T00:31:30.001Z, BatteryV: 11.88, Latitude: 75.771270, Longitude: -12.213914, Vul: 12.99
1657762	NERSC 2	Aug 17 2016 08:05:00.246 PM	Aug 17 2016 08:04:59.000 PM	Incoming	Timestamp: 2016-08-18T00:04:59.000Z, Message Check: true
1657677	NERSC 3	Aug 17 2016 08:02:08.086 PM	Aug 17 2016 08:02:07.000 PM	Incoming	Timestamp: 2016-08-18T00:01:36.001Z, BatteryV: 11.94, Latitude: 75.772787, Longitude: -12.213491, Vul: 12.96
1657542	NERSC 2	Aug 17 2016 07:34:24.055 PM	Aug 17 2016 07:34:23.000 PM	Incoming	Timestamp: 2016-08-17T23:34:23.000Z, Message Check: true
1657539	NERSC 3	Aug 17 2016 07:33:33.029 PM	Aug 17 2016 07:33:31.000 PM	Incoming	Timestamp: 2016-08-17T23:33:31.000Z, Message Check: true
1657486	NERSC 2	Aug 17 2016 07:03:42.474 PM	Aug 17 2016 07:03:41.000 PM	Incoming	Timestamp: 2016-08-17T23:03:41.000Z, Message Check: true
1657478	NERSC 3	Aug 17 2016 07:01:06.057 PM	Aug 17 2016 07:01:04.000 PM	Incoming	Timestamp: 2016-08-17T23:00:36.001Z, BatteryV: 11.91, Latitude: 75.777370, Longitude: -12.213709, Vul: 12.99
1657377	NERSC 2	Aug 17 2016 06:34:06.600 PM	Aug 17 2016 06:34:02.000 PM	Incoming	Timestamp: 2016-08-17T22:34:02.000Z, Message Check: true
1657352	NERSC 3	Aug 17 2016 06:30:47.246 PM	Aug 17 2016 06:30:46.000 PM	Incoming	Timestamp: 2016-08-17T22:30:13.001Z, BatteryV: 11.88, Latitude: 75.780218, Longitude: -12.218528, Vul: 12.99
1657198	NERSC 2	Aug 17 2016 06:04:31.831 PM	Aug 17 2016 06:04:30.000 PM	Incoming	Timestamp: 2016-08-17T22:04:30.000Z, Message Check: true
1657175	NERSC 3	Aug 17 2016 06:00:57.614 PM	Aug 17 2016 06:00:55.000 PM	Incoming	Timestamp: 2016-08-17T22:00:19.001Z, BatteryV: 11.88, Latitude: 75.783034, Longitude: -12.227386, Vul: 12.99
1657007	NERSC 2	Aug 17 2016 05:33:54.435 PM	Aug 17 2016 05:33:51.000 PM	Incoming	Timestamp: 2016-08-17T21:33:51.000Z, Message Check: true
1656991	NERSC 3	Aug 17 2016 05:30:48.969 PM	Aug 17 2016 05:30:47.000 PM	Incoming	Timestamp: 2016-08-17T21:30:13.001Z, BatteryV: 11.91, Latitude: 75.785114, Longitude: -12.239859, Vul: 12.99
1656863	NERSC 2	Aug 17 2016 05:09:23.070 PM	Aug 17 2016 05:09:21.000 PM	Incoming	Timestamp: 2016-08-17T21:09:21.000Z, Message Check: true
1656823	NERSC 3	Aug 17 2016 05:03:37.138 PM	Aug 17 2016 05:03:35.000 PM	Incoming	Timestamp: 2016-08-17T20:56:05.001Z, BatteryV: 11.91, Latitude: 75.786566, Longitude: -12.255814, Vul: 12.96
1656656	NERSC 2	Aug 17 2016 04:34:28.775 PM	Aug 17 2016 04:34:26.000 PM	Incoming	Timestamp: 2016-08-17T20:34:26.000Z, Message Check: true
1656650	NERSC 3	Aug 17 2016 04:33:31.089 PM	Aug 17 2016 04:33:29.000 PM	Incoming	Timestamp: 2016-08-17T20:33:29.000Z, Message Check: true
1656484	NERSC 2	Aug 17 2016 04:05:03.916 PM	Aug 17 2016 04:05:02.000 PM	Incoming	Timestamp: 2016-08-17T20:05:02.000Z, Message Check: true
1656452	NERSC 3	Aug 17 2016 04:00:39.727 PM	Aug 17 2016 04:00:38.000 PM	Incoming	Timestamp: 2016-08-17T20:00:09.001Z, BatteryV: 11.88, Latitude: 75.787853, Longitude: -12.282010, Vul: 12.99
1656287	NERSC 2	Aug 17 2016 03:34:39.261 PM	Aug 17 2016 03:34:38.000 PM	Incoming	Timestamp: 2016-08-17T19:34:38.000Z, Message Check: true
1656263	NERSC 3	Aug 17 2016 03:30:37.312 PM	Aug 17 2016 03:30:36.000 PM	Incoming	Timestamp: 2016-08-17T19:30:14.001Z, BatteryV: 11.88, Latitude: 75.787443, Longitude: -12.297197, Vul: 12.99
1656077	NERSC 3	Aug 17 2016 03:08:02.473 PM	Aug 17 2016 03:08:00.000 PM	Incoming	Timestamp: 2016-08-17T19:01:05.001Z, BatteryV: 11.88, Latitude: 75.787008, Longitude: -12.314112, Vul: 12.96
1656074	NERSC 2	Aug 17 2016 03:07:26.748 PM	Aug 17 2016 03:07:23.000 PM	Incoming	Timestamp: 2016-08-17T19:07:23.000Z, Message Check: true
1655852	NERSC 2	Aug 17 2016 02:33:44.873 PM	Aug 17 2016 02:33:44.000 PM	Incoming	Timestamp: 2016-08-17T18:33:44.000Z, Message Check: true
1655830	NERSC 3	Aug 17 2016 02:30:42.041 PM	Aug 17 2016 02:30:40.000 PM	Incoming	Timestamp: 2016-08-17T18:30:07.001Z, BatteryV: 11.97, Latitude: 75.785645, Longitude: -12.330490, Vul: 12.99
1655658	NERSC 2	Aug 17 2016 02:04:49.123 PM	Aug 17 2016 02:04:47.000 PM	Incoming	Timestamp: 2016-08-17T18:04:47.000Z, Message Check: true
1655638	NERSC 3	Aug 17 2016 02:02:54.724 PM	Aug 17 2016 02:02:53.000 PM	Incoming	Timestamp: 2016-08-17T18:02:24.001Z, BatteryV: 11.88, Latitude: 75.783930, Longitude: -12.344038, Vul: 12.99
1655466	NERSC 2	Aug 17 2016 01:33:59.996 PM	Aug 17 2016 01:33:59.000 PM	Incoming	Timestamp: 2016-08-17T17:33:59.000Z, Message Check: true
1655432	NERSC 3	Aug 17 2016 01:31:21.596 PM	Aug 17 2016 01:31:20.000 PM	Incoming	Timestamp: 2016-08-17T17:31:00.001Z, BatteryV: 11.91, Latitude: 75.782003, Longitude: -12.357408, Vul: 12.99
1655267	NERSC 2	Aug 17 2016 01:04:02.880 PM	Aug 17 2016 01:04:00.000 PM	Incoming	Timestamp: 2016-08-17T17:04:00.000Z, Message Check: true
1655248	NERSC 3	Aug 17 2016 01:02:21.590 PM	Aug 17 2016 01:02:20.000 PM	Incoming	Timestamp: 2016-08-17T17:01:59.001Z, BatteryV: 11.88, Latitude: 75.779776, Longitude: -12.367392, Vul: 12.96
1655019	NERSC 2	Aug 17 2016 12:40:00.039 PM	Aug 17 2016 12:39:58.000 PM	Incoming	Timestamp: 2016-08-17T16:39:58.000Z, Message Check: true
1654960	NERSC 3	Aug 17 2016 12:30:40.257 PM	Aug 17 2016 12:30:38.000 PM	Incoming	Timestamp: 2016-08-17T16:30:06.001Z, BatteryV: 11.88, Latitude: 75.777242, Longitude: -12.376237, Vul: 12.99
1654862	NERSC 2	Aug 17 2016 12:13:03.971 PM	Aug 17 2016 12:13:02.000 PM	Incoming	Timestamp: 2016-08-17T16:13:02.000Z, Message Check: true
1654841	NERSC 2	Aug 17 2016 12:05:30.085 PM	Aug 17 2016 12:05:28.000 PM	Incoming	Timestamp: 2016-08-17T16:05:28.000Z, Message Check: true
1654812	NERSC 3	Aug 17 2016 12:00:56.567 PM	Aug 17 2016 12:00:55.000 PM	Incoming	Timestamp: 2016-08-17T16:00:33.001Z, BatteryV: 11.88, Latitude: 75.775149, Longitude: -12.383270, Vul: 12.96
1654691	NERSC 3	Aug 17 2016 11:33:36.530 AM	Aug 17 2016 11:33:35.000 AM	Incoming	Timestamp: 2016-08-17T15:33:35.000Z, Message Check: true
1654513	NERSC 2	Aug 17 2016 11:03:53.231 AM	Aug 17 2016 11:03:52.000 AM	Incoming	Timestamp: 2016-08-17T15:03:52.000Z, Message Check: true
1654507	NERSC 3	Aug 17 2016 11:03:25.114 AM	Aug 17 2016 11:03:24.000 AM	Incoming	Timestamp: 2016-08-17T15:03:24.000Z, Message Check: true
1654330	NERSC 2	Aug 17 2016 10:33:37.648 AM	Aug 17 2016 10:33:35.000 AM	Incoming	Timestamp: 2016-08-17T14:33:35.000Z, Message Check: true
1654310	NERSC 3	Aug 17 2016 10:30:55.474 AM	Aug 17 2016 10:30:54.000 AM	Incoming	Timestamp: 2016-08-17T14:30:05.001Z, BatteryV: 11.88, Latitude: 75.771904, Longitude: -12.394470, Vul: 12.99
1654158	NERSC 2	Aug 17 2016 10:04:21.448 AM	Aug 17 2016 10:04:19.000 AM	Incoming	Timestamp: 2016-08-17T14:04:19.000Z, Message Check: true
1654143	NERSC 3	Aug 17 2016 10:02:11.754 AM	Aug 17 2016 10:02:08.000 AM	Incoming	Timestamp: 2016-08-17T14:01:35.001Z, BatteryV: 11.97, Latitude: 75.772346, Longitude: -12.396314, Vul: 12.99
1653964	NERSC 2	Aug 17 2016 09:33:54.410 AM	Aug 17 2016 09:33:52.000 AM	Incoming	Timestamp: 2016-08-17T13:33:52.000Z, Message Check: true
1653942	NERSC 3	Aug 17 2016 09:30:33.588 AM	Aug 17 2016 09:30:32.000 AM	Incoming	Timestamp: 2016-08-17T13:30:09.001Z, BatteryV: 11.91, Latitude: 75.772941, Longitude: -12.400698, Vul: 12.99
1653819	NERSC 2	Aug 17 2016 09:09:19.385 AM	Aug 17 2016 09:09:18.000 AM	Incoming	Timestamp: 2016-08-17T13:09:18.000Z, Message Check: true
1653764	NERSC 3	Aug 17 2016 09:00:35.310 AM	Aug 17 2016 09:00:33.000 AM	Incoming	Timestamp: 2016-08-17T13:00:12.001Z, BatteryV: 11.88, Latitude: 75.773504, Longitude: -12.403718, Vul: 12.99
1653667	NERSC 2	Aug 17 2016 08:42:58.280 AM	Aug 17 2016 08:42:56.000 AM	Incoming	Timestamp: 2016-08-17T12:42:56.000Z, Message Check: true
1653596	NERSC 3	Aug 17 2016 08:30:31.825 AM	Aug 17 2016 08:30:31.000 AM	Incoming	Timestamp: 2016-08-17T12:30:08.001Z, BatteryV: 11.91, Latitude: 75.774912, Longitude: -12.406374, Vul: 12.99
1653437	NERSC 2	Aug 17 2016 08:03:37.832 AM	Aug 17 2016 08:03:36.000 AM	Incoming	Timestamp: 2016-08-17T12:03:36.000Z, Message Check: true
1653396	NERSC 3	Aug 17 2016 08:01:52.920 AM	Aug 17 2016 08:01:52.000 AM	Incoming	Timestamp: 2016-08-17T12:01:23.001Z, BatteryV: 11.91, Latitude: 75.776678, Longitude: -12.409856, Vul: 12.96
1653242	NERSC 2	Aug 17 2016 07:33:56.103 AM	Aug 17 2016 07:33:54.000 AM	Incoming	Timestamp: 2016-08-17T11:33:54.000Z, Message Check: true
1653233	NERSC 3	Aug 17 2016 07:32:31.927 AM	Aug 17 2016 07:32:30.000 AM	Incoming	Timestamp: 2016-08-17T11:32:00.001Z, BatteryV: 11.91, Latitude: 75.779091, Longitude: -12.412576, Vul: 12.99
1653057	NERSC 3	Aug 17 2016 07:01:39.819 AM	Aug 17 2016 07:01:38.000 AM	Incoming	Timestamp: 2016-08-17T11:01:06.001Z, BatteryV: 12.00, Latitude: 75.781862, Longitude: -12.416282, Vul: 12.99
1653051	NERSC 2	Aug 17 2016 07:01:00.230 AM	Aug 17 2016 07:00:58.000 AM	Incoming	Timestamp: 2016-08-17T11:00:06.001Z, BatteryV: 10.98, Latitude: 79.184026, Longitude: -10.684915, Vul: 12.42
1652953	NERSC 2	Aug 17 2016 06:33:34.417 AM	Aug 17 2016 06:33:33.000 AM	Incoming	Timestamp: 2016-08-17T10:33:33.000Z, Message Check: true
1652945	NERSC 3	Aug 17 2016 06:30:41.723 AM	Aug 17 2016 06:30:40.000 AM	Incoming	Timestamp: 2016-08-17T10:30:10.001Z, BatteryV: 11.97, Latitude: 75.785267, Longitude: -12.423149, Vul: 12.99
1652886	NERSC 2	Aug 17 2016 06:06:55.095 AM	Aug 17 2016 06:06:53.000 AM	Incoming	Timestamp: 2016-08-17T10:06:53.000Z, Message Check: true
1652876	NERSC 3	Aug 17 2016 06:01:03.353 AM	Aug 17 2016 06:01:01.000 AM	Incoming	Timestamp: 2016-08-17T10:00:35.001Z, BatteryV: 11.94, Latitude: 75.788218, Longitude: -12.432410, Vul: 12.99
1652722	NERSC 2	Aug 17 2016 05:34:26.001 AM	Aug 17 2016 05:34:23.000 AM	Incoming	Timestamp: 2016-08-17T09:34:23.000Z, Message Check: true
1652699	NERSC 3	Aug 17 2016 05:30:41.843 AM	Aug 17 2016 05:30:40.000 AM	Incoming	Timestamp: 2016-08-17T09:30:08.001Z, BatteryV: 11.97, Latitude: 75.791245, Longitude: -12.443443, Vul: 12.99
1652551	NERSC 2	Aug 17 2016 05:03:32.099 AM	Aug 17 2016 05:03:31.000 AM	Incoming	Timestamp: 2016-08-17T09:03:31.000Z, Message Check: true
1652536	NERSC 3	Aug 17 2016 05:01:36.066 AM	Aug 17 2016 05:01:35.000 AM	Incoming	Timestamp: 2016-08-17T09:01:05.001Z, BatteryV: 11.91, Latitude: 75.793523, Longitude: -12.454707, Vul: 12.99
1652383	NERSC 2	Aug 17 2016 04:34:13.667 AM	Aug 17 2016 04:34:12.000 AM	Incoming	Timestamp: 2016-08-17T08:34:12.000Z, Message Check: true
1652359	NERSC 3	Aug 17 2016 04:30:39.801 AM	Aug 17 2016 04:30:38.000 AM	Incoming	Timestamp: 2016-08-17T08:30:07.001Z, BatteryV: 11.91, Latitude: 75.795770, Longitude: -12.465754, Vul: 12.99
1652208	NERSC 2	Aug 17 2016 04:04:19.735 AM	Aug 17 2016 04:04:17.000 AM	Incoming	Timestamp: 2016-08-17T08:04:17.000Z, Message Check: true
1652191	NERSC 3	Aug 17 2016 04:02:01.359 AM	Aug 17 2016 04:01:59.000 AM	Incoming	Timestamp: 2016-08-17T08:01:30.001Z, BatteryV: 11.94, Latitude: 75.797472, Longitude: -12.476006, Vul: 12.99
1652062	NERSC 2	Aug 17 2016 03:38:45.762 AM	Aug 17 2016 03:38:44.000 AM	Incoming	Timestamp: 2016-08-17T07:38:44.000Z, Message Check: true
1652016	NERSC 3	Aug 17 2016 03:30:36.696 AM	Aug 17 2016 03:30:35.000 AM	Incoming	Timestamp: 2016-08-17T07:30:06.001Z, BatteryV: 11.97, Latitude: 75.798605, Longitude: -12.486426, Vul: 13.02
1651867	NERSC 2	Aug 17 2016 03:04:29.832 AM	Aug 17 2016 03:04:27.000 AM	Incoming	Timestamp: 2016-08-17T07:04:27.000Z, Message Check: true
1651843	NERSC 3	Aug 17 2016 03:01:06.113 AM	Aug 17 2016 03:01:05.000 AM	Incoming	Timestamp: 2016-08-17T07:00:35.001Z, BatteryV: 11.97, Latitude: 75.799859, Longitude: -12.493907, Vul: 12.99
1651699	NERSC 2	Aug 17 2016 02:34:35.170 AM	Aug 17 2016 02:34:33.000 AM	Incoming	Timestamp: 2016-08-17T06:34:33.000Z, Message Check: true
1651672	NERSC 3	Aug 17 2016 02:30:38.690 AM	Aug 17 2016 02:30:37.000 AM	Incoming	Timestamp: 2016-08-17T06:30:06.001Z, BatteryV: 11.97, Latitude: 75.801286, Longitude: -12.497075, Vul: 12.99
1651514	NERSC 2	Aug 17 2016 02:04:42.408 AM	Aug 17 2016 02:04:40.000 AM	Incoming	Timestamp: 2016-08-17T06:04:40.000Z, Message Check: true
1651481	NERSC 3	Aug 17 2016 02:00:41.804 AM	Aug 17 2016 02:00:40.000 AM	Incoming	Timestamp: 2016-08-17T06:00:09.001Z, BatteryV: 11.97, Latitude: 75.803021, Longitude: -12.498182, Vul: 12.99
1651339	NERSC 2	Aug 17 2016 01:34:30.599 AM	Aug 17 2016 01:34:29.000 AM	Incoming	Timestamp: 2016-08-17T05:34:29.000Z, Message Check: true
1651322	NERSC 3	Aug 17 2016 01:31:37.667 AM	Aug 17 2016 01:31:36.000 AM	Incoming	Timestamp: 2016-08-17T05:30:35.001Z, BatteryV: 11.94, Latitude: 75.805338, Longitude: -12.498272, Vul: 12.99
1651185	NERSC 2	Aug 17 2016 01:05:23.076 AM	Aug 17 2016 01:05:20.000 AM	Incoming	Timestamp: 2016-08-17T05:05:20.000Z, Message Check: true
1651168	NERSC 3	Aug 17 2016 01:01:15.512 AM	Aug 17 2016 01:01:14.000 AM	Incoming	Timestamp: 2016-08-17T05:00:42.001Z, BatteryV: 11.97, Latitude: 75.807968, Longitude: -12.496448, Vul: 12.99
1651020	NERSC 2	Aug 17 2016 12:34:39.637 AM	Aug 17 2016 12:34:38.000 AM	Incoming	Timestamp: 2016-08-17T04:34:38.000Z, Message Check: true
1650991	NERSC 3	Aug 17 2016 12:30:35.672 AM	Aug 17 2016 12:30:34.000 AM	Incoming	Timestamp: 2016-08-17T04:30:06.001Z, BatteryV: 11.94, Latitude: 75.811251, Longitude: -12.494310, Vul: 12.99
1650852	NERSC 2	Aug 17 2016 12:05:30.868 AM	Aug 17 2016 12:05:30.000 AM	Incoming	Timestamp: 2016-08-17T04:05:30.000Z, Message Check: true
1650817	NERSC 3	Aug 17 2016 12:00:48.361 AM	Aug 17 2016 12:00:47.000 AM	Incoming	Timestamp: 2016-08-17T04:00:09.001Z, BatteryV: 11.91, Latitude: 75.815386, Longitude: -12.491642, Vul: 12.99
1650732	NERSC 2	Aug 16 2016 11:36:10.553 PM	Aug 16 2016 11:36:08.000 PM	Incoming	Timestamp: 2016-08-17T03:36:08.000Z, Message Check: true
1650721	NERSC 3	Aug 16 2016 11:30:55.763 PM	Aug 16 2016 11:30:54.000 PM	Incoming	Timestamp: 2016-08-17T03:30:08.001Z, BatteryV: 11.94, Latitude: 75.819398, Longitude: -12.491482, Vul: 12.99
1650665	NERSC 2	Aug 16 2016 11:04:47.342 PM	Aug 16 2016 11:04:46.000 PM	Incoming	Timestamp: 2016-08-17T03:04:46.000Z, Message Check: true
1650632	NERSC 3	Aug 16 2016 11:01:20.709 PM	Aug 16 2016 11:01:18.000 PM	Incoming	Timestamp: 2016-08-17T03:00:47.001Z, BatteryV: 11.94, Latitude: 75.822995, Longitude: -12.490240, Vul: 12.99
1650492	NERSC 2	Aug 16 2016 10:35:24.332 PM	Aug 16 2016 10:35:22.000 PM	Incoming	Timestamp: 2016-08-17T02:35:22.000Z, Message Check: true
1650468	NERSC 3	Aug 16 2016 10:31:29.201 PM	Aug 16 2016 10:31:28.000 PM	Incoming	Timestamp: 2016-08-17T02:30:59.001Z, BatteryV: 11.94, Latitude: 75.826746, Longitude: -12.490061, Vul: 12.99
1650314	NERSC 2	Aug 16 2016 10:09:02.114 PM	Aug 16 2016 10:09:00.000 PM	Incoming	Timestamp: 2016-08-17T02:09:00.000Z, Message Check: true
1650266	NERSC 3	Aug 16 2016 10:01:10.257 PM	Aug 16 2016 10:01:08.000 PM	Incoming	Timestamp: 2016-08-17T02:00:36.001Z, BatteryV: 11.91, Latitude: 75.830118, Longitude: -12.489485, Vul: 12.99
1650120	NERSC 2	Aug 16 2016 09:34:56.199 PM	Aug 16 2016 09:34:54.000 PM	Incoming	Timestamp: 2016-08-17T01:34:54.000Z, Message Check: true
1650096	NERSC 3	Aug 16 2016 09:31:16.800 PM	Aug 16 2016 09:31:15.000 PM	Incoming	Timestamp: 2016-08-17T01:30:08.001Z, BatteryV: 11.91, Latitude: 75.832992, Longitude: -12.487584, Vul: 12.99
1649953	NERSC 2	Aug 16 2016 09:09:12.893 PM	Aug 16 2016 09:09:11.000 PM	Incoming	Timestamp: 2016-08-17T01:09:11.000Z, Message Check: true
1649906	NERSC 3	Aug 16 2016 09:01:29.496 PM	Aug 16 2016 09:01:28.000 PM	Incoming	Timestamp: 2016-08-17T01:00:09.001Z, BatteryV: 11.85, Latitude: 75.834931, Longitude: -12.484794, Vul: 12.99
1649781	NERSC 2	Aug 16 2016 08:34:35.217 PM	Aug 16 2016 08:34:32.000 PM	Incoming	Timestamp: 2016-08-17T00:34:32.000Z, Message Check: true
1649757	NERSC 3	Aug 16 2016 08:30:55.769 PM	Aug 16 2016 08:30:53.000 PM	Incoming	Timestamp: 2016-08-17T00:30:08.001Z, BatteryV: 11.94, Latitude: 75.837446, Longitude: -12.478656, Vul: 12.99
1649553	NERSC 2	Aug 16 2016 08:04:43.974 PM	Aug 16 2016 08:04:42.000 PM	Incoming	Timestamp: 2016-08-17T00:04:42.000Z, Message Check: true
1649478	NERSC 3	Aug 16 2016 08:01:24.661 PM	Aug 16 2016 08:01:23.000 PM	Incoming	Timestamp: 2016-08-17T00:00:52.001Z, BatteryV: 11.94, Latitude: 75.839853, Longitude: -12.475386, Vul: 12.99
1649328	NERSC 2	Aug 16 2016 07:34:10.546 PM	Aug 16 2016 07:34:09.000 PM	Incoming	Timestamp: 2016-08-16T23:34:09.000Z, Message Check: true
1649306	NERSC 3	Aug 16 2016 07:30:38.456 PM	Aug 16 2016 07:30:37.000 PM	Incoming	Timestamp: 2016-08-16T23:30:08.001Z, BatteryV: 11.88, Latitude: 75.841894, Longitude: -12.470982, Vul: 12.99
1649140	NERSC 3	Aug 16 2016 07:04:22.950 PM	Aug 16 2016 07:04:21.000 PM	Incoming	Timestamp: 2016-08-16T23:00:36.001Z, BatteryV: 11.91, Latitude: 75.843827, Longitude: -12.465696, Vul: 12.96
1649139	NERSC 2	Aug 16 2016 07:04:22.458 PM	Aug 16 2016 07:04:19.000 PM	Incoming	Timestamp: 2016-08-16T23:04:19.000Z, Message Check: true
1648995	NERSC 2	Aug 16 2016 06:35:20.001 PM	Aug 16 2016 06:35:18.000 PM	Incoming	Timestamp: 2016-08-16T22:35:18.000Z, Message Check: true
1648968	NERSC 3	Aug 16 2016 06:30:39.598 PM	Aug 16 2016 06:30:38.000 PM	Incoming	Timestamp: 2016-08-16T22:30:06.001Z, BatteryV: 11.94, Latitude: 75.845632, Longitude: -12.458906, Vul: 13.02
1648803	NERSC 2	Aug 16 2016 06:04:24.635 PM	Aug 16 2016 06:04:22.000 PM	Incoming	Timestamp: 2016-08-16T22:04:22.000Z, Message Check: true
1648773	NERSC 3	Aug 16 2016 06:00:36.535 PM	Aug 16 2016 06:00:35.000 PM	Incoming	Timestamp: 2016-08-16T22:00:06.001Z, BatteryV: 11.94, Latitude: 75.847526, Longitude: -12.452179, Vul: 12.99
1648637	NERSC 2	Aug 16 2016 05:34:53.199 PM	Aug 16 2016 05:34:51.000 PM	Incoming	Timestamp: 2016-08-16T21:34:51.000Z, Message Check: true
1648609	NERSC 3	Aug 16 2016 05:30:31.061 PM	Aug 16 2016 05:30:29.000 PM	Incoming	Timestamp: 2016-08-16T21:30:06.001Z, BatteryV: 11.94, Latitude: 75.849504, Longitude: -12.444762, Vul: 12.99
1648443	NERSC 2	Aug 16 2016 05:04:18.019 PM	Aug 16 2016 05:04:16.000 PM	Incoming	Timestamp: 2016-08-16T21:04:16.000Z, Message Check: true
1648436	NERSC 3	Aug 16 2016 05:03:26.441 PM	Aug 16 2016 05:03:25.000 PM	Incoming	Timestamp: 2016-08-16T21:03:25.000Z, Message Check: true
1648277	NERSC 2	Aug 16 2016 04:36:00.234 PM	Aug 16 2016 04:35:59.000 PM	Incoming	Timestamp: 2016-08-16T20:35:59.000Z, Message Check: true
1648264	NERSC 3	Aug 16 2016 04:33:42.459 PM	Aug 16 2016 04:33:41.000 PM	Incoming	Timestamp: 2016-08-16T20:33:41.000Z, Message Check: true
1648087	NERSC 2	Aug 16 2016 04:04:44.129 PM	Aug 16 2016 04:04:43.000 PM	Incoming	Timestamp: 2016-08-16T20:04:43.000Z, Message Check: true
1648067	NERSC 3	Aug 16 2016 04:01:47.645 PM	Aug 16 2016 04:01:46.000 PM	Incoming	Timestamp: 2016-08-16T20:01:23.001Z, BatteryV: 11.97, Latitude: 75.852813, Longitude: -12.419885, Vul: 12.99
1647905	NERSC 2	Aug 16 2016 03:34:22.600 PM	Aug 16 2016 03:34:21.000 PM	Incoming	Timestamp: 2016-08-16T19:34:21.000Z, Message Check: true
1647877	NERSC 3	Aug 16 2016 03:30:37.404 PM	Aug 16 2016 03:30:36.000 PM	Incoming	Timestamp: 2016-08-16T19:30:06.001Z, BatteryV: 11.94, Latitude: 75.853581, Longitude: -12.412237, Vul: 12.99
1647697	NERSC 2	Aug 16 2016 03:04:10.662 PM	Aug 16 2016 03:04:09.000 PM	Incoming	Timestamp: 2016-08-16T19:04:09.000Z, Message Check: true
1647686	NERSC 3	Aug 16 2016 03:02:30.442 PM	Aug 16 2016 03:02:28.000 PM	Incoming	Timestamp: 2016-08-16T19:02:03.001Z, BatteryV: 11.97, Latitude: 75.854682, Longitude: -12.403194, Vul: 12.99
1647506	NERSC 2	Aug 16 2016 02:35:11.617 PM	Aug 16 2016 02:35:09.000 PM	Incoming	Timestamp: 2016-08-16T18:35:09.000Z, Message Check: true
1647472	NERSC 3	Aug 16 2016 02:30:31.078 PM	Aug 16 2016 02:30:30.000 PM	Incoming	Timestamp: 2016-08-16T18:30:09.001Z, BatteryV: 11.94, Latitude: 75.855821, Longitude: -12.392461, Vul: 12.99
1647277	NERSC 2	Aug 16 2016 02:04:32.762 PM	Aug 16 2016 02:04:31.000 PM	Incoming	Timestamp: 2016-08-16T18:04:31.000Z, Message Check: true
1647253	NERSC 3	Aug 16 2016 02:01:53.081 PM	Aug 16 2016 02:01:52.000 PM	Incoming	Timestamp: 2016-08-16T18:01:22.001Z, BatteryV: 11.82, Latitude: 75.856499, Longitude: -12.380832, Vul: 12.99
1647118	NERSC 2	Aug 16 2016 01:38:59.493 PM	Aug 16 2016 01:38:58.000 PM	Incoming	Timestamp: 2016-08-16T17:38:58.000Z, Message Check: true
1647069	NERSC 3	Aug 16 2016 01:30:39.970 PM	Aug 16 2016 01:30:39.000 PM	Incoming	Timestamp: 2016-08-16T17:30:08.001Z, BatteryV: 11.85, Latitude: 75.856774, Longitude: -12.369664, Vul: 12.99
1646924	NERSC 2	Aug 16 2016 01:10:01.099 PM	Aug 16 2016 01:09:59.000 PM	Incoming	Timestamp: 2016-08-16T17:09:59.000Z, Message Check: true
1646888	NERSC 3	Aug 16 2016 01:03:29.812 PM	Aug 16 2016 01:03:28.000 PM	Incoming	Timestamp: 2016-08-16T17:01:15.001Z, BatteryV: 11.88, Latitude: 75.856915, Longitude: -12.358906, Vul: 12.96
1646745	NERSC 2	Aug 16 2016 12:35:01.170 PM	Aug 16 2016 12:35:00.000 PM	Incoming	Timestamp: 2016-08-16T16:35:00.000Z, Message Check: true
1646725	NERSC 3	Aug 16 2016 12:32:08.376 PM	Aug 16 2016 12:32:07.000 PM	Incoming	Timestamp: 2016-08-16T16:31:33.001Z, BatteryV: 11.91, Latitude: 75.856832, Longitude: -12.345971, Vul: 12.99
1646579	NERSC 2	Aug 16 2016 12:04:40.501 PM	Aug 16 2016 12:04:39.000 PM	Incoming	Timestamp: 2016-08-16T16:04:39.000Z, Message Check: true
1646553	NERSC 3	Aug 16 2016 12:01:30.568 PM	Aug 16 2016 12:01:29.000 PM	Incoming	Timestamp: 2016-08-16T16:01:07.001Z, BatteryV: 11.88, Latitude: 75.856499, Longitude: -12.333005, Vul: 12.99
1646417	NERSC 2	Aug 16 2016 11:40:16.538 AM	Aug 16 2016 11:40:13.000 AM	Incoming	Timestamp: 2016-08-16T15:40:13.000Z, Message Check: true
1646374	NERSC 3	Aug 16 2016 11:32:31.935 AM	Aug 16 2016 11:32:30.000 AM	Incoming	Timestamp: 2016-08-16T15:30:59.001Z, BatteryV: 11.91, Latitude: 75.856339, Longitude: -12.322202, Vul: 12.99
1646209	NERSC 2	Aug 16 2016 11:08:21.686 AM	Aug 16 2016 11:08:19.000 AM	Incoming	Timestamp: 2016-08-16T15:08:19.000Z, Message Check: true
1646176	NERSC 3	Aug 16 2016 11:02:57.104 AM	Aug 16 2016 11:02:55.000 AM	Incoming	Timestamp: 2016-08-16T15:02:18.001Z, BatteryV: 11.88, Latitude: 75.856538, Longitude: -12.310061, Vul: 12.99
1646022	NERSC 2	Aug 16 2016 10:38:10.185 AM	Aug 16 2016 10:38:09.000 AM	Incoming	Timestamp: 2016-08-16T14:38:09.000Z, Message Check: true
1646017	NERSC 3	Aug 16 2016 10:37:32.438 AM	Aug 16 2016 10:37:31.000 AM	Incoming	Timestamp: 2016-08-16T14:30:36.001Z, BatteryV: 11.88, Latitude: 75.856909, Longitude: -12.298483, Vul: 12.99
1645842	NERSC 2	Aug 16 2016 10:08:27.612 AM	Aug 16 2016 10:08:21.000 AM	Incoming	Timestamp: 2016-08-16T14:08:21.000Z, Message Check: true
1645824	NERSC 3	Aug 16 2016 10:05:08.422 AM	Aug 16 2016 10:05:07.000 AM	Incoming	Timestamp: 2016-08-16T14:00:36.001Z, BatteryV: 11.91, Latitude: 75.857011, Longitude: -12.286483, Vul: 12.99
1645656	NERSC 2	Aug 16 2016 09:37:34.345 AM	Aug 16 2016 09:37:33.000 AM	Incoming	Timestamp: 2016-08-16T13:37:33.000Z, Message Check: true
1645619	NERSC 3	Aug 16 2016 09:31:09.514 AM	Aug 16 2016 09:31:08.000 AM	Incoming	Timestamp: 2016-08-16T13:30:36.001Z, BatteryV: 11.94, Latitude: 75.857242, Longitude: -12.273024, Vul: 13.02
1645470	NERSC 2	Aug 16 2016 09:04:22.480 AM	Aug 16 2016 09:04:20.000 AM	Incoming	Timestamp: 2016-08-16T13:04:20.000Z, Message Check: true
1645440	NERSC 3	Aug 16 2016 09:00:38.105 AM	Aug 16 2016 09:00:36.000 AM	Incoming	Timestamp: 2016-08-16T13:00:07.001Z, BatteryV: 11.88, Latitude: 75.857709, Longitude: -12.259379, Vul: 13.02
1645300	NERSC 2	Aug 16 2016 08:34:34.066 AM	Aug 16 2016 08:34:33.000 AM	Incoming	Timestamp: 2016-08-16T12:34:33.000Z, Message Check: true
1645286	NERSC 3	Aug 16 2016 08:32:37.557 AM	Aug 16 2016 08:32:36.000 AM	Incoming	Timestamp: 2016-08-16T12:31:30.001Z, BatteryV: 11.91, Latitude: 75.858272, Longitude: -12.247654, Vul: 12.99
1645269	NERSC 3	Aug 16 2016 08:30:17.077 AM	Aug 16 2016 08:30:15.000 AM	Incoming	Timestamp: 2016-08-16T12:00:15.001Z, BatteryV: 12.00, Latitude: 75.858355, Longitude: -12.236224, Vul: 12.99
1645122	NERSC 2	Aug 16 2016 08:05:14.925 AM	Aug 16 2016 08:05:12.000 AM	Incoming	Timestamp: 2016-08-16T12:05:12.000Z, Message Check: true
1644919	NERSC 2	Aug 16 2016 07:34:37.142 AM	Aug 16 2016 07:34:35.000 AM	Incoming	Timestamp: 2016-08-16T11:34:35.000Z, Message Check: true
1644897	NERSC 3	Aug 16 2016 07:31:11.451 AM	Aug 16 2016 07:31:10.000 AM	Incoming	Timestamp: 2016-08-16T11:30:37.001Z, BatteryV: 12.00, Latitude: 75.858413, Longitude: -12.225408, Vul: 13.02
1644792	NERSC 2	Aug 16 2016 07:13:36.542 AM	Aug 16 2016 07:13:35.000 AM	Incoming	Timestamp: 2016-08-16T11:13:35.000Z, Message Check: true
1644720	NERSC 3	Aug 16 2016 07:01:08.591 AM	Aug 16 2016 07:01:07.000 AM	Incoming	Timestamp: 2016-08-16T11:00:35.001Z, BatteryV: 12.03, Latitude: 75.858560, Longitude: -12.213914, Vul: 13.02
1644605	NERSC 2	Aug 16 2016 06:39:22.069 AM	Aug 16 2016 06:39:20.000 AM	Incoming	Timestamp: 2016-08-16T10:39:20.000Z, Message Check: true
1644579	NERSC 3	Aug 16 2016 06:30:43.556 AM	Aug 16 2016 06:30:42.000 AM	Incoming	Timestamp: 2016-08-16T10:30:10.001Z, BatteryV: 12.03, Latitude: 75.858810, Longitude: -12.204762, Vul: 13.02
1644453	NERSC 2	Aug 16 2016 06:08:29.449 AM	Aug 16 2016 06:08:27.000 AM	Incoming	Timestamp: 2016-08-16T10:08:27.000Z, Message Check: true
1644408	NERSC 3	Aug 16 2016 06:00:43.344 AM	Aug 16 2016 06:00:42.000 AM	Incoming	Timestamp: 2016-08-16T10:00:12.001Z, BatteryV: 12.03, Latitude: 75.858880, Longitude: -12.196256, Vul: 13.02
1644271	NERSC 3	Aug 16 2016 05:34:57.327 AM	Aug 16 2016 05:34:56.000 AM	Incoming	Timestamp: 2016-08-16T09:30:09.001Z, BatteryV: 12.03, Latitude: 75.858707, Longitude: -12.188710, Vul: 12.99
1644269	NERSC 2	Aug 16 2016 05:34:37.973 AM	Aug 16 2016 05:34:36.000 AM	Incoming	Timestamp: 2016-08-16T09:34:36.000Z, Message Check: true
1644099	NERSC 2	Aug 16 2016 05:04:32.944 AM	Aug 16 2016 05:04:30.000 AM	Incoming	Timestamp: 2016-08-16T09:04:30.000Z, Message Check: true
1644080	NERSC 3	Aug 16 2016 05:02:18.591 AM	Aug 16 2016 05:02:17.000 AM	Incoming	Timestamp: 2016-08-16T09:01:52.001Z, BatteryV: 12.03, Latitude: 75.858272, Longitude: -12.182426, Vul: 13.02
1643928	NERSC 2	Aug 16 2016 04:34:40.892 AM	Aug 16 2016 04:34:39.000 AM	Incoming	Timestamp: 2016-08-16T08:34:39.000Z, Message Check: true
1643900	NERSC 3	Aug 16 2016 04:30:31.193 AM	Aug 16 2016 04:30:30.000 AM	Incoming	Timestamp: 2016-08-16T08:30:09.001Z, BatteryV: 12.00, Latitude: 75.858938, Longitude: -12.174131, Vul: 13.02
1643757	NERSC 2	Aug 16 2016 04:04:17.038 AM	Aug 16 2016 04:04:15.000 AM	Incoming	Timestamp: 2016-08-16T08:04:15.000Z, Message Check: true
1643734	NERSC 3	Aug 16 2016 04:01:13.496 AM	Aug 16 2016 04:01:12.000 AM	Incoming	Timestamp: 2016-08-16T08:00:40.001Z, BatteryV: 12.03, Latitude: 75.858957, Longitude: -12.167789, Vul: 13.02
1643591	NERSC 2	Aug 16 2016 03:34:03.873 AM	Aug 16 2016 03:34:03.000 AM	Incoming	Timestamp: 2016-08-16T07:34:03.000Z, Message Check: true
1643568	NERSC 3	Aug 16 2016 03:30:31.820 AM	Aug 16 2016 03:30:31.000 AM	Incoming	Timestamp: 2016-08-16T07:30:09.001Z, BatteryV: 12.00, Latitude: 75.859059, Longitude: -12.161946, Vul: 13.02
1643431	NERSC 2	Aug 16 2016 03:05:51.748 AM	Aug 16 2016 03:05:50.000 AM	Incoming	Timestamp: 2016-08-16T07:05:50.000Z, Message Check: true
1643394	NERSC 3	Aug 16 2016 03:00:38.786 AM	Aug 16 2016 03:00:37.000 AM	Incoming	Timestamp: 2016-08-16T07:00:07.001Z, BatteryV: 12.00, Latitude: 75.858694, Longitude: -12.157920, Vul: 13.02
1643257	NERSC 2	Aug 16 2016 02:35:38.599 AM	Aug 16 2016 02:35:37.000 AM	Incoming	Timestamp: 2016-08-16T06:35:37.000Z, Message Check: true
1643224	NERSC 3	Aug 16 2016 02:30:40.770 AM	Aug 16 2016 02:30:39.000 AM	Incoming	Timestamp: 2016-08-16T06:30:07.001Z, BatteryV: 12.00, Latitude: 75.857882, Longitude: -12.160550, Vul: 13.02
1643077	NERSC 2	Aug 16 2016 02:04:02.116 AM	Aug 16 2016 02:04:01.000 AM	Incoming	Timestamp: 2016-08-16T06:04:01.000Z, Message Check: true
1643050	NERSC 3	Aug 16 2016 02:01:10.074 AM	Aug 16 2016 02:01:08.000 AM	Incoming	Timestamp: 2016-08-16T06:00:36.001Z, BatteryV: 12.00, Latitude: 75.857024, Longitude: -12.164595, Vul: 13.02
1642912	NERSC 2	Aug 16 2016 01:34:37.514 AM	Aug 16 2016 01:34:36.000 AM	Incoming	Timestamp: 2016-08-16T05:34:36.000Z, Message Check: true
1642887	NERSC 3	Aug 16 2016 01:30:38.576 AM	Aug 16 2016 01:30:37.000 AM	Incoming	Timestamp: 2016-08-16T05:30:07.001Z, BatteryV: 11.97, Latitude: 75.855578, Longitude: -12.168832, Vul: 13.02
1642741	NERSC 2	Aug 16 2016 01:04:30.808 AM	Aug 16 2016 01:04:29.000 AM	Incoming	Timestamp: 2016-08-16T05:04:29.000Z, Message Check: true
1642721	NERSC 3	Aug 16 2016 01:01:38.947 AM	Aug 16 2016 01:01:37.000 AM	Incoming	Timestamp: 2016-08-16T05:01:06.001Z, BatteryV: 11.94, Latitude: 75.853670, Longitude: -12.172698, Vul: 13.02
1642577	NERSC 2	Aug 16 2016 12:34:35.354 AM	Aug 16 2016 12:34:31.000 AM	Incoming	Timestamp: 2016-08-16T04:34:31.000Z, Message Check: true
1642553	NERSC 3	Aug 16 2016 12:31:01.882 AM	Aug 16 2016 12:31:00.000 AM	Incoming	Timestamp: 2016-08-16T04:30:07.001Z, BatteryV: 11.94, Latitude: 75.851443, Longitude: -12.176621, Vul: 13.02
1642467	NERSC 2	Aug 16 2016 12:04:50.667 AM	Aug 16 2016 12:04:48.000 AM	Incoming	Timestamp: 2016-08-16T04:04:48.000Z, Message Check: true
1642460	NERSC 3	Aug 16 2016 12:02:27.794 AM	Aug 16 2016 12:02:26.000 AM	Incoming	Timestamp: 2016-08-16T04:01:52.001Z, BatteryV: 11.91, Latitude: 75.848954, Longitude: -12.180947, Vul: 13.02
1642335	NERSC 2	Aug 15 2016 11:34:29.196 PM	Aug 15 2016 11:34:27.000 PM	Incoming	Timestamp: 2016-08-16T03:34:27.000Z, Message Check: true
1642320	NERSC 3	Aug 15 2016 11:31:54.542 PM	Aug 15 2016 11:31:52.000 PM	Incoming	Timestamp: 2016-08-16T03:31:05.001Z, BatteryV: 11.91, Latitude: 75.846650, Longitude: -12.184186, Vul: 13.02
1642185	NERSC 2	Aug 15 2016 11:08:45.268 PM	Aug 15 2016 11:08:44.000 PM	Incoming	Timestamp: 2016-08-16T03:08:44.000Z, Message Check: true
1642148	NERSC 3	Aug 15 2016 11:02:26.125 PM	Aug 15 2016 11:02:24.000 PM	Incoming	Timestamp: 2016-08-16T03:01:35.001Z, BatteryV: 11.94, Latitude: 75.845107, Longitude: -12.186272, Vul: 13.02
1641994	NERSC 2	Aug 15 2016 10:35:06.996 PM	Aug 15 2016 10:35:05.000 PM	Incoming	Timestamp: 2016-08-16T02:35:05.000Z, Message Check: true
1641969	NERSC 3	Aug 15 2016 10:31:06.906 PM	Aug 15 2016 10:31:05.000 PM	Incoming	Timestamp: 2016-08-16T02:30:35.001Z, BatteryV: 11.88, Latitude: 75.843283, Longitude: -12.189120, Vul: 13.02
1641810	NERSC 2	Aug 15 2016 10:04:26.029 PM	Aug 15 2016 10:04:23.000 PM	Incoming	Timestamp: 2016-08-16T02:04:23.000Z, Message Check: true
1641790	NERSC 3	Aug 15 2016 10:00:46.988 PM	Aug 15 2016 10:00:45.000 PM	Incoming	Timestamp: 2016-08-16T02:00:11.001Z, BatteryV: 12.00, Latitude: 75.841786, Longitude: -12.191066, Vul: 13.02
1641665	NERSC 2	Aug 15 2016 09:39:07.664 PM	Aug 15 2016 09:39:06.000 PM	Incoming	Timestamp: 2016-08-16T01:39:06.000Z, Message Check: true
1641608	NERSC 3	Aug 15 2016 09:30:36.953 PM	Aug 15 2016 09:30:36.000 PM	Incoming	Timestamp: 2016-08-16T01:30:05.001Z, BatteryV: 11.91, Latitude: 75.841082, Longitude: -12.193562, Vul: 13.02
1641524	NERSC 2	Aug 15 2016 09:12:10.625 PM	Aug 15 2016 09:12:08.000 PM	Incoming	Timestamp: 2016-08-16T01:12:08.000Z, Message Check: true
1641456	NERSC 3	Aug 15 2016 09:00:57.447 PM	Aug 15 2016 09:00:55.000 PM	Incoming	Timestamp: 2016-08-16T01:00:05.001Z, BatteryV: 12.00, Latitude: 75.839622, Longitude: -12.196838, Vul: 13.02
1641314	NERSC 2	Aug 15 2016 08:34:10.137 PM	Aug 15 2016 08:34:08.000 PM	Incoming	Timestamp: 2016-08-16T00:34:08.000Z, Message Check: true
1641309	NERSC 3	Aug 15 2016 08:33:33.931 PM	Aug 15 2016 08:33:32.000 PM	Incoming	Timestamp: 2016-08-16T00:33:32.000Z, Message Check: true
1641132	NERSC 2	Aug 15 2016 08:04:48.176 PM	Aug 15 2016 08:04:47.000 PM	Incoming	Timestamp: 2016-08-16T00:04:47.000Z, Message Check: true
1641102	NERSC 3	Aug 15 2016 08:03:06.761 PM	Aug 15 2016 08:03:05.000 PM	Incoming	Timestamp: 2016-08-16T00:02:36.001Z, BatteryV: 11.97, Latitude: 75.837574, Longitude: -12.196442, Vul: 12.99
1640923	NERSC 2	Aug 15 2016 07:39:06.987 PM	Aug 15 2016 07:39:03.000 PM	Incoming	Timestamp: 2016-08-15T23:39:03.000Z, Message Check: true
1640898	NERSC 3	Aug 15 2016 07:31:37.689 PM	Aug 15 2016 07:31:36.000 PM	Incoming	Timestamp: 2016-08-15T23:31:06.001Z, BatteryV: 11.88, Latitude: 75.836730, Longitude: -12.197434, Vul: 13.02
1640754	NERSC 2	Aug 15 2016 07:05:36.530 PM	Aug 15 2016 07:05:35.000 PM	Incoming	Timestamp: 2016-08-15T23:05:35.000Z, Message Check: true
1640748	NERSC 3	Aug 15 2016 07:04:43.967 PM	Aug 15 2016 07:04:42.000 PM	Incoming	Timestamp: 2016-08-15T23:00:53.001Z, BatteryV: 11.88, Latitude: 75.836166, Longitude: -12.203219, Vul: 13.02
1640580	NERSC 2	Aug 15 2016 06:34:21.980 PM	Aug 15 2016 06:34:20.000 PM	Incoming	Timestamp: 2016-08-15T22:34:20.000Z, Message Check: true
1640550	NERSC 3	Aug 15 2016 06:30:35.854 PM	Aug 15 2016 06:30:34.000 PM	Incoming	Timestamp: 2016-08-15T22:30:08.001Z, BatteryV: 12.00, Latitude: 75.835763, Longitude: -12.209779, Vul: 13.02
1640447	NERSC 2	Aug 15 2016 06:06:17.350 PM	Aug 15 2016 06:06:14.000 PM	Incoming	Timestamp: 2016-08-15T22:06:14.000Z, Message Check: true
1640410	NERSC 3	Aug 15 2016 06:00:38.378 PM	Aug 15 2016 06:00:37.000 PM	Incoming	Timestamp: 2016-08-15T22:00:09.001Z, BatteryV: 11.88, Latitude: 75.835021, Longitude: -12.215654, Vul: 13.02
1640254	NERSC 2	Aug 15 2016 05:34:18.168 PM	Aug 15 2016 05:34:17.000 PM	Incoming	Timestamp: 2016-08-15T21:34:17.000Z, Message Check: true
1640244	NERSC 3	Aug 15 2016 05:33:35.229 PM	Aug 15 2016 05:33:34.000 PM	Incoming	Timestamp: 2016-08-15T21:33:34.000Z, Message Check: true
1640045	NERSC 2	Aug 15 2016 05:05:31.381 PM	Aug 15 2016 05:05:28.000 PM	Incoming	Timestamp: 2016-08-15T21:05:28.000Z, Message Check: true
1640033	NERSC 3	Aug 15 2016 05:03:39.459 PM	Aug 15 2016 05:03:37.000 PM	Incoming	Timestamp: 2016-08-15T21:03:37.000Z, Message Check: true
1639918	NERSC 2	Aug 15 2016 04:42:50.702 PM	Aug 15 2016 04:42:48.000 PM	Incoming	Timestamp: 2016-08-15T20:42:48.000Z, Message Check: true
1639851	NERSC 3	Aug 15 2016 04:32:36.794 PM	Aug 15 2016 04:32:35.000 PM	Incoming	Timestamp: 2016-08-15T20:32:03.001Z, BatteryV: 11.94, Latitude: 75.832589, Longitude: -12.232032, Vul: 13.02
1639709	NERSC 2	Aug 15 2016 04:08:14.796 PM	Aug 15 2016 04:08:12.000 PM	Incoming	Timestamp: 2016-08-15T20:08:12.000Z, Message Check: true
1639672	NERSC 3	Aug 15 2016 04:01:52.741 PM	Aug 15 2016 04:01:51.000 PM	Incoming	Timestamp: 2016-08-15T20:01:29.001Z, BatteryV: 11.88, Latitude: 75.830739, Longitude: -12.241568, Vul: 13.02
1639520	NERSC 2	Aug 15 2016 03:35:45.020 PM	Aug 15 2016 03:35:43.000 PM	Incoming	Timestamp: 2016-08-15T19:35:43.000Z, Message Check: true
1639506	NERSC 3	Aug 15 2016 03:33:55.298 PM	Aug 15 2016 03:33:53.000 PM	Incoming	Timestamp: 2016-08-15T19:30:07.001Z, BatteryV: 11.91, Latitude: 75.828544, Longitude: -12.251962, Vul: 13.02
1639306	NERSC 2	Aug 15 2016 03:03:58.421 PM	Aug 15 2016 03:03:56.000 PM	Incoming	Timestamp: 2016-08-15T19:03:56.000Z, Message Check: true
1639299	NERSC 3	Aug 15 2016 03:03:04.782 PM	Aug 15 2016 03:03:03.000 PM	Incoming	Timestamp: 2016-08-15T19:02:30.001Z, BatteryV: 11.94, Latitude: 75.826112, Longitude: -12.263507, Vul: 13.02
1639137	NERSC 2	Aug 15 2016 02:34:58.683 PM	Aug 15 2016 02:34:57.000 PM	Incoming	Timestamp: 2016-08-15T18:34:57.000Z, Message Check: true
1639132	NERSC 3	Aug 15 2016 02:34:02.564 PM	Aug 15 2016 02:34:00.000 PM	Incoming	Timestamp: 2016-08-15T18:34:00.000Z, Message Check: true
1638959	NERSC 2	Aug 15 2016 02:04:25.651 PM	Aug 15 2016 02:04:24.000 PM	Incoming	Timestamp: 2016-08-15T18:04:24.000Z, Message Check: true
1638951	NERSC 3	Aug 15 2016 02:03:27.898 PM	Aug 15 2016 02:03:26.000 PM	Incoming	Timestamp: 2016-08-15T18:03:26.000Z, Message Check: true
1638821	NERSC 2	Aug 15 2016 01:43:14.252 PM	Aug 15 2016 01:43:12.000 PM	Incoming	Timestamp: 2016-08-15T17:43:12.000Z, Message Check: true
1638748	NERSC 3	Aug 15 2016 01:30:34.713 PM	Aug 15 2016 01:30:33.000 PM	Incoming	Timestamp: 2016-08-15T17:30:07.001Z, BatteryV: 11.91, Latitude: 75.816032, Longitude: -12.292794, Vul: 13.05
1638635	NERSC 2	Aug 15 2016 01:05:20.800 PM	Aug 15 2016 01:05:20.000 PM	Incoming	Timestamp: 2016-08-15T17:05:20.000Z, Message Check: true
1638624	NERSC 3	Aug 15 2016 01:03:21.731 PM	Aug 15 2016 01:03:20.000 PM	Incoming	Timestamp: 2016-08-15T17:02:54.001Z, BatteryV: 12.00, Latitude: 75.813222, Longitude: -12.299885, Vul: 13.05
1638467	NERSC 2	Aug 15 2016 12:36:05.812 PM	Aug 15 2016 12:36:04.000 PM	Incoming	Timestamp: 2016-08-15T16:36:04.000Z, Message Check: true
1638428	NERSC 3	Aug 15 2016 12:30:36.784 PM	Aug 15 2016 12:30:35.000 PM	Incoming	Timestamp: 2016-08-15T16:30:06.001Z, BatteryV: 11.91, Latitude: 75.809696, Longitude: -12.311187, Vul: 13.05
1638305	NERSC 2	Aug 15 2016 12:08:38.219 PM	Aug 15 2016 12:08:36.000 PM	Incoming	Timestamp: 2016-08-15T16:08:36.000Z, Message Check: true
1638262	NERSC 3	Aug 15 2016 12:01:55.665 PM	Aug 15 2016 12:01:53.000 PM	Incoming	Timestamp: 2016-08-15T16:01:23.001Z, BatteryV: 11.97, Latitude: 75.807078, Longitude: -12.318842, Vul: 13.02
1638096	NERSC 2	Aug 15 2016 11:34:21.217 AM	Aug 15 2016 11:34:20.000 AM	Incoming	Timestamp: 2016-08-15T15:34:20.000Z, Message Check: true
1638088	NERSC 3	Aug 15 2016 11:33:26.115 AM	Aug 15 2016 11:33:24.000 AM	Incoming	Timestamp: 2016-08-15T15:32:54.001Z, BatteryV: 11.91, Latitude: 75.805107, Longitude: -12.327462, Vul: 13.02
1637923	NERSC 2	Aug 15 2016 11:05:17.195 AM	Aug 15 2016 11:05:16.000 AM	Incoming	Timestamp: 2016-08-15T15:05:16.000Z, Message Check: true
1637914	NERSC 3	Aug 15 2016 11:04:01.517 AM	Aug 15 2016 11:04:00.000 AM	Incoming	Timestamp: 2016-08-15T15:04:00.000Z, Message Check: true
1637739	NERSC 2	Aug 15 2016 10:34:14.567 AM	Aug 15 2016 10:34:12.000 AM	Incoming	Timestamp: 2016-08-15T14:34:12.000Z, Message Check: true
1637711	NERSC 3	Aug 15 2016 10:30:44.677 AM	Aug 15 2016 10:30:42.000 AM	Incoming	Timestamp: 2016-08-15T14:30:12.001Z, BatteryV: 12.00, Latitude: 75.801254, Longitude: -12.349107, Vul: 13.05
1637561	NERSC 2	Aug 15 2016 10:04:47.294 AM	Aug 15 2016 10:04:46.000 AM	Incoming	Timestamp: 2016-08-15T14:04:46.000Z, Message Check: true
1637542	NERSC 3	Aug 15 2016 10:01:51.035 AM	Aug 15 2016 10:01:49.000 AM	Incoming	Timestamp: 2016-08-15T14:01:29.001Z, BatteryV: 11.91, Latitude: 75.799731, Longitude: -12.358880, Vul: 13.08
1637390	NERSC 2	Aug 15 2016 09:34:13.716 AM	Aug 15 2016 09:34:12.000 AM	Incoming	Timestamp: 2016-08-15T13:34:12.000Z, Message Check: true
1637366	NERSC 3	Aug 15 2016 09:30:46.070 AM	Aug 15 2016 09:30:44.000 AM	Incoming	Timestamp: 2016-08-15T13:30:13.001Z, BatteryV: 12.00, Latitude: 75.798048, Longitude: -12.370074, Vul: 13.08
1637236	NERSC 2	Aug 15 2016 09:08:47.405 AM	Aug 15 2016 09:08:45.000 AM	Incoming	Timestamp: 2016-08-15T13:08:45.000Z, Message Check: true
1637196	NERSC 3	Aug 15 2016 09:02:04.596 AM	Aug 15 2016 09:02:03.000 AM	Incoming	Timestamp: 2016-08-15T13:01:33.001Z, BatteryV: 11.97, Latitude: 75.796550, Longitude: -12.381773, Vul: 13.05
1637060	NERSC 2	Aug 15 2016 08:37:55.698 AM	Aug 15 2016 08:37:53.000 AM	Incoming	Timestamp: 2016-08-15T12:37:53.000Z, Message Check: true
1637023	NERSC 3	Aug 15 2016 08:31:23.790 AM	Aug 15 2016 08:31:23.000 AM	Incoming	Timestamp: 2016-08-15T12:30:54.001Z, BatteryV: 11.91, Latitude: 75.794163, Longitude: -12.394061, Vul: 13.05
1636906	NERSC 2	Aug 15 2016 08:08:43.732 AM	Aug 15 2016 08:08:41.000 AM	Incoming	Timestamp: 2016-08-15T12:08:41.000Z, Message Check: true
1636831	NERSC 3	Aug 15 2016 08:00:45.496 AM	Aug 15 2016 08:00:44.000 AM	Incoming	Timestamp: 2016-08-15T12:00:12.001Z, BatteryV: 11.97, Latitude: 75.792403, Longitude: -12.404685, Vul: 13.05
1636693	NERSC 2	Aug 15 2016 07:34:19.281 AM	Aug 15 2016 07:34:17.000 AM	Incoming	Timestamp: 2016-08-15T11:34:17.000Z, Message Check: true
1636676	NERSC 3	Aug 15 2016 07:31:36.944 AM	Aug 15 2016 07:31:35.000 AM	Incoming	Timestamp: 2016-08-15T11:31:06.001Z, BatteryV: 11.97, Latitude: 75.790688, Longitude: -12.414272, Vul: 13.05
1636582	NERSC 2	Aug 15 2016 07:08:36.957 AM	Aug 15 2016 07:08:34.000 AM	Incoming	Timestamp: 2016-08-15T11:08:34.000Z, Message Check: true
1636545	NERSC 3	Aug 15 2016 07:01:57.232 AM	Aug 15 2016 07:01:56.000 AM	Incoming	Timestamp: 2016-08-15T11:01:24.001Z, BatteryV: 11.91, Latitude: 75.788531, Longitude: -12.423040, Vul: 13.05
1636396	NERSC 2	Aug 15 2016 06:34:23.529 AM	Aug 15 2016 06:34:22.000 AM	Incoming	Timestamp: 2016-08-15T10:34:22.000Z, Message Check: true
1636381	NERSC 3	Aug 15 2016 06:32:07.240 AM	Aug 15 2016 06:32:06.000 AM	Incoming	Timestamp: 2016-08-15T10:31:37.001Z, BatteryV: 12.00, Latitude: 75.786515, Longitude: -12.431059, Vul: 13.05
1636257	NERSC 2	Aug 15 2016 06:07:42.158 AM	Aug 15 2016 06:07:40.000 AM	Incoming	Timestamp: 2016-08-15T10:07:40.000Z, Message Check: true
1636219	NERSC 3	Aug 15 2016 06:01:06.619 AM	Aug 15 2016 06:01:05.000 AM	Incoming	Timestamp: 2016-08-15T10:00:36.001Z, BatteryV: 12.00, Latitude: 75.784787, Longitude: -12.440275, Vul: 13.05
1636075	NERSC 2	Aug 15 2016 05:34:22.934 AM	Aug 15 2016 05:34:21.000 AM	Incoming	Timestamp: 2016-08-15T09:34:21.000Z, Message Check: true
1636052	NERSC 3	Aug 15 2016 05:30:32.644 AM	Aug 15 2016 05:30:31.000 AM	Incoming	Timestamp: 2016-08-15T09:30:08.001Z, BatteryV: 11.94, Latitude: 75.782720, Longitude: -12.448979, Vul: 13.08
1635912	NERSC 2	Aug 15 2016 05:03:54.860 AM	Aug 15 2016 05:03:53.000 AM	Incoming	Timestamp: 2016-08-15T09:03:53.000Z, Message Check: true
1635902	NERSC 3	Aug 15 2016 05:02:35.261 AM	Aug 15 2016 05:02:34.000 AM	Incoming	Timestamp: 2016-08-15T09:01:59.001Z, BatteryV: 11.97, Latitude: 75.780448, Longitude: -12.458483, Vul: 13.05
1635746	NERSC 2	Aug 15 2016 04:33:16.953 AM	Aug 15 2016 04:33:15.000 AM	Incoming	Timestamp: 2016-08-15T08:33:15.000Z, Message Check: true
1635732	NERSC 3	Aug 15 2016 04:30:30.046 AM	Aug 15 2016 04:30:28.000 AM	Incoming	Timestamp: 2016-08-15T08:30:05.001Z, BatteryV: 12.03, Latitude: 75.777715, Longitude: -12.467846, Vul: 13.05
1635626	NERSC 2	Aug 15 2016 04:09:38.559 AM	Aug 15 2016 04:09:36.000 AM	Incoming	Timestamp: 2016-08-15T08:09:36.000Z, Message Check: true
1635579	NERSC 3	Aug 15 2016 04:01:50.865 AM	Aug 15 2016 04:01:50.000 AM	Incoming	Timestamp: 2016-08-15T08:01:29.001Z, BatteryV: 11.91, Latitude: 75.775277, Longitude: -12.473139, Vul: 13.05
1635457	NERSC 2	Aug 15 2016 03:38:45.568 AM	Aug 15 2016 03:38:44.000 AM	Incoming	Timestamp: 2016-08-15T07:38:44.000Z, Message Check: true
1635412	NERSC 3	Aug 15 2016 03:30:45.060 AM	Aug 15 2016 03:30:43.000 AM	Incoming	Timestamp: 2016-08-15T07:30:05.001Z, BatteryV: 11.91, Latitude: 75.772915, Longitude: -12.476570, Vul: 13.05
1635270	NERSC 2	Aug 15 2016 03:03:57.481 AM	Aug 15 2016 03:03:56.000 AM	Incoming	Timestamp: 2016-08-15T07:03:56.000Z, Message Check: true
1635256	NERSC 3	Aug 15 2016 03:01:30.911 AM	Aug 15 2016 03:01:29.000 AM	Incoming	Timestamp: 2016-08-15T07:01:07.001Z, BatteryV: 11.94, Latitude: 75.771008, Longitude: -12.477562, Vul: 13.08
1635113	NERSC 2	Aug 15 2016 02:34:17.891 AM	Aug 15 2016 02:34:16.000 AM	Incoming	Timestamp: 2016-08-15T06:34:16.000Z, Message Check: true
1635090	NERSC 3	Aug 15 2016 02:30:32.066 AM	Aug 15 2016 02:30:31.000 AM	Incoming	Timestamp: 2016-08-15T06:30:05.001Z, BatteryV: 12.00, Latitude: 75.769261, Longitude: -12.478010, Vul: 13.08
1634957	NERSC 2	Aug 15 2016 02:04:40.019 AM	Aug 15 2016 02:04:38.000 AM	Incoming	Timestamp: 2016-08-15T06:04:38.000Z, Message Check: true
1634926	NERSC 3	Aug 15 2016 02:00:34.923 AM	Aug 15 2016 02:00:33.000 AM	Incoming	Timestamp: 2016-08-15T06:00:09.001Z, BatteryV: 11.91, Latitude: 75.767411, Longitude: -12.475482, Vul: 13.08
1634786	NERSC 2	Aug 15 2016 01:34:04.000 AM	Aug 15 2016 01:34:03.000 AM	Incoming	Timestamp: 2016-08-15T05:34:03.000Z, Message Check: true
1634773	NERSC 3	Aug 15 2016 01:31:48.119 AM	Aug 15 2016 01:31:46.000 AM	Incoming	Timestamp: 2016-08-15T05:31:12.001Z, BatteryV: 11.94, Latitude: 75.766490, Longitude: -12.473792, Vul: 13.05
1634621	NERSC 2	Aug 15 2016 01:04:05.737 AM	Aug 15 2016 01:04:04.000 AM	Incoming	Timestamp: 2016-08-15T05:04:04.000Z, Message Check: true
1634600	NERSC 3	Aug 15 2016 01:01:01.416 AM	Aug 15 2016 01:00:59.000 AM	Incoming	Timestamp: 2016-08-15T05:00:36.001Z, BatteryV: 12.03, Latitude: 75.766138, Longitude: -12.471347, Vul: 13.08
1634471	NERSC 2	Aug 15 2016 12:34:05.215 AM	Aug 15 2016 12:34:04.000 AM	Incoming	Timestamp: 2016-08-15T04:34:04.000Z, Message Check: true
1634467	NERSC 3	Aug 15 2016 12:30:35.895 AM	Aug 15 2016 12:30:34.000 AM	Incoming	Timestamp: 2016-08-15T04:30:11.001Z, BatteryV: 11.97, Latitude: 75.766099, Longitude: -12.471923, Vul: 13.08
1634338	NERSC 2	Aug 15 2016 12:04:16.487 AM	Aug 15 2016 12:04:14.000 AM	Incoming	Timestamp: 2016-08-15T04:04:14.000Z, Message Check: true
1634320	NERSC 3	Aug 15 2016 12:01:39.941 AM	Aug 15 2016 12:01:38.000 AM	Incoming	Timestamp: 2016-08-15T04:01:06.001Z, BatteryV: 12.00, Latitude: 75.766067, Longitude: -12.472909, Vul: 13.05
1634170	NERSC 2	Aug 14 2016 11:33:53.351 PM	Aug 14 2016 11:33:52.000 PM	Incoming	Timestamp: 2016-08-15T03:33:52.000Z, Message Check: true
1634152	NERSC 3	Aug 14 2016 11:30:41.562 PM	Aug 14 2016 11:30:40.000 PM	Incoming	Timestamp: 2016-08-15T03:30:08.001Z, BatteryV: 11.97, Latitude: 75.766029, Longitude: -12.475296, Vul: 13.08
1634013	NERSC 2	Aug 14 2016 11:04:53.858 PM	Aug 14 2016 11:04:52.000 PM	Incoming	Timestamp: 2016-08-15T03:04:52.000Z, Message Check: true
1634000	NERSC 3	Aug 14 2016 11:02:36.180 PM	Aug 14 2016 11:02:35.000 PM	Incoming	Timestamp: 2016-08-15T03:02:04.001Z, BatteryV: 12.03, Latitude: 75.765491, Longitude: -12.478342, Vul: 13.05
1633853	NERSC 2	Aug 14 2016 10:35:08.889 PM	Aug 14 2016 10:35:07.000 PM	Incoming	Timestamp: 2016-08-15T02:35:07.000Z, Message Check: true
1633831	NERSC 3	Aug 14 2016 10:31:22.302 PM	Aug 14 2016 10:31:21.000 PM	Incoming	Timestamp: 2016-08-15T02:31:00.001Z, BatteryV: 11.94, Latitude: 75.764870, Longitude: -12.480691, Vul: 13.05
1633689	NERSC 2	Aug 14 2016 10:03:53.481 PM	Aug 14 2016 10:03:52.000 PM	Incoming	Timestamp: 2016-08-15T02:03:52.000Z, Message Check: true
1633669	NERSC 3	Aug 14 2016 10:01:06.834 PM	Aug 14 2016 10:01:05.000 PM	Incoming	Timestamp: 2016-08-15T02:00:36.001Z, BatteryV: 11.97, Latitude: 75.764390, Longitude: -12.483034, Vul: 13.08
1633540	NERSC 2	Aug 14 2016 09:37:21.634 PM	Aug 14 2016 09:37:20.000 PM	Incoming	Timestamp: 2016-08-15T01:37:20.000Z, Message Check: true
1633502	NERSC 3	Aug 14 2016 09:30:35.207 PM	Aug 14 2016 09:30:34.000 PM	Incoming	Timestamp: 2016-08-15T01:30:07.001Z, BatteryV: 12.00, Latitude: 75.764429, Longitude: -12.484333, Vul: 13.05
1633369	NERSC 2	Aug 14 2016 09:05:47.767 PM	Aug 14 2016 09:05:46.000 PM	Incoming	Timestamp: 2016-08-15T01:05:46.000Z, Message Check: true
1633336	NERSC 3	Aug 14 2016 09:00:43.273 PM	Aug 14 2016 09:00:42.000 PM	Incoming	Timestamp: 2016-08-15T01:00:07.001Z, BatteryV: 11.97, Latitude: 75.763930, Longitude: -12.485856, Vul: 13.05
1633201	NERSC 2	Aug 14 2016 08:35:35.445 PM	Aug 14 2016 08:35:33.000 PM	Incoming	Timestamp: 2016-08-15T00:35:33.000Z, Message Check: true
1633189	NERSC 3	Aug 14 2016 08:33:27.298 PM	Aug 14 2016 08:33:26.000 PM	Incoming	Timestamp: 2016-08-15T00:33:26.000Z, Message Check: true
1633068	NERSC 2	Aug 14 2016 08:07:56.028 PM	Aug 14 2016 08:07:55.000 PM	Incoming	Timestamp: 2016-08-15T00:07:55.000Z, Message Check: true
1633022	NERSC 3	Aug 14 2016 08:03:10.535 PM	Aug 14 2016 08:03:09.000 PM	Incoming	Timestamp: 2016-08-15T00:02:37.001Z, BatteryV: 11.97, Latitude: 75.761626, Longitude: -12.506720, Vul: 13.05
1632791	NERSC 2	Aug 14 2016 07:33:53.837 PM	Aug 14 2016 07:33:51.000 PM	Incoming	Timestamp: 2016-08-14T23:33:51.000Z, Message Check: true
1632773	NERSC 3	Aug 14 2016 07:30:41.020 PM	Aug 14 2016 07:30:39.000 PM	Incoming	Timestamp: 2016-08-14T23:30:07.001Z, BatteryV: 12.03, Latitude: 75.759898, Longitude: -12.523795, Vul: 13.05
1632637	NERSC 2	Aug 14 2016 07:04:08.536 PM	Aug 14 2016 07:04:07.000 PM	Incoming	Timestamp: 2016-08-14T23:04:07.000Z, Message Check: true
1632618	NERSC 3	Aug 14 2016 07:01:24.230 PM	Aug 14 2016 07:01:23.000 PM	Incoming	Timestamp: 2016-08-14T23:00:59.001Z, BatteryV: 12.03, Latitude: 75.758067, Longitude: -12.539232, Vul: 13.05
1632502	NERSC 2	Aug 14 2016 06:33:54.835 PM	Aug 14 2016 06:33:54.000 PM	Incoming	Timestamp: 2016-08-14T22:33:54.000Z, Message Check: true
1632484	NERSC 3	Aug 14 2016 06:30:41.927 PM	Aug 14 2016 06:30:40.000 PM	Incoming	Timestamp: 2016-08-14T22:30:11.001Z, BatteryV: 11.97, Latitude: 75.755616, Longitude: -12.555968, Vul: 13.05
1632342	NERSC 2	Aug 14 2016 06:03:54.602 PM	Aug 14 2016 06:03:53.000 PM	Incoming	Timestamp: 2016-08-14T22:03:53.000Z, Message Check: true
1632319	NERSC 3	Aug 14 2016 06:00:39.629 PM	Aug 14 2016 06:00:37.000 PM	Incoming	Timestamp: 2016-08-14T22:00:06.001Z, BatteryV: 12.00, Latitude: 75.752826, Longitude: -12.571546, Vul: 13.05
1632178	NERSC 2	Aug 14 2016 05:34:06.096 PM	Aug 14 2016 05:34:03.000 PM	Incoming	Timestamp: 2016-08-14T21:34:03.000Z, Message Check: true
1632165	NERSC 3	Aug 14 2016 05:31:32.013 PM	Aug 14 2016 05:31:31.000 PM	Incoming	Timestamp: 2016-08-14T21:30:59.001Z, BatteryV: 11.97, Latitude: 75.749504, Longitude: -12.585101, Vul: 13.05
1632046	NERSC 2	Aug 14 2016 05:08:26.609 PM	Aug 14 2016 05:08:24.000 PM	Incoming	Timestamp: 2016-08-14T21:08:24.000Z, Message Check: true
1631997	NERSC 3	Aug 14 2016 05:00:38.684 PM	Aug 14 2016 05:00:37.000 PM	Incoming	Timestamp: 2016-08-14T21:00:05.001Z, BatteryV: 12.00, Latitude: 75.746438, Longitude: -12.596653, Vul: 13.05
1631862	NERSC 2	Aug 14 2016 04:34:00.133 PM	Aug 14 2016 04:33:58.000 PM	Incoming	Timestamp: 2016-08-14T20:33:58.000Z, Message Check: true
1631850	NERSC 3	Aug 14 2016 04:31:56.744 PM	Aug 14 2016 04:31:55.000 PM	Incoming	Timestamp: 2016-08-14T20:31:23.001Z, BatteryV: 12.00, Latitude: 75.744141, Longitude: -12.605286, Vul: 13.05
1631704	NERSC 2	Aug 14 2016 04:04:14.788 PM	Aug 14 2016 04:04:13.000 PM	Incoming	Timestamp: 2016-08-14T20:04:13.000Z, Message Check: true
1631690	NERSC 3	Aug 14 2016 04:02:19.463 PM	Aug 14 2016 04:02:18.000 PM	Incoming	Timestamp: 2016-08-14T20:01:35.001Z, BatteryV: 12.03, Latitude: 75.741754, Longitude: -12.612282, Vul: 13.05
1631544	NERSC 2	Aug 14 2016 03:34:11.053 PM	Aug 14 2016 03:34:10.000 PM	Incoming	Timestamp: 2016-08-14T19:34:10.000Z, Message Check: true
1631523	NERSC 3	Aug 14 2016 03:30:50.694 PM	Aug 14 2016 03:30:49.000 PM	Incoming	Timestamp: 2016-08-14T19:30:25.001Z, BatteryV: 11.97, Latitude: 75.739910, Longitude: -12.618298, Vul: 13.05
1631402	NERSC 2	Aug 14 2016 03:08:23.037 PM	Aug 14 2016 03:08:21.000 PM	Incoming	Timestamp: 2016-08-14T19:08:21.000Z, Message Check: true
1631356	NERSC 3	Aug 14 2016 03:00:40.404 PM	Aug 14 2016 03:00:39.000 PM	Incoming	Timestamp: 2016-08-14T19:00:11.001Z, BatteryV: 12.09, Latitude: 75.738298, Longitude: -12.623302, Vul: 13.05
1631235	NERSC 2	Aug 14 2016 02:37:57.344 PM	Aug 14 2016 02:37:56.000 PM	Incoming	Timestamp: 2016-08-14T18:37:56.000Z, Message Check: true
1631191	NERSC 3	Aug 14 2016 02:30:40.142 PM	Aug 14 2016 02:30:39.000 PM	Incoming	Timestamp: 2016-08-14T18:30:08.001Z, BatteryV: 12.00, Latitude: 75.737005, Longitude: -12.628832, Vul: 13.05
1631062	NERSC 2	Aug 14 2016 02:04:15.461 PM	Aug 14 2016 02:04:14.000 PM	Incoming	Timestamp: 2016-08-14T18:04:14.000Z, Message Check: true
1631036	NERSC 3	Aug 14 2016 02:00:33.226 PM	Aug 14 2016 02:00:32.000 PM	Incoming	Timestamp: 2016-08-14T18:00:08.001Z, BatteryV: 12.09, Latitude: 75.736166, Longitude: -12.634221, Vul: 13.05
1630889	NERSC 2	Aug 14 2016 01:33:51.617 PM	Aug 14 2016 01:33:50.000 PM	Incoming	Timestamp: 2016-08-14T17:33:50.000Z, Message Check: true
1630870	NERSC 3	Aug 14 2016 01:30:30.161 PM	Aug 14 2016 01:30:28.000 PM	Incoming	Timestamp: 2016-08-14T17:30:09.001Z, BatteryV: 12.06, Latitude: 75.735450, Longitude: -12.641338, Vul: 13.05
1630747	NERSC 2	Aug 14 2016 01:03:56.258 PM	Aug 14 2016 01:03:54.000 PM	Incoming	Timestamp: 2016-08-14T17:03:54.000Z, Message Check: true
1630737	NERSC 3	Aug 14 2016 01:00:59.303 PM	Aug 14 2016 01:00:58.000 PM	Incoming	Timestamp: 2016-08-14T17:00:36.001Z, BatteryV: 12.03, Latitude: 75.734931, Longitude: -12.646227, Vul: 13.05
1630693	NERSC 2	Aug 14 2016 12:35:58.278 PM	Aug 14 2016 12:35:56.000 PM	Incoming	Timestamp: 2016-08-14T16:35:56.000Z, Message Check: true
1630681	NERSC 3	Aug 14 2016 12:30:36.577 PM	Aug 14 2016 12:30:35.000 PM	Incoming	Timestamp: 2016-08-14T16:30:07.001Z, BatteryV: 12.06, Latitude: 75.734771, Longitude: -12.653517, Vul: 13.05
1630621	NERSC 2	Aug 14 2016 12:04:19.393 PM	Aug 14 2016 12:04:18.000 PM	Incoming	Timestamp: 2016-08-14T16:04:18.000Z, Message Check: true
1630600	NERSC 3	Aug 14 2016 12:01:09.609 PM	Aug 14 2016 12:01:08.000 PM	Incoming	Timestamp: 2016-08-14T16:00:36.001Z, BatteryV: 12.06, Latitude: 75.734842, Longitude: -12.661133, Vul: 13.05
1630486	NERSC 2	Aug 14 2016 11:40:14.777 AM	Aug 14 2016 11:40:13.000 AM	Incoming	Timestamp: 2016-08-14T15:40:13.000Z, Message Check: true
1630434	NERSC 3	Aug 14 2016 11:30:41.011 AM	Aug 14 2016 11:30:40.000 AM	Incoming	Timestamp: 2016-08-14T15:30:09.001Z, BatteryV: 12.06, Latitude: 75.734893, Longitude: -12.668301, Vul: 13.05
1630297	NERSC 2	Aug 14 2016 11:04:46.580 AM	Aug 14 2016 11:04:44.000 AM	Incoming	Timestamp: 2016-08-14T15:04:44.000Z, Message Check: true
1630272	NERSC 3	Aug 14 2016 11:01:10.946 AM	Aug 14 2016 11:01:10.000 AM	Incoming	Timestamp: 2016-08-14T15:00:37.001Z, BatteryV: 12.03, Latitude: 75.734419, Longitude: -12.675488, Vul: 13.05
1630129	NERSC 2	Aug 14 2016 10:34:40.651 AM	Aug 14 2016 10:34:39.000 AM	Incoming	Timestamp: 2016-08-14T14:34:39.000Z, Message Check: true
1630125	NERSC 3	Aug 14 2016 10:34:00.406 AM	Aug 14 2016 10:33:59.000 AM	Incoming	Timestamp: 2016-08-14T14:30:19.001Z, BatteryV: 12.00, Latitude: 75.733990, Longitude: -12.682925, Vul: 13.02
1629967	NERSC 2	Aug 14 2016 10:04:23.448 AM	Aug 14 2016 10:04:22.000 AM	Incoming	Timestamp: 2016-08-14T14:04:22.000Z, Message Check: true
1629944	NERSC 3	Aug 14 2016 10:01:07.142 AM	Aug 14 2016 10:01:06.000 AM	Incoming	Timestamp: 2016-08-14T14:00:35.001Z, BatteryV: 12.06, Latitude: 75.733920, Longitude: -12.691206, Vul: 13.05
1629803	NERSC 2	Aug 14 2016 09:33:44.409 AM	Aug 14 2016 09:33:43.000 AM	Incoming	Timestamp: 2016-08-14T13:33:43.000Z, Message Check: true
1629784	NERSC 3	Aug 14 2016 09:30:32.058 AM	Aug 14 2016 09:30:31.000 AM	Incoming	Timestamp: 2016-08-14T13:30:06.001Z, BatteryV: 12.06, Latitude: 75.733229, Longitude: -12.700877, Vul: 13.05
1629638	NERSC 2	Aug 14 2016 09:03:49.111 AM	Aug 14 2016 09:03:48.000 AM	Incoming	Timestamp: 2016-08-14T13:03:48.000Z, Message Check: true
1629614	NERSC 3	Aug 14 2016 09:00:43.658 AM	Aug 14 2016 09:00:42.000 AM	Incoming	Timestamp: 2016-08-14T13:00:12.001Z, BatteryV: 12.00, Latitude: 75.731910, Longitude: -12.710669, Vul: 13.05
1629485	NERSC 2	Aug 14 2016 08:35:39.322 AM	Aug 14 2016 08:35:37.000 AM	Incoming	Timestamp: 2016-08-14T12:35:37.000Z, Message Check: true
1629456	NERSC 3	Aug 14 2016 08:30:44.084 AM	Aug 14 2016 08:30:42.000 AM	Incoming	Timestamp: 2016-08-14T12:30:08.001Z, BatteryV: 12.00, Latitude: 75.730938, Longitude: -12.720314, Vul: 13.05
1629308	NERSC 2	Aug 14 2016 08:03:57.498 AM	Aug 14 2016 08:03:56.000 AM	Incoming	Timestamp: 2016-08-14T12:03:56.000Z, Message Check: true
1629260	NERSC 3	Aug 14 2016 08:01:32.307 AM	Aug 14 2016 08:01:31.000 AM	Incoming	Timestamp: 2016-08-14T12:01:07.001Z, BatteryV: 11.97, Latitude: 75.729888, Longitude: -12.731398, Vul: 13.02
1629150	NERSC 2	Aug 14 2016 07:41:19.346 AM	Aug 14 2016 07:41:17.000 AM	Incoming	Timestamp: 2016-08-14T11:41:17.000Z, Message Check: true
1629087	NERSC 3	Aug 14 2016 07:30:33.931 AM	Aug 14 2016 07:30:31.000 AM	Incoming	Timestamp: 2016-08-14T11:30:09.001Z, BatteryV: 12.03, Latitude: 75.728442, Longitude: -12.742573, Vul: 13.05
1628943	NERSC 2	Aug 14 2016 07:04:25.682 AM	Aug 14 2016 07:04:24.000 AM	Incoming	Timestamp: 2016-08-14T11:04:24.000Z, Message Check: true
1628922	NERSC 3	Aug 14 2016 07:01:06.824 AM	Aug 14 2016 07:01:05.000 AM	Incoming	Timestamp: 2016-08-14T11:00:36.001Z, BatteryV: 12.03, Latitude: 75.727245, Longitude: -12.750426, Vul: 13.05
1628754	NERSC 2	Aug 14 2016 06:34:04.712 AM	Aug 14 2016 06:34:03.000 AM	Incoming	Timestamp: 2016-08-14T10:34:03.000Z, Message Check: true
1628731	NERSC 3	Aug 14 2016 06:30:32.762 AM	Aug 14 2016 06:30:31.000 AM	Incoming	Timestamp: 2016-08-14T10:30:08.001Z, BatteryV: 12.06, Latitude: 75.726253, Longitude: -12.759821, Vul: 13.05
1628597	NERSC 2	Aug 14 2016 06:04:49.370 AM	Aug 14 2016 06:04:48.000 AM	Incoming	Timestamp: 2016-08-14T10:04:48.000Z, Message Check: true
1628576	NERSC 3	Aug 14 2016 06:00:38.195 AM	Aug 14 2016 06:00:37.000 AM	Incoming	Timestamp: 2016-08-14T10:00:09.001Z, BatteryV: 12.06, Latitude: 75.725594, Longitude: -12.769043, Vul: 13.05
1628437	NERSC 2	Aug 14 2016 05:34:06.898 AM	Aug 14 2016 05:34:06.000 AM	Incoming	Timestamp: 2016-08-14T09:34:06.000Z, Message Check: true
1628416	NERSC 3	Aug 14 2016 05:30:58.774 AM	Aug 14 2016 05:30:57.000 AM	Incoming	Timestamp: 2016-08-14T09:30:36.001Z, BatteryV: 12.03, Latitude: 75.724851, Longitude: -12.778682, Vul: 13.05
1628277	NERSC 2	Aug 14 2016 05:03:55.575 AM	Aug 14 2016 05:03:54.000 AM	Incoming	Timestamp: 2016-08-14T09:03:54.000Z, Message Check: true
1628252	NERSC 3	Aug 14 2016 05:00:44.522 AM	Aug 14 2016 05:00:43.000 AM	Incoming	Timestamp: 2016-08-14T09:00:15.001Z, BatteryV: 12.00, Latitude: 75.724640, Longitude: -12.784992, Vul: 13.05
1628110	NERSC 2	Aug 14 2016 04:33:58.372 AM	Aug 14 2016 04:33:56.000 AM	Incoming	Timestamp: 2016-08-14T08:33:56.000Z, Message Check: true
1628087	NERSC 3	Aug 14 2016 04:30:32.779 AM	Aug 14 2016 04:30:31.000 AM	Incoming	Timestamp: 2016-08-14T08:30:08.001Z, BatteryV: 12.03, Latitude: 75.725139, Longitude: -12.793952, Vul: 13.05
1627953	NERSC 2	Aug 14 2016 04:05:18.080 AM	Aug 14 2016 04:05:16.000 AM	Incoming	Timestamp: 2016-08-14T08:05:16.000Z, Message Check: true
1627925	NERSC 3	Aug 14 2016 04:01:06.622 AM	Aug 14 2016 04:01:05.000 AM	Incoming	Timestamp: 2016-08-14T08:00:36.001Z, BatteryV: 12.03, Latitude: 75.725946, Longitude: -12.801370, Vul: 13.05
1627789	NERSC 2	Aug 14 2016 03:38:50.819 AM	Aug 14 2016 03:38:49.000 AM	Incoming	Timestamp: 2016-08-14T07:38:49.000Z, Message Check: true
1627742	NERSC 3	Aug 14 2016 03:30:40.681 AM	Aug 14 2016 03:30:39.000 AM	Incoming	Timestamp: 2016-08-14T07:30:07.001Z, BatteryV: 12.03, Latitude: 75.726483, Longitude: -12.809952, Vul: 13.05
1627598	NERSC 2	Aug 14 2016 03:04:06.208 AM	Aug 14 2016 03:04:04.000 AM	Incoming	Timestamp: 2016-08-14T07:04:04.000Z, Message Check: true
1627577	NERSC 3	Aug 14 2016 03:00:44.000 AM	Aug 14 2016 03:00:42.000 AM	Incoming	Timestamp: 2016-08-14T07:00:17.001Z, BatteryV: 12.03, Latitude: 75.727770, Longitude: -12.818458, Vul: 13.05
1627439	NERSC 2	Aug 14 2016 02:34:21.008 AM	Aug 14 2016 02:34:19.000 AM	Incoming	Timestamp: 2016-08-14T06:34:19.000Z, Message Check: true
1627417	NERSC 3	Aug 14 2016 02:30:40.745 AM	Aug 14 2016 02:30:39.000 AM	Incoming	Timestamp: 2016-08-14T06:30:07.001Z, BatteryV: 12.00, Latitude: 75.729517, Longitude: -12.828352, Vul: 13.02
1627283	NERSC 2	Aug 14 2016 02:04:30.271 AM	Aug 14 2016 02:04:29.000 AM	Incoming	Timestamp: 2016-08-14T06:04:29.000Z, Message Check: true
1627257	NERSC 3	Aug 14 2016 02:01:09.023 AM	Aug 14 2016 02:01:07.000 AM	Incoming	Timestamp: 2016-08-14T06:00:37.001Z, BatteryV: 12.00, Latitude: 75.731603, Longitude: -12.838688, Vul: 13.05
1627113	NERSC 2	Aug 14 2016 01:33:49.656 AM	Aug 14 2016 01:33:48.000 AM	Incoming	Timestamp: 2016-08-14T05:33:48.000Z, Message Check: true
1627098	NERSC 3	Aug 14 2016 01:30:59.201 AM	Aug 14 2016 01:30:57.000 AM	Incoming	Timestamp: 2016-08-14T05:30:26.001Z, BatteryV: 11.97, Latitude: 75.733939, Longitude: -12.851040, Vul: 13.02
1626988	NERSC 2	Aug 14 2016 01:04:19.569 AM	Aug 14 2016 01:04:15.000 AM	Incoming	Timestamp: 2016-08-14T05:04:15.000Z, Message Check: true
1626971	NERSC 3	Aug 14 2016 01:01:09.325 AM	Aug 14 2016 01:01:07.000 AM	Incoming	Timestamp: 2016-08-14T05:00:36.001Z, BatteryV: 11.97, Latitude: 75.736333, Longitude: -12.862195, Vul: 13.02
1626826	NERSC 2	Aug 14 2016 12:37:52.926 AM	Aug 14 2016 12:37:52.000 AM	Incoming	Timestamp: 2016-08-14T04:37:52.000Z, Message Check: true
1626783	NERSC 3	Aug 14 2016 12:30:38.388 AM	Aug 14 2016 12:30:37.000 AM	Incoming	Timestamp: 2016-08-14T04:30:06.001Z, BatteryV: 11.94, Latitude: 75.738886, Longitude: -12.873395, Vul: 13.02
1626643	NERSC 2	Aug 14 2016 12:03:56.714 AM	Aug 14 2016 12:03:56.000 AM	Incoming	Timestamp: 2016-08-14T04:03:56.000Z, Message Check: true
1626619	NERSC 3	Aug 14 2016 12:00:55.940 AM	Aug 14 2016 12:00:54.000 AM	Incoming	Timestamp: 2016-08-14T04:00:07.001Z, BatteryV: 11.94, Latitude: 75.741843, Longitude: -12.886227, Vul: 13.02
1626514	NERSC 3	Aug 13 2016 11:39:16.411 PM	Aug 13 2016 11:39:14.000 PM	Incoming	Timestamp: 2016-08-14T03:31:00.001Z, BatteryV: 11.85, Latitude: 75.744422, Longitude: -12.902790, Vul: 12.99
1626503	NERSC 2	Aug 13 2016 11:37:27.229 PM	Aug 13 2016 11:37:25.000 PM	Incoming	Timestamp: 2016-08-14T03:37:25.000Z, Message Check: true
1626319	NERSC 2	Aug 13 2016 11:03:46.763 PM	Aug 13 2016 11:03:45.000 PM	Incoming	Timestamp: 2016-08-14T03:03:45.000Z, Message Check: true
1626296	NERSC 3	Aug 13 2016 11:00:37.043 PM	Aug 13 2016 11:00:36.000 PM	Incoming	Timestamp: 2016-08-14T03:00:05.001Z, BatteryV: 11.91, Latitude: 75.746938, Longitude: -12.920704, Vul: 13.05
1626161	NERSC 2	Aug 13 2016 10:34:51.253 PM	Aug 13 2016 10:34:50.000 PM	Incoming	Timestamp: 2016-08-14T02:34:50.000Z, Message Check: true
1626149	NERSC 3	Aug 13 2016 10:32:54.055 PM	Aug 13 2016 10:32:53.000 PM	Incoming	Timestamp: 2016-08-14T02:32:24.001Z, BatteryV: 11.97, Latitude: 75.748966, Longitude: -12.938394, Vul: 13.02
1626003	NERSC 3	Aug 13 2016 10:05:17.528 PM	Aug 13 2016 10:05:16.000 PM	Incoming	Timestamp: 2016-08-14T02:01:33.001Z, BatteryV: 11.88, Latitude: 75.750694, Longitude: -12.953760, Vul: 13.02
1625995	NERSC 2	Aug 13 2016 10:04:01.560 PM	Aug 13 2016 10:04:00.000 PM	Incoming	Timestamp: 2016-08-14T02:04:00.000Z, Message Check: true
1625984	NERSC 3	Aug 13 2016 10:02:19.463 PM	Aug 13 2016 10:02:09.000 PM	Incoming	Timestamp: 2016-08-14T02:02:09.000Z, Message Check: true
1625807	NERSC 2	Aug 13 2016 09:33:52.732 PM	Aug 13 2016 09:33:51.000 PM	Incoming	Timestamp: 2016-08-14T01:33:51.000Z, Message Check: true
1625799	NERSC 3	Aug 13 2016 09:32:28.739 PM	Aug 13 2016 09:32:26.000 PM	Incoming	Timestamp: 2016-08-14T01:30:05.001Z, BatteryV: 11.88, Latitude: 75.752966, Longitude: -12.971936, Vul: 13.05
1625651	NERSC 2	Aug 13 2016 09:04:21.657 PM	Aug 13 2016 09:04:20.000 PM	Incoming	Timestamp: 2016-08-14T01:04:20.000Z, Message Check: true
1625647	NERSC 3	Aug 13 2016 09:03:58.693 PM	Aug 13 2016 09:03:57.000 PM	Incoming	Timestamp: 2016-08-14T01:00:09.001Z, BatteryV: 11.91, Latitude: 75.755354, Longitude: -12.990899, Vul: 13.05
1625488	NERSC 2	Aug 13 2016 08:35:25.511 PM	Aug 13 2016 08:35:24.000 PM	Incoming	Timestamp: 2016-08-14T00:35:24.000Z, Message Check: true
1625479	NERSC 3	Aug 13 2016 08:34:00.233 PM	Aug 13 2016 08:33:59.000 PM	Incoming	Timestamp: 2016-08-14T00:30:10.001Z, BatteryV: 11.91, Latitude: 75.757837, Longitude: -13.011085, Vul: 13.02
1625288	NERSC 3	Aug 13 2016 08:04:35.798 PM	Aug 13 2016 08:04:33.000 PM	Incoming	Timestamp: 2016-08-14T00:04:33.000Z, Message Check: true
1625280	NERSC 2	Aug 13 2016 08:04:02.096 PM	Aug 13 2016 08:04:01.000 PM	Incoming	Timestamp: 2016-08-14T00:04:01.000Z, Message Check: true
1625277	NERSC 3	Aug 13 2016 08:03:51.332 PM	Aug 13 2016 08:03:47.000 PM	Incoming	Timestamp: 2016-08-14T00:03:47.000Z, Message Check: true
1625072	NERSC 2	Aug 13 2016 07:34:10.865 PM	Aug 13 2016 07:34:08.000 PM	Incoming	Timestamp: 2016-08-13T23:34:08.000Z, Message Check: true
1625049	NERSC 3	Aug 13 2016 07:30:38.121 PM	Aug 13 2016 07:30:37.000 PM	Incoming	Timestamp: 2016-08-13T23:30:13.001Z, BatteryV: 11.97, Latitude: 75.763238, Longitude: -13.049357, Vul: 13.05
1624921	NERSC 2	Aug 13 2016 07:07:23.617 PM	Aug 13 2016 07:07:22.000 PM	Incoming	Timestamp: 2016-08-13T23:07:22.000Z, Message Check: true
1624881	NERSC 3	Aug 13 2016 07:00:40.246 PM	Aug 13 2016 07:00:39.000 PM	Incoming	Timestamp: 2016-08-13T23:00:08.001Z, BatteryV: 12.00, Latitude: 75.766144, Longitude: -13.068486, Vul: 13.05
1624724	NERSC 2	Aug 13 2016 06:36:41.257 PM	Aug 13 2016 06:36:40.000 PM	Incoming	Timestamp: 2016-08-13T22:36:40.000Z, Message Check: true
1624701	NERSC 3	Aug 13 2016 06:32:38.581 PM	Aug 13 2016 06:32:37.000 PM	Incoming	Timestamp: 2016-08-13T22:32:00.001Z, BatteryV: 11.97, Latitude: 75.768819, Longitude: -13.085446, Vul: 13.05
1624570	NERSC 2	Aug 13 2016 06:08:20.515 PM	Aug 13 2016 06:08:18.000 PM	Incoming	Timestamp: 2016-08-13T22:08:18.000Z, Message Check: true
1624525	NERSC 3	Aug 13 2016 06:00:32.783 PM	Aug 13 2016 06:00:32.000 PM	Incoming	Timestamp: 2016-08-13T22:00:10.001Z, BatteryV: 12.00, Latitude: 75.772243, Longitude: -13.103718, Vul: 13.05
1624390	NERSC 2	Aug 13 2016 05:34:35.175 PM	Aug 13 2016 05:34:31.000 PM	Incoming	Timestamp: 2016-08-13T21:34:31.000Z, Message Check: true
1624377	NERSC 3	Aug 13 2016 05:32:28.754 PM	Aug 13 2016 05:32:27.000 PM	Incoming	Timestamp: 2016-08-13T21:31:53.001Z, BatteryV: 12.03, Latitude: 75.775187, Longitude: -13.121587, Vul: 13.05
1624220	NERSC 2	Aug 13 2016 05:03:44.182 PM	Aug 13 2016 05:03:43.000 PM	Incoming	Timestamp: 2016-08-13T21:03:43.000Z, Message Check: true
1624198	NERSC 3	Aug 13 2016 05:00:31.724 PM	Aug 13 2016 05:00:31.000 PM	Incoming	Timestamp: 2016-08-13T21:00:07.001Z, BatteryV: 11.97, Latitude: 75.778502, Longitude: -13.140134, Vul: 13.05
1624065	NERSC 2	Aug 13 2016 04:34:20.672 PM	Aug 13 2016 04:34:18.000 PM	Incoming	Timestamp: 2016-08-13T20:34:18.000Z, Message Check: true
1624053	NERSC 3	Aug 13 2016 04:32:34.043 PM	Aug 13 2016 04:32:33.000 PM	Incoming	Timestamp: 2016-08-13T20:31:57.001Z, BatteryV: 11.88, Latitude: 75.781043, Longitude: -13.156339, Vul: 13.05
1623919	NERSC 2	Aug 13 2016 04:08:43.099 PM	Aug 13 2016 04:08:42.000 PM	Incoming	Timestamp: 2016-08-13T20:08:42.000Z, Message Check: true
1623898	NERSC 3	Aug 13 2016 04:04:10.002 PM	Aug 13 2016 04:04:08.000 PM	Incoming	Timestamp: 2016-08-13T20:03:00.001Z, BatteryV: 11.97, Latitude: 75.784237, Longitude: -13.169235, Vul: 13.05
1623711	NERSC 2	Aug 13 2016 03:33:40.445 PM	Aug 13 2016 03:33:38.000 PM	Incoming	Timestamp: 2016-08-13T19:33:38.000Z, Message Check: true
1623698	NERSC 3	Aug 13 2016 03:31:25.429 PM	Aug 13 2016 03:31:24.000 PM	Incoming	Timestamp: 2016-08-13T19:30:53.001Z, BatteryV: 11.97, Latitude: 75.788499, Longitude: -13.184038, Vul: 13.05
1623541	NERSC 2	Aug 13 2016 03:04:29.722 PM	Aug 13 2016 03:04:28.000 PM	Incoming	Timestamp: 2016-08-13T19:04:28.000Z, Message Check: true
1623513	NERSC 3	Aug 13 2016 03:00:47.757 PM	Aug 13 2016 03:00:46.000 PM	Incoming	Timestamp: 2016-08-13T19:00:06.001Z, BatteryV: 11.91, Latitude: 75.793152, Longitude: -13.199456, Vul: 13.05
1623413	NERSC 2	Aug 13 2016 02:42:22.274 PM	Aug 13 2016 02:42:20.000 PM	Incoming	Timestamp: 2016-08-13T18:42:20.000Z, Message Check: true
1623355	NERSC 3	Aug 13 2016 02:32:19.813 PM	Aug 13 2016 02:32:18.000 PM	Incoming	Timestamp: 2016-08-13T18:31:35.001Z, BatteryV: 11.91, Latitude: 75.797146, Longitude: -13.214829, Vul: 13.05
1623201	NERSC 2	Aug 13 2016 02:03:39.358 PM	Aug 13 2016 02:03:38.000 PM	Incoming	Timestamp: 2016-08-13T18:03:38.000Z, Message Check: true
1623187	NERSC 3	Aug 13 2016 02:02:11.030 PM	Aug 13 2016 02:02:09.000 PM	Incoming	Timestamp: 2016-08-13T18:01:05.001Z, BatteryV: 11.94, Latitude: 75.800909, Longitude: -13.231827, Vul: 13.05
1623036	NERSC 2	Aug 13 2016 01:34:07.577 PM	Aug 13 2016 01:34:06.000 PM	Incoming	Timestamp: 2016-08-13T17:34:06.000Z, Message Check: true
1623013	NERSC 3	Aug 13 2016 01:30:33.540 PM	Aug 13 2016 01:30:32.000 PM	Incoming	Timestamp: 2016-08-13T17:30:08.001Z, BatteryV: 11.97, Latitude: 75.805056, Longitude: -13.247123, Vul: 13.05
1622877	NERSC 2	Aug 13 2016 01:04:18.213 PM	Aug 13 2016 01:04:16.000 PM	Incoming	Timestamp: 2016-08-13T17:04:16.000Z, Message Check: true
1622845	NERSC 3	Aug 13 2016 01:00:39.491 PM	Aug 13 2016 01:00:38.000 PM	Incoming	Timestamp: 2016-08-13T17:00:08.001Z, BatteryV: 11.97, Latitude: 75.809062, Longitude: -13.262810, Vul: 13.05
1622748	NERSC 2	Aug 13 2016 12:39:55.794 PM	Aug 13 2016 12:39:54.000 PM	Incoming	Timestamp: 2016-08-13T16:39:54.000Z, Message Check: true
1622703	NERSC 3	Aug 13 2016 12:31:39.692 PM	Aug 13 2016 12:31:37.000 PM	Incoming	Timestamp: 2016-08-13T16:31:05.001Z, BatteryV: 11.97, Latitude: 75.812538, Longitude: -13.278285, Vul: 13.05
1622531	NERSC 2	Aug 13 2016 12:03:57.271 PM	Aug 13 2016 12:03:56.000 PM	Incoming	Timestamp: 2016-08-13T16:03:56.000Z, Message Check: true
1622505	NERSC 3	Aug 13 2016 12:01:30.505 PM	Aug 13 2016 12:01:29.000 PM	Incoming	Timestamp: 2016-08-13T16:01:00.001Z, BatteryV: 11.91, Latitude: 75.816166, Longitude: -13.292806, Vul: 13.02
1622415	NERSC 2	Aug 13 2016 11:44:06.716 AM	Aug 13 2016 11:44:05.000 AM	Incoming	Timestamp: 2016-08-13T15:44:05.000Z, Message Check: true
1622342	NERSC 3	Aug 13 2016 11:32:23.933 AM	Aug 13 2016 11:32:22.000 AM	Incoming	Timestamp: 2016-08-13T15:31:54.001Z, BatteryV: 11.88, Latitude: 75.820243, Longitude: -13.305581, Vul: 13.05
1622174	NERSC 2	Aug 13 2016 11:04:14.831 AM	Aug 13 2016 11:04:12.000 AM	Incoming	Timestamp: 2016-08-13T15:04:12.000Z, Message Check: true
1622155	NERSC 3	Aug 13 2016 11:01:15.094 AM	Aug 13 2016 11:01:13.000 AM	Incoming	Timestamp: 2016-08-13T15:00:19.001Z, BatteryV: 11.88, Latitude: 75.824480, Longitude: -13.316224, Vul: 13.05
1622016	NERSC 2	Aug 13 2016 10:35:21.645 AM	Aug 13 2016 10:35:20.000 AM	Incoming	Timestamp: 2016-08-13T14:35:20.000Z, Message Check: true
1622008	NERSC 3	Aug 13 2016 10:33:57.796 AM	Aug 13 2016 10:33:56.000 AM	Incoming	Timestamp: 2016-08-13T14:33:56.000Z, Message Check: true
1621856	NERSC 2	Aug 13 2016 10:05:07.961 AM	Aug 13 2016 10:05:07.000 AM	Incoming	Timestamp: 2016-08-13T14:05:07.000Z, Message Check: true
1621815	NERSC 3	Aug 13 2016 10:00:40.564 AM	Aug 13 2016 10:00:39.000 AM	Incoming	Timestamp: 2016-08-13T14:00:13.001Z, BatteryV: 11.85, Latitude: 75.835488, Longitude: -13.334381, Vul: 13.05
1621646	NERSC 3	Aug 13 2016 09:33:45.397 AM	Aug 13 2016 09:33:42.000 AM	Incoming	Timestamp: 2016-08-13T13:33:06.001Z, BatteryV: 11.91, Latitude: 75.842381, Longitude: -13.345702, Vul: 13.02
1621644	NERSC 2	Aug 13 2016 09:33:37.809 AM	Aug 13 2016 09:33:36.000 AM	Incoming	Timestamp: 2016-08-13T13:33:36.000Z, Message Check: true
1621625	NERSC 3	Aug 13 2016 09:30:16.479 AM	Aug 13 2016 09:30:15.000 AM	Incoming	Timestamp: 2016-08-13T13:30:15.000Z, Message Check: true
1621476	NERSC 2	Aug 13 2016 09:03:40.491 AM	Aug 13 2016 09:03:38.000 AM	Incoming	Timestamp: 2016-08-13T13:03:38.000Z, Message Check: true
1621381	NERSC 3	Aug 13 2016 08:48:20.642 AM	Aug 13 2016 08:48:19.000 AM	Incoming	Timestamp: 2016-08-13T12:48:19.000Z, Message Check: true
1621323	NERSC 3	Aug 13 2016 08:37:30.607 AM	Aug 13 2016 08:37:29.000 AM	Incoming	Timestamp: 2016-08-13T12:37:29.000Z, Message Check: true
1621307	NERSC 2	Aug 13 2016 08:34:17.382 AM	Aug 13 2016 08:34:16.000 AM	Incoming	Timestamp: 2016-08-13T12:34:16.000Z, Message Check: true
1621134	NERSC 2	Aug 13 2016 08:04:45.416 AM	Aug 13 2016 08:04:44.000 AM	Incoming	Timestamp: 2016-08-13T12:04:44.000Z, Message Check: true
1620927	NERSC 2	Aug 13 2016 07:33:57.547 AM	Aug 13 2016 07:33:56.000 AM	Incoming	Timestamp: 2016-08-13T11:33:56.000Z, Message Check: true
1620908	NERSC 3	Aug 13 2016 07:30:57.765 AM	Aug 13 2016 07:30:56.000 AM	Incoming	Timestamp: 2016-08-13T11:30:07.001Z, BatteryV: 12.06, Latitude: 75.870771, Longitude: -13.402381, Vul: 13.08
1620787	NERSC 2	Aug 13 2016 07:03:59.334 AM	Aug 13 2016 07:03:57.000 AM	Incoming	Timestamp: 2016-08-13T11:03:57.000Z, Message Check: true
1620768	NERSC 3	Aug 13 2016 07:01:05.832 AM	Aug 13 2016 07:01:04.000 AM	Incoming	Timestamp: 2016-08-13T11:00:36.001Z, BatteryV: 12.03, Latitude: 75.874541, Longitude: -13.419226, Vul: 13.08
1620703	NERSC 2	Aug 13 2016 06:36:44.916 AM	Aug 13 2016 06:36:43.000 AM	Incoming	Timestamp: 2016-08-13T10:36:43.000Z, Message Check: true
1620676	NERSC 3	Aug 13 2016 06:31:04.856 AM	Aug 13 2016 06:31:03.000 AM	Incoming	Timestamp: 2016-08-13T10:30:36.001Z, BatteryV: 12.03, Latitude: 75.878016, Longitude: -13.436518, Vul: 13.08
1620527	NERSC 2	Aug 13 2016 06:04:51.379 AM	Aug 13 2016 06:04:50.000 AM	Incoming	Timestamp: 2016-08-13T10:04:50.000Z, Message Check: true
1620495	NERSC 3	Aug 13 2016 06:00:48.018 AM	Aug 13 2016 06:00:46.000 AM	Incoming	Timestamp: 2016-08-13T10:00:06.001Z, BatteryV: 12.06, Latitude: 75.882080, Longitude: -13.452998, Vul: 13.11
1620361	NERSC 2	Aug 13 2016 05:34:40.922 AM	Aug 13 2016 05:34:39.000 AM	Incoming	Timestamp: 2016-08-13T09:34:39.000Z, Message Check: true
1620336	NERSC 3	Aug 13 2016 05:30:38.569 AM	Aug 13 2016 05:30:37.000 AM	Incoming	Timestamp: 2016-08-13T09:30:06.001Z, BatteryV: 12.03, Latitude: 75.885248, Longitude: -13.473709, Vul: 13.08
1620175	NERSC 2	Aug 13 2016 05:03:36.198 AM	Aug 13 2016 05:03:35.000 AM	Incoming	Timestamp: 2016-08-13T09:03:35.000Z, Message Check: true
1620152	NERSC 3	Aug 13 2016 05:01:09.265 AM	Aug 13 2016 05:01:08.000 AM	Incoming	Timestamp: 2016-08-13T09:00:36.001Z, BatteryV: 12.00, Latitude: 75.887565, Longitude: -13.494170, Vul: 13.11
1619998	NERSC 2	Aug 13 2016 04:34:46.453 AM	Aug 13 2016 04:34:45.000 AM	Incoming	Timestamp: 2016-08-13T08:34:45.000Z, Message Check: true
1619970	NERSC 3	Aug 13 2016 04:30:37.568 AM	Aug 13 2016 04:30:35.000 AM	Incoming	Timestamp: 2016-08-13T08:30:06.001Z, BatteryV: 12.00, Latitude: 75.889427, Longitude: -13.516058, Vul: 13.11
1619835	NERSC 2	Aug 13 2016 04:08:01.883 AM	Aug 13 2016 04:08:00.000 AM	Incoming	Timestamp: 2016-08-13T08:08:00.000Z, Message Check: true
1619790	NERSC 3	Aug 13 2016 04:01:42.386 AM	Aug 13 2016 04:01:41.000 AM	Incoming	Timestamp: 2016-08-13T08:01:06.001Z, BatteryV: 12.03, Latitude: 75.890976, Longitude: -13.534669, Vul: 13.11
1619623	NERSC 2	Aug 13 2016 03:33:36.948 AM	Aug 13 2016 03:33:35.000 AM	Incoming	Timestamp: 2016-08-13T07:33:35.000Z, Message Check: true
1619602	NERSC 3	Aug 13 2016 03:30:27.613 AM	Aug 13 2016 03:30:26.000 AM	Incoming	Timestamp: 2016-08-13T07:30:05.001Z, BatteryV: 11.97, Latitude: 75.892250, Longitude: -13.556634, Vul: 13.08
1619465	NERSC 2	Aug 13 2016 03:03:56.554 AM	Aug 13 2016 03:03:55.000 AM	Incoming	Timestamp: 2016-08-13T07:03:55.000Z, Message Check: true
1619434	NERSC 3	Aug 13 2016 03:00:38.772 AM	Aug 13 2016 03:00:37.000 AM	Incoming	Timestamp: 2016-08-13T07:00:04.001Z, BatteryV: 12.00, Latitude: 75.893338, Longitude: -13.578131, Vul: 13.11
1619286	NERSC 2	Aug 13 2016 02:33:38.695 AM	Aug 13 2016 02:33:37.000 AM	Incoming	Timestamp: 2016-08-13T06:33:37.000Z, Message Check: true
1619267	NERSC 3	Aug 13 2016 02:30:33.352 AM	Aug 13 2016 02:30:31.000 AM	Incoming	Timestamp: 2016-08-13T06:30:05.001Z, BatteryV: 11.97, Latitude: 75.894099, Longitude: -13.595776, Vul: 13.08
1619147	NERSC 2	Aug 13 2016 02:07:59.861 AM	Aug 13 2016 02:07:57.000 AM	Incoming	Timestamp: 2016-08-13T06:07:57.000Z, Message Check: true
1619095	NERSC 3	Aug 13 2016 02:01:39.674 AM	Aug 13 2016 02:01:38.000 AM	Incoming	Timestamp: 2016-08-13T06:01:06.001Z, BatteryV: 11.97, Latitude: 75.894451, Longitude: -13.612928, Vul: 13.08
1618950	NERSC 2	Aug 13 2016 01:34:16.131 AM	Aug 13 2016 01:34:14.000 AM	Incoming	Timestamp: 2016-08-13T05:34:14.000Z, Message Check: true
1618931	NERSC 3	Aug 13 2016 01:31:01.929 AM	Aug 13 2016 01:31:00.000 AM	Incoming	Timestamp: 2016-08-13T05:30:08.001Z, BatteryV: 11.97, Latitude: 75.894867, Longitude: -13.629997, Vul: 13.08
1618787	NERSC 2	Aug 13 2016 01:04:17.789 AM	Aug 13 2016 01:04:16.000 AM	Incoming	Timestamp: 2016-08-13T05:04:16.000Z, Message Check: true
1618752	NERSC 3	Aug 13 2016 01:00:41.206 AM	Aug 13 2016 01:00:40.000 AM	Incoming	Timestamp: 2016-08-13T05:00:08.001Z, BatteryV: 11.97, Latitude: 75.895270, Longitude: -13.646323, Vul: 13.08
1618596	NERSC 2	Aug 13 2016 12:34:14.554 AM	Aug 13 2016 12:34:10.000 AM	Incoming	Timestamp: 2016-08-13T04:34:10.000Z, Message Check: true
1618582	NERSC 3	Aug 13 2016 12:32:11.005 AM	Aug 13 2016 12:32:10.000 AM	Incoming	Timestamp: 2016-08-13T04:30:54.001Z, BatteryV: 11.94, Latitude: 75.895226, Longitude: -13.661869, Vul: 13.08
1618453	NERSC 2	Aug 13 2016 12:07:35.233 AM	Aug 13 2016 12:07:34.000 AM	Incoming	Timestamp: 2016-08-13T04:07:34.000Z, Message Check: true
1618431	NERSC 3	Aug 13 2016 12:00:58.262 AM	Aug 13 2016 12:00:56.000 AM	Incoming	Timestamp: 2016-08-13T04:00:08.001Z, BatteryV: 11.97, Latitude: 75.895277, Longitude: -13.677792, Vul: 13.11
1618300	NERSC 2	Aug 12 2016 11:33:28.935 PM	Aug 12 2016 11:33:27.000 PM	Incoming	Timestamp: 2016-08-13T03:33:27.000Z, Message Check: true
1618290	NERSC 3	Aug 12 2016 11:31:48.886 PM	Aug 12 2016 11:31:47.000 PM	Incoming	Timestamp: 2016-08-13T03:31:24.001Z, BatteryV: 11.91, Latitude: 75.894950, Longitude: -13.692634, Vul: 13.08
1618135	NERSC 2	Aug 12 2016 11:04:10.894 PM	Aug 12 2016 11:04:09.000 PM	Incoming	Timestamp: 2016-08-13T03:04:09.000Z, Message Check: true
1618111	NERSC 3	Aug 12 2016 11:01:26.688 PM	Aug 12 2016 11:01:25.000 PM	Incoming	Timestamp: 2016-08-13T03:00:35.001Z, BatteryV: 11.94, Latitude: 75.894112, Longitude: -13.707085, Vul: 13.08
1617962	NERSC 2	Aug 12 2016 10:34:06.371 PM	Aug 12 2016 10:34:04.000 PM	Incoming	Timestamp: 2016-08-13T02:34:04.000Z, Message Check: true
1617939	NERSC 3	Aug 12 2016 10:30:37.334 PM	Aug 12 2016 10:30:36.000 PM	Incoming	Timestamp: 2016-08-13T02:30:12.001Z, BatteryV: 11.94, Latitude: 75.893446, Longitude: -13.718573, Vul: 13.08
1617819	NERSC 2	Aug 12 2016 10:08:10.109 PM	Aug 12 2016 10:08:08.000 PM	Incoming	Timestamp: 2016-08-13T02:08:08.000Z, Message Check: true
1617776	NERSC 3	Aug 12 2016 10:02:08.361 PM	Aug 12 2016 10:02:06.000 PM	Incoming	Timestamp: 2016-08-13T02:01:35.001Z, BatteryV: 11.97, Latitude: 75.893498, Longitude: -13.725254, Vul: 13.08
1617595	NERSC 2	Aug 12 2016 09:33:37.037 PM	Aug 12 2016 09:33:36.000 PM	Incoming	Timestamp: 2016-08-13T01:33:36.000Z, Message Check: true
1617575	NERSC 3	Aug 12 2016 09:30:42.216 PM	Aug 12 2016 09:30:41.000 PM	Incoming	Timestamp: 2016-08-13T01:30:09.001Z, BatteryV: 12.00, Latitude: 75.894048, Longitude: -13.729542, Vul: 13.11
1617429	NERSC 3	Aug 12 2016 09:04:26.262 PM	Aug 12 2016 09:04:25.000 PM	Incoming	Timestamp: 2016-08-13T01:00:13.001Z, BatteryV: 11.97, Latitude: 75.894995, Longitude: -13.731782, Vul: 13.08
1617422	NERSC 2	Aug 12 2016 09:03:33.178 PM	Aug 12 2016 09:03:31.000 PM	Incoming	Timestamp: 2016-08-13T01:03:31.000Z, Message Check: true
1617278	NERSC 2	Aug 12 2016 08:39:10.762 PM	Aug 12 2016 08:39:08.000 PM	Incoming	Timestamp: 2016-08-13T00:39:08.000Z, Message Check: true
1617233	NERSC 3	Aug 12 2016 08:30:55.599 PM	Aug 12 2016 08:30:54.000 PM	Incoming	Timestamp: 2016-08-13T00:30:08.001Z, BatteryV: 11.97, Latitude: 75.896781, Longitude: -13.733594, Vul: 13.11
1617104	NERSC 2	Aug 12 2016 08:08:52.046 PM	Aug 12 2016 08:08:50.000 PM	Incoming	Timestamp: 2016-08-13T00:08:50.000Z, Message Check: true
1617063	NERSC 3	Aug 12 2016 08:04:47.373 PM	Aug 12 2016 08:04:45.000 PM	Incoming	Timestamp: 2016-08-13T00:02:53.001Z, BatteryV: 11.97, Latitude: 75.898502, Longitude: -13.736531, Vul: 13.08
1616872	NERSC 2	Aug 12 2016 07:42:10.835 PM	Aug 12 2016 07:42:09.000 PM	Incoming	Timestamp: 2016-08-12T23:42:09.000Z, Message Check: true
1616803	NERSC 3	Aug 12 2016 07:30:37.915 PM	Aug 12 2016 07:30:36.000 PM	Incoming	Timestamp: 2016-08-12T23:30:06.001Z, BatteryV: 12.00, Latitude: 75.901069, Longitude: -13.741670, Vul: 13.11
1616663	NERSC 2	Aug 12 2016 07:04:26.102 PM	Aug 12 2016 07:04:24.000 PM	Incoming	Timestamp: 2016-08-12T23:04:24.000Z, Message Check: true
1616646	NERSC 3	Aug 12 2016 07:01:28.553 PM	Aug 12 2016 07:01:27.000 PM	Incoming	Timestamp: 2016-08-12T23:00:54.001Z, BatteryV: 12.03, Latitude: 75.902912, Longitude: -13.747686, Vul: 13.11
1616474	NERSC 2	Aug 12 2016 06:33:36.571 PM	Aug 12 2016 06:33:35.000 PM	Incoming	Timestamp: 2016-08-12T22:33:35.000Z, Message Check: true
1616458	NERSC 3	Aug 12 2016 06:30:54.233 PM	Aug 12 2016 06:30:52.000 PM	Incoming	Timestamp: 2016-08-12T22:30:19.001Z, BatteryV: 12.00, Latitude: 75.905114, Longitude: -13.752934, Vul: 13.08
1616313	NERSC 2	Aug 12 2016 06:03:43.236 PM	Aug 12 2016 06:03:39.000 PM	Incoming	Timestamp: 2016-08-12T22:03:39.000Z, Message Check: true
1616292	NERSC 3	Aug 12 2016 06:00:47.228 PM	Aug 12 2016 06:00:46.000 PM	Incoming	Timestamp: 2016-08-12T22:00:05.001Z, BatteryV: 11.97, Latitude: 75.907834, Longitude: -13.760397, Vul: 13.11
1616136	NERSC 3	Aug 12 2016 05:32:49.177 PM	Aug 12 2016 05:32:46.000 PM	Incoming	Timestamp: 2016-08-12T21:32:05.001Z, BatteryV: 11.97, Latitude: 75.910829, Longitude: -13.769082, Vul: 13.08
1616120	NERSC 2	Aug 12 2016 05:30:38.860 PM	Aug 12 2016 05:30:37.000 PM	Incoming	Timestamp: 2016-08-12T21:30:07.001Z, BatteryV: 11.55, Latitude: 79.103706, Longitude: -11.155341, Vul: 12.84
1615960	NERSC 3	Aug 12 2016 05:01:35.927 PM	Aug 12 2016 05:01:34.000 PM	Incoming	Timestamp: 2016-08-12T21:01:06.001Z, BatteryV: 12.00, Latitude: 75.913632, Longitude: -13.779654, Vul: 13.11
1615952	NERSC 2	Aug 12 2016 05:00:44.235 PM	Aug 12 2016 05:00:42.000 PM	Incoming	Timestamp: 2016-08-12T21:00:13.001Z, BatteryV: 11.58, Latitude: 79.099251, Longitude: -11.156339, Vul: 12.84
1615788	NERSC 3	Aug 12 2016 04:30:41.007 PM	Aug 12 2016 04:30:39.000 PM	Incoming	Timestamp: 2016-08-12T20:30:10.001Z, BatteryV: 12.00, Latitude: 75.916077, Longitude: -13.790253, Vul: 13.11
1615785	NERSC 2	Aug 12 2016 04:30:37.445 PM	Aug 12 2016 04:30:36.000 PM	Incoming	Timestamp: 2016-08-12T20:30:05.001Z, BatteryV: 11.52, Latitude: 79.094445, Longitude: -11.154899, Vul: 12.84
1615636	NERSC 2	Aug 12 2016 04:03:32.888 PM	Aug 12 2016 04:03:32.000 PM	Incoming	Timestamp: 2016-08-12T20:03:32.000Z, Message Check: true
1615613	NERSC 3	Aug 12 2016 04:01:05.126 PM	Aug 12 2016 04:01:04.000 PM	Incoming	Timestamp: 2016-08-12T20:00:35.001Z, BatteryV: 12.00, Latitude: 75.918208, Longitude: -13.799981, Vul: 13.08
1615458	NERSC 2	Aug 12 2016 03:34:18.156 PM	Aug 12 2016 03:34:16.000 PM	Incoming	Timestamp: 2016-08-12T19:34:16.000Z, Message Check: true
1615429	NERSC 3	Aug 12 2016 03:30:51.847 PM	Aug 12 2016 03:30:50.000 PM	Incoming	Timestamp: 2016-08-12T19:30:08.001Z, BatteryV: 12.00, Latitude: 75.920192, Longitude: -13.809248, Vul: 13.11
1615277	NERSC 2	Aug 12 2016 03:04:16.379 PM	Aug 12 2016 03:04:14.000 PM	Incoming	Timestamp: 2016-08-12T19:04:14.000Z, Message Check: true
1615249	NERSC 3	Aug 12 2016 03:00:41.625 PM	Aug 12 2016 03:00:40.000 PM	Incoming	Timestamp: 2016-08-12T19:00:08.001Z, BatteryV: 12.03, Latitude: 75.922291, Longitude: -13.815725, Vul: 13.11
1615094	NERSC 2	Aug 12 2016 02:33:37.314 PM	Aug 12 2016 02:33:35.000 PM	Incoming	Timestamp: 2016-08-12T18:33:35.000Z, Message Check: true
1615075	NERSC 3	Aug 12 2016 02:30:40.003 PM	Aug 12 2016 02:30:39.000 PM	Incoming	Timestamp: 2016-08-12T18:30:08.001Z, BatteryV: 12.03, Latitude: 75.924230, Longitude: -13.820794, Vul: 13.08
1614926	NERSC 2	Aug 12 2016 02:03:45.474 PM	Aug 12 2016 02:03:44.000 PM	Incoming	Timestamp: 2016-08-12T18:03:44.000Z, Message Check: true
1614905	NERSC 3	Aug 12 2016 02:01:08.432 PM	Aug 12 2016 02:01:07.000 PM	Incoming	Timestamp: 2016-08-12T18:00:36.001Z, BatteryV: 12.06, Latitude: 75.927098, Longitude: -13.824397, Vul: 13.08
1614733	NERSC 2	Aug 12 2016 01:31:03.998 PM	Aug 12 2016 01:31:03.000 PM	Incoming	Timestamp: 2016-08-12T17:30:13.001Z, BatteryV: 11.46, Latitude: 79.073709, Longitude: -11.126285, Vul: 12.84
1614727	NERSC 3	Aug 12 2016 01:30:30.199 PM	Aug 12 2016 01:30:29.000 PM	Incoming	Timestamp: 2016-08-12T17:30:09.001Z, BatteryV: 12.06, Latitude: 75.930048, Longitude: -13.827949, Vul: 13.11
1614594	NERSC 2	Aug 12 2016 01:01:15.778 PM	Aug 12 2016 01:01:14.000 PM	Incoming	Timestamp: 2016-08-12T17:00:18.001Z, BatteryV: 11.58, Latitude: 79.072461, Longitude: -11.118029, Vul: 12.81
1614591	NERSC 3	Aug 12 2016 01:01:08.068 PM	Aug 12 2016 01:01:06.000 PM	Incoming	Timestamp: 2016-08-12T17:00:36.001Z, BatteryV: 12.06, Latitude: 75.933395, Longitude: -13.827379, Vul: 13.11
1614414	NERSC 3	Aug 12 2016 12:30:48.668 PM	Aug 12 2016 12:30:47.000 PM	Incoming	Timestamp: 2016-08-12T16:30:07.001Z, BatteryV: 12.00, Latitude: 75.937402, Longitude: -13.824166, Vul: 13.08
1614410	NERSC 2	Aug 12 2016 12:30:37.436 PM	Aug 12 2016 12:30:36.000 PM	Incoming	Timestamp: 2016-08-12T16:30:08.001Z, BatteryV: 11.61, Latitude: 79.071443, Longitude: -11.111360, Vul: 12.84
1614249	NERSC 2	Aug 12 2016 12:04:22.082 PM	Aug 12 2016 12:04:21.000 PM	Incoming	Timestamp: 2016-08-12T16:00:36.001Z, BatteryV: 11.61, Latitude: 79.070515, Longitude: -11.106918, Vul: 12.84
1614219	NERSC 3	Aug 12 2016 12:00:39.748 PM	Aug 12 2016 12:00:38.000 PM	Incoming	Timestamp: 2016-08-12T16:00:07.001Z, BatteryV: 12.03, Latitude: 75.941914, Longitude: -13.819878, Vul: 13.08
1614043	NERSC 3	Aug 12 2016 11:31:07.055 AM	Aug 12 2016 11:31:06.000 AM	Incoming	Timestamp: 2016-08-12T15:30:36.001Z, BatteryV: 12.03, Latitude: 75.946784, Longitude: -13.818278, Vul: 13.08
1614040	NERSC 2	Aug 12 2016 11:30:42.532 AM	Aug 12 2016 11:30:41.000 AM	Incoming	Timestamp: 2016-08-12T15:30:12.001Z, BatteryV: 11.55, Latitude: 79.070125, Longitude: -11.104237, Vul: 12.84
1613880	NERSC 2	Aug 12 2016 11:03:54.259 AM	Aug 12 2016 11:03:53.000 AM	Incoming	Timestamp: 2016-08-12T15:00:07.001Z, BatteryV: 11.49, Latitude: 79.069331, Longitude: -11.102317, Vul: 12.81
1613852	NERSC 3	Aug 12 2016 11:00:40.545 AM	Aug 12 2016 11:00:39.000 AM	Incoming	Timestamp: 2016-08-12T15:00:07.001Z, BatteryV: 12.00, Latitude: 75.951949, Longitude: -13.816390, Vul: 13.08
1613683	NERSC 2	Aug 12 2016 10:31:10.356 AM	Aug 12 2016 10:31:09.000 AM	Incoming	Timestamp: 2016-08-12T14:30:36.001Z, BatteryV: 11.55, Latitude: 79.068448, Longitude: -11.100608, Vul: 12.84
1613681	NERSC 3	Aug 12 2016 10:31:03.711 AM	Aug 12 2016 10:31:01.000 AM	Incoming	Timestamp: 2016-08-12T14:30:06.001Z, BatteryV: 11.97, Latitude: 75.957453, Longitude: -13.814394, Vul: 13.08
1613509	NERSC 3	Aug 12 2016 10:01:15.698 AM	Aug 12 2016 10:01:14.000 AM	Incoming	Timestamp: 2016-08-12T14:00:42.001Z, BatteryV: 12.03, Latitude: 75.962413, Longitude: -13.811296, Vul: 13.08
1613507	NERSC 2	Aug 12 2016 10:01:04.423 AM	Aug 12 2016 10:01:02.000 AM	Incoming	Timestamp: 2016-08-12T14:00:13.001Z, BatteryV: 11.58, Latitude: 79.067725, Longitude: -11.099936, Vul: 12.84
1613340	NERSC 3	Aug 12 2016 09:30:36.599 AM	Aug 12 2016 09:30:35.000 AM	Incoming	Timestamp: 2016-08-12T13:30:08.001Z, BatteryV: 11.97, Latitude: 75.967840, Longitude: -13.807328, Vul: 13.08
1613337	NERSC 2	Aug 12 2016 09:30:34.013 AM	Aug 12 2016 09:30:33.000 AM	Incoming	Timestamp: 2016-08-12T13:30:07.001Z, BatteryV: 11.58, Latitude: 79.067130, Longitude: -11.100934, Vul: 12.84
1613201	NERSC 3	Aug 12 2016 09:04:31.285 AM	Aug 12 2016 09:04:30.000 AM	Incoming	Timestamp: 2016-08-12T13:00:35.001Z, BatteryV: 11.94, Latitude: 75.973293, Longitude: -13.802362, Vul: 13.08
1613171	NERSC 2	Aug 12 2016 09:00:37.034 AM	Aug 12 2016 09:00:36.000 AM	Incoming	Timestamp: 2016-08-12T13:00:06.001Z, BatteryV: 11.58, Latitude: 79.066464, Longitude: -11.101984, Vul: 12.84
1613010	NERSC 3	Aug 12 2016 08:30:41.736 AM	Aug 12 2016 08:30:40.000 AM	Incoming	Timestamp: 2016-08-12T12:30:08.001Z, BatteryV: 11.97, Latitude: 75.979373, Longitude: -13.796205, Vul: 13.11
1613008	NERSC 2	Aug 12 2016 08:30:37.656 AM	Aug 12 2016 08:30:36.000 AM	Incoming	Timestamp: 2016-08-12T12:30:06.001Z, BatteryV: 11.58, Latitude: 79.065414, Longitude: -11.104198, Vul: 12.81
1612813	NERSC 3	Aug 12 2016 08:01:30.604 AM	Aug 12 2016 08:01:29.000 AM	Incoming	Timestamp: 2016-08-12T12:00:59.001Z, BatteryV: 11.97, Latitude: 75.985530, Longitude: -13.789338, Vul: 13.08
1612812	NERSC 2	Aug 12 2016 08:01:25.957 AM	Aug 12 2016 08:01:24.000 AM	Incoming	Timestamp: 2016-08-12T12:00:53.001Z, BatteryV: 11.55, Latitude: 79.064051, Longitude: -11.106515, Vul: 12.81
1612650	NERSC 2	Aug 12 2016 07:31:26.431 AM	Aug 12 2016 07:31:25.000 AM	Incoming	Timestamp: 2016-08-12T11:30:53.001Z, BatteryV: 11.52, Latitude: 79.062202, Longitude: -11.108435, Vul: 12.81
1612649	NERSC 3	Aug 12 2016 07:31:20.312 AM	Aug 12 2016 07:31:18.000 AM	Incoming	Timestamp: 2016-08-12T11:30:24.001Z, BatteryV: 11.97, Latitude: 75.991840, Longitude: -13.779155, Vul: 13.08
1612513	NERSC 2	Aug 12 2016 07:01:34.075 AM	Aug 12 2016 07:01:32.000 AM	Incoming	Timestamp: 2016-08-12T11:01:00.001Z, BatteryV: 11.46, Latitude: 79.059981, Longitude: -11.109357, Vul: 12.81
1612506	NERSC 3	Aug 12 2016 07:00:48.150 AM	Aug 12 2016 07:00:46.000 AM	Incoming	Timestamp: 2016-08-12T11:00:12.001Z, BatteryV: 11.97, Latitude: 75.998003, Longitude: -13.767200, Vul: 13.08
1612366	NERSC 3	Aug 12 2016 06:34:51.125 AM	Aug 12 2016 06:34:49.000 AM	Incoming	Timestamp: 2016-08-12T10:30:08.001Z, BatteryV: 11.94, Latitude: 76.004678, Longitude: -13.754739, Vul: 13.05
1612350	NERSC 2	Aug 12 2016 06:31:46.915 AM	Aug 12 2016 06:31:44.000 AM	Incoming	Timestamp: 2016-08-12T10:30:07.001Z, BatteryV: 11.49, Latitude: 79.057274, Longitude: -11.105389, Vul: 12.81
1612170	NERSC 3	Aug 12 2016 06:03:01.292 AM	Aug 12 2016 06:02:58.000 AM	Incoming	Timestamp: 2016-08-12T10:02:05.001Z, BatteryV: 12.00, Latitude: 76.010720, Longitude: -13.743251, Vul: 13.08
1612156	NERSC 2	Aug 12 2016 06:01:29.679 AM	Aug 12 2016 06:01:28.000 AM	Incoming	Timestamp: 2016-08-12T10:00:06.001Z, BatteryV: 11.49, Latitude: 79.054458, Longitude: -11.099194, Vul: 12.78
1612007	NERSC 2	Aug 12 2016 05:32:39.813 AM	Aug 12 2016 05:32:38.000 AM	Incoming	Timestamp: 2016-08-12T09:32:05.001Z, BatteryV: 11.52, Latitude: 79.052416, Longitude: -11.090541, Vul: 12.78
1611992	NERSC 3	Aug 12 2016 05:30:42.452 AM	Aug 12 2016 05:30:40.000 AM	Incoming	Timestamp: 2016-08-12T09:30:08.001Z, BatteryV: 11.94, Latitude: 76.017805, Longitude: -13.729050, Vul: 13.08
1611869	NERSC 3	Aug 12 2016 05:07:22.441 AM	Aug 12 2016 05:07:21.000 AM	Incoming	Timestamp: 2016-08-12T09:01:30.001Z, BatteryV: 11.97, Latitude: 76.023603, Longitude: -13.718931, Vul: 13.08
1611845	NERSC 2	Aug 12 2016 05:03:36.959 AM	Aug 12 2016 05:03:36.000 AM	Incoming	Timestamp: 2016-08-12T09:03:36.000Z, Message Check: true
1611678	NERSC 2	Aug 12 2016 04:33:36.719 AM	Aug 12 2016 04:33:35.000 AM	Incoming	Timestamp: 2016-08-12T08:33:35.000Z, Message Check: true
1611665	NERSC 3	Aug 12 2016 04:30:38.464 AM	Aug 12 2016 04:30:37.000 AM	Incoming	Timestamp: 2016-08-12T08:30:08.001Z, BatteryV: 12.00, Latitude: 76.029677, Longitude: -13.708774, Vul: 13.11
1611516	NERSC 2	Aug 12 2016 04:03:47.624 AM	Aug 12 2016 04:03:46.000 AM	Incoming	Timestamp: 2016-08-12T08:03:46.000Z, Message Check: true
1611500	NERSC 3	Aug 12 2016 04:01:51.941 AM	Aug 12 2016 04:01:50.000 AM	Incoming	Timestamp: 2016-08-12T08:00:59.001Z, BatteryV: 12.00, Latitude: 76.035181, Longitude: -13.698227, Vul: 13.11
1611374	NERSC 2	Aug 12 2016 03:37:40.965 AM	Aug 12 2016 03:37:39.000 AM	Incoming	Timestamp: 2016-08-12T07:37:39.000Z, Message Check: true
1611331	NERSC 3	Aug 12 2016 03:30:44.261 AM	Aug 12 2016 03:30:43.000 AM	Incoming	Timestamp: 2016-08-12T07:30:07.001Z, BatteryV: 12.00, Latitude: 76.040678, Longitude: -13.684723, Vul: 13.14
1611168	NERSC 3	Aug 12 2016 03:04:32.644 AM	Aug 12 2016 03:04:30.000 AM	Incoming	Timestamp: 2016-08-12T07:00:12.001Z, BatteryV: 12.00, Latitude: 76.045178, Longitude: -13.673210, Vul: 13.11
1611162	NERSC 2	Aug 12 2016 03:03:37.406 AM	Aug 12 2016 03:03:36.000 AM	Incoming	Timestamp: 2016-08-12T07:03:36.000Z, Message Check: true
1611141	NERSC 3	Aug 12 2016 03:00:49.682 AM	Aug 12 2016 03:00:48.000 AM	Incoming	Timestamp: 2016-08-12T07:00:12.001Z, BatteryV: 12.03, Latitude: 76.045178, Longitude: -13.673210, Vul: 13.14
1611001	NERSC 2	Aug 12 2016 02:34:18.967 AM	Aug 12 2016 02:34:17.000 AM	Incoming	Timestamp: 2016-08-12T06:34:17.000Z, Message Check: true
1610978	NERSC 3	Aug 12 2016 02:30:39.758 AM	Aug 12 2016 02:30:38.000 AM	Incoming	Timestamp: 2016-08-12T06:30:09.001Z, BatteryV: 11.97, Latitude: 76.049190, Longitude: -13.658605, Vul: 13.11
1610838	NERSC 2	Aug 12 2016 02:04:50.484 AM	Aug 12 2016 02:04:49.000 AM	Incoming	Timestamp: 2016-08-12T06:04:49.000Z, Message Check: true
1610807	NERSC 3	Aug 12 2016 02:01:09.478 AM	Aug 12 2016 02:01:07.000 AM	Incoming	Timestamp: 2016-08-12T06:00:36.001Z, BatteryV: 12.00, Latitude: 76.053005, Longitude: -13.639046, Vul: 13.11
1610690	NERSC 2	Aug 12 2016 01:38:07.309 AM	Aug 12 2016 01:38:05.000 AM	Incoming	Timestamp: 2016-08-12T05:38:05.000Z, Message Check: true
1610648	NERSC 3	Aug 12 2016 01:30:47.158 AM	Aug 12 2016 01:30:46.000 AM	Incoming	Timestamp: 2016-08-12T05:30:14.001Z, BatteryV: 12.03, Latitude: 76.057216, Longitude: -13.614227, Vul: 13.14
1610489	NERSC 2	Aug 12 2016 01:04:38.703 AM	Aug 12 2016 01:04:35.000 AM	Incoming	Timestamp: 2016-08-12T05:04:35.000Z, Message Check: true
1610461	NERSC 3	Aug 12 2016 01:01:00.658 AM	Aug 12 2016 01:00:59.000 AM	Incoming	Timestamp: 2016-08-12T05:00:36.001Z, BatteryV: 11.97, Latitude: 76.061773, Longitude: -13.590080, Vul: 13.11
1610396	NERSC 2	Aug 12 2016 12:33:46.765 AM	Aug 12 2016 12:33:45.000 AM	Incoming	Timestamp: 2016-08-12T04:33:45.000Z, Message Check: true
1610394	NERSC 3	Aug 12 2016 12:30:40.838 AM	Aug 12 2016 12:30:39.000 AM	Incoming	Timestamp: 2016-08-12T04:30:06.001Z, BatteryV: 11.97, Latitude: 76.066010, Longitude: -13.565734, Vul: 13.11
1610277	NERSC 2	Aug 12 2016 12:08:02.126 AM	Aug 12 2016 12:08:01.000 AM	Incoming	Timestamp: 2016-08-12T04:08:01.000Z, Message Check: true
1610229	NERSC 3	Aug 12 2016 12:00:37.177 AM	Aug 12 2016 12:00:35.000 AM	Incoming	Timestamp: 2016-08-12T04:00:05.001Z, BatteryV: 11.97, Latitude: 76.070208, Longitude: -13.539712, Vul: 13.14
1610088	NERSC 3	Aug 11 2016 11:34:23.670 PM	Aug 11 2016 11:34:22.000 PM	Incoming	Timestamp: 2016-08-12T03:30:36.001Z, BatteryV: 11.94, Latitude: 76.074426, Longitude: -13.517888, Vul: 13.11
1610083	NERSC 2	Aug 11 2016 11:33:37.652 PM	Aug 11 2016 11:33:36.000 PM	Incoming	Timestamp: 2016-08-12T03:33:36.000Z, Message Check: true
1609927	NERSC 2	Aug 11 2016 11:04:57.876 PM	Aug 11 2016 11:04:56.000 PM	Incoming	Timestamp: 2016-08-12T03:04:56.000Z, Message Check: true
1609898	NERSC 3	Aug 11 2016 11:01:09.348 PM	Aug 11 2016 11:01:08.000 PM	Incoming	Timestamp: 2016-08-12T03:00:36.001Z, BatteryV: 12.00, Latitude: 76.078406, Longitude: -13.502099, Vul: 13.14
1609750	NERSC 2	Aug 11 2016 10:34:43.677 PM	Aug 11 2016 10:34:42.000 PM	Incoming	Timestamp: 2016-08-12T02:34:42.000Z, Message Check: true
1609728	NERSC 3	Aug 11 2016 10:30:41.974 PM	Aug 11 2016 10:30:41.000 PM	Incoming	Timestamp: 2016-08-12T02:30:10.001Z, BatteryV: 11.97, Latitude: 76.081984, Longitude: -13.488352, Vul: 13.11
1609570	NERSC 2	Aug 11 2016 10:04:27.791 PM	Aug 11 2016 10:04:26.000 PM	Incoming	Timestamp: 2016-08-12T02:04:26.000Z, Message Check: true
1609543	NERSC 3	Aug 11 2016 10:01:04.481 PM	Aug 11 2016 10:01:02.000 PM	Incoming	Timestamp: 2016-08-12T02:00:12.001Z, BatteryV: 11.97, Latitude: 76.085146, Longitude: -13.476627, Vul: 13.11
1609400	NERSC 2	Aug 11 2016 09:33:39.812 PM	Aug 11 2016 09:33:36.000 PM	Incoming	Timestamp: 2016-08-12T01:33:36.000Z, Message Check: true
1609384	NERSC 3	Aug 11 2016 09:30:43.467 PM	Aug 11 2016 09:30:42.000 PM	Incoming	Timestamp: 2016-08-12T01:30:11.001Z, BatteryV: 12.00, Latitude: 76.087450, Longitude: -13.465926, Vul: 13.11
1609230	NERSC 2	Aug 11 2016 09:06:53.483 PM	Aug 11 2016 09:06:51.000 PM	Incoming	Timestamp: 2016-08-12T01:06:51.000Z, Message Check: true
1609219	NERSC 3	Aug 11 2016 09:04:55.663 PM	Aug 11 2016 09:04:54.000 PM	Incoming	Timestamp: 2016-08-12T01:01:05.001Z, BatteryV: 12.00, Latitude: 76.088826, Longitude: -13.457280, Vul: 13.11
1609056	NERSC 2	Aug 11 2016 08:35:02.230 PM	Aug 11 2016 08:34:58.000 PM	Incoming	Timestamp: 2016-08-12T00:33:00.001Z, BatteryV: 11.37, Latitude: 79.013139, Longitude: -10.948115, Vul: 12.81
1609031	NERSC 3	Aug 11 2016 08:30:41.250 PM	Aug 11 2016 08:30:40.000 PM	Incoming	Timestamp: 2016-08-12T00:30:10.001Z, BatteryV: 12.00, Latitude: 76.089613, Longitude: -13.450797, Vul: 13.14
1608867	NERSC 2	Aug 11 2016 08:04:37.168 PM	Aug 11 2016 08:04:35.000 PM	Incoming	Timestamp: 2016-08-12T00:04:35.000Z, Message Check: true
1608774	NERSC 3	Aug 11 2016 08:01:25.783 PM	Aug 11 2016 08:01:24.000 PM	Incoming	Timestamp: 2016-08-12T00:00:54.001Z, BatteryV: 11.97, Latitude: 76.089741, Longitude: -13.446285, Vul: 13.11
1608617	NERSC 2	Aug 11 2016 07:33:30.812 PM	Aug 11 2016 07:33:29.000 PM	Incoming	Timestamp: 2016-08-11T23:33:29.000Z, Message Check: true
1608604	NERSC 3	Aug 11 2016 07:31:22.558 PM	Aug 11 2016 07:31:19.000 PM	Incoming	Timestamp: 2016-08-11T23:30:36.001Z, BatteryV: 12.00, Latitude: 76.089382, Longitude: -13.440166, Vul: 13.11
1608455	NERSC 2	Aug 11 2016 07:03:38.309 PM	Aug 11 2016 07:03:36.000 PM	Incoming	Timestamp: 2016-08-11T23:03:36.000Z, Message Check: true
1608435	NERSC 3	Aug 11 2016 07:00:32.919 PM	Aug 11 2016 07:00:32.000 PM	Incoming	Timestamp: 2016-08-11T23:00:07.001Z, BatteryV: 12.00, Latitude: 76.088128, Longitude: -13.432659, Vul: 13.11
1608320	NERSC 2	Aug 11 2016 06:33:33.912 PM	Aug 11 2016 06:33:32.000 PM	Incoming	Timestamp: 2016-08-11T22:33:32.000Z, Message Check: true
1608305	NERSC 3	Aug 11 2016 06:30:58.694 PM	Aug 11 2016 06:30:57.000 PM	Incoming	Timestamp: 2016-08-11T22:30:17.001Z, BatteryV: 12.00, Latitude: 76.086784, Longitude: -13.420640, Vul: 13.11
1608152	NERSC 2	Aug 11 2016 06:07:18.775 PM	Aug 11 2016 06:07:17.000 PM	Incoming	Timestamp: 2016-08-11T22:07:17.000Z, Message Check: true
1608108	NERSC 3	Aug 11 2016 06:00:38.720 PM	Aug 11 2016 06:00:37.000 PM	Incoming	Timestamp: 2016-08-11T22:00:07.001Z, BatteryV: 12.00, Latitude: 76.085325, Longitude: -13.411104, Vul: 13.11
1607965	NERSC 2	Aug 11 2016 05:34:56.534 PM	Aug 11 2016 05:34:54.000 PM	Incoming	Timestamp: 2016-08-11T21:34:54.000Z, Message Check: true
1607941	NERSC 3	Aug 11 2016 05:31:17.317 PM	Aug 11 2016 05:31:16.000 PM	Incoming	Timestamp: 2016-08-11T21:30:36.001Z, BatteryV: 12.06, Latitude: 76.083187, Longitude: -13.397862, Vul: 13.11
1607763	NERSC 2	Aug 11 2016 05:04:04.050 PM	Aug 11 2016 05:04:02.000 PM	Incoming	Timestamp: 2016-08-11T21:04:02.000Z, Message Check: true
1607732	NERSC 3	Aug 11 2016 05:00:40.639 PM	Aug 11 2016 05:00:39.000 PM	Incoming	Timestamp: 2016-08-11T21:00:11.001Z, BatteryV: 12.03, Latitude: 76.081594, Longitude: -13.380858, Vul: 13.11
1607600	NERSC 2	Aug 11 2016 04:37:30.831 PM	Aug 11 2016 04:37:29.000 PM	Incoming	Timestamp: 2016-08-11T20:37:29.000Z, Message Check: true
1607558	NERSC 3	Aug 11 2016 04:30:42.126 PM	Aug 11 2016 04:30:40.000 PM	Incoming	Timestamp: 2016-08-11T20:30:06.001Z, BatteryV: 12.00, Latitude: 76.080250, Longitude: -13.362611, Vul: 13.11
1607387	NERSC 2	Aug 11 2016 04:04:33.108 PM	Aug 11 2016 04:04:31.000 PM	Incoming	Timestamp: 2016-08-11T20:04:31.000Z, Message Check: true
1607361	NERSC 3	Aug 11 2016 04:00:39.161 PM	Aug 11 2016 04:00:38.000 PM	Incoming	Timestamp: 2016-08-11T20:00:06.001Z, BatteryV: 12.00, Latitude: 76.078368, Longitude: -13.343795, Vul: 13.11
1607238	NERSC 2	Aug 11 2016 03:37:07.141 PM	Aug 11 2016 03:37:05.000 PM	Incoming	Timestamp: 2016-08-11T19:37:05.000Z, Message Check: true
1607197	NERSC 3	Aug 11 2016 03:30:58.376 PM	Aug 11 2016 03:30:57.000 PM	Incoming	Timestamp: 2016-08-11T19:30:33.001Z, BatteryV: 12.06, Latitude: 76.076832, Longitude: -13.321120, Vul: 13.11
1607040	NERSC 2	Aug 11 2016 03:05:33.206 PM	Aug 11 2016 03:05:31.000 PM	Incoming	Timestamp: 2016-08-11T19:05:31.000Z, Message Check: true
1607007	NERSC 3	Aug 11 2016 03:00:36.687 PM	Aug 11 2016 03:00:35.000 PM	Incoming	Timestamp: 2016-08-11T19:00:06.001Z, BatteryV: 12.03, Latitude: 76.075878, Longitude: -13.298150, Vul: 13.11
1606850	NERSC 2	Aug 11 2016 02:33:50.695 PM	Aug 11 2016 02:33:49.000 PM	Incoming	Timestamp: 2016-08-11T18:33:49.000Z, Message Check: true
1606831	NERSC 3	Aug 11 2016 02:30:49.016 PM	Aug 11 2016 02:30:48.000 PM	Incoming	Timestamp: 2016-08-11T18:30:16.001Z, BatteryV: 12.03, Latitude: 76.075437, Longitude: -13.273645, Vul: 13.11
1606689	NERSC 2	Aug 11 2016 02:05:10.898 PM	Aug 11 2016 02:05:09.000 PM	Incoming	Timestamp: 2016-08-11T18:05:09.000Z, Message Check: true
1606657	NERSC 3	Aug 11 2016 02:01:08.445 PM	Aug 11 2016 02:01:07.000 PM	Incoming	Timestamp: 2016-08-11T18:00:35.001Z, BatteryV: 12.03, Latitude: 76.075014, Longitude: -13.253242, Vul: 13.11
1606516	NERSC 2	Aug 11 2016 01:33:40.797 PM	Aug 11 2016 01:33:39.000 PM	Incoming	Timestamp: 2016-08-11T17:33:39.000Z, Message Check: true
1606498	NERSC 3	Aug 11 2016 01:30:52.585 PM	Aug 11 2016 01:30:51.000 PM	Incoming	Timestamp: 2016-08-11T17:30:29.001Z, BatteryV: 12.09, Latitude: 76.074182, Longitude: -13.233267, Vul: 13.08
1606347	NERSC 2	Aug 11 2016 01:04:47.181 PM	Aug 11 2016 01:04:45.000 PM	Incoming	Timestamp: 2016-08-11T17:04:45.000Z, Message Check: true
1606323	NERSC 3	Aug 11 2016 01:00:39.717 PM	Aug 11 2016 01:00:38.000 PM	Incoming	Timestamp: 2016-08-11T17:00:14.001Z, BatteryV: 12.00, Latitude: 76.073837, Longitude: -13.213882, Vul: 13.11
1606173	NERSC 2	Aug 11 2016 12:34:15.563 PM	Aug 11 2016 12:34:13.000 PM	Incoming	Timestamp: 2016-08-11T16:34:13.000Z, Message Check: true
1606147	NERSC 3	Aug 11 2016 12:30:33.196 PM	Aug 11 2016 12:30:32.000 PM	Incoming	Timestamp: 2016-08-11T16:30:09.001Z, BatteryV: 12.03, Latitude: 76.073933, Longitude: -13.196672, Vul: 13.11
1606013	NERSC 2	Aug 11 2016 12:03:41.010 PM	Aug 11 2016 12:03:38.000 PM	Incoming	Timestamp: 2016-08-11T16:03:38.000Z, Message Check: true
1605995	NERSC 3	Aug 11 2016 12:01:09.156 PM	Aug 11 2016 12:01:08.000 PM	Incoming	Timestamp: 2016-08-11T16:00:36.001Z, BatteryV: 12.06, Latitude: 76.074528, Longitude: -13.178592, Vul: 13.11
1605869	NERSC 2	Aug 11 2016 11:38:37.578 AM	Aug 11 2016 11:38:36.000 AM	Incoming	Timestamp: 2016-08-11T15:38:36.000Z, Message Check: true
1605821	NERSC 3	Aug 11 2016 11:30:40.988 AM	Aug 11 2016 11:30:40.000 AM	Incoming	Timestamp: 2016-08-11T15:30:14.001Z, BatteryV: 12.00, Latitude: 76.074323, Longitude: -13.154682, Vul: 13.11
1605690	NERSC 2	Aug 11 2016 11:07:28.051 AM	Aug 11 2016 11:07:27.000 AM	Incoming	Timestamp: 2016-08-11T15:07:27.000Z, Message Check: true
1605652	NERSC 3	Aug 11 2016 11:02:18.803 AM	Aug 11 2016 11:02:17.000 AM	Incoming	Timestamp: 2016-08-11T15:00:09.001Z, BatteryV: 12.06, Latitude: 76.074381, Longitude: -13.128371, Vul: 13.11
1605491	NERSC 2	Aug 11 2016 10:33:39.187 AM	Aug 11 2016 10:33:37.000 AM	Incoming	Timestamp: 2016-08-11T14:33:37.000Z, Message Check: true
1605473	NERSC 3	Aug 11 2016 10:31:01.323 AM	Aug 11 2016 10:30:59.000 AM	Incoming	Timestamp: 2016-08-11T14:30:36.001Z, BatteryV: 11.97, Latitude: 76.073030, Longitude: -13.104915, Vul: 13.08
1605330	NERSC 3	Aug 11 2016 10:03:59.325 AM	Aug 11 2016 10:03:57.000 AM	Incoming	Timestamp: 2016-08-11T14:00:08.001Z, BatteryV: 11.97, Latitude: 76.073037, Longitude: -13.079213, Vul: 13.11
1605329	NERSC 2	Aug 11 2016 10:03:58.297 AM	Aug 11 2016 10:03:56.000 AM	Incoming	Timestamp: 2016-08-11T14:03:56.000Z, Message Check: true
1605176	NERSC 2	Aug 11 2016 09:35:30.045 AM	Aug 11 2016 09:35:28.000 AM	Incoming	Timestamp: 2016-08-11T13:35:28.000Z, Message Check: true
1605150	NERSC 3	Aug 11 2016 09:30:53.653 AM	Aug 11 2016 09:30:51.000 AM	Incoming	Timestamp: 2016-08-11T13:30:08.001Z, BatteryV: 12.00, Latitude: 76.074349, Longitude: -13.054989, Vul: 13.11
1605006	NERSC 2	Aug 11 2016 09:03:38.346 AM	Aug 11 2016 09:03:37.000 AM	Incoming	Timestamp: 2016-08-11T13:03:37.000Z, Message Check: true
1604987	NERSC 3	Aug 11 2016 09:01:08.991 AM	Aug 11 2016 09:01:07.000 AM	Incoming	Timestamp: 2016-08-11T13:00:36.001Z, BatteryV: 11.97, Latitude: 76.075251, Longitude: -13.033235, Vul: 13.11
1604841	NERSC 2	Aug 11 2016 08:33:48.792 AM	Aug 11 2016 08:33:46.000 AM	Incoming	Timestamp: 2016-08-11T12:33:46.000Z, Message Check: true
1604821	NERSC 3	Aug 11 2016 08:30:40.592 AM	Aug 11 2016 08:30:38.000 AM	Incoming	Timestamp: 2016-08-11T12:30:07.001Z, BatteryV: 12.00, Latitude: 76.076864, Longitude: -13.010368, Vul: 13.11
1604661	NERSC 2	Aug 11 2016 08:03:57.908 AM	Aug 11 2016 08:03:54.000 AM	Incoming	Timestamp: 2016-08-11T12:03:54.000Z, Message Check: true
1604613	NERSC 3	Aug 11 2016 08:00:39.938 AM	Aug 11 2016 08:00:39.000 AM	Incoming	Timestamp: 2016-08-11T12:00:07.001Z, BatteryV: 12.00, Latitude: 76.078867, Longitude: -12.989331, Vul: 13.11
1604490	NERSC 2	Aug 11 2016 07:38:12.489 AM	Aug 11 2016 07:38:08.000 AM	Incoming	Timestamp: 2016-08-11T11:38:08.000Z, Message Check: true
1604469	NERSC 3	Aug 11 2016 07:34:16.185 AM	Aug 11 2016 07:34:15.000 AM	Incoming	Timestamp: 2016-08-11T11:30:07.001Z, BatteryV: 11.94, Latitude: 76.081562, Longitude: -12.968134, Vul: 13.08
1604368	NERSC 2	Aug 11 2016 07:03:36.313 AM	Aug 11 2016 07:03:35.000 AM	Incoming	Timestamp: 2016-08-11T11:03:35.000Z, Message Check: true
1604354	NERSC 3	Aug 11 2016 07:01:09.091 AM	Aug 11 2016 07:01:07.000 AM	Incoming	Timestamp: 2016-08-11T11:00:39.001Z, BatteryV: 11.94, Latitude: 76.085171, Longitude: -12.951597, Vul: 13.11
1604209	NERSC 2	Aug 11 2016 06:34:42.086 AM	Aug 11 2016 06:34:40.000 AM	Incoming	Timestamp: 2016-08-11T10:34:40.000Z, Message Check: true
1604192	NERSC 3	Aug 11 2016 06:31:32.548 AM	Aug 11 2016 06:31:31.000 AM	Incoming	Timestamp: 2016-08-11T10:30:59.001Z, BatteryV: 11.97, Latitude: 76.087936, Longitude: -12.939430, Vul: 13.08
1604044	NERSC 2	Aug 11 2016 06:03:42.946 AM	Aug 11 2016 06:03:41.000 AM	Incoming	Timestamp: 2016-08-11T10:03:41.000Z, Message Check: true
1604023	NERSC 3	Aug 11 2016 06:00:39.401 AM	Aug 11 2016 06:00:37.000 AM	Incoming	Timestamp: 2016-08-11T10:00:08.001Z, BatteryV: 11.97, Latitude: 76.090259, Longitude: -12.928826, Vul: 13.11
1603900	NERSC 2	Aug 11 2016 05:37:23.369 AM	Aug 11 2016 05:37:21.000 AM	Incoming	Timestamp: 2016-08-11T09:37:21.000Z, Message Check: true
1603870	NERSC 3	Aug 11 2016 05:31:35.636 AM	Aug 11 2016 05:31:34.000 AM	Incoming	Timestamp: 2016-08-11T09:30:11.001Z, BatteryV: 11.97, Latitude: 76.091405, Longitude: -12.919731, Vul: 13.11
1603733	NERSC 2	Aug 11 2016 05:02:25.614 AM	Aug 11 2016 05:02:24.000 AM	Incoming	Timestamp: 2016-08-11T09:01:53.001Z, BatteryV: 11.61, Latitude: 78.923610, Longitude: -10.711642, Vul: 12.90
1603719	NERSC 3	Aug 11 2016 05:01:24.490 AM	Aug 11 2016 05:01:23.000 AM	Incoming	Timestamp: 2016-08-11T09:00:54.001Z, BatteryV: 11.94, Latitude: 76.093037, Longitude: -12.911219, Vul: 13.11
1603577	NERSC 2	Aug 11 2016 04:34:32.836 AM	Aug 11 2016 04:34:31.000 AM	Incoming	Timestamp: 2016-08-11T08:30:21.001Z, BatteryV: 11.67, Latitude: 78.921722, Longitude: -10.708986, Vul: 12.90
1603557	NERSC 3	Aug 11 2016 04:31:13.575 AM	Aug 11 2016 04:31:12.000 AM	Incoming	Timestamp: 2016-08-11T08:30:36.001Z, BatteryV: 12.00, Latitude: 76.094547, Longitude: -12.900685, Vul: 13.08
1603418	NERSC 3	Aug 11 2016 04:04:59.938 AM	Aug 11 2016 04:04:58.000 AM	Incoming	Timestamp: 2016-08-11T08:00:59.001Z, BatteryV: 11.94, Latitude: 76.095712, Longitude: -12.886835, Vul: 13.08
1603393	NERSC 2	Aug 11 2016 04:01:16.077 AM	Aug 11 2016 04:01:14.000 AM	Incoming	Timestamp: 2016-08-11T08:00:35.001Z, BatteryV: 11.61, Latitude: 78.920032, Longitude: -10.708230, Vul: 12.93
1603231	NERSC 2	Aug 11 2016 03:30:40.087 AM	Aug 11 2016 03:30:39.000 AM	Incoming	Timestamp: 2016-08-11T07:30:07.001Z, BatteryV: 11.67, Latitude: 78.918451, Longitude: -10.710451, Vul: 12.93
1603229	NERSC 3	Aug 11 2016 03:30:34.483 AM	Aug 11 2016 03:30:33.000 AM	Incoming	Timestamp: 2016-08-11T07:30:07.001Z, BatteryV: 11.97, Latitude: 76.096128, Longitude: -12.870336, Vul: 13.11
1603091	NERSC 3	Aug 11 2016 03:04:56.207 AM	Aug 11 2016 03:04:54.000 AM	Incoming	Timestamp: 2016-08-11T07:01:05.001Z, BatteryV: 11.94, Latitude: 76.097069, Longitude: -12.846445, Vul: 13.08
1603074	NERSC 2	Aug 11 2016 03:02:23.299 AM	Aug 11 2016 03:02:21.000 AM	Incoming	Timestamp: 2016-08-11T07:01:58.001Z, BatteryV: 11.61, Latitude: 78.916922, Longitude: -10.713619, Vul: 12.90
1602917	NERSC 3	Aug 11 2016 02:33:59.568 AM	Aug 11 2016 02:33:58.000 AM	Incoming	Timestamp: 2016-08-11T06:30:09.001Z, BatteryV: 12.00, Latitude: 76.098746, Longitude: -12.819040, Vul: 13.08
1602906	NERSC 2	Aug 11 2016 02:32:27.660 AM	Aug 11 2016 02:32:26.000 AM	Incoming	Timestamp: 2016-08-11T06:31:54.001Z, BatteryV: 11.64, Latitude: 78.915238, Longitude: -10.717395, Vul: 12.90
1602758	NERSC 2	Aug 11 2016 02:04:08.181 AM	Aug 11 2016 02:04:06.000 AM	Incoming	Timestamp: 2016-08-11T06:04:06.000Z, Message Check: true
1602729	NERSC 3	Aug 11 2016 02:00:43.104 AM	Aug 11 2016 02:00:41.000 AM	Incoming	Timestamp: 2016-08-11T06:00:08.001Z, BatteryV: 11.94, Latitude: 76.100691, Longitude: -12.797990, Vul: 13.11
1602585	NERSC 2	Aug 11 2016 01:33:36.575 AM	Aug 11 2016 01:33:35.000 AM	Incoming	Timestamp: 2016-08-11T05:33:35.000Z, Message Check: true
1602574	NERSC 3	Aug 11 2016 01:32:01.559 AM	Aug 11 2016 01:32:00.000 AM	Incoming	Timestamp: 2016-08-11T05:30:36.001Z, BatteryV: 11.97, Latitude: 76.102835, Longitude: -12.776864, Vul: 13.11
1602439	NERSC 3	Aug 11 2016 01:01:07.348 AM	Aug 11 2016 01:01:06.000 AM	Incoming	Timestamp: 2016-08-11T05:00:36.001Z, BatteryV: 11.97, Latitude: 76.105069, Longitude: -12.753632, Vul: 13.11
1602435	NERSC 2	Aug 11 2016 01:00:42.032 AM	Aug 11 2016 01:00:41.000 AM	Incoming	Timestamp: 2016-08-11T05:00:06.001Z, BatteryV: 11.55, Latitude: 78.906618, Longitude: -10.717472, Vul: 12.90
1602287	NERSC 2	Aug 11 2016 12:32:46.208 AM	Aug 11 2016 12:32:44.000 AM	Incoming	Timestamp: 2016-08-11T04:32:06.001Z, BatteryV: 11.55, Latitude: 78.903706, Longitude: -10.713421, Vul: 12.87
1602275	NERSC 3	Aug 11 2016 12:30:49.199 AM	Aug 11 2016 12:30:48.000 AM	Incoming	Timestamp: 2016-08-11T04:30:11.001Z, BatteryV: 12.00, Latitude: 76.107661, Longitude: -12.730080, Vul: 13.11
1602137	NERSC 3	Aug 11 2016 12:05:13.624 AM	Aug 11 2016 12:05:12.000 AM	Incoming	Timestamp: 2016-08-11T04:00:36.001Z, BatteryV: 11.94, Latitude: 76.109907, Longitude: -12.708416, Vul: 13.08
1602132	NERSC 2	Aug 11 2016 12:04:29.116 AM	Aug 11 2016 12:04:27.000 AM	Incoming	Timestamp: 2016-08-11T04:04:27.000Z, Message Check: true
1601966	NERSC 2	Aug 10 2016 11:34:27.787 PM	Aug 10 2016 11:34:26.000 PM	Incoming	Timestamp: 2016-08-11T03:34:26.000Z, Message Check: true
1601949	NERSC 3	Aug 10 2016 11:31:45.061 PM	Aug 10 2016 11:31:43.000 PM	Incoming	Timestamp: 2016-08-11T03:30:10.001Z, BatteryV: 11.94, Latitude: 76.111693, Longitude: -12.684787, Vul: 13.14
1601805	NERSC 2	Aug 10 2016 11:03:55.530 PM	Aug 10 2016 11:03:53.000 PM	Incoming	Timestamp: 2016-08-11T03:03:53.000Z, Message Check: true
1601783	NERSC 3	Aug 10 2016 11:01:11.247 PM	Aug 10 2016 11:01:09.000 PM	Incoming	Timestamp: 2016-08-11T03:00:35.001Z, BatteryV: 11.97, Latitude: 76.113926, Longitude: -12.661318, Vul: 13.11
1601649	NERSC 2	Aug 10 2016 10:35:09.912 PM	Aug 10 2016 10:35:07.000 PM	Incoming	Timestamp: 2016-08-11T02:35:07.000Z, Message Check: true
1601624	NERSC 3	Aug 10 2016 10:31:06.906 PM	Aug 10 2016 10:31:05.000 PM	Incoming	Timestamp: 2016-08-11T02:30:37.001Z, BatteryV: 11.94, Latitude: 76.116685, Longitude: -12.638822, Vul: 13.14
1601482	NERSC 2	Aug 10 2016 10:04:45.286 PM	Aug 10 2016 10:04:43.000 PM	Incoming	Timestamp: 2016-08-11T02:04:43.000Z, Message Check: true
1601462	NERSC 3	Aug 10 2016 10:01:42.840 PM	Aug 10 2016 10:01:40.000 PM	Incoming	Timestamp: 2016-08-11T02:01:01.001Z, BatteryV: 11.94, Latitude: 76.119584, Longitude: -12.616186, Vul: 13.11
1601344	NERSC 2	Aug 10 2016 09:36:53.546 PM	Aug 10 2016 09:36:52.000 PM	Incoming	Timestamp: 2016-08-11T01:36:52.000Z, Message Check: true
1601321	NERSC 3	Aug 10 2016 09:32:20.387 PM	Aug 10 2016 09:32:18.000 PM	Incoming	Timestamp: 2016-08-11T01:30:11.001Z, BatteryV: 12.00, Latitude: 76.122374, Longitude: -12.591859, Vul: 13.14
1601168	NERSC 2	Aug 10 2016 09:04:27.617 PM	Aug 10 2016 09:04:25.000 PM	Incoming	Timestamp: 2016-08-11T01:04:25.000Z, Message Check: true
1601147	NERSC 3	Aug 10 2016 09:01:13.914 PM	Aug 10 2016 09:01:12.000 PM	Incoming	Timestamp: 2016-08-11T01:00:34.001Z, BatteryV: 12.00, Latitude: 76.125414, Longitude: -12.572032, Vul: 13.11
1600995	NERSC 2	Aug 10 2016 08:33:54.701 PM	Aug 10 2016 08:33:51.000 PM	Incoming	Timestamp: 2016-08-11T00:33:51.000Z, Message Check: true
1600967	NERSC 3	Aug 10 2016 08:30:39.654 PM	Aug 10 2016 08:30:38.000 PM	Incoming	Timestamp: 2016-08-11T00:30:06.001Z, BatteryV: 11.97, Latitude: 76.128218, Longitude: -12.554234, Vul: 13.14
1600810	NERSC 2	Aug 10 2016 08:07:49.881 PM	Aug 10 2016 08:07:46.000 PM	Incoming	Timestamp: 2016-08-11T00:07:46.000Z, Message Check: true
1600795	NERSC 3	Aug 10 2016 08:06:46.012 PM	Aug 10 2016 08:06:44.000 PM	Incoming	Timestamp: 2016-08-11T00:01:44.001Z, BatteryV: 11.94, Latitude: 76.130976, Longitude: -12.537018, Vul: 13.11
1600613	NERSC 2	Aug 10 2016 07:33:56.642 PM	Aug 10 2016 07:33:54.000 PM	Incoming	Timestamp: 2016-08-10T23:33:54.000Z, Message Check: true
1600609	NERSC 3	Aug 10 2016 07:31:54.491 PM	Aug 10 2016 07:31:52.000 PM	Incoming	Timestamp: 2016-08-10T23:31:00.001Z, BatteryV: 11.91, Latitude: 76.133997, Longitude: -12.520493, Vul: 13.14
1600506	NERSC 2	Aug 10 2016 07:03:42.000 PM	Aug 10 2016 07:03:40.000 PM	Incoming	Timestamp: 2016-08-10T23:03:40.000Z, Message Check: true
1600490	NERSC 3	Aug 10 2016 07:01:43.299 PM	Aug 10 2016 07:01:41.000 PM	Incoming	Timestamp: 2016-08-10T23:01:00.001Z, BatteryV: 11.94, Latitude: 76.136512, Longitude: -12.507002, Vul: 13.14
1600343	NERSC 2	Aug 10 2016 06:34:34.756 PM	Aug 10 2016 06:34:33.000 PM	Incoming	Timestamp: 2016-08-10T22:34:33.000Z, Message Check: true
1600318	NERSC 3	Aug 10 2016 06:30:36.306 PM	Aug 10 2016 06:30:35.000 PM	Incoming	Timestamp: 2016-08-10T22:30:07.001Z, BatteryV: 12.03, Latitude: 76.139053, Longitude: -12.495462, Vul: 13.14
1600166	NERSC 2	Aug 10 2016 06:03:56.041 PM	Aug 10 2016 06:03:54.000 PM	Incoming	Timestamp: 2016-08-10T22:03:54.000Z, Message Check: true
1600147	NERSC 3	Aug 10 2016 06:01:05.420 PM	Aug 10 2016 06:01:04.000 PM	Incoming	Timestamp: 2016-08-10T22:00:35.001Z, BatteryV: 11.94, Latitude: 76.142246, Longitude: -12.485581, Vul: 13.14
1599995	NERSC 2	Aug 10 2016 05:33:58.635 PM	Aug 10 2016 05:33:56.000 PM	Incoming	Timestamp: 2016-08-10T21:33:56.000Z, Message Check: true
1599986	NERSC 3	Aug 10 2016 05:32:31.876 PM	Aug 10 2016 05:32:30.000 PM	Incoming	Timestamp: 2016-08-10T21:31:06.001Z, BatteryV: 11.97, Latitude: 76.144474, Longitude: -12.478317, Vul: 13.14
1599836	NERSC 2	Aug 10 2016 05:05:00.737 PM	Aug 10 2016 05:04:58.000 PM	Incoming	Timestamp: 2016-08-10T21:04:58.000Z, Message Check: true
1599803	NERSC 3	Aug 10 2016 05:00:35.230 PM	Aug 10 2016 05:00:34.000 PM	Incoming	Timestamp: 2016-08-10T21:00:08.001Z, BatteryV: 12.00, Latitude: 76.146022, Longitude: -12.475142, Vul: 13.14
1599657	NERSC 2	Aug 10 2016 04:33:52.676 PM	Aug 10 2016 04:33:51.000 PM	Incoming	Timestamp: 2016-08-10T20:33:51.000Z, Message Check: true
1599649	NERSC 3	Aug 10 2016 04:32:46.340 PM	Aug 10 2016 04:32:45.000 PM	Incoming	Timestamp: 2016-08-10T20:32:05.001Z, BatteryV: 11.94, Latitude: 76.146822, Longitude: -12.472992, Vul: 13.14
1599495	NERSC 2	Aug 10 2016 04:04:25.468 PM	Aug 10 2016 04:04:24.000 PM	Incoming	Timestamp: 2016-08-10T20:04:24.000Z, Message Check: true
1599472	NERSC 3	Aug 10 2016 04:00:49.180 PM	Aug 10 2016 04:00:47.000 PM	Incoming	Timestamp: 2016-08-10T20:00:18.001Z, BatteryV: 11.97, Latitude: 76.147738, Longitude: -12.467552, Vul: 13.14
1599375	NERSC 2	Aug 10 2016 03:43:25.133 PM	Aug 10 2016 03:43:24.000 PM	Incoming	Timestamp: 2016-08-10T19:43:24.000Z, Message Check: true
1599308	NERSC 3	Aug 10 2016 03:31:34.112 PM	Aug 10 2016 03:31:33.000 PM	Incoming	Timestamp: 2016-08-10T19:31:00.001Z, BatteryV: 11.97, Latitude: 76.147923, Longitude: -12.461536, Vul: 13.14
1599127	NERSC 2	Aug 10 2016 03:03:57.595 PM	Aug 10 2016 03:03:56.000 PM	Incoming	Timestamp: 2016-08-10T19:03:56.000Z, Message Check: true
1599102	NERSC 3	Aug 10 2016 03:00:40.860 PM	Aug 10 2016 03:00:39.000 PM	Incoming	Timestamp: 2016-08-10T19:00:08.001Z, BatteryV: 11.97, Latitude: 76.147206, Longitude: -12.454061, Vul: 13.14
1598941	NERSC 2	Aug 10 2016 02:34:00.106 PM	Aug 10 2016 02:33:57.000 PM	Incoming	Timestamp: 2016-08-10T18:33:57.000Z, Message Check: true
1598927	NERSC 3	Aug 10 2016 02:31:55.787 PM	Aug 10 2016 02:31:54.000 PM	Incoming	Timestamp: 2016-08-10T18:31:29.001Z, BatteryV: 11.94, Latitude: 76.146592, Longitude: -12.443379, Vul: 13.11
1598770	NERSC 2	Aug 10 2016 02:03:36.562 PM	Aug 10 2016 02:03:34.000 PM	Incoming	Timestamp: 2016-08-10T18:03:34.000Z, Message Check: true
1598758	NERSC 3	Aug 10 2016 02:02:17.887 PM	Aug 10 2016 02:02:16.000 PM	Incoming	Timestamp: 2016-08-10T18:01:23.001Z, BatteryV: 11.97, Latitude: 76.146266, Longitude: -12.424128, Vul: 13.14
1598606	NERSC 2	Aug 10 2016 01:34:24.474 PM	Aug 10 2016 01:34:23.000 PM	Incoming	Timestamp: 2016-08-10T17:34:23.000Z, Message Check: true
1598591	NERSC 3	Aug 10 2016 01:32:01.838 PM	Aug 10 2016 01:32:01.000 PM	Incoming	Timestamp: 2016-08-10T17:31:27.001Z, BatteryV: 11.94, Latitude: 76.145754, Longitude: -12.404627, Vul: 13.14
1598428	NERSC 3	Aug 10 2016 01:04:16.774 PM	Aug 10 2016 01:04:15.000 PM	Incoming	Timestamp: 2016-08-10T17:00:29.001Z, BatteryV: 11.94, Latitude: 76.145971, Longitude: -12.382662, Vul: 13.11
1598421	NERSC 2	Aug 10 2016 01:03:48.731 PM	Aug 10 2016 01:03:47.000 PM	Incoming	Timestamp: 2016-08-10T17:03:47.000Z, Message Check: true
1598285	NERSC 2	Aug 10 2016 12:34:12.957 PM	Aug 10 2016 12:34:12.000 PM	Incoming	Timestamp: 2016-08-10T16:34:12.000Z, Message Check: true
1598261	NERSC 3	Aug 10 2016 12:30:48.602 PM	Aug 10 2016 12:30:47.000 PM	Incoming	Timestamp: 2016-08-10T16:30:07.001Z, BatteryV: 12.00, Latitude: 76.147334, Longitude: -12.364147, Vul: 13.14
1598107	NERSC 2	Aug 10 2016 12:04:11.769 PM	Aug 10 2016 12:04:10.000 PM	Incoming	Timestamp: 2016-08-10T16:04:10.000Z, Message Check: true
1598091	NERSC 3	Aug 10 2016 12:01:58.866 PM	Aug 10 2016 12:01:57.000 PM	Incoming	Timestamp: 2016-08-10T16:01:29.001Z, BatteryV: 11.97, Latitude: 76.148896, Longitude: -12.348762, Vul: 13.14
1597914	NERSC 3	Aug 10 2016 11:32:21.081 AM	Aug 10 2016 11:32:20.000 AM	Incoming	Timestamp: 2016-08-10T15:31:29.001Z, BatteryV: 11.97, Latitude: 76.150419, Longitude: -12.332710, Vul: 13.14
1597903	NERSC 2	Aug 10 2016 11:30:38.691 AM	Aug 10 2016 11:30:37.000 AM	Incoming	Timestamp: 2016-08-10T15:30:05.001Z, BatteryV: 11.58, Latitude: 78.851904, Longitude: -10.517779, Vul: 12.99
1597715	NERSC 2	Aug 10 2016 11:00:36.177 AM	Aug 10 2016 11:00:35.000 AM	Incoming	Timestamp: 2016-08-10T15:00:06.001Z, BatteryV: 11.73, Latitude: 78.851520, Longitude: -10.503802, Vul: 12.99
1597714	NERSC 3	Aug 10 2016 11:00:35.671 AM	Aug 10 2016 11:00:34.000 AM	Incoming	Timestamp: 2016-08-10T15:00:06.001Z, BatteryV: 12.00, Latitude: 76.152352, Longitude: -12.313286, Vul: 13.14
1597553	NERSC 3	Aug 10 2016 10:32:27.848 AM	Aug 10 2016 10:32:26.000 AM	Incoming	Timestamp: 2016-08-10T14:31:35.001Z, BatteryV: 11.97, Latitude: 76.154003, Longitude: -12.295078, Vul: 13.14
1597544	NERSC 2	Aug 10 2016 10:31:07.000 AM	Aug 10 2016 10:31:06.000 AM	Incoming	Timestamp: 2016-08-10T14:30:36.001Z, BatteryV: 11.70, Latitude: 78.851680, Longitude: -10.490496, Vul: 12.99
1597370	NERSC 3	Aug 10 2016 10:02:25.464 AM	Aug 10 2016 10:02:24.000 AM	Incoming	Timestamp: 2016-08-10T14:01:30.001Z, BatteryV: 12.00, Latitude: 76.156045, Longitude: -12.277466, Vul: 13.14
1597355	NERSC 2	Aug 10 2016 10:00:38.653 AM	Aug 10 2016 10:00:37.000 AM	Incoming	Timestamp: 2016-08-10T14:00:10.001Z, BatteryV: 11.70, Latitude: 78.852205, Longitude: -10.478534, Vul: 12.99
1597182	NERSC 2	Aug 10 2016 09:31:53.287 AM	Aug 10 2016 09:31:52.000 AM	Incoming	Timestamp: 2016-08-10T13:30:53.001Z, BatteryV: 11.67, Latitude: 78.853306, Longitude: -10.466694, Vul: 12.99
1597175	NERSC 3	Aug 10 2016 09:30:41.120 AM	Aug 10 2016 09:30:39.000 AM	Incoming	Timestamp: 2016-08-10T13:30:08.001Z, BatteryV: 11.94, Latitude: 76.158502, Longitude: -12.261210, Vul: 13.14
1597001	NERSC 2	Aug 10 2016 09:00:47.695 AM	Aug 10 2016 09:00:46.000 AM	Incoming	Timestamp: 2016-08-10T13:00:08.001Z, BatteryV: 11.67, Latitude: 78.854227, Longitude: -10.454240, Vul: 12.99
1596999	NERSC 3	Aug 10 2016 09:00:39.994 AM	Aug 10 2016 09:00:38.000 AM	Incoming	Timestamp: 2016-08-10T13:00:05.001Z, BatteryV: 11.97, Latitude: 76.160986, Longitude: -12.246906, Vul: 13.14
1596844	NERSC 2	Aug 10 2016 08:31:45.775 AM	Aug 10 2016 08:31:44.000 AM	Incoming	Timestamp: 2016-08-10T12:30:08.001Z, BatteryV: 11.67, Latitude: 78.855245, Longitude: -10.444211, Vul: 12.99
1596838	NERSC 3	Aug 10 2016 08:30:59.745 AM	Aug 10 2016 08:30:58.000 AM	Incoming	Timestamp: 2016-08-10T12:30:36.001Z, BatteryV: 11.97, Latitude: 76.163200, Longitude: -12.236659, Vul: 13.14
1596641	NERSC 3	Aug 10 2016 08:02:20.710 AM	Aug 10 2016 08:02:19.000 AM	Incoming	Timestamp: 2016-08-10T12:01:24.001Z, BatteryV: 11.97, Latitude: 76.165133, Longitude: -12.226950, Vul: 13.14
1596627	NERSC 2	Aug 10 2016 08:01:19.615 AM	Aug 10 2016 08:01:17.000 AM	Incoming	Timestamp: 2016-08-10T12:00:36.001Z, BatteryV: 11.70, Latitude: 78.856301, Longitude: -10.437267, Vul: 12.99
1596450	NERSC 3	Aug 10 2016 07:30:54.629 AM	Aug 10 2016 07:30:53.000 AM	Incoming	Timestamp: 2016-08-10T11:30:11.001Z, BatteryV: 12.00, Latitude: 76.167053, Longitude: -12.215629, Vul: 13.14
1596447	NERSC 2	Aug 10 2016 07:30:38.770 AM	Aug 10 2016 07:30:37.000 AM	Incoming	Timestamp: 2016-08-10T11:30:08.001Z, BatteryV: 11.70, Latitude: 78.857766, Longitude: -10.431738, Vul: 12.96
1596287	NERSC 2	Aug 10 2016 07:01:39.829 AM	Aug 10 2016 07:01:38.000 AM	Incoming	Timestamp: 2016-08-10T11:01:05.001Z, BatteryV: 11.64, Latitude: 78.859072, Longitude: -10.429958, Vul: 12.96
1596284	NERSC 3	Aug 10 2016 07:01:31.596 AM	Aug 10 2016 07:01:30.000 AM	Incoming	Timestamp: 2016-08-10T11:01:00.001Z, BatteryV: 11.97, Latitude: 76.169197, Longitude: -12.204563, Vul: 13.14
1596140	NERSC 2	Aug 10 2016 06:31:06.476 AM	Aug 10 2016 06:31:04.000 AM	Incoming	Timestamp: 2016-08-10T10:30:35.001Z, BatteryV: 11.70, Latitude: 78.860128, Longitude: -10.430701, Vul: 12.99
1596135	NERSC 3	Aug 10 2016 06:30:39.909 AM	Aug 10 2016 06:30:38.000 AM	Incoming	Timestamp: 2016-08-10T10:30:09.001Z, BatteryV: 11.97, Latitude: 76.171123, Longitude: -12.194342, Vul: 13.14
1595962	NERSC 2	Aug 10 2016 06:00:55.881 AM	Aug 10 2016 06:00:54.000 AM	Incoming	Timestamp: 2016-08-10T10:00:07.001Z, BatteryV: 11.70, Latitude: 78.861242, Longitude: -10.434016, Vul: 12.99
1595960	NERSC 3	Aug 10 2016 06:00:39.964 AM	Aug 10 2016 06:00:38.000 AM	Incoming	Timestamp: 2016-08-10T10:00:08.001Z, BatteryV: 11.97, Latitude: 76.171987, Longitude: -12.194016, Vul: 13.14
1595804	NERSC 3	Aug 10 2016 05:31:12.160 AM	Aug 10 2016 05:31:10.000 AM	Incoming	Timestamp: 2016-08-10T09:30:15.001Z, BatteryV: 12.00, Latitude: 76.172826, Longitude: -12.194918, Vul: 13.14
1595798	NERSC 2	Aug 10 2016 05:30:39.975 AM	Aug 10 2016 05:30:38.000 AM	Incoming	Timestamp: 2016-08-10T09:30:07.001Z, BatteryV: 11.67, Latitude: 78.861632, Longitude: -10.438138, Vul: 12.99
1595629	NERSC 2	Aug 10 2016 05:01:53.376 AM	Aug 10 2016 05:01:51.000 AM	Incoming	Timestamp: 2016-08-10T09:01:07.001Z, BatteryV: 11.73, Latitude: 78.861248, Longitude: -10.442867, Vul: 12.96
1595614	NERSC 3	Aug 10 2016 05:00:31.525 AM	Aug 10 2016 05:00:30.000 AM	Incoming	Timestamp: 2016-08-10T09:00:07.001Z, BatteryV: 12.00, Latitude: 76.173094, Longitude: -12.198099, Vul: 13.14
1595445	NERSC 2	Aug 10 2016 04:30:39.512 AM	Aug 10 2016 04:30:38.000 AM	Incoming	Timestamp: 2016-08-10T08:30:08.001Z, BatteryV: 11.67, Latitude: 78.860781, Longitude: -10.447098, Vul: 12.96
1595443	NERSC 3	Aug 10 2016 04:30:38.381 AM	Aug 10 2016 04:30:37.000 AM	Incoming	Timestamp: 2016-08-10T08:30:07.001Z, BatteryV: 12.00, Latitude: 76.172352, Longitude: -12.199642, Vul: 13.14
1595290	NERSC 2	Aug 10 2016 04:03:10.104 AM	Aug 10 2016 04:03:09.000 AM	Incoming	Timestamp: 2016-08-10T08:02:35.001Z, BatteryV: 11.64, Latitude: 78.860051, Longitude: -10.452237, Vul: 12.93
1595273	NERSC 3	Aug 10 2016 04:01:09.473 AM	Aug 10 2016 04:01:08.000 AM	Incoming	Timestamp: 2016-08-10T08:00:36.001Z, BatteryV: 11.97, Latitude: 76.171699, Longitude: -12.197645, Vul: 13.14
1595098	NERSC 3	Aug 10 2016 03:30:58.455 AM	Aug 10 2016 03:30:57.000 AM	Incoming	Timestamp: 2016-08-10T07:30:08.001Z, BatteryV: 11.97, Latitude: 76.170163, Longitude: -12.193875, Vul: 13.14
1595096	NERSC 2	Aug 10 2016 03:30:53.852 AM	Aug 10 2016 03:30:52.000 AM	Incoming	Timestamp: 2016-08-10T07:30:06.001Z, BatteryV: 11.58, Latitude: 78.858528, Longitude: -10.459731, Vul: 12.96
1594929	NERSC 2	Aug 10 2016 03:03:52.441 AM	Aug 10 2016 03:03:51.000 AM	Incoming	Timestamp: 2016-08-10T07:03:51.000Z, Message Check: true
1594925	NERSC 3	Aug 10 2016 03:03:05.044 AM	Aug 10 2016 03:03:03.000 AM	Incoming	Timestamp: 2016-08-10T07:03:03.000Z, Message Check: true
1594755	NERSC 2	Aug 10 2016 02:33:34.108 AM	Aug 10 2016 02:33:32.000 AM	Incoming	Timestamp: 2016-08-10T06:33:32.000Z, Message Check: true
1594736	NERSC 3	Aug 10 2016 02:30:38.964 AM	Aug 10 2016 02:30:37.000 AM	Incoming	Timestamp: 2016-08-10T06:30:06.001Z, BatteryV: 12.00, Latitude: 76.167238, Longitude: -12.182118, Vul: 13.14
1594589	NERSC 2	Aug 10 2016 02:03:25.295 AM	Aug 10 2016 02:03:24.000 AM	Incoming	Timestamp: 2016-08-10T06:03:24.000Z, Message Check: true
1594567	NERSC 3	Aug 10 2016 02:00:37.369 AM	Aug 10 2016 02:00:36.000 AM	Incoming	Timestamp: 2016-08-10T06:00:06.001Z, BatteryV: 12.00, Latitude: 76.165677, Longitude: -12.173114, Vul: 13.14
1594479	NERSC 2	Aug 10 2016 01:33:31.167 AM	Aug 10 2016 01:33:30.000 AM	Incoming	Timestamp: 2016-08-10T05:33:30.000Z, Message Check: true
1594467	NERSC 3	Aug 10 2016 01:31:23.559 AM	Aug 10 2016 01:31:22.000 AM	Incoming	Timestamp: 2016-08-10T05:30:33.001Z, BatteryV: 11.97, Latitude: 76.163949, Longitude: -12.158957, Vul: 13.14
1594299	NERSC 2	Aug 10 2016 01:02:08.420 AM	Aug 10 2016 01:02:07.000 AM	Incoming	Timestamp: 2016-08-10T05:01:36.001Z, BatteryV: 11.55, Latitude: 78.849779, Longitude: -10.485626, Vul: 12.96
1594287	NERSC 3	Aug 10 2016 01:00:38.457 AM	Aug 10 2016 01:00:37.000 AM	Incoming	Timestamp: 2016-08-10T05:00:06.001Z, BatteryV: 11.97, Latitude: 76.162579, Longitude: -12.134739, Vul: 13.14
1594122	NERSC 3	Aug 10 2016 12:31:28.582 AM	Aug 10 2016 12:31:27.000 AM	Incoming	Timestamp: 2016-08-10T04:30:36.001Z, BatteryV: 11.97, Latitude: 76.162221, Longitude: -12.110234, Vul: 13.14
1594116	NERSC 2	Aug 10 2016 12:30:53.272 AM	Aug 10 2016 12:30:52.000 AM	Incoming	Timestamp: 2016-08-10T04:30:12.001Z, BatteryV: 11.64, Latitude: 78.847904, Longitude: -10.488307, Vul: 12.93
1593962	NERSC 2	Aug 10 2016 12:03:39.110 AM	Aug 10 2016 12:03:38.000 AM	Incoming	Timestamp: 2016-08-10T04:03:38.000Z, Message Check: true
1593941	NERSC 3	Aug 10 2016 12:00:42.987 AM	Aug 10 2016 12:00:41.000 AM	Incoming	Timestamp: 2016-08-10T04:00:09.001Z, BatteryV: 11.97, Latitude: 76.162112, Longitude: -12.085952, Vul: 13.14
1593799	NERSC 2	Aug 9 2016 11:33:40.782 PM	Aug 9 2016 11:33:38.000 PM	Incoming	Timestamp: 2016-08-10T03:33:38.000Z, Message Check: true
1593780	NERSC 3	Aug 9 2016 11:30:54.887 PM	Aug 9 2016 11:30:52.000 PM	Incoming	Timestamp: 2016-08-10T03:30:09.001Z, BatteryV: 12.00, Latitude: 76.163494, Longitude: -12.058982, Vul: 13.14
1593648	NERSC 2	Aug 9 2016 11:07:21.844 PM	Aug 9 2016 11:07:20.000 PM	Incoming	Timestamp: 2016-08-10T03:07:20.000Z, Message Check: true
1593610	NERSC 3	Aug 9 2016 11:01:25.943 PM	Aug 9 2016 11:01:24.000 PM	Incoming	Timestamp: 2016-08-10T03:00:36.001Z, BatteryV: 11.97, Latitude: 76.166016, Longitude: -12.033005, Vul: 13.14
1593417	NERSC 2	Aug 9 2016 10:33:46.669 PM	Aug 9 2016 10:33:45.000 PM	Incoming	Timestamp: 2016-08-10T02:33:45.000Z, Message Check: true
1593388	NERSC 3	Aug 9 2016 10:31:08.147 PM	Aug 9 2016 10:31:06.000 PM	Incoming	Timestamp: 2016-08-10T02:30:36.001Z, BatteryV: 11.94, Latitude: 76.169472, Longitude: -12.004518, Vul: 13.14
1593211	NERSC 2	Aug 9 2016 10:03:43.412 PM	Aug 9 2016 10:03:41.000 PM	Incoming	Timestamp: 2016-08-10T02:03:41.000Z, Message Check: true
1593183	NERSC 3	Aug 9 2016 10:00:39.919 PM	Aug 9 2016 10:00:37.000 PM	Incoming	Timestamp: 2016-08-10T02:00:08.001Z, BatteryV: 11.97, Latitude: 76.174458, Longitude: -11.976762, Vul: 13.14
1593052	NERSC 2	Aug 9 2016 09:36:55.670 PM	Aug 9 2016 09:36:53.000 PM	Incoming	Timestamp: 2016-08-10T01:36:53.000Z, Message Check: true
1593015	NERSC 3	Aug 9 2016 09:30:44.311 PM	Aug 9 2016 09:30:42.000 PM	Incoming	Timestamp: 2016-08-10T01:30:10.001Z, BatteryV: 11.97, Latitude: 76.180243, Longitude: -11.951699, Vul: 13.14
1592870	NERSC 2	Aug 9 2016 09:04:34.960 PM	Aug 9 2016 09:04:33.000 PM	Incoming	Timestamp: 2016-08-10T01:04:33.000Z, Message Check: true
1592848	NERSC 3	Aug 9 2016 09:00:54.959 PM	Aug 9 2016 09:00:53.000 PM	Incoming	Timestamp: 2016-08-10T01:00:18.001Z, BatteryV: 11.94, Latitude: 76.186394, Longitude: -11.931379, Vul: 13.14
1592700	NERSC 2	Aug 9 2016 08:33:35.742 PM	Aug 9 2016 08:33:34.000 PM	Incoming	Timestamp: 2016-08-10T00:33:34.000Z, Message Check: true
1592696	NERSC 3	Aug 9 2016 08:33:22.951 PM	Aug 9 2016 08:33:21.000 PM	Incoming	Timestamp: 2016-08-10T00:32:23.001Z, BatteryV: 11.94, Latitude: 76.192307, Longitude: -11.913453, Vul: 13.11
1592487	NERSC 2	Aug 9 2016 08:03:39.230 PM	Aug 9 2016 08:03:38.000 PM	Incoming	Timestamp: 2016-08-10T00:03:38.000Z, Message Check: true
1592410	NERSC 3	Aug 9 2016 08:02:01.530 PM	Aug 9 2016 08:02:00.000 PM	Incoming	Timestamp: 2016-08-10T00:01:24.001Z, BatteryV: 11.94, Latitude: 76.199366, Longitude: -11.897267, Vul: 13.11
1592181	NERSC 2	Aug 9 2016 07:34:03.476 PM	Aug 9 2016 07:34:01.000 PM	Incoming	Timestamp: 2016-08-09T23:34:01.000Z, Message Check: true
1592163	NERSC 3	Aug 9 2016 07:31:48.275 PM	Aug 9 2016 07:31:47.000 PM	Incoming	Timestamp: 2016-08-09T23:30:59.001Z, BatteryV: 11.97, Latitude: 76.206861, Longitude: -11.885990, Vul: 13.14
1591934	NERSC 3	Aug 9 2016 07:04:18.919 PM	Aug 9 2016 07:04:17.000 PM	Incoming	Timestamp: 2016-08-09T23:00:11.001Z, BatteryV: 11.97, Latitude: 76.214227, Longitude: -11.876877, Vul: 13.11
1591929	NERSC 2	Aug 9 2016 07:03:51.451 PM	Aug 9 2016 07:03:50.000 PM	Incoming	Timestamp: 2016-08-09T23:03:50.000Z, Message Check: true
1591717	NERSC 2	Aug 9 2016 06:33:52.442 PM	Aug 9 2016 06:33:51.000 PM	Incoming	Timestamp: 2016-08-09T22:33:51.000Z, Message Check: true
1591687	NERSC 3	Aug 9 2016 06:30:41.346 PM	Aug 9 2016 06:30:39.000 PM	Incoming	Timestamp: 2016-08-09T22:30:08.001Z, BatteryV: 11.97, Latitude: 76.221286, Longitude: -11.872570, Vul: 13.14
1591474	NERSC 2	Aug 9 2016 06:03:38.391 PM	Aug 9 2016 06:03:37.000 PM	Incoming	Timestamp: 2016-08-09T22:03:37.000Z, Message Check: true
1591449	NERSC 3	Aug 9 2016 06:00:47.965 PM	Aug 9 2016 06:00:46.000 PM	Incoming	Timestamp: 2016-08-09T22:00:07.001Z, BatteryV: 11.91, Latitude: 76.227782, Longitude: -11.869856, Vul: 13.14
1591299	NERSC 2	Aug 9 2016 05:33:33.525 PM	Aug 9 2016 05:33:32.000 PM	Incoming	Timestamp: 2016-08-09T21:33:32.000Z, Message Check: true
1591293	NERSC 3	Aug 9 2016 05:32:40.384 PM	Aug 9 2016 05:32:38.000 PM	Incoming	Timestamp: 2016-08-09T21:32:06.001Z, BatteryV: 11.94, Latitude: 76.233632, Longitude: -11.868224, Vul: 13.11
1591153	NERSC 2	Aug 9 2016 05:06:56.350 PM	Aug 9 2016 05:06:55.000 PM	Incoming	Timestamp: 2016-08-09T21:06:55.000Z, Message Check: true
1591108	NERSC 3	Aug 9 2016 05:00:38.736 PM	Aug 9 2016 05:00:36.000 PM	Incoming	Timestamp: 2016-08-09T21:00:06.001Z, BatteryV: 11.91, Latitude: 76.239610, Longitude: -11.865530, Vul: 13.14
1590969	NERSC 2	Aug 9 2016 04:35:22.086 PM	Aug 9 2016 04:35:20.000 PM	Incoming	Timestamp: 2016-08-09T20:35:20.000Z, Message Check: true
1590942	NERSC 3	Aug 9 2016 04:30:53.398 PM	Aug 9 2016 04:30:51.000 PM	Incoming	Timestamp: 2016-08-09T20:30:10.001Z, BatteryV: 11.94, Latitude: 76.245197, Longitude: -11.863418, Vul: 13.14
1590788	NERSC 2	Aug 9 2016 04:04:06.953 PM	Aug 9 2016 04:04:06.000 PM	Incoming	Timestamp: 2016-08-09T20:04:06.000Z, Message Check: true
1590772	NERSC 3	Aug 9 2016 04:01:42.858 PM	Aug 9 2016 04:01:39.000 PM	Incoming	Timestamp: 2016-08-09T20:01:06.001Z, BatteryV: 11.94, Latitude: 76.250886, Longitude: -11.862189, Vul: 13.11
1590658	NERSC 2	Aug 9 2016 03:41:57.885 PM	Aug 9 2016 03:41:57.000 PM	Incoming	Timestamp: 2016-08-09T19:41:57.000Z, Message Check: true
1590614	NERSC 2	Aug 9 2016 03:34:24.150 PM	Aug 9 2016 03:34:20.000 PM	Incoming	Timestamp: 2016-08-09T19:34:20.000Z, Message Check: true
1590598	NERSC 3	Aug 9 2016 03:32:38.530 PM	Aug 9 2016 03:32:37.000 PM	Incoming	Timestamp: 2016-08-09T19:31:54.001Z, BatteryV: 11.91, Latitude: 76.256928, Longitude: -11.864717, Vul: 13.11
1590427	NERSC 2	Aug 9 2016 03:04:17.314 PM	Aug 9 2016 03:04:15.000 PM	Incoming	Timestamp: 2016-08-09T19:04:15.000Z, Message Check: true
1590426	NERSC 3	Aug 9 2016 03:04:13.186 PM	Aug 9 2016 03:04:09.000 PM	Incoming	Timestamp: 2016-08-09T19:00:14.001Z, BatteryV: 11.88, Latitude: 76.263360, Longitude: -11.868518, Vul: 13.11
1590408	NERSC 3	Aug 9 2016 03:01:02.068 PM	Aug 9 2016 03:00:51.000 PM	Incoming	Timestamp: 2016-08-09T19:00:51.000Z, Message Check: true
1590252	NERSC 3	Aug 9 2016 02:33:57.691 PM	Aug 9 2016 02:33:56.000 PM	Incoming	Timestamp: 2016-08-09T18:30:09.001Z, BatteryV: 11.91, Latitude: 76.269786, Longitude: -11.876928, Vul: 13.11
1590250	NERSC 2	Aug 9 2016 02:33:45.945 PM	Aug 9 2016 02:33:42.000 PM	Incoming	Timestamp: 2016-08-09T18:33:42.000Z, Message Check: true
1590082	NERSC 2	Aug 9 2016 02:03:40.428 PM	Aug 9 2016 02:03:39.000 PM	Incoming	Timestamp: 2016-08-09T18:03:39.000Z, Message Check: true
1590067	NERSC 3	Aug 9 2016 02:01:58.261 PM	Aug 9 2016 02:01:56.000 PM	Incoming	Timestamp: 2016-08-09T18:00:09.001Z, BatteryV: 11.94, Latitude: 76.274771, Longitude: -11.885050, Vul: 13.14
1589965	NERSC 3	Aug 9 2016 01:35:00.355 PM	Aug 9 2016 01:34:58.000 PM	Incoming	Timestamp: 2016-08-09T17:31:06.001Z, BatteryV: 11.91, Latitude: 76.279034, Longitude: -11.890291, Vul: 13.11
1589961	NERSC 2	Aug 9 2016 01:34:03.683 PM	Aug 9 2016 01:34:02.000 PM	Incoming	Timestamp: 2016-08-09T17:34:02.000Z, Message Check: true
1589703	NERSC 2	Aug 9 2016 01:07:51.940 PM	Aug 9 2016 01:07:51.000 PM	Incoming	Timestamp: 2016-08-09T17:07:51.000Z, Message Check: true
1589667	NERSC 3	Aug 9 2016 01:00:43.135 PM	Aug 9 2016 01:00:41.000 PM	Incoming	Timestamp: 2016-08-09T17:00:08.001Z, BatteryV: 11.94, Latitude: 76.282630, Longitude: -11.890579, Vul: 13.14
1589544	NERSC 2	Aug 9 2016 12:33:43.104 PM	Aug 9 2016 12:33:42.000 PM	Incoming	Timestamp: 2016-08-09T16:33:42.000Z, Message Check: true
[truncated: 5,223 more rows]
