# Supplementary material for: GPS data from sea ice trackers deployed in Fram Strait in 2016
Source: Data Brief. 2018 May 4;18:2000–9. doi: 10.1016/j.dib.2018.04.109 (PMC5999012; doi:10.1016/j.dib.2018.04.109)
Supplement: Supplementary file 2 — Supplementary material [file mmc2.zip › GPS_tracker_data_python_plots_satellite/GPS_tracker_data_raw/NERSC_1_Log.xls]

## Sheet: Sheet0
ID	Device	Date Processed	SBD Date	Direction	Message
1541475	NERSC 1	Jul 25 2016 08:18:09.947 AM	Jul 25 2016 08:18:09.947 AM	Outgoing	Timestamp: 2016-07-25T12:18:09.947Z, Outgoing SBD Text: $unlock 25838 $timer SBD 0 30m $timer GPS 0 30m $timer
1526770	NERSC 1	Jul 17 2016 04:20:33.000 AM	Jul 17 2016 04:20:31.000 AM	Incoming	Timestamp: 2016-07-17T08:20:08.001Z, BatteryV: 12.24, Latitude: 78.826637, Longitude: -9.664384, Vul: 13.35
1526762	NERSC 1	Jul 17 2016 04:10:29.580 AM	Jul 17 2016 04:10:28.000 AM	Incoming	Timestamp: 2016-07-17T08:10:08.001Z, BatteryV: 12.24, Latitude: 78.826291, Longitude: -9.663040, Vul: 13.35
1526744	NERSC 1	Jul 17 2016 04:00:41.877 AM	Jul 17 2016 04:00:40.000 AM	Incoming	Timestamp: 2016-07-17T08:00:08.001Z, BatteryV: 12.21, Latitude: 78.825990, Longitude: -9.661690, Vul: 13.38
1526729	NERSC 1	Jul 17 2016 03:50:33.258 AM	Jul 17 2016 03:50:31.000 AM	Incoming	Timestamp: 2016-07-17T07:50:08.001Z, BatteryV: 12.15, Latitude: 78.825741, Longitude: -9.660454, Vul: 13.38
1526723	NERSC 1	Jul 17 2016 03:41:05.956 AM	Jul 17 2016 03:41:05.000 AM	Incoming	Timestamp: 2016-07-17T07:40:08.001Z, BatteryV: 12.09, Latitude: 78.825542, Longitude: -9.659098, Vul: 13.38
1526710	NERSC 1	Jul 17 2016 03:30:42.199 AM	Jul 17 2016 03:30:40.000 AM	Incoming	Timestamp: 2016-07-17T07:30:08.001Z, BatteryV: 12.18, Latitude: 78.825446, Longitude: -9.657933, Vul: 13.38
1526698	NERSC 1	Jul 17 2016 03:20:38.926 AM	Jul 17 2016 03:20:38.000 AM	Incoming	Timestamp: 2016-07-17T07:20:08.001Z, BatteryV: 12.15, Latitude: 78.825408, Longitude: -9.656774, Vul: 13.38
1526687	NERSC 1	Jul 17 2016 03:10:33.926 AM	Jul 17 2016 03:10:33.000 AM	Incoming	Timestamp: 2016-07-17T07:10:08.001Z, BatteryV: 12.09, Latitude: 78.825434, Longitude: -9.655898, Vul: 13.38
1526667	NERSC 1	Jul 17 2016 03:00:40.377 AM	Jul 17 2016 03:00:39.000 AM	Incoming	Timestamp: 2016-07-17T07:00:08.001Z, BatteryV: 12.06, Latitude: 78.825472, Longitude: -9.655187, Vul: 13.38
1526653	NERSC 1	Jul 17 2016 02:50:41.014 AM	Jul 17 2016 02:50:40.000 AM	Incoming	Timestamp: 2016-07-17T06:50:08.001Z, BatteryV: 12.09, Latitude: 78.825536, Longitude: -9.654573, Vul: 13.38
1526639	NERSC 1	Jul 17 2016 02:40:37.447 AM	Jul 17 2016 02:40:36.000 AM	Incoming	Timestamp: 2016-07-17T06:40:08.001Z, BatteryV: 12.09, Latitude: 78.825638, Longitude: -9.654067, Vul: 13.41
1526626	NERSC 1	Jul 17 2016 02:31:06.612 AM	Jul 17 2016 02:31:05.000 AM	Incoming	Timestamp: 2016-07-17T06:30:37.001Z, BatteryV: 12.15, Latitude: 78.825754, Longitude: -9.653824, Vul: 13.38
1526610	NERSC 1	Jul 17 2016 02:20:49.967 AM	Jul 17 2016 02:20:49.000 AM	Incoming	Timestamp: 2016-07-17T06:20:15.001Z, BatteryV: 12.12, Latitude: 78.825926, Longitude: -9.653715, Vul: 13.41
1526600	NERSC 1	Jul 17 2016 02:13:57.685 AM	Jul 17 2016 02:13:56.000 AM	Incoming	Timestamp: 2016-07-17T06:10:08.001Z, BatteryV: 12.09, Latitude: 78.826080, Longitude: -9.653862, Vul: 13.38
1526573	NERSC 1	Jul 17 2016 02:00:42.238 AM	Jul 17 2016 02:00:41.000 AM	Incoming	Timestamp: 2016-07-17T06:00:08.001Z, BatteryV: 12.12, Latitude: 78.826246, Longitude: -9.654240, Vul: 13.41
1526567	NERSC 1	Jul 17 2016 01:53:48.473 AM	Jul 17 2016 01:53:47.000 AM	Incoming	Timestamp: 2016-07-17T05:50:08.001Z, BatteryV: 12.09, Latitude: 78.826374, Longitude: -9.654938, Vul: 13.38
1526559	NERSC 1	Jul 17 2016 01:43:51.993 AM	Jul 17 2016 01:43:51.000 AM	Incoming	Timestamp: 2016-07-17T05:40:10.001Z, BatteryV: 12.09, Latitude: 78.826528, Longitude: -9.655987, Vul: 13.41
1526543	NERSC 1	Jul 17 2016 01:30:37.953 AM	Jul 17 2016 01:30:37.000 AM	Incoming	Timestamp: 2016-07-17T05:30:07.001Z, BatteryV: 12.09, Latitude: 78.826624, Longitude: -9.657254, Vul: 13.41
1526532	NERSC 1	Jul 17 2016 01:20:33.871 AM	Jul 17 2016 01:20:32.000 AM	Incoming	Timestamp: 2016-07-17T05:20:07.001Z, BatteryV: 12.12, Latitude: 78.826714, Longitude: -9.658720, Vul: 13.44
1526524	NERSC 1	Jul 17 2016 01:10:49.596 AM	Jul 17 2016 01:10:48.000 AM	Incoming	Timestamp: 2016-07-17T05:10:07.001Z, BatteryV: 12.09, Latitude: 78.826835, Longitude: -9.660602, Vul: 13.44
1526514	NERSC 1	Jul 17 2016 01:02:59.301 AM	Jul 17 2016 01:02:58.000 AM	Incoming	Timestamp: 2016-07-17T05:02:35.001Z, BatteryV: 12.09, Latitude: 78.826925, Longitude: -9.662138, Vul: 13.41
1526501	NERSC 1	Jul 17 2016 12:53:36.565 AM	Jul 17 2016 12:53:35.000 AM	Incoming	Timestamp: 2016-07-17T04:45:36.001Z, BatteryV: 12.03, Latitude: 78.827078, Longitude: -9.666592, Vul: 13.41
1526490	NERSC 1	Jul 17 2016 12:40:30.663 AM	Jul 17 2016 12:40:29.000 AM	Incoming	Timestamp: 2016-07-17T04:40:08.001Z, BatteryV: 12.03, Latitude: 78.827136, Longitude: -9.668192, Vul: 13.44
1526477	NERSC 1	Jul 17 2016 12:30:32.448 AM	Jul 17 2016 12:30:31.000 AM	Incoming	Timestamp: 2016-07-17T04:30:08.001Z, BatteryV: 12.03, Latitude: 78.827123, Longitude: -9.671232, Vul: 13.41
1526466	NERSC 1	Jul 17 2016 12:20:40.871 AM	Jul 17 2016 12:20:39.000 AM	Incoming	Timestamp: 2016-07-17T04:20:11.001Z, BatteryV: 12.15, Latitude: 78.827136, Longitude: -9.674394, Vul: 13.41
1526458	NERSC 1	Jul 17 2016 12:10:42.390 AM	Jul 17 2016 12:10:41.000 AM	Incoming	Timestamp: 2016-07-17T04:10:11.001Z, BatteryV: 12.06, Latitude: 78.827091, Longitude: -9.677741, Vul: 13.41
1526448	NERSC 1	Jul 17 2016 12:03:53.679 AM	Jul 17 2016 12:03:52.000 AM	Incoming	Timestamp: 2016-07-17T04:00:07.001Z, BatteryV: 12.06, Latitude: 78.826918, Longitude: -9.681331, Vul: 13.41
1526425	NERSC 1	Jul 16 2016 11:51:14.821 PM	Jul 16 2016 11:51:13.000 PM	Incoming	Timestamp: 2016-07-17T03:50:07.001Z, BatteryV: 11.91, Latitude: 78.826714, Longitude: -9.685184, Vul: 13.44
1526420	NERSC 1	Jul 16 2016 11:41:48.783 PM	Jul 16 2016 11:41:47.000 PM	Incoming	Timestamp: 2016-07-17T03:40:07.001Z, BatteryV: 12.12, Latitude: 78.826374, Longitude: -9.689133, Vul: 13.47
1526403	NERSC 1	Jul 16 2016 11:30:32.056 PM	Jul 16 2016 11:30:31.000 PM	Incoming	Timestamp: 2016-07-17T03:30:07.001Z, BatteryV: 12.09, Latitude: 78.826029, Longitude: -9.693056, Vul: 13.44
1526394	NERSC 1	Jul 16 2016 11:20:50.991 PM	Jul 16 2016 11:20:49.000 PM	Incoming	Timestamp: 2016-07-17T03:20:07.001Z, BatteryV: 12.09, Latitude: 78.825555, Longitude: -9.697043, Vul: 13.44
1526384	NERSC 1	Jul 16 2016 11:10:39.221 PM	Jul 16 2016 11:10:38.000 PM	Incoming	Timestamp: 2016-07-17T03:10:07.001Z, BatteryV: 12.12, Latitude: 78.825037, Longitude: -9.700992, Vul: 13.47
1526362	NERSC 1	Jul 16 2016 11:00:32.304 PM	Jul 16 2016 11:00:31.000 PM	Incoming	Timestamp: 2016-07-17T03:00:07.001Z, BatteryV: 12.12, Latitude: 78.824531, Longitude: -9.705178, Vul: 13.47
1526352	NERSC 1	Jul 16 2016 10:50:35.902 PM	Jul 16 2016 10:50:34.000 PM	Incoming	Timestamp: 2016-07-17T02:50:07.001Z, BatteryV: 12.00, Latitude: 78.823994, Longitude: -9.709331, Vul: 13.47
1526344	NERSC 1	Jul 16 2016 10:41:26.804 PM	Jul 16 2016 10:41:25.000 PM	Incoming	Timestamp: 2016-07-17T02:40:07.001Z, BatteryV: 12.12, Latitude: 78.823411, Longitude: -9.713709, Vul: 13.47
1526338	NERSC 1	Jul 16 2016 10:34:15.099 PM	Jul 16 2016 10:34:14.000 PM	Incoming	Timestamp: 2016-07-17T02:30:07.001Z, BatteryV: 12.06, Latitude: 78.822810, Longitude: -9.718214, Vul: 13.47
1526318	NERSC 1	Jul 16 2016 10:20:40.013 PM	Jul 16 2016 10:20:39.000 PM	Incoming	Timestamp: 2016-07-17T02:20:07.001Z, BatteryV: 12.12, Latitude: 78.822131, Longitude: -9.722566, Vul: 13.50
1526305	NERSC 1	Jul 16 2016 10:10:38.543 PM	Jul 16 2016 10:10:37.000 PM	Incoming	Timestamp: 2016-07-17T02:10:07.001Z, BatteryV: 12.09, Latitude: 78.821478, Longitude: -9.727085, Vul: 13.50
1526287	NERSC 1	Jul 16 2016 10:00:37.866 PM	Jul 16 2016 10:00:36.000 PM	Incoming	Timestamp: 2016-07-17T02:00:06.001Z, BatteryV: 12.09, Latitude: 78.820762, Longitude: -9.732102, Vul: 13.47
1526280	NERSC 1	Jul 16 2016 09:50:36.329 PM	Jul 16 2016 09:50:35.000 PM	Incoming	Timestamp: 2016-07-17T01:50:06.001Z, BatteryV: 12.06, Latitude: 78.819942, Longitude: -9.736755, Vul: 13.47
1526273	NERSC 1	Jul 16 2016 09:40:31.266 PM	Jul 16 2016 09:40:30.000 PM	Incoming	Timestamp: 2016-07-17T01:40:09.001Z, BatteryV: 12.09, Latitude: 78.819110, Longitude: -9.741037, Vul: 13.50
1526262	NERSC 1	Jul 16 2016 09:30:30.264 PM	Jul 16 2016 09:30:29.000 PM	Incoming	Timestamp: 2016-07-17T01:30:09.001Z, BatteryV: 12.12, Latitude: 78.818182, Longitude: -9.745242, Vul: 13.47
1526251	NERSC 1	Jul 16 2016 09:20:31.079 PM	Jul 16 2016 09:20:30.000 PM	Incoming	Timestamp: 2016-07-17T01:20:06.001Z, BatteryV: 12.12, Latitude: 78.817312, Longitude: -9.749267, Vul: 13.47
1526242	NERSC 1	Jul 16 2016 09:10:34.525 PM	Jul 16 2016 09:10:33.000 PM	Incoming	Timestamp: 2016-07-17T01:10:06.001Z, BatteryV: 12.12, Latitude: 78.816384, Longitude: -9.753190, Vul: 13.50
1526225	NERSC 1	Jul 16 2016 09:00:29.758 PM	Jul 16 2016 09:00:29.000 PM	Incoming	Timestamp: 2016-07-17T01:00:06.001Z, BatteryV: 12.12, Latitude: 78.815418, Longitude: -9.756909, Vul: 13.47
1526221	NERSC 1	Jul 16 2016 08:53:50.466 PM	Jul 16 2016 08:53:49.000 PM	Incoming	Timestamp: 2016-07-17T00:50:06.001Z, BatteryV: 12.09, Latitude: 78.814394, Longitude: -9.760218, Vul: 13.47
1526210	NERSC 1	Jul 16 2016 08:40:30.576 PM	Jul 16 2016 08:40:29.000 PM	Incoming	Timestamp: 2016-07-17T00:40:09.001Z, BatteryV: 12.15, Latitude: 78.813389, Longitude: -9.763507, Vul: 13.50
1526198	NERSC 1	Jul 16 2016 08:30:39.375 PM	Jul 16 2016 08:30:38.000 PM	Incoming	Timestamp: 2016-07-17T00:30:06.001Z, BatteryV: 12.15, Latitude: 78.812333, Longitude: -9.766637, Vul: 13.50
1526190	NERSC 1	Jul 16 2016 08:20:35.459 PM	Jul 16 2016 08:20:34.000 PM	Incoming	Timestamp: 2016-07-17T00:20:05.001Z, BatteryV: 12.15, Latitude: 78.811309, Longitude: -9.769555, Vul: 13.50
1526179	NERSC 1	Jul 16 2016 08:11:09.425 PM	Jul 16 2016 08:11:08.000 PM	Incoming	Timestamp: 2016-07-17T00:10:36.001Z, BatteryV: 12.18, Latitude: 78.810310, Longitude: -9.772154, Vul: 13.47
1526083	NERSC 1	Jul 16 2016 08:00:34.161 PM	Jul 16 2016 08:00:33.000 PM	Incoming	Timestamp: 2016-07-17T00:00:05.001Z, BatteryV: 12.15, Latitude: 78.809210, Longitude: -9.774586, Vul: 13.47
1526073	NERSC 1	Jul 16 2016 07:50:39.105 PM	Jul 16 2016 07:50:38.000 PM	Incoming	Timestamp: 2016-07-16T23:50:05.001Z, BatteryV: 12.18, Latitude: 78.808173, Longitude: -9.776723, Vul: 13.47
1526066	NERSC 1	Jul 16 2016 07:40:34.297 PM	Jul 16 2016 07:40:33.000 PM	Incoming	Timestamp: 2016-07-16T23:40:07.001Z, BatteryV: 12.06, Latitude: 78.807168, Longitude: -9.778950, Vul: 13.47
1526064	NERSC 1	Jul 16 2016 07:33:54.216 PM	Jul 16 2016 07:33:53.000 PM	Incoming	Timestamp: 2016-07-16T23:30:05.001Z, BatteryV: 12.15, Latitude: 78.806157, Longitude: -9.780947, Vul: 13.47
1526047	NERSC 1	Jul 16 2016 07:20:32.739 PM	Jul 16 2016 07:20:32.000 PM	Incoming	Timestamp: 2016-07-16T23:20:05.001Z, BatteryV: 12.15, Latitude: 78.805152, Longitude: -9.782963, Vul: 13.47
1526040	NERSC 1	Jul 16 2016 07:13:48.147 PM	Jul 16 2016 07:13:46.000 PM	Incoming	Timestamp: 2016-07-16T23:10:05.001Z, BatteryV: 12.12, Latitude: 78.804166, Longitude: -9.784890, Vul: 13.47
1526020	NERSC 1	Jul 16 2016 07:00:37.560 PM	Jul 16 2016 07:00:36.000 PM	Incoming	Timestamp: 2016-07-16T23:00:05.001Z, BatteryV: 12.12, Latitude: 78.803206, Longitude: -9.786560, Vul: 13.50
1526009	NERSC 1	Jul 16 2016 06:50:38.145 PM	Jul 16 2016 06:50:37.000 PM	Incoming	Timestamp: 2016-07-16T22:50:05.001Z, BatteryV: 12.12, Latitude: 78.802240, Longitude: -9.788160, Vul: 13.50
1526002	NERSC 1	Jul 16 2016 06:40:33.887 PM	Jul 16 2016 06:40:32.000 PM	Incoming	Timestamp: 2016-07-16T22:40:09.001Z, BatteryV: 12.12, Latitude: 78.801222, Longitude: -9.789523, Vul: 13.50
1525995	NERSC 1	Jul 16 2016 06:31:17.671 PM	Jul 16 2016 06:31:16.000 PM	Incoming	Timestamp: 2016-07-16T22:30:36.001Z, BatteryV: 12.12, Latitude: 78.800301, Longitude: -9.790784, Vul: 13.50
1525993	NERSC 1	Jul 16 2016 06:31:07.115 PM	Jul 16 2016 06:31:05.000 PM	Incoming	Message SubType: 0, Capsized Event: true, Orientation Change Count: 93, Timestamp: 2016-07-16T22:31:05.000Z, BatteryV: 11.85, Vul: 13.50, Uptime: 795600, Lowest Battery Voltage: 11.67, Highest Battery Voltage: 14.52, Lowest Battery Voltage UTC Day: 11.67, Highest Battery Voltage UTC Day: 13.530000000000001, Iridium Message Count: 450, Iridium Session Count: 729, Iridium On Time: 567, Iridium Send…
1525960	NERSC 1	Jul 16 2016 06:01:06.862 PM	Jul 16 2016 06:01:05.000 PM	Incoming	Timestamp: 2016-07-16T22:00:12.001Z, BatteryV: 11.91, Latitude: 78.797363, Longitude: -9.793594, Vul: 13.50
1525932	NERSC 1	Jul 16 2016 05:30:34.930 PM	Jul 16 2016 05:30:33.000 PM	Incoming	Timestamp: 2016-07-16T21:30:12.001Z, BatteryV: 11.97, Latitude: 78.794810, Longitude: -9.795002, Vul: 13.50
1525887	NERSC 1	Jul 16 2016 05:00:40.347 PM	Jul 16 2016 05:00:39.000 PM	Incoming	Timestamp: 2016-07-16T21:00:08.001Z, BatteryV: 11.97, Latitude: 78.792499, Longitude: -9.794982, Vul: 13.50
1525865	NERSC 1	Jul 16 2016 04:31:04.861 PM	Jul 16 2016 04:31:03.000 PM	Incoming	Timestamp: 2016-07-16T20:30:36.001Z, BatteryV: 11.82, Latitude: 78.790541, Longitude: -9.794099, Vul: 13.47
1525808	NERSC 1	Jul 16 2016 04:00:39.812 PM	Jul 16 2016 04:00:39.000 PM	Incoming	Timestamp: 2016-07-16T20:00:07.001Z, BatteryV: 12.03, Latitude: 78.788922, Longitude: -9.792973, Vul: 13.47
1525749	NERSC 1	Jul 16 2016 03:30:37.408 PM	Jul 16 2016 03:30:36.000 PM	Incoming	Timestamp: 2016-07-16T19:30:07.001Z, BatteryV: 12.00, Latitude: 78.787578, Longitude: -9.792064, Vul: 13.47
1525691	NERSC 1	Jul 16 2016 03:00:38.547 PM	Jul 16 2016 03:00:37.000 PM	Incoming	Timestamp: 2016-07-16T19:00:07.001Z, BatteryV: 11.91, Latitude: 78.786579, Longitude: -9.791942, Vul: 13.47
1525650	NERSC 1	Jul 16 2016 02:30:38.454 PM	Jul 16 2016 02:30:37.000 PM	Incoming	Timestamp: 2016-07-16T18:30:06.001Z, BatteryV: 11.91, Latitude: 78.785683, Longitude: -9.792755, Vul: 13.47
1525588	NERSC 1	Jul 16 2016 02:01:56.823 PM	Jul 16 2016 02:01:56.000 PM	Incoming	Timestamp: 2016-07-16T18:00:35.001Z, BatteryV: 12.03, Latitude: 78.785126, Longitude: -9.794854, Vul: 13.47
1525548	NERSC 1	Jul 16 2016 01:30:30.182 PM	Jul 16 2016 01:30:29.000 PM	Incoming	Timestamp: 2016-07-16T17:30:06.001Z, BatteryV: 12.03, Latitude: 78.784755, Longitude: -9.798406, Vul: 13.47
1525517	NERSC 1	Jul 16 2016 01:00:42.641 PM	Jul 16 2016 01:00:41.000 PM	Incoming	Timestamp: 2016-07-16T17:00:10.001Z, BatteryV: 11.91, Latitude: 78.784378, Longitude: -9.803072, Vul: 13.44
1525492	NERSC 1	Jul 16 2016 12:30:59.559 PM	Jul 16 2016 12:30:58.000 PM	Incoming	Timestamp: 2016-07-16T16:30:36.001Z, BatteryV: 11.97, Latitude: 78.783898, Longitude: -9.809344, Vul: 13.44
1525458	NERSC 1	Jul 16 2016 12:01:05.060 PM	Jul 16 2016 12:01:02.000 PM	Incoming	Timestamp: 2016-07-16T16:00:05.001Z, BatteryV: 12.03, Latitude: 78.783027, Longitude: -9.817037, Vul: 13.47
1525431	NERSC 1	Jul 16 2016 11:30:58.755 AM	Jul 16 2016 11:30:57.000 AM	Incoming	Timestamp: 2016-07-16T15:30:28.001Z, BatteryV: 11.88, Latitude: 78.781811, Longitude: -9.824947, Vul: 13.47
1525393	NERSC 1	Jul 16 2016 11:01:07.791 AM	Jul 16 2016 11:01:06.000 AM	Incoming	Timestamp: 2016-07-16T15:00:37.001Z, BatteryV: 12.00, Latitude: 78.780378, Longitude: -9.833997, Vul: 13.47
1525362	NERSC 1	Jul 16 2016 10:30:38.837 AM	Jul 16 2016 10:30:37.000 AM	Incoming	Timestamp: 2016-07-16T14:30:09.001Z, BatteryV: 12.00, Latitude: 78.778579, Longitude: -9.843853, Vul: 13.47
1525319	NERSC 1	Jul 16 2016 10:00:48.616 AM	Jul 16 2016 10:00:47.000 AM	Incoming	Timestamp: 2016-07-16T14:00:08.001Z, BatteryV: 11.91, Latitude: 78.776442, Longitude: -9.853651, Vul: 13.47
1525286	NERSC 1	Jul 16 2016 09:31:00.830 AM	Jul 16 2016 09:30:59.000 AM	Incoming	Timestamp: 2016-07-16T13:30:36.001Z, BatteryV: 11.79, Latitude: 78.774106, Longitude: -9.863181, Vul: 13.47
1525242	NERSC 1	Jul 16 2016 09:00:38.411 AM	Jul 16 2016 09:00:37.000 AM	Incoming	Timestamp: 2016-07-16T13:00:08.001Z, BatteryV: 11.88, Latitude: 78.771386, Longitude: -9.872512, Vul: 13.47
1525214	NERSC 1	Jul 16 2016 08:33:58.712 AM	Jul 16 2016 08:33:57.000 AM	Incoming	Timestamp: 2016-07-16T12:30:08.001Z, BatteryV: 11.73, Latitude: 78.768365, Longitude: -9.880211, Vul: 13.47
1525120	NERSC 1	Jul 16 2016 08:01:25.980 AM	Jul 16 2016 08:01:24.000 AM	Incoming	Timestamp: 2016-07-16T12:00:36.001Z, BatteryV: 11.88, Latitude: 78.765242, Longitude: -9.886150, Vul: 13.47
1525069	NERSC 1	Jul 16 2016 07:30:38.270 AM	Jul 16 2016 07:30:37.000 AM	Incoming	Timestamp: 2016-07-16T11:30:06.001Z, BatteryV: 12.03, Latitude: 78.761971, Longitude: -9.890221, Vul: 13.47
1525021	NERSC 1	Jul 16 2016 07:01:00.228 AM	Jul 16 2016 07:00:59.000 AM	Incoming	Timestamp: 2016-07-16T11:00:36.001Z, BatteryV: 12.03, Latitude: 78.758784, Longitude: -9.893190, Vul: 13.47
1524989	NERSC 1	Jul 16 2016 06:33:54.441 AM	Jul 16 2016 06:33:53.000 AM	Incoming	Timestamp: 2016-07-16T10:30:06.001Z, BatteryV: 11.88, Latitude: 78.755750, Longitude: -9.893581, Vul: 13.47
1524946	NERSC 1	Jul 16 2016 06:01:09.236 AM	Jul 16 2016 06:01:08.000 AM	Incoming	Timestamp: 2016-07-16T10:00:36.001Z, BatteryV: 11.76, Latitude: 78.752934, Longitude: -9.893203, Vul: 13.50
1524915	NERSC 1	Jul 16 2016 05:30:30.730 AM	Jul 16 2016 05:30:29.000 AM	Incoming	Timestamp: 2016-07-16T09:30:07.001Z, BatteryV: 11.67, Latitude: 78.750157, Longitude: -9.891552, Vul: 13.50
1524879	NERSC 1	Jul 16 2016 05:00:30.122 AM	Jul 16 2016 05:00:29.000 AM	Incoming	Timestamp: 2016-07-16T09:00:07.001Z, BatteryV: 11.94, Latitude: 78.747648, Longitude: -9.888858, Vul: 13.50
1524857	NERSC 1	Jul 16 2016 04:31:05.074 AM	Jul 16 2016 04:31:03.000 AM	Incoming	Timestamp: 2016-07-16T08:30:35.001Z, BatteryV: 11.91, Latitude: 78.745453, Longitude: -9.885805, Vul: 13.50
1524814	NERSC 1	Jul 16 2016 04:00:53.365 AM	Jul 16 2016 04:00:52.000 AM	Incoming	Timestamp: 2016-07-16T08:00:18.001Z, BatteryV: 11.91, Latitude: 78.743437, Longitude: -9.882336, Vul: 13.50
1524795	NERSC 1	Jul 16 2016 03:33:27.644 AM	Jul 16 2016 03:33:26.000 AM	Incoming	Timestamp: 2016-07-16T07:33:26.000Z, Message Check: true
1524752	NERSC 1	Jul 16 2016 03:01:10.056 AM	Jul 16 2016 03:01:08.000 AM	Incoming	Timestamp: 2016-07-16T07:00:36.001Z, BatteryV: 11.88, Latitude: 78.740358, Longitude: -9.873882, Vul: 13.47
1524716	NERSC 1	Jul 16 2016 02:30:34.338 AM	Jul 16 2016 02:30:33.000 AM	Incoming	Timestamp: 2016-07-16T06:30:12.001Z, BatteryV: 11.91, Latitude: 78.739117, Longitude: -9.869722, Vul: 13.50
1524659	NERSC 1	Jul 16 2016 02:00:35.862 AM	Jul 16 2016 02:00:34.000 AM	Incoming	Timestamp: 2016-07-16T06:00:12.001Z, BatteryV: 11.97, Latitude: 78.738202, Longitude: -9.865248, Vul: 13.50
1524630	NERSC 1	Jul 16 2016 01:30:56.954 AM	Jul 16 2016 01:30:56.000 AM	Incoming	Timestamp: 2016-07-16T05:30:24.001Z, BatteryV: 11.97, Latitude: 78.737402, Longitude: -9.861286, Vul: 13.50
1524606	NERSC 1	Jul 16 2016 01:02:59.587 AM	Jul 16 2016 01:02:58.000 AM	Incoming	Timestamp: 2016-07-16T05:02:32.001Z, BatteryV: 11.91, Latitude: 78.736755, Longitude: -9.857645, Vul: 13.50
1524563	NERSC 1	Jul 16 2016 12:30:36.082 AM	Jul 16 2016 12:30:35.000 AM	Incoming	Timestamp: 2016-07-16T04:30:12.001Z, BatteryV: 11.88, Latitude: 78.735866, Longitude: -9.855290, Vul: 13.50
1524529	NERSC 1	Jul 16 2016 12:00:36.380 AM	Jul 16 2016 12:00:35.000 AM	Incoming	Timestamp: 2016-07-16T04:00:12.001Z, BatteryV: 11.88, Latitude: 78.735046, Longitude: -9.854464, Vul: 13.50
1524499	NERSC 1	Jul 15 2016 11:30:40.469 PM	Jul 15 2016 11:30:39.000 PM	Incoming	Timestamp: 2016-07-16T03:30:07.001Z, BatteryV: 11.88, Latitude: 78.734176, Longitude: -9.854880, Vul: 13.50
1524454	NERSC 1	Jul 15 2016 11:01:00.492 PM	Jul 15 2016 11:00:59.000 PM	Incoming	Timestamp: 2016-07-16T03:00:36.001Z, BatteryV: 11.79, Latitude: 78.733139, Longitude: -9.856749, Vul: 13.50
1524416	NERSC 1	Jul 15 2016 10:30:35.986 PM	Jul 15 2016 10:30:34.000 PM	Incoming	Timestamp: 2016-07-16T02:30:06.001Z, BatteryV: 11.76, Latitude: 78.731795, Longitude: -9.859661, Vul: 13.50
1524380	NERSC 1	Jul 15 2016 10:00:39.055 PM	Jul 15 2016 10:00:38.000 PM	Incoming	Timestamp: 2016-07-16T02:00:06.001Z, BatteryV: 11.91, Latitude: 78.730189, Longitude: -9.862605, Vul: 13.50
1524354	NERSC 1	Jul 15 2016 09:30:35.293 PM	Jul 15 2016 09:30:34.000 PM	Incoming	Timestamp: 2016-07-16T01:30:06.001Z, BatteryV: 11.88, Latitude: 78.728147, Longitude: -9.866291, Vul: 13.47
1524315	NERSC 1	Jul 15 2016 09:00:38.657 PM	Jul 15 2016 09:00:37.000 PM	Incoming	Timestamp: 2016-07-16T01:00:06.001Z, BatteryV: 12.06, Latitude: 78.725824, Longitude: -9.870010, Vul: 13.47
1524294	NERSC 1	Jul 15 2016 08:34:24.776 PM	Jul 15 2016 08:34:23.000 PM	Incoming	Timestamp: 2016-07-16T00:30:36.001Z, BatteryV: 11.88, Latitude: 78.723302, Longitude: -9.873818, Vul: 13.47
1524160	NERSC 1	Jul 15 2016 08:00:33.193 PM	Jul 15 2016 08:00:32.000 PM	Incoming	Timestamp: 2016-07-16T00:00:09.001Z, BatteryV: 11.82, Latitude: 78.720224, Longitude: -9.877018, Vul: 13.47
1524099	NERSC 1	Jul 15 2016 07:30:57.558 PM	Jul 15 2016 07:30:56.000 PM	Incoming	Timestamp: 2016-07-15T23:30:09.001Z, BatteryV: 11.91, Latitude: 78.717216, Longitude: -9.877318, Vul: 13.44
1524041	NERSC 1	Jul 15 2016 07:00:42.227 PM	Jul 15 2016 07:00:40.000 PM	Incoming	Timestamp: 2016-07-15T23:00:08.001Z, BatteryV: 11.97, Latitude: 78.714432, Longitude: -9.877626, Vul: 13.44
1524015	NERSC 1	Jul 15 2016 06:31:00.449 PM	Jul 15 2016 06:30:59.000 PM	Incoming	Timestamp: 2016-07-15T22:30:36.001Z, BatteryV: 11.97, Latitude: 78.711354, Longitude: -9.877101, Vul: 13.44
1523956	NERSC 1	Jul 15 2016 06:00:38.532 PM	Jul 15 2016 06:00:37.000 PM	Incoming	Timestamp: 2016-07-15T22:00:08.001Z, BatteryV: 11.91, Latitude: 78.708064, Longitude: -9.876371, Vul: 13.44
1523926	NERSC 1	Jul 15 2016 05:30:34.197 PM	Jul 15 2016 05:30:33.000 PM	Incoming	Timestamp: 2016-07-15T21:30:11.001Z, BatteryV: 11.94, Latitude: 78.704992, Longitude: -9.876922, Vul: 13.44
1523863	NERSC 1	Jul 15 2016 05:00:29.662 PM	Jul 15 2016 05:00:28.000 PM	Incoming	Timestamp: 2016-07-15T21:00:07.001Z, BatteryV: 11.91, Latitude: 78.702144, Longitude: -9.877632, Vul: 13.44
1523835	NERSC 1	Jul 15 2016 04:31:03.823 PM	Jul 15 2016 04:31:02.000 PM	Incoming	Timestamp: 2016-07-15T20:30:36.001Z, BatteryV: 12.03, Latitude: 78.699584, Longitude: -9.876723, Vul: 13.44
1523797	NERSC 1	Jul 15 2016 04:00:38.324 PM	Jul 15 2016 04:00:37.000 PM	Incoming	Timestamp: 2016-07-15T20:00:08.001Z, BatteryV: 12.06, Latitude: 78.697114, Longitude: -9.874662, Vul: 13.44
1523768	NERSC 1	Jul 15 2016 03:30:54.457 PM	Jul 15 2016 03:30:53.000 PM	Incoming	Timestamp: 2016-07-15T19:30:07.001Z, BatteryV: 12.06, Latitude: 78.695098, Longitude: -9.872250, Vul: 13.41
1523739	NERSC 1	Jul 15 2016 03:03:56.409 PM	Jul 15 2016 03:03:55.000 PM	Incoming	Timestamp: 2016-07-15T19:00:06.001Z, BatteryV: 12.09, Latitude: 78.693466, Longitude: -9.867443, Vul: 13.41
1523701	NERSC 1	Jul 15 2016 02:35:08.423 PM	Jul 15 2016 02:35:07.000 PM	Incoming	Timestamp: 2016-07-15T18:31:23.001Z, BatteryV: 12.06, Latitude: 78.692371, Longitude: -9.862022, Vul: 13.41
1523654	NERSC 1	Jul 15 2016 02:04:01.903 PM	Jul 15 2016 02:04:00.000 PM	Incoming	Timestamp: 2016-07-15T18:00:08.001Z, BatteryV: 12.09, Latitude: 78.691565, Longitude: -9.853728, Vul: 13.41
1523653	NERSC 1	Jul 15 2016 02:03:51.840 PM	Jul 15 2016 02:03:50.000 PM	Incoming	Message SubType: 0, Capsized Event: true, Orientation Change Count: 92, Timestamp: 2016-07-15T18:03:50.000Z, BatteryV: 11.91, Vul: 13.41, Uptime: 693187, Lowest Battery Voltage: 11.700000000000001, Highest Battery Voltage: 14.52, Lowest Battery Voltage UTC Day: 11.700000000000001, Highest Battery Voltage UTC Day: 13.530000000000001, Iridium Message Count: 391, Iridium Session Count: 667, Iridium …
1523623	NERSC 1	Jul 15 2016 01:50:38.897 PM	Jul 15 2016 01:50:38.000 PM	Incoming	Timestamp: 2016-07-15T17:50:07.001Z, BatteryV: 12.18, Latitude: 78.691379, Longitude: -9.850995, Vul: 13.41
1523622	NERSC 1	Jul 15 2016 01:50:31.378 PM	Jul 15 2016 01:50:30.000 PM	Incoming	Message SubType: 0, Capsized Event: true, Orientation Change Count: 91, Timestamp: 2016-07-15T17:50:30.000Z, BatteryV: 12.06, Vul: 13.41, Uptime: 692387, Lowest Battery Voltage: 11.700000000000001, Highest Battery Voltage: 14.52, Lowest Battery Voltage UTC Day: 11.700000000000001, Highest Battery Voltage UTC Day: 13.530000000000001, Iridium Message Count: 389, Iridium Session Count: 665, Iridium …
1523608	NERSC 1	Jul 15 2016 01:40:56.947 PM	Jul 15 2016 01:40:56.000 PM	Incoming	Message SubType: 0, Capsized Event: true, Orientation Change Count: 88, Timestamp: 2016-07-15T17:40:56.000Z, BatteryV: 12.06, Vul: 13.41, Uptime: 691810, Lowest Battery Voltage: 11.700000000000001, Highest Battery Voltage: 14.52, Lowest Battery Voltage UTC Day: 11.700000000000001, Highest Battery Voltage UTC Day: 13.530000000000001, Iridium Message Count: 388, Iridium Session Count: 664, Iridium …
1523606	NERSC 1	Jul 15 2016 01:40:50.909 PM	Jul 15 2016 01:40:49.000 PM	Incoming	Timestamp: 2016-07-15T17:40:08.001Z, BatteryV: 12.18, Latitude: 78.691155, Longitude: -9.848416, Vul: 13.41
1523605	NERSC 1	Jul 15 2016 01:40:39.883 PM	Jul 15 2016 01:40:38.000 PM	Incoming	Message SubType: 0, Capsized Event: true, Orientation Change Count: 87, Timestamp: 2016-07-15T17:40:38.000Z, BatteryV: 12.21, Vul: 13.41, Uptime: 691787, Lowest Battery Voltage: 11.700000000000001, Highest Battery Voltage: 14.52, Lowest Battery Voltage UTC Day: 11.700000000000001, Highest Battery Voltage UTC Day: 13.530000000000001, Iridium Message Count: 386, Iridium Session Count: 664, Iridium …
1523594	NERSC 1	Jul 15 2016 01:30:43.202 PM	Jul 15 2016 01:30:42.000 PM	Incoming	Message SubType: 0, Capsized Event: true, Orientation Change Count: 85, Timestamp: 2016-07-15T17:30:42.000Z, BatteryV: 12.21, Vul: 13.44, Uptime: 691197, Lowest Battery Voltage: 11.700000000000001, Highest Battery Voltage: 14.52, Lowest Battery Voltage UTC Day: 11.700000000000001, Highest Battery Voltage UTC Day: 13.530000000000001, Iridium Message Count: 385, Iridium Session Count: 663, Iridium …
1523591	NERSC 1	Jul 15 2016 01:30:37.652 PM	Jul 15 2016 01:30:36.000 PM	Incoming	Timestamp: 2016-07-15T17:30:06.001Z, BatteryV: 11.97, Latitude: 78.690957, Longitude: -9.845869, Vul: 13.44
1523578	NERSC 1	Jul 15 2016 01:20:51.091 PM	Jul 15 2016 01:20:50.000 PM	Incoming	Message SubType: 0, Capsized Event: true, Orientation Change Count: 84, Timestamp: 2016-07-15T17:20:50.000Z, BatteryV: 11.97, Vul: 13.44, Uptime: 690601, Lowest Battery Voltage: 11.700000000000001, Highest Battery Voltage: 14.52, Lowest Battery Voltage UTC Day: 11.700000000000001, Highest Battery Voltage UTC Day: 13.530000000000001, Iridium Message Count: 383, Iridium Session Count: 662, Iridium …
1523577	NERSC 1	Jul 15 2016 01:20:41.560 PM	Jul 15 2016 01:20:40.000 PM	Incoming	Timestamp: 2016-07-15T17:20:05.001Z, BatteryV: 12.15, Latitude: 78.690797, Longitude: -9.843610, Vul: 13.44
1523575	NERSC 1	Jul 15 2016 01:20:33.525 PM	Jul 15 2016 01:20:32.000 PM	Incoming	Message SubType: 0, Capsized Event: true, Orientation Change Count: 83, Timestamp: 2016-07-15T17:20:32.000Z, BatteryV: 12.15, Vul: 13.44, Uptime: 690582, Lowest Battery Voltage: 11.700000000000001, Highest Battery Voltage: 14.52, Lowest Battery Voltage UTC Day: 11.700000000000001, Highest Battery Voltage UTC Day: 13.530000000000001, Iridium Message Count: 381, Iridium Session Count: 662, Iridium …
1523553	NERSC 1	Jul 15 2016 01:11:03.086 PM	Jul 15 2016 01:11:02.000 PM	Incoming	Timestamp: 2016-07-15T17:10:05.001Z, BatteryV: 12.15, Latitude: 78.690720, Longitude: -9.841626, Vul: 13.44
1523552	NERSC 1	Jul 15 2016 01:10:54.556 PM	Jul 15 2016 01:10:53.000 PM	Incoming	Message SubType: 0, Capsized Event: true, Orientation Change Count: 81, Timestamp: 2016-07-15T17:10:53.000Z, BatteryV: 12.06, Vul: 13.44, Uptime: 690002, Lowest Battery Voltage: 11.700000000000001, Highest Battery Voltage: 14.52, Lowest Battery Voltage UTC Day: 11.700000000000001, Highest Battery Voltage UTC Day: 13.530000000000001, Iridium Message Count: 379, Iridium Session Count: 661, Iridium …
1523535	NERSC 1	Jul 15 2016 01:01:47.461 PM	Jul 15 2016 01:01:46.000 PM	Incoming	Timestamp: 2016-07-15T17:01:05.001Z, BatteryV: 12.06, Latitude: 78.690605, Longitude: -9.839878, Vul: 13.41
1523534	NERSC 1	Jul 15 2016 01:01:36.891 PM	Jul 15 2016 01:01:35.000 PM	Incoming	Message SubType: 0, Capsized Event: true, Orientation Change Count: 79, Timestamp: 2016-07-15T17:01:35.000Z, BatteryV: 12.21, Vul: 13.41, Uptime: 689445, Lowest Battery Voltage: 11.700000000000001, Highest Battery Voltage: 14.52, Lowest Battery Voltage UTC Day: 11.700000000000001, Highest Battery Voltage UTC Day: 13.530000000000001, Iridium Message Count: 377, Iridium Session Count: 660, Iridium …
1523519	NERSC 1	Jul 15 2016 12:50:36.127 PM	Jul 15 2016 12:50:35.000 PM	Incoming	Timestamp: 2016-07-15T16:50:05.001Z, BatteryV: 12.18, Latitude: 78.690534, Longitude: -9.837779, Vul: 13.44
1523507	NERSC 1	Jul 15 2016 12:40:57.959 PM	Jul 15 2016 12:40:56.000 PM	Incoming	Timestamp: 2016-07-15T16:40:10.001Z, BatteryV: 12.21, Latitude: 78.690490, Longitude: -9.835840, Vul: 13.44
1523490	NERSC 1	Jul 15 2016 12:30:42.678 PM	Jul 15 2016 12:30:41.000 PM	Incoming	Timestamp: 2016-07-15T16:30:05.001Z, BatteryV: 12.21, Latitude: 78.690509, Longitude: -9.833882, Vul: 13.41
1523487	NERSC 1	Jul 15 2016 12:30:34.617 PM	Jul 15 2016 12:30:33.000 PM	Incoming	Message SubType: 0, Capsized Event: true, Orientation Change Count: 74, Timestamp: 2016-07-15T16:30:33.000Z, BatteryV: 12.24, Vul: 13.41, Uptime: 687582, Lowest Battery Voltage: 11.700000000000001, Highest Battery Voltage: 14.52, Lowest Battery Voltage UTC Day: 11.700000000000001, Highest Battery Voltage UTC Day: 13.530000000000001, Iridium Message Count: 373, Iridium Session Count: 657, Iridium …
1523486	NERSC 1	Jul 15 2016 12:29:43.857 PM	Jul 15 2016 12:29:42.000 PM	Incoming	Timestamp: 2016-07-15T16:27:52.001Z, BatteryV: 12.18, Latitude: 78.690502, Longitude: -9.833722, Vul: 13.41
1523483	NERSC 1	Jul 15 2016 12:27:33.330 PM	Jul 15 2016 12:27:32.000 PM	Incoming	Message SubType: 0, Capsized Event: true, Orientation Change Count: 73, Timestamp: 2016-07-15T16:27:32.000Z, BatteryV: 12.18, Vul: 13.41, Uptime: 687405, Lowest Battery Voltage: 11.700000000000001, Highest Battery Voltage: 14.52, Lowest Battery Voltage UTC Day: 11.700000000000001, Highest Battery Voltage UTC Day: 13.530000000000001, Iridium Message Count: 371, Iridium Session Count: 655, Iridium …
1523482	NERSC 1	Jul 15 2016 12:27:24.296 PM	Jul 15 2016 12:27:23.000 PM	Incoming	Timestamp: 2016-07-15T16:20:07.001Z, BatteryV: 12.03, Latitude: 78.690496, Longitude: -9.832454, Vul: 13.41
1523470	NERSC 1	Jul 15 2016 12:20:39.328 PM	Jul 15 2016 12:20:38.000 PM	Incoming	Message SubType: 0, Capsized Event: true, Orientation Change Count: 68, Timestamp: 2016-07-15T16:20:38.000Z, BatteryV: 11.88, Vul: 13.44, Uptime: 686987, Lowest Battery Voltage: 11.700000000000001, Highest Battery Voltage: 14.52, Lowest Battery Voltage UTC Day: 11.700000000000001, Highest Battery Voltage UTC Day: 13.530000000000001, Iridium Message Count: 369, Iridium Session Count: 653, Iridium …
1523460	NERSC 1	Jul 15 2016 12:10:39.597 PM	Jul 15 2016 12:10:38.000 PM	Incoming	Timestamp: 2016-07-15T16:10:05.001Z, BatteryV: 11.88, Latitude: 78.690470, Longitude: -9.830912, Vul: 13.41
1523459	NERSC 1	Jul 15 2016 12:10:35.078 PM	Jul 15 2016 12:10:33.000 PM	Incoming	Message SubType: 0, Capsized Event: true, Orientation Change Count: 66, Timestamp: 2016-07-15T16:10:33.000Z, BatteryV: 12.09, Vul: 13.41, Uptime: 686383, Lowest Battery Voltage: 11.700000000000001, Highest Battery Voltage: 14.52, Lowest Battery Voltage UTC Day: 11.700000000000001, Highest Battery Voltage UTC Day: 13.530000000000001, Iridium Message Count: 367, Iridium Session Count: 652, Iridium …
1523439	NERSC 1	Jul 15 2016 12:00:46.323 PM	Jul 15 2016 12:00:45.000 PM	Incoming	Timestamp: 2016-07-15T16:00:09.001Z, BatteryV: 12.15, Latitude: 78.690477, Longitude: -9.829606, Vul: 13.44
1523436	NERSC 1	Jul 15 2016 12:00:38.259 PM	Jul 15 2016 12:00:37.000 PM	Incoming	Message SubType: 0, Capsized Event: true, Orientation Change Count: 65, Timestamp: 2016-07-15T16:00:37.000Z, BatteryV: 12.21, Vul: 13.44, Uptime: 685788, Lowest Battery Voltage: 11.700000000000001, Highest Battery Voltage: 14.52, Lowest Battery Voltage UTC Day: 11.700000000000001, Highest Battery Voltage UTC Day: 13.530000000000001, Iridium Message Count: 365, Iridium Session Count: 651, Iridium …
1523409	NERSC 1	Jul 15 2016 11:30:38.085 AM	Jul 15 2016 11:30:36.000 AM	Incoming	Timestamp: 2016-07-15T15:30:09.001Z, BatteryV: 12.18, Latitude: 78.690374, Longitude: -9.825869, Vul: 13.44
1523370	NERSC 1	Jul 15 2016 11:01:02.089 AM	Jul 15 2016 11:01:00.000 AM	Incoming	Timestamp: 2016-07-15T15:00:36.001Z, BatteryV: 12.18, Latitude: 78.690342, Longitude: -9.822323, Vul: 13.41
1523350	NERSC 1	Jul 15 2016 10:33:48.585 AM	Jul 15 2016 10:33:47.000 AM	Incoming	Timestamp: 2016-07-15T14:30:08.001Z, BatteryV: 12.03, Latitude: 78.690317, Longitude: -9.819008, Vul: 13.41
1523311	NERSC 1	Jul 15 2016 10:00:38.220 AM	Jul 15 2016 10:00:37.000 AM	Incoming	Timestamp: 2016-07-15T14:00:08.001Z, BatteryV: 12.21, Latitude: 78.690157, Longitude: -9.816096, Vul: 13.41
1523297	NERSC 1	Jul 15 2016 09:50:28.876 AM	Jul 15 2016 09:50:27.000 AM	Incoming	Timestamp: 2016-07-15T13:50:08.001Z, BatteryV: 12.12, Latitude: 78.690067, Longitude: -9.815354, Vul: 13.41
1523286	NERSC 1	Jul 15 2016 09:40:58.234 AM	Jul 15 2016 09:40:57.000 AM	Incoming	Timestamp: 2016-07-15T13:40:36.001Z, BatteryV: 12.18, Latitude: 78.689965, Longitude: -9.814541, Vul: 13.38
1523274	NERSC 1	Jul 15 2016 09:30:35.517 AM	Jul 15 2016 09:30:34.000 AM	Incoming	Timestamp: 2016-07-15T13:30:09.001Z, BatteryV: 12.15, Latitude: 78.689862, Longitude: -9.813843, Vul: 13.38
1523258	NERSC 1	Jul 15 2016 09:20:47.797 AM	Jul 15 2016 09:20:46.000 AM	Incoming	Timestamp: 2016-07-15T13:20:07.001Z, BatteryV: 12.15, Latitude: 78.689702, Longitude: -9.813075, Vul: 13.38
1523257	NERSC 1	Jul 15 2016 09:20:37.839 AM	Jul 15 2016 09:20:36.000 AM	Incoming	Message SubType: 0, Capsized Event: true, Orientation Change Count: 63, Timestamp: 2016-07-15T13:20:36.000Z, BatteryV: 12.18, Vul: 13.38, Uptime: 676187, Lowest Battery Voltage: 11.700000000000001, Highest Battery Voltage: 14.52, Lowest Battery Voltage UTC Day: 11.700000000000001, Highest Battery Voltage UTC Day: 13.530000000000001, Iridium Message Count: 355, Iridium Session Count: 642, Iridium …
1523241	NERSC 1	Jul 15 2016 09:10:59.222 AM	Jul 15 2016 09:10:57.000 AM	Incoming	Timestamp: 2016-07-15T13:10:10.001Z, BatteryV: 12.21, Latitude: 78.689587, Longitude: -9.812378, Vul: 13.38
1523217	NERSC 1	Jul 15 2016 09:00:36.749 AM	Jul 15 2016 09:00:35.000 AM	Incoming	Timestamp: 2016-07-15T13:00:07.001Z, BatteryV: 12.21, Latitude: 78.689414, Longitude: -9.811507, Vul: 13.38
1523201	NERSC 1	Jul 15 2016 08:50:31.467 AM	Jul 15 2016 08:50:30.000 AM	Incoming	Timestamp: 2016-07-15T12:50:07.001Z, BatteryV: 12.18, Latitude: 78.689024, Longitude: -9.811706, Vul: 13.38
1523190	NERSC 1	Jul 15 2016 08:40:47.810 AM	Jul 15 2016 08:40:47.000 AM	Incoming	Timestamp: 2016-07-15T12:40:07.001Z, BatteryV: 12.21, Latitude: 78.688678, Longitude: -9.811859, Vul: 13.38
1523189	NERSC 1	Jul 15 2016 08:40:37.268 AM	Jul 15 2016 08:40:36.000 AM	Incoming	Message SubType: 0, Capsized Event: true, Orientation Change Count: 61, Timestamp: 2016-07-15T12:40:36.000Z, BatteryV: 12.09, Vul: 13.38, Uptime: 673788, Lowest Battery Voltage: 11.700000000000001, Highest Battery Voltage: 14.52, Lowest Battery Voltage UTC Day: 11.700000000000001, Highest Battery Voltage UTC Day: 13.530000000000001, Iridium Message Count: 350, Iridium Session Count: 638, Iridium …
1523173	NERSC 1	Jul 15 2016 08:30:42.623 AM	Jul 15 2016 08:30:41.000 AM	Incoming	Timestamp: 2016-07-15T12:30:07.001Z, BatteryV: 12.03, Latitude: 78.688256, Longitude: -9.811565, Vul: 13.38
1523159	NERSC 1	Jul 15 2016 08:20:36.739 AM	Jul 15 2016 08:20:35.000 AM	Incoming	Timestamp: 2016-07-15T12:20:07.001Z, BatteryV: 12.03, Latitude: 78.687686, Longitude: -9.810771, Vul: 13.38
1523158	NERSC 1	Jul 15 2016 08:20:28.740 AM	Jul 15 2016 08:20:27.000 AM	Incoming	Message SubType: 0, Capsized Event: true, Orientation Change Count: 57, Timestamp: 2016-07-15T12:20:27.000Z, BatteryV: 12.18, Vul: 13.38, Uptime: 672587, Lowest Battery Voltage: 11.700000000000001, Highest Battery Voltage: 14.52, Lowest Battery Voltage UTC Day: 11.700000000000001, Highest Battery Voltage UTC Day: 13.530000000000001, Iridium Message Count: 347, Iridium Session Count: 636, Iridium …
1523145	NERSC 1	Jul 15 2016 08:10:40.130 AM	Jul 15 2016 08:10:39.000 AM	Incoming	Timestamp: 2016-07-15T12:10:07.001Z, BatteryV: 12.21, Latitude: 78.687104, Longitude: -9.809914, Vul: 13.38
1523144	NERSC 1	Jul 15 2016 08:10:30.561 AM	Jul 15 2016 08:10:29.000 AM	Incoming	Message SubType: 0, Capsized Event: true, Orientation Change Count: 55, Timestamp: 2016-07-15T12:10:29.000Z, BatteryV: 12.18, Vul: 13.38, Uptime: 671989, Lowest Battery Voltage: 11.700000000000001, Highest Battery Voltage: 14.52, Lowest Battery Voltage UTC Day: 11.700000000000001, Highest Battery Voltage UTC Day: 13.530000000000001, Iridium Message Count: 345, Iridium Session Count: 635, Iridium …
1523092	NERSC 1	Jul 15 2016 08:01:32.778 AM	Jul 15 2016 08:01:31.000 AM	Incoming	Timestamp: 2016-07-15T12:01:06.001Z, BatteryV: 12.18, Latitude: 78.686586, Longitude: -9.809030, Vul: 13.38
1523091	NERSC 1	Jul 15 2016 08:01:29.255 AM	Jul 15 2016 08:01:28.000 AM	Incoming	Message SubType: 0, Capsized Event: true, Orientation Change Count: 53, Timestamp: 2016-07-15T12:01:28.000Z, BatteryV: 11.94, Vul: 13.38, Uptime: 671448, Lowest Battery Voltage: 11.700000000000001, Highest Battery Voltage: 14.52, Lowest Battery Voltage UTC Day: 11.700000000000001, Highest Battery Voltage UTC Day: 13.530000000000001, Iridium Message Count: 343, Iridium Session Count: 634, Iridium …
1523057	NERSC 1	Jul 15 2016 07:31:47.328 AM	Jul 15 2016 07:31:46.000 AM	Incoming	Timestamp: 2016-07-15T11:31:06.001Z, BatteryV: 11.70, Latitude: 78.684813, Longitude: -9.806394, Vul: 13.38
1523014	NERSC 1	Jul 15 2016 07:00:40.138 AM	Jul 15 2016 07:00:39.000 AM	Incoming	Timestamp: 2016-07-15T11:00:12.001Z, BatteryV: 11.88, Latitude: 78.683021, Longitude: -9.804480, Vul: 13.41
1523002	NERSC 1	Jul 15 2016 06:34:01.203 AM	Jul 15 2016 06:34:00.000 AM	Incoming	Timestamp: 2016-07-15T10:32:36.001Z, BatteryV: 11.70, Latitude: 78.681600, Longitude: -9.804000, Vul: 13.38
1522995	NERSC 1	Jul 15 2016 06:31:32.985 AM	Jul 15 2016 06:31:31.000 AM	Incoming	Message SubType: 0, Capsized Event: true, Orientation Change Count: 50, Timestamp: 2016-07-15T10:31:31.000Z, BatteryV: 11.79, Vul: 13.44, Uptime: 666045, Lowest Battery Voltage: 11.790000000000001, Highest Battery Voltage: 14.52, Lowest Battery Voltage UTC Day: 11.790000000000001, Highest Battery Voltage UTC Day: 13.530000000000001, Iridium Message Count: 338, Iridium Session Count: 630, Iridium …
1522993	NERSC 1	Jul 15 2016 06:31:21.956 AM	Jul 15 2016 06:31:21.000 AM	Incoming	Timestamp: 2016-07-14T00:20:06.001Z, BatteryV: 11.88, Latitude: 78.750797, Longitude: -8.611187, Vul: 13.44
1520932	NERSC 1	Jul 13 2016 08:21:36.105 PM	Jul 13 2016 08:21:34.000 PM	Incoming	Message SubType: 0, Capsized Event: true, Orientation Change Count: 47, Timestamp: 2016-07-14T00:21:34.000Z, BatteryV: 12.18, Vul: 13.59, Uptime: 543072, Lowest Battery Voltage: 12.06, Highest Battery Voltage: 14.52, Lowest Battery Voltage UTC Day: 12.06, Highest Battery Voltage UTC Day: 13.65, Iridium Message Count: 336, Iridium Session Count: 425, Iridium On Time: 276, Iridium Send Failures Non…
1520928	NERSC 1	Jul 13 2016 08:18:41.537 PM	Jul 13 2016 08:18:40.000 PM	Incoming	Timestamp: 2016-07-14T00:15:33.001Z, BatteryV: 12.18, Latitude: 78.751411, Longitude: -8.606509, Vul: 13.59
1520923	NERSC 1	Jul 13 2016 08:15:10.395 PM	Jul 13 2016 08:15:09.000 PM	Incoming	Timestamp: 2016-07-14T00:10:06.001Z, BatteryV: 12.15, Latitude: 78.752211, Longitude: -8.601325, Vul: 13.62
1520904	NERSC 1	Jul 13 2016 08:09:31.859 PM	Jul 13 2016 08:09:30.000 PM	Incoming	Timestamp: 2016-07-14T00:07:20.001Z, BatteryV: 12.21, Latitude: 78.752557, Longitude: -8.598797, Vul: 13.59
1520899	NERSC 1	Jul 13 2016 08:07:01.435 PM	Jul 13 2016 08:07:00.000 PM	Incoming	Message SubType: 0, Capsized Event: true, Orientation Change Count: 46, Timestamp: 2016-07-14T00:07:00.000Z, BatteryV: 12.24, Vul: 13.59, Uptime: 542192, Lowest Battery Voltage: 12.06, Highest Battery Voltage: 14.52, Lowest Battery Voltage UTC Day: 12.06, Highest Battery Voltage UTC Day: 13.65, Iridium Message Count: 332, Iridium Session Count: 420, Iridium On Time: 269, Iridium Send Failures Non…
1520897	NERSC 1	Jul 13 2016 08:06:49.881 PM	Jul 13 2016 08:06:48.000 PM	Incoming	Timestamp: 2016-07-14T00:00:06.001Z, BatteryV: 12.06, Latitude: 78.753619, Longitude: -8.591942, Vul: 13.59
1520804	NERSC 1	Jul 13 2016 07:52:54.178 PM	Jul 13 2016 07:52:53.000 PM	Incoming	Timestamp: 2016-07-13T23:50:07.001Z, BatteryV: 12.27, Latitude: 78.755072, Longitude: -8.582733, Vul: 13.62
1520796	NERSC 1	Jul 13 2016 07:49:43.161 PM	Jul 13 2016 07:49:42.000 PM	Incoming	Timestamp: 2016-07-13T23:40:41.001Z, BatteryV: 12.27, Latitude: 78.756435, Longitude: -8.574042, Vul: 13.62
1520789	NERSC 1	Jul 13 2016 07:40:08.191 PM	Jul 13 2016 07:40:07.000 PM	Incoming	Timestamp: 2016-07-13T23:32:05.001Z, BatteryV: 12.33, Latitude: 78.757606, Longitude: -8.566822, Vul: 13.65
1520788	NERSC 1	Jul 13 2016 07:39:59.694 PM	Jul 13 2016 07:39:58.000 PM	Incoming	Message SubType: 0, Capsized Event: true, Orientation Change Count: 44, Timestamp: 2016-07-13T23:39:58.000Z, BatteryV: 12.24, Vul: 13.65, Uptime: 540561, Lowest Battery Voltage: 12.15, Highest Battery Voltage: 14.52, Lowest Battery Voltage UTC Day: 12.15, Highest Battery Voltage UTC Day: 13.950000000000001, Iridium Message Count: 327, Iridium Session Count: 414, Iridium On Time: 260, Iridium Send…
1520764	NERSC 1	Jul 13 2016 07:21:02.491 PM	Jul 13 2016 07:21:01.000 PM	Incoming	Timestamp: 2016-07-13T23:21:01.000Z, Message Check: true
1520758	NERSC 1	Jul 13 2016 07:16:47.205 PM	Jul 13 2016 07:16:45.000 PM	Incoming	Message SubType: 0, Capsized Event: true, Orientation Change Count: 36, Timestamp: 2016-07-13T23:16:45.000Z, BatteryV: 12.15, Vul: 13.65, Uptime: 539177, Lowest Battery Voltage: 12.15, Highest Battery Voltage: 14.52, Lowest Battery Voltage UTC Day: 12.15, Highest Battery Voltage UTC Day: 13.950000000000001, Iridium Message Count: 325, Iridium Session Count: 410, Iridium On Time: 256, Iridium Send…
1520753	NERSC 1	Jul 13 2016 07:06:44.284 PM	Jul 13 2016 07:06:43.000 PM	Incoming	Timestamp: 2016-07-13T22:50:07.001Z, BatteryV: 12.15, Latitude: 78.763200, Longitude: -8.533536, Vul: 13.65
1520737	NERSC 1	Jul 13 2016 06:54:55.358 PM	Jul 13 2016 06:54:41.000 PM	Incoming	Timestamp: 2016-07-13T22:54:41.000Z, Message Check: true
1520734	NERSC 1	Jul 13 2016 06:49:46.831 PM	Jul 13 2016 06:49:45.000 PM	Incoming	Timestamp: 2016-07-13T22:49:06.001Z, BatteryV: 12.36, Latitude: 78.763347, Longitude: -8.532749, Vul: 13.68
1520733	NERSC 1	Jul 13 2016 06:49:37.316 PM	Jul 13 2016 06:49:35.000 PM	Incoming	Message SubType: 0, Capsized Event: true, Orientation Change Count: 34, Timestamp: 2016-07-13T22:49:35.000Z, BatteryV: 12.36, Vul: 13.68, Uptime: 537547, Lowest Battery Voltage: 12.18, Highest Battery Voltage: 14.52, Lowest Battery Voltage UTC Day: 12.18, Highest Battery Voltage UTC Day: 13.950000000000001, Iridium Message Count: 322, Iridium Session Count: 402, Iridium On Time: 247, Iridium Send…
1520732	NERSC 1	Jul 13 2016 06:46:53.252 PM	Jul 13 2016 06:46:51.000 PM	Incoming	Message SubType: 0, Capsized Event: true, Orientation Change Count: 32, Timestamp: 2016-07-13T22:46:51.000Z, BatteryV: 12.24, Vul: 13.71, Uptime: 537377, Lowest Battery Voltage: 12.18, Highest Battery Voltage: 14.52, Lowest Battery Voltage UTC Day: 12.18, Highest Battery Voltage UTC Day: 13.950000000000001, Iridium Message Count: 321, Iridium Session Count: 401, Iridium On Time: 247, Iridium Send…
1520724	NERSC 1	Jul 13 2016 06:35:39.122 PM	Jul 13 2016 06:35:38.000 PM	Incoming	Message SubType: 0, Capsized Event: true, Orientation Change Count: 28, Timestamp: 2016-07-13T22:35:38.000Z, BatteryV: 12.27, Vul: 13.71, Uptime: 536710, Lowest Battery Voltage: 12.18, Highest Battery Voltage: 14.52, Lowest Battery Voltage UTC Day: 12.18, Highest Battery Voltage UTC Day: 13.950000000000001, Iridium Message Count: 320, Iridium Session Count: 399, Iridium On Time: 244, Iridium Send…
1520723	NERSC 1	Jul 13 2016 06:35:27.338 PM	Jul 13 2016 06:35:26.000 PM	Incoming	Timestamp: 2016-07-13T22:33:05.001Z, BatteryV: 12.18, Latitude: 78.765222, Longitude: -8.521363, Vul: 13.71
1520695	NERSC 1	Jul 13 2016 06:01:07.143 PM	Jul 13 2016 06:01:06.000 PM	Incoming	Timestamp: 2016-07-13T22:00:06.001Z, BatteryV: 12.42, Latitude: 78.768749, Longitude: -8.498394, Vul: 13.74
1520693	NERSC 1	Jul 13 2016 06:00:58.605 PM	Jul 13 2016 06:00:57.000 PM	Incoming	Message SubType: 0, Capsized Event: true, Orientation Change Count: 24, Timestamp: 2016-07-13T22:00:57.000Z, BatteryV: 12.51, Vul: 13.74, Uptime: 534608, Lowest Battery Voltage: 12.21, Highest Battery Voltage: 14.52, Lowest Battery Voltage UTC Day: 12.24, Highest Battery Voltage UTC Day: 13.950000000000001, Iridium Message Count: 316, Iridium Session Count: 394, Iridium On Time: 235, Iridium Send…
1520686	NERSC 1	Jul 13 2016 05:54:06.472 PM	Jul 13 2016 05:54:05.000 PM	Incoming	Timestamp: 2016-07-13T21:50:07.001Z, BatteryV: 12.51, Latitude: 78.769766, Longitude: -8.491661, Vul: 13.74
1520685	NERSC 1	Jul 13 2016 05:53:54.948 PM	Jul 13 2016 05:53:54.000 PM	Incoming	Message SubType: 0, Capsized Event: true, Orientation Change Count: 21, Timestamp: 2016-07-13T21:53:54.000Z, BatteryV: 12.45, Vul: 13.74, Uptime: 534206, Lowest Battery Voltage: 12.21, Highest Battery Voltage: 14.52, Lowest Battery Voltage UTC Day: 12.24, Highest Battery Voltage UTC Day: 13.950000000000001, Iridium Message Count: 314, Iridium Session Count: 393, Iridium On Time: 234, Iridium Send…
1520678	NERSC 1	Jul 13 2016 05:40:45.200 PM	Jul 13 2016 05:40:44.000 PM	Incoming	Timestamp: 2016-07-13T21:40:06.001Z, BatteryV: 12.45, Latitude: 78.770816, Longitude: -8.484403, Vul: 13.74
1520677	NERSC 1	Jul 13 2016 05:40:37.163 PM	Jul 13 2016 05:40:36.000 PM	Incoming	Message SubType: 0, Capsized Event: true, Orientation Change Count: 18, Timestamp: 2016-07-13T21:40:36.000Z, BatteryV: 12.42, Vul: 13.74, Uptime: 533408, Lowest Battery Voltage: 12.21, Highest Battery Voltage: 14.52, Lowest Battery Voltage UTC Day: 12.24, Highest Battery Voltage UTC Day: 13.950000000000001, Iridium Message Count: 312, Iridium Session Count: 391, Iridium On Time: 233, Iridium Send…
1520667	NERSC 1	Jul 13 2016 05:31:03.699 PM	Jul 13 2016 05:31:02.000 PM	Incoming	Timestamp: 2016-07-13T21:30:06.001Z, BatteryV: 12.30, Latitude: 78.771808, Longitude: -8.477453, Vul: 13.74
1520660	NERSC 1	Jul 13 2016 05:27:38.968 PM	Jul 13 2016 05:27:37.000 PM	Incoming	Timestamp: 2016-07-13T21:25:23.001Z, BatteryV: 12.30, Latitude: 78.772275, Longitude: -8.474253, Vul: 13.74
1520655	NERSC 1	Jul 13 2016 05:25:04.364 PM	Jul 13 2016 05:25:03.000 PM	Incoming	Timestamp: 2016-07-13T21:21:06.001Z, BatteryV: 12.24, Latitude: 78.772698, Longitude: -8.471322, Vul: 13.74
1520645	NERSC 1	Jul 13 2016 05:17:06.210 PM	Jul 13 2016 05:17:05.000 PM	Incoming	Message SubType: 0, Capsized Event: true, Orientation Change Count: 16, Timestamp: 2016-07-13T21:17:05.000Z, BatteryV: 12.30, Vul: 13.74, Uptime: 531992, Lowest Battery Voltage: 12.21, Highest Battery Voltage: 14.52, Lowest Battery Voltage UTC Day: 12.24, Highest Battery Voltage UTC Day: 13.950000000000001, Iridium Message Count: 308, Iridium Session Count: 386, Iridium On Time: 228, Iridium Send…
1520611	NERSC 1	Jul 13 2016 04:50:47.374 PM	Jul 13 2016 04:50:46.000 PM	Incoming	Timestamp: 2016-07-13T20:50:17.001Z, BatteryV: 12.48, Latitude: 78.775565, Longitude: -8.451226, Vul: 13.77
1520607	NERSC 1	Jul 13 2016 04:44:56.124 PM	Jul 13 2016 04:44:54.000 PM	Incoming	Timestamp: 2016-07-13T20:39:57.001Z, BatteryV: 12.39, Latitude: 78.776480, Longitude: -8.444787, Vul: 13.74
1520596	NERSC 1	Jul 13 2016 04:35:36.828 PM	Jul 13 2016 04:35:35.000 PM	Incoming	Timestamp: 2016-07-13T20:10:06.001Z, BatteryV: 12.36, Latitude: 78.778854, Longitude: -8.425702, Vul: 13.80
1520574	NERSC 1	Jul 13 2016 04:08:45.234 PM	Jul 13 2016 04:08:44.000 PM	Incoming	Message SubType: 0, Capsized Event: true, Orientation Change Count: 12, Timestamp: 2016-07-13T20:08:44.000Z, BatteryV: 12.51, Vul: 13.83, Uptime: 527900, Lowest Battery Voltage: 12.21, Highest Battery Voltage: 14.52, Lowest Battery Voltage UTC Day: 12.24, Highest Battery Voltage UTC Day: 13.950000000000001, Iridium Message Count: 304, Iridium Session Count: 372, Iridium On Time: 207, Iridium Send…
1520559	NERSC 1	Jul 13 2016 04:00:47.442 PM	Jul 13 2016 04:00:46.000 PM	Incoming	Timestamp: 2016-07-13T20:00:12.001Z, BatteryV: 12.42, Latitude: 78.779635, Longitude: -8.419424, Vul: 13.89
1520537	NERSC 1	Jul 13 2016 03:32:01.589 PM	Jul 13 2016 03:32:00.000 PM	Incoming	Timestamp: 2016-07-13T19:30:37.001Z, BatteryV: 12.54, Latitude: 78.781581, Longitude: -8.398938, Vul: 13.86
1520512	NERSC 1	Jul 13 2016 03:04:00.661 PM	Jul 13 2016 03:03:59.000 PM	Incoming	Timestamp: 2016-07-13T19:00:06.001Z, BatteryV: 12.33, Latitude: 78.783405, Longitude: -8.374381, Vul: 13.89
1520481	NERSC 1	Jul 13 2016 02:30:37.173 PM	Jul 13 2016 02:30:36.000 PM	Incoming	Timestamp: 2016-07-13T18:30:06.001Z, BatteryV: 12.48, Latitude: 78.785248, Longitude: -8.348928, Vul: 13.89
1520468	NERSC 1	Jul 13 2016 02:04:01.980 PM	Jul 13 2016 02:04:01.000 PM	Incoming	Timestamp: 2016-07-13T18:00:13.001Z, BatteryV: 12.42, Latitude: 78.787162, Longitude: -8.322464, Vul: 13.89
1520423	NERSC 1	Jul 13 2016 01:31:04.388 PM	Jul 13 2016 01:31:03.000 PM	Incoming	Timestamp: 2016-07-13T17:30:36.001Z, BatteryV: 12.48, Latitude: 78.789408, Longitude: -8.294906, Vul: 13.89
1520391	NERSC 1	Jul 13 2016 01:04:09.963 PM	Jul 13 2016 01:04:08.000 PM	Incoming	Timestamp: 2016-07-13T17:00:12.001Z, BatteryV: 12.33, Latitude: 78.792211, Longitude: -8.266483, Vul: 13.89
1520341	NERSC 1	Jul 13 2016 12:30:44.975 PM	Jul 13 2016 12:30:44.000 PM	Incoming	Timestamp: 2016-07-13T16:30:12.001Z, BatteryV: 12.45, Latitude: 78.795315, Longitude: -8.235930, Vul: 13.89
1520299	NERSC 1	Jul 13 2016 12:00:38.477 PM	Jul 13 2016 12:00:37.000 PM	Incoming	Timestamp: 2016-07-13T16:00:07.001Z, BatteryV: 12.42, Latitude: 78.798694, Longitude: -8.204256, Vul: 13.89
1520281	NERSC 1	Jul 13 2016 11:30:41.102 AM	Jul 13 2016 11:30:40.000 AM	Incoming	Timestamp: 2016-07-13T15:30:08.001Z, BatteryV: 12.33, Latitude: 78.802285, Longitude: -8.172960, Vul: 13.89
1520254	NERSC 1	Jul 13 2016 11:01:13.596 AM	Jul 13 2016 11:01:11.000 AM	Incoming	Timestamp: 2016-07-13T15:00:36.001Z, BatteryV: 12.48, Latitude: 78.806323, Longitude: -8.143283, Vul: 13.89
1520232	NERSC 1	Jul 13 2016 10:30:45.629 AM	Jul 13 2016 10:30:44.000 AM	Incoming	Timestamp: 2016-07-13T14:30:13.001Z, BatteryV: 12.33, Latitude: 78.810688, Longitude: -8.111936, Vul: 13.89
1520205	NERSC 1	Jul 13 2016 10:00:40.673 AM	Jul 13 2016 10:00:39.000 AM	Incoming	Timestamp: 2016-07-13T14:00:07.001Z, BatteryV: 12.45, Latitude: 78.815277, Longitude: -8.081651, Vul: 13.89
1520183	NERSC 1	Jul 13 2016 09:30:30.777 AM	Jul 13 2016 09:30:29.000 AM	Incoming	Timestamp: 2016-07-13T13:30:07.001Z, BatteryV: 12.45, Latitude: 78.820390, Longitude: -8.052429, Vul: 13.89
1520153	NERSC 1	Jul 13 2016 09:00:39.053 AM	Jul 13 2016 09:00:37.000 AM	Incoming	Timestamp: 2016-07-13T13:00:06.001Z, BatteryV: 12.33, Latitude: 78.825754, Longitude: -8.025574, Vul: 13.89
1520137	NERSC 1	Jul 13 2016 08:30:39.955 AM	Jul 13 2016 08:30:39.000 AM	Incoming	Timestamp: 2016-07-13T12:30:06.001Z, BatteryV: 12.42, Latitude: 78.831251, Longitude: -8.000365, Vul: 13.89
1520076	NERSC 1	Jul 13 2016 08:01:09.487 AM	Jul 13 2016 08:01:08.000 AM	Incoming	Timestamp: 2016-07-13T12:00:36.001Z, BatteryV: 12.27, Latitude: 78.836563, Longitude: -7.975571, Vul: 13.89
1520050	NERSC 1	Jul 13 2016 07:30:30.585 AM	Jul 13 2016 07:30:29.000 AM	Incoming	Timestamp: 2016-07-13T11:30:07.001Z, BatteryV: 12.45, Latitude: 78.842163, Longitude: -7.951482, Vul: 13.89
1520020	NERSC 1	Jul 13 2016 07:00:43.374 AM	Jul 13 2016 07:00:42.000 AM	Incoming	Timestamp: 2016-07-13T11:00:12.001Z, BatteryV: 12.36, Latitude: 78.847162, Longitude: -7.928832, Vul: 13.89
1520005	NERSC 1	Jul 13 2016 06:30:36.776 AM	Jul 13 2016 06:30:35.000 AM	Incoming	Timestamp: 2016-07-13T10:30:06.001Z, BatteryV: 12.33, Latitude: 78.852006, Longitude: -7.906598, Vul: 13.89
1519986	NERSC 1	Jul 13 2016 06:00:41.407 AM	Jul 13 2016 06:00:40.000 AM	Incoming	Timestamp: 2016-07-13T10:00:09.001Z, BatteryV: 12.51, Latitude: 78.856691, Longitude: -7.884960, Vul: 13.89
1519969	NERSC 1	Jul 13 2016 05:31:06.915 AM	Jul 13 2016 05:31:05.000 AM	Incoming	Timestamp: 2016-07-13T09:30:36.001Z, BatteryV: 12.51, Latitude: 78.861248, Longitude: -7.865299, Vul: 13.89
1519945	NERSC 1	Jul 13 2016 05:00:36.803 AM	Jul 13 2016 05:00:36.000 AM	Incoming	Timestamp: 2016-07-13T09:00:08.001Z, BatteryV: 12.48, Latitude: 78.865555, Longitude: -7.847046, Vul: 13.92
1519924	NERSC 1	Jul 13 2016 04:30:36.412 AM	Jul 13 2016 04:30:35.000 AM	Incoming	Timestamp: 2016-07-13T08:30:12.001Z, BatteryV: 12.30, Latitude: 78.869805, Longitude: -7.828858, Vul: 13.89
1519896	NERSC 1	Jul 13 2016 04:01:15.838 AM	Jul 13 2016 04:01:14.000 AM	Incoming	Timestamp: 2016-07-13T08:00:13.001Z, BatteryV: 12.45, Latitude: 78.873952, Longitude: -7.812077, Vul: 13.89
1519871	NERSC 1	Jul 13 2016 03:30:37.360 AM	Jul 13 2016 03:30:36.000 AM	Incoming	Timestamp: 2016-07-13T07:30:12.001Z, BatteryV: 12.39, Latitude: 78.877709, Longitude: -7.793536, Vul: 13.92
1519841	NERSC 1	Jul 13 2016 03:01:13.669 AM	Jul 13 2016 03:01:12.000 AM	Incoming	Timestamp: 2016-07-13T07:00:36.001Z, BatteryV: 12.48, Latitude: 78.881075, Longitude: -7.773997, Vul: 13.92
1519821	NERSC 1	Jul 13 2016 02:30:31.659 AM	Jul 13 2016 02:30:30.000 AM	Incoming	Timestamp: 2016-07-13T06:30:07.001Z, BatteryV: 12.48, Latitude: 78.884454, Longitude: -7.754285, Vul: 13.92
1519793	NERSC 1	Jul 13 2016 02:00:36.247 AM	Jul 13 2016 02:00:35.000 AM	Incoming	Timestamp: 2016-07-13T06:00:07.001Z, BatteryV: 12.27, Latitude: 78.888058, Longitude: -7.733024, Vul: 13.92
1519777	NERSC 1	Jul 13 2016 01:30:38.333 AM	Jul 13 2016 01:30:37.000 AM	Incoming	Timestamp: 2016-07-13T05:30:06.001Z, BatteryV: 12.33, Latitude: 78.891757, Longitude: -7.711123, Vul: 13.92
1519751	NERSC 1	Jul 13 2016 01:01:06.301 AM	Jul 13 2016 01:01:05.000 AM	Incoming	Timestamp: 2016-07-13T05:00:36.001Z, BatteryV: 12.51, Latitude: 78.895501, Longitude: -7.689722, Vul: 13.92
1519732	NERSC 1	Jul 13 2016 12:30:39.970 AM	Jul 13 2016 12:30:39.000 AM	Incoming	Timestamp: 2016-07-13T04:30:07.001Z, BatteryV: 12.48, Latitude: 78.899462, Longitude: -7.666112, Vul: 13.92
1519705	NERSC 1	Jul 13 2016 12:00:36.918 AM	Jul 13 2016 12:00:35.000 AM	Incoming	Timestamp: 2016-07-13T04:00:07.001Z, BatteryV: 12.36, Latitude: 78.903930, Longitude: -7.642400, Vul: 13.92
1519684	NERSC 1	Jul 12 2016 11:30:43.494 PM	Jul 12 2016 11:30:42.000 PM	Incoming	Timestamp: 2016-07-13T03:30:06.001Z, BatteryV: 12.51, Latitude: 78.908896, Longitude: -7.618438, Vul: 13.92
1519671	NERSC 1	Jul 12 2016 11:07:36.520 PM	Jul 12 2016 11:07:35.000 PM	Incoming	Timestamp: 2016-07-13T03:00:06.001Z, BatteryV: 12.24, Latitude: 78.914099, Longitude: -7.595040, Vul: 13.92
1519655	NERSC 1	Jul 12 2016 11:00:49.608 PM	Jul 12 2016 11:00:38.000 PM	Incoming	Timestamp: 2016-07-13T03:00:38.000Z, Message Check: true
1519631	NERSC 1	Jul 12 2016 10:30:44.869 PM	Jul 12 2016 10:30:43.000 PM	Incoming	Timestamp: 2016-07-13T02:30:13.001Z, BatteryV: 12.51, Latitude: 78.919411, Longitude: -7.572371, Vul: 13.92
1519587	NERSC 1	Jul 12 2016 10:01:09.387 PM	Jul 12 2016 10:01:08.000 PM	Incoming	Timestamp: 2016-07-13T02:00:36.001Z, BatteryV: 12.27, Latitude: 78.924806, Longitude: -7.550355, Vul: 13.95
1519543	NERSC 1	Jul 12 2016 09:30:43.796 PM	Jul 12 2016 09:30:43.000 PM	Incoming	Timestamp: 2016-07-13T01:30:12.001Z, BatteryV: 12.51, Latitude: 78.930560, Longitude: -7.528032, Vul: 13.95
1519509	NERSC 1	Jul 12 2016 09:00:49.141 PM	Jul 12 2016 09:00:47.000 PM	Incoming	Timestamp: 2016-07-13T01:00:12.001Z, BatteryV: 12.51, Latitude: 78.936646, Longitude: -7.506701, Vul: 13.95
1519485	NERSC 1	Jul 12 2016 08:30:45.047 PM	Jul 12 2016 08:30:44.000 PM	Incoming	Timestamp: 2016-07-13T00:30:13.001Z, BatteryV: 12.45, Latitude: 78.942982, Longitude: -7.485926, Vul: 13.92
1519439	NERSC 1	Jul 12 2016 08:04:02.138 PM	Jul 12 2016 08:04:01.000 PM	Incoming	Timestamp: 2016-07-13T00:00:12.001Z, BatteryV: 12.36, Latitude: 78.949370, Longitude: -7.465190, Vul: 13.92
1519342	NERSC 1	Jul 12 2016 07:31:01.421 PM	Jul 12 2016 07:31:00.000 PM	Incoming	Timestamp: 2016-07-12T23:30:36.001Z, BatteryV: 12.51, Latitude: 78.956154, Longitude: -7.446029, Vul: 13.95
1519307	NERSC 1	Jul 12 2016 07:00:29.908 PM	Jul 12 2016 07:00:28.000 PM	Incoming	Timestamp: 2016-07-12T23:00:07.001Z, BatteryV: 12.48, Latitude: 78.963488, Longitude: -7.428730, Vul: 13.95
1519283	NERSC 1	Jul 12 2016 06:30:39.489 PM	Jul 12 2016 06:30:38.000 PM	Incoming	Timestamp: 2016-07-12T22:30:07.001Z, BatteryV: 12.48, Latitude: 78.970694, Longitude: -7.413133, Vul: 13.95
1519243	NERSC 1	Jul 12 2016 06:00:29.869 PM	Jul 12 2016 06:00:29.000 PM	Incoming	Timestamp: 2016-07-12T22:00:06.001Z, BatteryV: 12.48, Latitude: 78.977862, Longitude: -7.397894, Vul: 13.95
1519218	NERSC 1	Jul 12 2016 05:34:25.212 PM	Jul 12 2016 05:34:24.000 PM	Incoming	Timestamp: 2016-07-12T21:30:36.001Z, BatteryV: 12.51, Latitude: 78.984832, Longitude: -7.383334, Vul: 13.92
1519191	NERSC 1	Jul 12 2016 05:03:54.612 PM	Jul 12 2016 05:03:53.000 PM	Incoming	Timestamp: 2016-07-12T21:00:07.001Z, BatteryV: 12.27, Latitude: 78.991917, Longitude: -7.370637, Vul: 13.95
1519148	NERSC 1	Jul 12 2016 04:30:37.813 PM	Jul 12 2016 04:30:36.000 PM	Incoming	Timestamp: 2016-07-12T20:30:06.001Z, BatteryV: 12.51, Latitude: 78.998675, Longitude: -7.357984, Vul: 13.95
1519111	NERSC 1	Jul 12 2016 04:00:30.184 PM	Jul 12 2016 04:00:29.000 PM	Incoming	Timestamp: 2016-07-12T20:00:06.001Z, BatteryV: 12.45, Latitude: 79.005312, Longitude: -7.345274, Vul: 13.95
1519089	NERSC 1	Jul 12 2016 03:33:54.100 PM	Jul 12 2016 03:33:53.000 PM	Incoming	Timestamp: 2016-07-12T19:30:06.001Z, BatteryV: 12.48, Latitude: 79.011930, Longitude: -7.332525, Vul: 13.95
1519045	NERSC 1	Jul 12 2016 03:00:46.256 PM	Jul 12 2016 03:00:45.000 PM	Incoming	Timestamp: 2016-07-12T19:00:13.001Z, BatteryV: 12.27, Latitude: 79.018253, Longitude: -7.319955, Vul: 13.95
1519018	NERSC 1	Jul 12 2016 02:31:08.417 PM	Jul 12 2016 02:31:07.000 PM	Incoming	Timestamp: 2016-07-12T18:30:36.001Z, BatteryV: 12.51, Latitude: 79.024538, Longitude: -7.307936, Vul: 13.95
1518977	NERSC 1	Jul 12 2016 02:00:44.013 PM	Jul 12 2016 02:00:42.000 PM	Incoming	Timestamp: 2016-07-12T18:00:12.001Z, BatteryV: 12.39, Latitude: 79.030451, Longitude: -7.296576, Vul: 13.98
1518954	NERSC 1	Jul 12 2016 01:30:43.574 PM	Jul 12 2016 01:30:42.000 PM	Incoming	Timestamp: 2016-07-12T17:30:12.001Z, BatteryV: 12.42, Latitude: 79.036282, Longitude: -7.283571, Vul: 13.95
1518926	NERSC 1	Jul 12 2016 01:00:39.651 PM	Jul 12 2016 01:00:38.000 PM	Incoming	Timestamp: 2016-07-12T17:00:08.001Z, BatteryV: 12.33, Latitude: 79.042253, Longitude: -7.268787, Vul: 13.95
1518899	NERSC 1	Jul 12 2016 12:31:10.416 PM	Jul 12 2016 12:31:09.000 PM	Incoming	Timestamp: 2016-07-12T16:30:37.001Z, BatteryV: 12.45, Latitude: 79.048518, Longitude: -7.254496, Vul: 13.95
1518859	NERSC 1	Jul 12 2016 12:00:37.771 PM	Jul 12 2016 12:00:37.000 PM	Incoming	Timestamp: 2016-07-12T16:00:12.001Z, BatteryV: 12.51, Latitude: 79.055962, Longitude: -7.240102, Vul: 13.95
1518830	NERSC 1	Jul 12 2016 11:30:37.997 AM	Jul 12 2016 11:30:36.000 AM	Incoming	Timestamp: 2016-07-12T15:30:07.001Z, BatteryV: 12.51, Latitude: 79.063789, Longitude: -7.223770, Vul: 13.95
1518793	NERSC 1	Jul 12 2016 11:00:35.486 AM	Jul 12 2016 11:00:34.000 AM	Incoming	Timestamp: 2016-07-12T15:00:07.001Z, BatteryV: 12.42, Latitude: 79.071853, Longitude: -7.206298, Vul: 13.95
1518769	NERSC 1	Jul 12 2016 10:30:36.840 AM	Jul 12 2016 10:30:35.000 AM	Incoming	Timestamp: 2016-07-12T14:30:06.001Z, BatteryV: 12.54, Latitude: 79.079930, Longitude: -7.186573, Vul: 13.95
1518729	NERSC 1	Jul 12 2016 10:01:05.904 AM	Jul 12 2016 10:01:04.000 AM	Incoming	Timestamp: 2016-07-12T14:00:36.001Z, BatteryV: 12.48, Latitude: 79.088346, Longitude: -7.168960, Vul: 13.95
1518683	NERSC 1	Jul 12 2016 09:30:29.744 AM	Jul 12 2016 09:30:28.000 AM	Incoming	Timestamp: 2016-07-12T13:30:07.001Z, BatteryV: 12.36, Latitude: 79.097235, Longitude: -7.152339, Vul: 13.95
1518632	NERSC 1	Jul 12 2016 09:01:01.959 AM	Jul 12 2016 09:01:00.000 AM	Incoming	Timestamp: 2016-07-12T13:00:06.001Z, BatteryV: 12.51, Latitude: 79.105888, Longitude: -7.136762, Vul: 13.95
1518595	NERSC 1	Jul 12 2016 08:30:40.533 AM	Jul 12 2016 08:30:39.000 AM	Incoming	Timestamp: 2016-07-12T12:30:05.001Z, BatteryV: 12.39, Latitude: 79.114477, Longitude: -7.121069, Vul: 13.95
1518558	NERSC 1	Jul 12 2016 08:04:27.236 AM	Jul 12 2016 08:04:26.000 AM	Incoming	Timestamp: 2016-07-12T12:00:36.001Z, BatteryV: 12.33, Latitude: 79.123494, Longitude: -7.106150, Vul: 13.95
1518497	NERSC 1	Jul 12 2016 07:30:47.139 AM	Jul 12 2016 07:30:45.000 AM	Incoming	Timestamp: 2016-07-12T11:30:14.001Z, BatteryV: 12.48, Latitude: 79.132691, Longitude: -7.088250, Vul: 13.98
1518447	NERSC 1	Jul 12 2016 07:00:40.664 AM	Jul 12 2016 07:00:39.000 AM	Incoming	Timestamp: 2016-07-12T11:00:12.001Z, BatteryV: 12.51, Latitude: 79.141344, Longitude: -7.070227, Vul: 13.98
1518425	NERSC 1	Jul 12 2016 06:30:44.270 AM	Jul 12 2016 06:30:43.000 AM	Incoming	Timestamp: 2016-07-12T10:30:12.001Z, BatteryV: 12.48, Latitude: 79.150266, Longitude: -7.054643, Vul: 13.95
1518399	NERSC 1	Jul 12 2016 06:00:35.981 AM	Jul 12 2016 06:00:34.000 AM	Incoming	Timestamp: 2016-07-12T10:00:12.001Z, BatteryV: 12.54, Latitude: 79.159104, Longitude: -7.039776, Vul: 13.98
1518382	NERSC 1	Jul 12 2016 05:31:08.872 AM	Jul 12 2016 05:31:08.000 AM	Incoming	Timestamp: 2016-07-12T09:30:37.001Z, BatteryV: 12.27, Latitude: 79.167181, Longitude: -7.025875, Vul: 13.98
1518333	NERSC 1	Jul 12 2016 05:00:45.497 AM	Jul 12 2016 05:00:44.000 AM	Incoming	Timestamp: 2016-07-12T09:00:12.001Z, BatteryV: 12.30, Latitude: 79.175290, Longitude: -7.013606, Vul: 13.98
1518281	NERSC 1	Jul 12 2016 04:30:39.299 AM	Jul 12 2016 04:30:38.000 AM	Incoming	Timestamp: 2016-07-12T08:30:12.001Z, BatteryV: 12.30, Latitude: 79.182765, Longitude: -7.000467, Vul: 13.98
1518236	NERSC 1	Jul 12 2016 04:00:45.692 AM	Jul 12 2016 04:00:44.000 AM	Incoming	Timestamp: 2016-07-12T08:00:13.001Z, BatteryV: 12.45, Latitude: 79.189978, Longitude: -6.987558, Vul: 13.98
1518215	NERSC 1	Jul 12 2016 03:30:37.637 AM	Jul 12 2016 03:30:36.000 AM	Incoming	Timestamp: 2016-07-12T07:30:07.001Z, BatteryV: 12.51, Latitude: 79.196646, Longitude: -6.976915, Vul: 13.98
1518194	NERSC 1	Jul 12 2016 03:01:01.526 AM	Jul 12 2016 03:01:00.000 AM	Incoming	Timestamp: 2016-07-12T07:00:36.001Z, BatteryV: 12.51, Latitude: 79.203744, Longitude: -6.966579, Vul: 13.98
1518170	NERSC 1	Jul 12 2016 02:30:38.799 AM	Jul 12 2016 02:30:37.000 AM	Incoming	Timestamp: 2016-07-12T06:30:06.001Z, BatteryV: 12.45, Latitude: 79.211155, Longitude: -6.955757, Vul: 13.98
1518132	NERSC 1	Jul 12 2016 02:00:37.077 AM	Jul 12 2016 02:00:35.000 AM	Incoming	Timestamp: 2016-07-12T06:00:07.001Z, BatteryV: 12.21, Latitude: 79.218528, Longitude: -6.943539, Vul: 13.98
1518109	NERSC 1	Jul 12 2016 01:31:01.249 AM	Jul 12 2016 01:31:00.000 AM	Incoming	Timestamp: 2016-07-12T05:30:36.001Z, BatteryV: 12.30, Latitude: 79.225728, Longitude: -6.928589, Vul: 14.01
1518077	NERSC 1	Jul 12 2016 01:00:39.822 AM	Jul 12 2016 01:00:38.000 AM	Incoming	Timestamp: 2016-07-12T05:00:06.001Z, BatteryV: 12.27, Latitude: 79.233152, Longitude: -6.909830, Vul: 14.01
1518051	NERSC 1	Jul 12 2016 12:30:40.498 AM	Jul 12 2016 12:30:35.000 AM	Incoming	Timestamp: 2016-07-12T04:30:06.001Z, BatteryV: 12.54, Latitude: 79.240173, Longitude: -6.889203, Vul: 13.98
1518022	NERSC 1	Jul 12 2016 12:00:45.215 AM	Jul 12 2016 12:00:44.000 AM	Incoming	Timestamp: 2016-07-12T04:00:13.001Z, BatteryV: 12.48, Latitude: 79.247130, Longitude: -6.867776, Vul: 13.98
1517989	NERSC 1	Jul 11 2016 11:30:37.886 PM	Jul 11 2016 11:30:36.000 PM	Incoming	Timestamp: 2016-07-12T03:30:12.001Z, BatteryV: 12.54, Latitude: 79.254022, Longitude: -6.844250, Vul: 13.98
1517957	NERSC 1	Jul 11 2016 11:00:44.379 PM	Jul 11 2016 11:00:43.000 PM	Incoming	Timestamp: 2016-07-12T03:00:12.001Z, BatteryV: 12.51, Latitude: 79.261075, Longitude: -6.819162, Vul: 13.98
1517941	NERSC 1	Jul 11 2016 10:31:10.284 PM	Jul 11 2016 10:31:09.000 PM	Incoming	Timestamp: 2016-07-12T02:30:36.001Z, BatteryV: 12.39, Latitude: 79.268102, Longitude: -6.796819, Vul: 13.98
1517912	NERSC 1	Jul 11 2016 10:00:44.970 PM	Jul 11 2016 10:00:43.000 PM	Incoming	Timestamp: 2016-07-12T02:00:13.001Z, BatteryV: 12.42, Latitude: 79.275398, Longitude: -6.774330, Vul: 14.01
1517882	NERSC 1	Jul 11 2016 09:30:42.400 PM	Jul 11 2016 09:30:41.000 PM	Incoming	Timestamp: 2016-07-12T01:30:12.001Z, BatteryV: 12.27, Latitude: 79.282861, Longitude: -6.752864, Vul: 14.01
1517842	NERSC 1	Jul 11 2016 09:00:44.740 PM	Jul 11 2016 09:00:43.000 PM	Incoming	Timestamp: 2016-07-12T01:00:12.001Z, BatteryV: 12.51, Latitude: 79.290214, Longitude: -6.734470, Vul: 14.01
1517801	NERSC 1	Jul 11 2016 08:31:11.261 PM	Jul 11 2016 08:31:10.000 PM	Incoming	Timestamp: 2016-07-12T00:30:36.001Z, BatteryV: 12.33, Latitude: 79.297549, Longitude: -6.719142, Vul: 14.01
1517678	NERSC 1	Jul 11 2016 08:00:35.320 PM	Jul 11 2016 08:00:34.000 PM	Incoming	Timestamp: 2016-07-12T00:00:07.001Z, BatteryV: 12.27, Latitude: 79.305434, Longitude: -6.707053, Vul: 14.01
1517655	NERSC 1	Jul 11 2016 07:30:37.670 PM	Jul 11 2016 07:30:36.000 PM	Incoming	Timestamp: 2016-07-11T23:30:06.001Z, BatteryV: 12.33, Latitude: 79.312960, Longitude: -6.696307, Vul: 14.01
1517624	NERSC 1	Jul 11 2016 07:01:08.760 PM	Jul 11 2016 07:01:07.000 PM	Incoming	Timestamp: 2016-07-11T23:00:36.001Z, BatteryV: 12.24, Latitude: 79.319936, Longitude: -6.685440, Vul: 13.98
1517594	NERSC 1	Jul 11 2016 06:30:38.082 PM	Jul 11 2016 06:30:37.000 PM	Incoming	Timestamp: 2016-07-11T22:30:07.001Z, BatteryV: 12.51, Latitude: 79.326483, Longitude: -6.675533, Vul: 14.01
1517544	NERSC 1	Jul 11 2016 06:00:38.802 PM	Jul 11 2016 06:00:37.000 PM	Incoming	Timestamp: 2016-07-11T22:00:06.001Z, BatteryV: 12.48, Latitude: 79.332147, Longitude: -6.666010, Vul: 14.01
1517497	NERSC 1	Jul 11 2016 05:30:44.246 PM	Jul 11 2016 05:30:43.000 PM	Incoming	Timestamp: 2016-07-11T21:30:06.001Z, BatteryV: 12.48, Latitude: 79.337472, Longitude: -6.656589, Vul: 14.01
1517446	NERSC 1	Jul 11 2016 05:00:36.037 PM	Jul 11 2016 05:00:34.000 PM	Incoming	Timestamp: 2016-07-11T21:00:12.001Z, BatteryV: 12.54, Latitude: 79.342797, Longitude: -6.647571, Vul: 14.01
1517425	NERSC 1	Jul 11 2016 04:31:09.759 PM	Jul 11 2016 04:31:08.000 PM	Incoming	Timestamp: 2016-07-11T20:30:37.001Z, BatteryV: 12.57, Latitude: 79.347821, Longitude: -6.637798, Vul: 14.01
1517398	NERSC 1	Jul 11 2016 04:00:45.136 PM	Jul 11 2016 04:00:44.000 PM	Incoming	Timestamp: 2016-07-11T20:00:12.001Z, BatteryV: 12.57, Latitude: 79.352627, Longitude: -6.627552, Vul: 14.01
1517381	NERSC 1	Jul 11 2016 03:30:45.432 PM	Jul 11 2016 03:30:44.000 PM	Incoming	Timestamp: 2016-07-11T19:30:12.001Z, BatteryV: 12.51, Latitude: 79.357325, Longitude: -6.617171, Vul: 14.01
1517351	NERSC 1	Jul 11 2016 03:00:37.767 PM	Jul 11 2016 03:00:36.000 PM	Incoming	Timestamp: 2016-07-11T19:00:13.001Z, BatteryV: 12.51, Latitude: 79.361203, Longitude: -6.607501, Vul: 14.01
1517323	NERSC 1	Jul 11 2016 02:33:51.399 PM	Jul 11 2016 02:33:50.000 PM	Incoming	Timestamp: 2016-07-11T18:30:13.001Z, BatteryV: 12.45, Latitude: 79.365312, Longitude: -6.594502, Vul: 13.98
1517267	NERSC 1	Jul 11 2016 02:01:01.349 PM	Jul 11 2016 02:00:59.000 PM	Incoming	Timestamp: 2016-07-11T18:00:36.001Z, BatteryV: 12.39, Latitude: 79.369734, Longitude: -6.578720, Vul: 14.01
1517226	NERSC 1	Jul 11 2016 01:30:44.449 PM	Jul 11 2016 01:30:43.000 PM	Incoming	Timestamp: 2016-07-11T17:30:12.001Z, BatteryV: 12.48, Latitude: 79.374195, Longitude: -6.562554, Vul: 13.98
1517162	NERSC 1	Jul 11 2016 01:00:41.222 PM	Jul 11 2016 01:00:40.000 PM	Incoming	Timestamp: 2016-07-11T17:00:07.001Z, BatteryV: 12.48, Latitude: 79.378477, Longitude: -6.544608, Vul: 14.01
1517134	NERSC 1	Jul 11 2016 12:34:26.391 PM	Jul 11 2016 12:34:25.000 PM	Incoming	Timestamp: 2016-07-11T16:30:37.001Z, BatteryV: 12.45, Latitude: 79.382669, Longitude: -6.526074, Vul: 13.98
1517069	NERSC 1	Jul 11 2016 12:00:38.026 PM	Jul 11 2016 12:00:36.000 PM	Incoming	Timestamp: 2016-07-11T16:00:06.001Z, BatteryV: 12.51, Latitude: 79.387334, Longitude: -6.506957, Vul: 14.01
1517028	NERSC 1	Jul 11 2016 11:30:44.355 AM	Jul 11 2016 11:30:42.000 AM	Incoming	Timestamp: 2016-07-11T15:30:06.001Z, BatteryV: 12.51, Latitude: 79.392058, Longitude: -6.486784, Vul: 14.01
1516986	NERSC 1	Jul 11 2016 11:00:35.194 AM	Jul 11 2016 11:00:34.000 AM	Incoming	Timestamp: 2016-07-11T15:00:06.001Z, BatteryV: 12.66, Latitude: 79.396787, Longitude: -6.466355, Vul: 13.98
1516954	NERSC 1	Jul 11 2016 10:33:54.908 AM	Jul 11 2016 10:33:54.000 AM	Incoming	Timestamp: 2016-07-11T14:30:05.001Z, BatteryV: 12.48, Latitude: 79.401286, Longitude: -6.446112, Vul: 13.98
1516917	NERSC 1	Jul 11 2016 10:01:24.757 AM	Jul 11 2016 10:01:22.000 AM	Incoming	Timestamp: 2016-07-11T14:00:36.001Z, BatteryV: 12.42, Latitude: 79.405850, Longitude: -6.425126, Vul: 13.98
1516879	NERSC 1	Jul 11 2016 09:30:41.585 AM	Jul 11 2016 09:30:40.000 AM	Incoming	Timestamp: 2016-07-11T13:30:09.001Z, BatteryV: 12.60, Latitude: 79.410227, Longitude: -6.401069, Vul: 14.01
1516839	NERSC 1	Jul 11 2016 09:00:38.814 AM	Jul 11 2016 09:00:38.000 AM	Incoming	Timestamp: 2016-07-11T13:00:09.001Z, BatteryV: 12.39, Latitude: 79.414349, Longitude: -6.377178, Vul: 14.01
1516812	NERSC 1	Jul 11 2016 08:30:40.987 AM	Jul 11 2016 08:30:40.000 AM	Incoming	Timestamp: 2016-07-11T12:30:08.001Z, BatteryV: 12.33, Latitude: 79.418458, Longitude: -6.350797, Vul: 14.01
1516742	NERSC 1	Jul 11 2016 08:01:07.473 AM	Jul 11 2016 08:01:05.000 AM	Incoming	Timestamp: 2016-07-11T12:00:35.001Z, BatteryV: 12.57, Latitude: 79.422534, Longitude: -6.323693, Vul: 14.01
1516711	NERSC 1	Jul 11 2016 07:30:36.108 AM	Jul 11 2016 07:30:35.000 AM	Incoming	Timestamp: 2016-07-11T11:30:08.001Z, BatteryV: 12.63, Latitude: 79.426579, Longitude: -6.295571, Vul: 14.01
1516679	NERSC 1	Jul 11 2016 07:00:39.810 AM	Jul 11 2016 07:00:38.000 AM	Incoming	Timestamp: 2016-07-11T11:00:08.001Z, BatteryV: 12.63, Latitude: 79.430477, Longitude: -6.269024, Vul: 14.01
1516663	NERSC 1	Jul 11 2016 06:30:49.515 AM	Jul 11 2016 06:30:47.000 AM	Incoming	Timestamp: 2016-07-11T10:30:08.001Z, BatteryV: 12.63, Latitude: 79.434816, Longitude: -6.247558, Vul: 14.01
1516634	NERSC 1	Jul 11 2016 06:00:37.001 AM	Jul 11 2016 06:00:36.000 AM	Incoming	Timestamp: 2016-07-11T10:00:07.001Z, BatteryV: 12.51, Latitude: 79.438778, Longitude: -6.230682, Vul: 14.01
1516611	NERSC 1	Jul 11 2016 05:31:14.183 AM	Jul 11 2016 05:31:13.000 AM	Incoming	Timestamp: 2016-07-11T09:30:36.001Z, BatteryV: 12.45, Latitude: 79.442086, Longitude: -6.216269, Vul: 14.01
1516571	NERSC 1	Jul 11 2016 05:00:35.582 AM	Jul 11 2016 05:00:34.000 AM	Incoming	Timestamp: 2016-07-11T09:00:07.001Z, BatteryV: 12.51, Latitude: 79.445171, Longitude: -6.199456, Vul: 13.98
1516547	NERSC 1	Jul 11 2016 04:31:37.642 AM	Jul 11 2016 04:31:36.000 AM	Incoming	Timestamp: 2016-07-11T08:30:11.001Z, BatteryV: 12.66, Latitude: 79.447443, Longitude: -6.182182, Vul: 14.01
1516509	NERSC 1	Jul 11 2016 04:00:48.944 AM	Jul 11 2016 04:00:48.000 AM	Incoming	Timestamp: 2016-07-11T08:00:06.001Z, BatteryV: 12.69, Latitude: 79.449197, Longitude: -6.166163, Vul: 14.01
1516490	NERSC 1	Jul 11 2016 03:33:54.216 AM	Jul 11 2016 03:33:53.000 AM	Incoming	Timestamp: 2016-07-11T07:30:06.001Z, BatteryV: 12.48, Latitude: 79.450682, Longitude: -6.153267, Vul: 13.98
1516461	NERSC 1	Jul 11 2016 03:01:43.982 AM	Jul 11 2016 03:01:42.000 AM	Incoming	Timestamp: 2016-07-11T07:00:36.001Z, BatteryV: 12.57, Latitude: 79.451558, Longitude: -6.140128, Vul: 14.01
1516435	NERSC 1	Jul 11 2016 02:30:41.709 AM	Jul 11 2016 02:30:40.000 AM	Incoming	Timestamp: 2016-07-11T06:30:12.001Z, BatteryV: 12.54, Latitude: 79.451866, Longitude: -6.123936, Vul: 14.01
1516422	NERSC 1	Jul 11 2016 02:03:57.752 AM	Jul 11 2016 02:03:56.000 AM	Incoming	Timestamp: 2016-07-11T06:00:09.001Z, BatteryV: 12.66, Latitude: 79.451590, Longitude: -6.104205, Vul: 14.01
1516390	NERSC 1	Jul 11 2016 01:31:16.825 AM	Jul 11 2016 01:31:15.000 AM	Incoming	Timestamp: 2016-07-11T05:30:36.001Z, BatteryV: 12.72, Latitude: 79.450861, Longitude: -6.084064, Vul: 14.01
1516358	NERSC 1	Jul 11 2016 01:00:33.220 AM	Jul 11 2016 01:00:31.000 AM	Incoming	Timestamp: 2016-07-11T05:00:09.001Z, BatteryV: 12.66, Latitude: 79.449946, Longitude: -6.058797, Vul: 14.01
1516343	NERSC 1	Jul 11 2016 12:33:53.998 AM	Jul 11 2016 12:33:52.000 AM	Incoming	Timestamp: 2016-07-11T04:30:08.001Z, BatteryV: 12.57, Latitude: 79.449190, Longitude: -6.029824, Vul: 13.98
1516313	NERSC 1	Jul 11 2016 12:00:31.961 AM	Jul 11 2016 12:00:31.000 AM	Incoming	Timestamp: 2016-07-11T04:00:08.001Z, BatteryV: 12.66, Latitude: 79.449082, Longitude: -5.997056, Vul: 14.01
1516298	NERSC 1	Jul 10 2016 11:33:59.712 PM	Jul 10 2016 11:33:58.000 PM	Incoming	Timestamp: 2016-07-11T03:30:08.001Z, BatteryV: 12.51, Latitude: 79.449683, Longitude: -5.963712, Vul: 14.01
1516260	NERSC 1	Jul 10 2016 11:00:47.891 PM	Jul 10 2016 11:00:47.000 PM	Incoming	Timestamp: 2016-07-11T03:00:08.001Z, BatteryV: 12.66, Latitude: 79.451136, Longitude: -5.929498, Vul: 14.01
1516243	NERSC 1	Jul 10 2016 10:31:42.633 PM	Jul 10 2016 10:31:41.000 PM	Incoming	Timestamp: 2016-07-11T02:30:35.001Z, BatteryV: 12.66, Latitude: 79.453478, Longitude: -5.895514, Vul: 14.04
1516209	NERSC 1	Jul 10 2016 10:00:41.392 PM	Jul 10 2016 10:00:40.000 PM	Incoming	Timestamp: 2016-07-11T02:00:12.001Z, BatteryV: 12.51, Latitude: 79.456595, Longitude: -5.860723, Vul: 14.04
1516196	NERSC 1	Jul 10 2016 09:33:55.372 PM	Jul 10 2016 09:33:54.000 PM	Incoming	Timestamp: 2016-07-11T01:30:07.001Z, BatteryV: 12.57, Latitude: 79.460179, Longitude: -5.825933, Vul: 14.04
1516192	NERSC 1	Jul 10 2016 09:30:45.938 PM	Jul 10 2016 09:30:35.000 PM	Incoming	Timestamp: 2016-07-11T01:30:35.000Z, Message Check: true
1516163	NERSC 1	Jul 10 2016 09:00:38.279 PM	Jul 10 2016 09:00:37.000 PM	Incoming	Timestamp: 2016-07-11T01:00:06.001Z, BatteryV: 12.51, Latitude: 79.463827, Longitude: -5.791706, Vul: 14.04
1516146	NERSC 1	Jul 10 2016 08:31:09.270 PM	Jul 10 2016 08:31:08.000 PM	Incoming	Timestamp: 2016-07-11T00:30:36.001Z, BatteryV: 12.66, Latitude: 79.467686, Longitude: -5.757472, Vul: 14.07
1516044	NERSC 1	Jul 10 2016 08:00:44.535 PM	Jul 10 2016 08:00:42.000 PM	Incoming	Timestamp: 2016-07-11T00:00:09.001Z, BatteryV: 12.57, Latitude: 79.472013, Longitude: -5.722042, Vul: 14.04
1516028	NERSC 1	Jul 10 2016 07:30:37.709 PM	Jul 10 2016 07:30:36.000 PM	Incoming	Timestamp: 2016-07-10T23:30:06.001Z, BatteryV: 12.66, Latitude: 79.476538, Longitude: -5.690349, Vul: 14.07
1515999	NERSC 1	Jul 10 2016 07:01:02.992 PM	Jul 10 2016 07:01:02.000 PM	Incoming	Timestamp: 2016-07-10T23:00:36.001Z, BatteryV: 12.66, Latitude: 79.480883, Longitude: -5.662579, Vul: 14.04
1515978	NERSC 1	Jul 10 2016 06:30:45.394 PM	Jul 10 2016 06:30:44.000 PM	Incoming	Timestamp: 2016-07-10T22:30:12.001Z, BatteryV: 12.63, Latitude: 79.485133, Longitude: -5.635450, Vul: 14.04
1515954	NERSC 1	Jul 10 2016 06:00:29.804 PM	Jul 10 2016 06:00:28.000 PM	Incoming	Timestamp: 2016-07-10T22:00:09.001Z, BatteryV: 12.69, Latitude: 79.489120, Longitude: -5.608570, Vul: 14.07
1515927	NERSC 1	Jul 10 2016 05:30:48.946 PM	Jul 10 2016 05:30:48.000 PM	Incoming	Timestamp: 2016-07-10T21:30:09.001Z, BatteryV: 12.51, Latitude: 79.492691, Longitude: -5.584250, Vul: 14.04
1515901	NERSC 1	Jul 10 2016 05:00:42.051 PM	Jul 10 2016 05:00:41.000 PM	Incoming	Timestamp: 2016-07-10T21:00:09.001Z, BatteryV: 12.72, Latitude: 79.495898, Longitude: -5.559187, Vul: 14.04
1515883	NERSC 1	Jul 10 2016 04:31:07.583 PM	Jul 10 2016 04:31:06.000 PM	Incoming	Timestamp: 2016-07-10T20:30:36.001Z, BatteryV: 12.69, Latitude: 79.498502, Longitude: -5.534790, Vul: 14.04
1515855	NERSC 1	Jul 10 2016 04:00:44.962 PM	Jul 10 2016 04:00:41.000 PM	Incoming	Timestamp: 2016-07-10T20:00:08.001Z, BatteryV: 12.63, Latitude: 79.500826, Longitude: -5.509485, Vul: 14.04
1515829	NERSC 1	Jul 10 2016 03:30:37.223 PM	Jul 10 2016 03:30:36.000 PM	Incoming	Timestamp: 2016-07-10T19:30:08.001Z, BatteryV: 12.63, Latitude: 79.502842, Longitude: -5.484166, Vul: 14.04
1515797	NERSC 1	Jul 10 2016 03:00:38.033 PM	Jul 10 2016 03:00:36.000 PM	Incoming	Timestamp: 2016-07-10T19:00:08.001Z, BatteryV: 12.66, Latitude: 79.505056, Longitude: -5.456883, Vul: 14.04
1515773	NERSC 1	Jul 10 2016 02:31:14.737 PM	Jul 10 2016 02:31:13.000 PM	Incoming	Timestamp: 2016-07-10T18:30:36.001Z, BatteryV: 12.51, Latitude: 79.507328, Longitude: -5.428646, Vul: 14.01
1515732	NERSC 1	Jul 10 2016 02:00:35.051 PM	Jul 10 2016 02:00:33.000 PM	Incoming	Timestamp: 2016-07-10T18:00:07.001Z, BatteryV: 12.48, Latitude: 79.509402, Longitude: -5.398285, Vul: 14.04
1515699	NERSC 1	Jul 10 2016 01:30:39.459 PM	Jul 10 2016 01:30:38.000 PM	Incoming	Timestamp: 2016-07-10T17:30:07.001Z, BatteryV: 12.57, Latitude: 79.511744, Longitude: -5.366790, Vul: 14.04
1515652	NERSC 1	Jul 10 2016 01:01:09.334 PM	Jul 10 2016 01:01:08.000 PM	Incoming	Timestamp: 2016-07-10T17:00:37.001Z, BatteryV: 12.78, Latitude: 79.514259, Longitude: -5.335866, Vul: 14.04
1515624	NERSC 1	Jul 10 2016 12:37:04.042 PM	Jul 10 2016 12:37:02.000 PM	Incoming	Timestamp: 2016-07-10T16:30:06.001Z, BatteryV: 12.51, Latitude: 79.517075, Longitude: -5.303590, Vul: 13.98
1515567	NERSC 1	Jul 10 2016 12:00:30.211 PM	Jul 10 2016 12:00:28.000 PM	Incoming	Timestamp: 2016-07-10T16:00:06.001Z, BatteryV: 12.51, Latitude: 79.520250, Longitude: -5.272243, Vul: 14.04
1515538	NERSC 1	Jul 10 2016 11:30:39.145 AM	Jul 10 2016 11:30:37.000 AM	Incoming	Timestamp: 2016-07-10T15:30:06.001Z, BatteryV: 12.72, Latitude: 79.523482, Longitude: -5.242426, Vul: 14.07
1515498	NERSC 1	Jul 10 2016 11:00:37.597 AM	Jul 10 2016 11:00:36.000 AM	Incoming	Timestamp: 2016-07-10T15:00:05.001Z, BatteryV: 12.69, Latitude: 79.527200, Longitude: -5.212397, Vul: 14.04
1515471	NERSC 1	Jul 10 2016 10:30:38.481 AM	Jul 10 2016 10:30:37.000 AM	Incoming	Timestamp: 2016-07-10T14:30:09.001Z, BatteryV: 12.54, Latitude: 79.531437, Longitude: -5.183046, Vul: 14.04
1515434	NERSC 1	Jul 10 2016 10:00:58.878 AM	Jul 10 2016 10:00:57.000 AM	Incoming	Timestamp: 2016-07-10T14:00:36.001Z, BatteryV: 12.69, Latitude: 79.535520, Longitude: -5.155206, Vul: 14.04
1515417	NERSC 1	Jul 10 2016 09:30:35.879 AM	Jul 10 2016 09:30:34.000 AM	Incoming	Timestamp: 2016-07-10T13:30:13.001Z, BatteryV: 12.60, Latitude: 79.539590, Longitude: -5.127597, Vul: 14.04
1515384	NERSC 1	Jul 10 2016 09:00:42.317 AM	Jul 10 2016 09:00:41.000 AM	Incoming	Timestamp: 2016-07-10T13:00:10.001Z, BatteryV: 12.75, Latitude: 79.543686, Longitude: -5.103443, Vul: 14.07
1515347	NERSC 1	Jul 10 2016 08:30:39.912 AM	Jul 10 2016 08:30:38.000 AM	Incoming	Timestamp: 2016-07-10T12:30:08.001Z, BatteryV: 12.78, Latitude: 79.547776, Longitude: -5.079853, Vul: 14.04
1515297	NERSC 1	Jul 10 2016 08:03:52.248 AM	Jul 10 2016 08:03:51.000 AM	Incoming	Timestamp: 2016-07-10T12:00:08.001Z, BatteryV: 12.66, Latitude: 79.552493, Longitude: -5.058675, Vul: 14.01
1515264	NERSC 1	Jul 10 2016 08:00:41.085 AM	Jul 10 2016 08:00:40.000 AM	Incoming	Timestamp: 2016-07-10T12:00:08.001Z, BatteryV: 12.78, Latitude: 79.552493, Longitude: -5.058675, Vul: 14.04
1515239	NERSC 1	Jul 10 2016 07:34:22.956 AM	Jul 10 2016 07:34:21.000 AM	Incoming	Timestamp: 2016-07-10T11:30:37.001Z, BatteryV: 12.51, Latitude: 79.556262, Longitude: -5.039488, Vul: 14.04
1515193	NERSC 1	Jul 10 2016 07:00:38.709 AM	Jul 10 2016 07:00:37.000 AM	Incoming	Timestamp: 2016-07-10T11:00:07.001Z, BatteryV: 12.69, Latitude: 79.560390, Longitude: -5.019558, Vul: 14.07
1515176	NERSC 1	Jul 10 2016 06:30:39.236 AM	Jul 10 2016 06:30:38.000 AM	Incoming	Timestamp: 2016-07-10T10:30:07.001Z, BatteryV: 12.69, Latitude: 79.564883, Longitude: -5.001888, Vul: 14.07
1515149	NERSC 1	Jul 10 2016 06:00:40.249 AM	Jul 10 2016 06:00:39.000 AM	Incoming	Timestamp: 2016-07-10T10:00:07.001Z, BatteryV: 12.57, Latitude: 79.569830, Longitude: -4.987386, Vul: 14.07
1515131	NERSC 1	Jul 10 2016 05:30:30.490 AM	Jul 10 2016 05:30:29.000 AM	Incoming	Timestamp: 2016-07-10T09:30:08.001Z, BatteryV: 12.66, Latitude: 79.574541, Longitude: -4.973773, Vul: 14.04
1515104	NERSC 1	Jul 10 2016 05:01:09.843 AM	Jul 10 2016 05:01:08.000 AM	Incoming	Timestamp: 2016-07-10T09:00:36.001Z, BatteryV: 12.75, Latitude: 79.578656, Longitude: -4.959603, Vul: 14.07
1515082	NERSC 1	Jul 10 2016 04:30:30.294 AM	Jul 10 2016 04:30:29.000 AM	Incoming	Timestamp: 2016-07-10T08:30:06.001Z, BatteryV: 12.72, Latitude: 79.582470, Longitude: -4.945139, Vul: 14.07
1515065	NERSC 1	Jul 10 2016 04:03:57.033 AM	Jul 10 2016 04:03:56.000 AM	Incoming	Timestamp: 2016-07-10T08:00:06.001Z, BatteryV: 12.81, Latitude: 79.585824, Longitude: -4.930912, Vul: 14.04
1515036	NERSC 1	Jul 10 2016 03:30:46.101 AM	Jul 10 2016 03:30:43.000 AM	Incoming	Timestamp: 2016-07-10T07:30:06.001Z, BatteryV: 12.75, Latitude: 79.588794, Longitude: -4.916147, Vul: 14.07
1515011	NERSC 1	Jul 10 2016 03:04:23.327 AM	Jul 10 2016 03:04:22.000 AM	Incoming	Timestamp: 2016-07-10T07:00:36.001Z, BatteryV: 12.72, Latitude: 79.590938, Longitude: -4.900774, Vul: 14.04
1514977	NERSC 1	Jul 10 2016 02:30:30.029 AM	Jul 10 2016 02:30:29.000 AM	Incoming	Timestamp: 2016-07-10T06:30:05.001Z, BatteryV: 12.84, Latitude: 79.593702, Longitude: -4.880992, Vul: 14.07
1514923	NERSC 1	Jul 10 2016 02:00:41.538 AM	Jul 10 2016 02:00:40.000 AM	Incoming	Timestamp: 2016-07-10T06:00:09.001Z, BatteryV: 12.78, Latitude: 79.596845, Longitude: -4.858829, Vul: 14.07
1514910	NERSC 1	Jul 10 2016 01:33:26.755 AM	Jul 10 2016 01:33:26.000 AM	Incoming	Timestamp: 2016-07-10T05:32:54.001Z, BatteryV: 12.84, Latitude: 79.599674, Longitude: -4.836896, Vul: 14.07
1514890	NERSC 1	Jul 10 2016 01:07:09.962 AM	Jul 10 2016 01:07:08.000 AM	Incoming	Timestamp: 2016-07-10T05:00:08.001Z, BatteryV: 12.63, Latitude: 79.603616, Longitude: -4.809651, Vul: 14.07
1514855	NERSC 1	Jul 10 2016 12:30:35.350 AM	Jul 10 2016 12:30:34.000 AM	Incoming	Timestamp: 2016-07-10T04:30:08.001Z, BatteryV: 12.81, Latitude: 79.607898, Longitude: -4.786573, Vul: 14.10
1514831	NERSC 1	Jul 10 2016 12:01:09.451 AM	Jul 10 2016 12:01:08.000 AM	Incoming	Timestamp: 2016-07-10T04:00:36.001Z, BatteryV: 12.84, Latitude: 79.612365, Longitude: -4.764518, Vul: 14.10
1514815	NERSC 1	Jul 9 2016 11:33:57.838 PM	Jul 9 2016 11:33:56.000 PM	Incoming	Timestamp: 2016-07-10T03:30:08.001Z, BatteryV: 12.54, Latitude: 79.617395, Longitude: -4.741696, Vul: 14.07
1514769	NERSC 1	Jul 9 2016 11:00:42.224 PM	Jul 9 2016 11:00:41.000 PM	Incoming	Timestamp: 2016-07-10T03:00:07.001Z, BatteryV: 12.81, Latitude: 79.622573, Longitude: -4.721664, Vul: 14.10
1514736	NERSC 1	Jul 9 2016 10:33:53.368 PM	Jul 9 2016 10:33:52.000 PM	Incoming	Timestamp: 2016-07-10T02:30:07.001Z, BatteryV: 12.57, Latitude: 79.628346, Longitude: -4.703635, Vul: 14.10
1514686	NERSC 1	Jul 9 2016 10:00:48.739 PM	Jul 9 2016 10:00:47.000 PM	Incoming	Timestamp: 2016-07-10T02:00:07.001Z, BatteryV: 12.66, Latitude: 79.634522, Longitude: -4.687814, Vul: 14.13
1514660	NERSC 1	Jul 9 2016 09:30:36.583 PM	Jul 9 2016 09:30:35.000 PM	Incoming	Timestamp: 2016-07-10T01:30:07.001Z, BatteryV: 12.75, Latitude: 79.640538, Longitude: -4.671552, Vul: 14.10
1514624	NERSC 1	Jul 9 2016 09:01:06.254 PM	Jul 9 2016 09:01:05.000 PM	Incoming	Timestamp: 2016-07-10T01:00:35.001Z, BatteryV: 12.51, Latitude: 79.646630, Longitude: -4.655277, Vul: 14.10
1514606	NERSC 1	Jul 9 2016 08:30:32.073 PM	Jul 9 2016 08:30:31.000 PM	Incoming	Timestamp: 2016-07-10T00:30:06.001Z, BatteryV: 12.78, Latitude: 79.653280, Longitude: -4.640301, Vul: 14.13
1514503	NERSC 1	Jul 9 2016 08:00:36.661 PM	Jul 9 2016 08:00:35.000 PM	Incoming	Timestamp: 2016-07-10T00:00:07.001Z, BatteryV: 12.78, Latitude: 79.659795, Longitude: -4.628890, Vul: 14.13
1514477	NERSC 1	Jul 9 2016 07:30:38.851 PM	Jul 9 2016 07:30:37.000 PM	Incoming	Timestamp: 2016-07-09T23:30:04.001Z, BatteryV: 12.75, Latitude: 79.666125, Longitude: -4.619386, Vul: 14.13
1514431	NERSC 1	Jul 9 2016 07:01:10.440 PM	Jul 9 2016 07:01:09.000 PM	Incoming	Timestamp: 2016-07-09T23:00:36.001Z, BatteryV: 12.78, Latitude: 79.672186, Longitude: -4.609798, Vul: 14.13
1514409	NERSC 1	Jul 9 2016 06:30:42.689 PM	Jul 9 2016 06:30:42.000 PM	Incoming	Timestamp: 2016-07-09T22:30:12.001Z, BatteryV: 12.54, Latitude: 79.678426, Longitude: -4.600186, Vul: 14.13
1514363	NERSC 1	Jul 9 2016 06:00:41.679 PM	Jul 9 2016 06:00:40.000 PM	Incoming	Timestamp: 2016-07-09T22:00:09.001Z, BatteryV: 12.75, Latitude: 79.684582, Longitude: -4.590637, Vul: 14.13
1514334	NERSC 1	Jul 9 2016 05:30:47.143 PM	Jul 9 2016 05:30:46.000 PM	Incoming	Timestamp: 2016-07-09T21:30:09.001Z, BatteryV: 12.63, Latitude: 79.690355, Longitude: -4.581536, Vul: 14.13
1514304	NERSC 1	Jul 9 2016 05:00:41.036 PM	Jul 9 2016 05:00:40.000 PM	Incoming	Timestamp: 2016-07-09T21:00:08.001Z, BatteryV: 12.78, Latitude: 79.695923, Longitude: -4.574854, Vul: 14.13
1514291	NERSC 1	Jul 9 2016 04:31:03.841 PM	Jul 9 2016 04:31:02.000 PM	Incoming	Timestamp: 2016-07-09T20:30:36.001Z, BatteryV: 12.78, Latitude: 79.701286, Longitude: -4.566861, Vul: 14.13
1514259	NERSC 1	Jul 9 2016 04:00:38.473 PM	Jul 9 2016 04:00:37.000 PM	Incoming	Timestamp: 2016-07-09T20:00:08.001Z, BatteryV: 12.81, Latitude: 79.706758, Longitude: -4.557600, Vul: 14.13
1514246	NERSC 1	Jul 9 2016 03:34:21.480 PM	Jul 9 2016 03:34:20.000 PM	Incoming	Timestamp: 2016-07-09T19:30:36.001Z, BatteryV: 12.69, Latitude: 79.711968, Longitude: -4.547405, Vul: 14.10
1514213	NERSC 1	Jul 9 2016 03:00:39.917 PM	Jul 9 2016 03:00:38.000 PM	Incoming	Timestamp: 2016-07-09T19:00:08.001Z, BatteryV: 12.57, Latitude: 79.717299, Longitude: -4.536557, Vul: 14.13
1514191	NERSC 1	Jul 9 2016 02:30:31.313 PM	Jul 9 2016 02:30:30.000 PM	Incoming	Timestamp: 2016-07-09T18:30:07.001Z, BatteryV: 12.66, Latitude: 79.722778, Longitude: -4.525734, Vul: 14.13
1514167	NERSC 1	Jul 9 2016 02:01:00.317 PM	Jul 9 2016 02:00:59.000 PM	Incoming	Timestamp: 2016-07-09T18:00:36.001Z, BatteryV: 12.75, Latitude: 79.728352, Longitude: -4.515226, Vul: 14.13
1514151	NERSC 1	Jul 9 2016 01:30:48.485 PM	Jul 9 2016 01:30:47.000 PM	Incoming	Timestamp: 2016-07-09T17:30:06.001Z, BatteryV: 12.75, Latitude: 79.734579, Longitude: -4.505997, Vul: 14.13
1514122	NERSC 1	Jul 9 2016 01:00:40.247 PM	Jul 9 2016 01:00:38.000 PM	Incoming	Timestamp: 2016-07-09T17:00:06.001Z, BatteryV: 12.81, Latitude: 79.740749, Longitude: -4.498221, Vul: 14.13
1514090	NERSC 1	Jul 9 2016 12:30:40.136 PM	Jul 9 2016 12:30:38.000 PM	Incoming	Timestamp: 2016-07-09T16:30:06.001Z, BatteryV: 12.75, Latitude: 79.747187, Longitude: -4.491770, Vul: 14.10
1514061	NERSC 1	Jul 9 2016 12:01:45.555 PM	Jul 9 2016 12:01:44.000 PM	Incoming	Timestamp: 2016-07-09T16:00:37.001Z, BatteryV: 12.57, Latitude: 79.753338, Longitude: -4.486451, Vul: 14.13
1514033	NERSC 1	Jul 9 2016 11:30:37.523 AM	Jul 9 2016 11:30:36.000 AM	Incoming	Timestamp: 2016-07-09T15:30:06.001Z, BatteryV: 12.78, Latitude: 79.759866, Longitude: -4.482278, Vul: 14.13
1513990	NERSC 1	Jul 9 2016 11:00:27.390 AM	Jul 9 2016 11:00:25.000 AM	Incoming	Timestamp: 2016-07-09T15:00:05.001Z, BatteryV: 12.81, Latitude: 79.766240, Longitude: -4.477818, Vul: 14.13
1513938	NERSC 1	Jul 9 2016 10:30:41.523 AM	Jul 9 2016 10:30:40.000 AM	Incoming	Timestamp: 2016-07-09T14:30:09.001Z, BatteryV: 12.81, Latitude: 79.772435, Longitude: -4.471328, Vul: 14.13
1513880	NERSC 1	Jul 9 2016 10:00:38.733 AM	Jul 9 2016 10:00:37.000 AM	Incoming	Timestamp: 2016-07-09T14:00:09.001Z, BatteryV: 12.84, Latitude: 79.778765, Longitude: -4.465229, Vul: 14.13
1513812	NERSC 1	Jul 9 2016 09:30:42.195 AM	Jul 9 2016 09:30:41.000 AM	Incoming	Timestamp: 2016-07-09T13:30:09.001Z, BatteryV: 12.84, Latitude: 79.785203, Longitude: -4.459264, Vul: 14.13
1513756	NERSC 1	Jul 9 2016 09:01:09.249 AM	Jul 9 2016 09:01:08.000 AM	Incoming	Timestamp: 2016-07-09T13:00:36.001Z, BatteryV: 12.84, Latitude: 79.791578, Longitude: -4.452941, Vul: 14.10
1513709	NERSC 1	Jul 9 2016 08:30:41.169 AM	Jul 9 2016 08:30:40.000 AM	Incoming	Timestamp: 2016-07-09T12:30:08.001Z, BatteryV: 12.84, Latitude: 79.798253, Longitude: -4.448454, Vul: 14.10
1513625	NERSC 1	Jul 9 2016 08:00:41.324 AM	Jul 9 2016 08:00:40.000 AM	Incoming	Timestamp: 2016-07-09T12:00:08.001Z, BatteryV: 12.87, Latitude: 79.804614, Longitude: -4.443878, Vul: 14.13
1513590	NERSC 1	Jul 9 2016 07:33:57.458 AM	Jul 9 2016 07:33:56.000 AM	Incoming	Timestamp: 2016-07-09T11:30:10.001Z, BatteryV: 12.66, Latitude: 79.810944, Longitude: -4.438586, Vul: 14.10
1513540	NERSC 1	Jul 9 2016 07:00:40.934 AM	Jul 9 2016 07:00:39.000 AM	Incoming	Timestamp: 2016-07-09T11:00:07.001Z, BatteryV: 12.84, Latitude: 79.816870, Longitude: -4.434509, Vul: 14.13
1513509	NERSC 1	Jul 9 2016 06:34:26.179 AM	Jul 9 2016 06:34:25.000 AM	Incoming	Timestamp: 2016-07-09T10:30:36.001Z, BatteryV: 12.60, Latitude: 79.822528, Longitude: -4.429696, Vul: 14.10
1513465	NERSC 1	Jul 9 2016 06:00:38.995 AM	Jul 9 2016 06:00:37.000 AM	Incoming	Timestamp: 2016-07-09T10:00:07.001Z, BatteryV: 12.84, Latitude: 79.827872, Longitude: -4.423629, Vul: 14.13
1513431	NERSC 1	Jul 9 2016 05:30:39.805 AM	Jul 9 2016 05:30:38.000 AM	Incoming	Timestamp: 2016-07-09T09:30:07.001Z, BatteryV: 12.81, Latitude: 79.832883, Longitude: -4.418362, Vul: 14.13
1513380	NERSC 1	Jul 9 2016 05:00:38.728 AM	Jul 9 2016 05:00:37.000 AM	Incoming	Timestamp: 2016-07-09T09:00:06.001Z, BatteryV: 12.81, Latitude: 79.837523, Longitude: -4.409818, Vul: 14.13
1513340	NERSC 1	Jul 9 2016 04:30:37.933 AM	Jul 9 2016 04:30:37.000 AM	Incoming	Timestamp: 2016-07-09T08:30:06.001Z, BatteryV: 12.72, Latitude: 79.842214, Longitude: -4.407046, Vul: 14.16
1513293	NERSC 1	Jul 9 2016 04:03:33.509 AM	Jul 9 2016 04:03:32.000 AM	Incoming	Timestamp: 2016-07-09T08:03:32.000Z, Message Check: true
1513224	NERSC 1	Jul 9 2016 03:30:36.028 AM	Jul 9 2016 03:30:35.000 AM	Incoming	Timestamp: 2016-07-09T07:30:05.001Z, BatteryV: 12.66, Latitude: 79.850163, Longitude: -4.406957, Vul: 14.16
1513170	NERSC 1	Jul 9 2016 03:00:58.808 AM	Jul 9 2016 03:00:57.000 AM	Incoming	Timestamp: 2016-07-09T07:00:36.001Z, BatteryV: 12.69, Latitude: 79.853344, Longitude: -4.404307, Vul: 14.16
1513136	NERSC 1	Jul 9 2016 02:30:42.728 AM	Jul 9 2016 02:30:41.000 AM	Incoming	Timestamp: 2016-07-09T06:30:08.001Z, BatteryV: 12.75, Latitude: 79.856224, Longitude: -4.401786, Vul: 14.16
1513085	NERSC 1	Jul 9 2016 02:00:37.009 AM	Jul 9 2016 02:00:35.000 AM	Incoming	Timestamp: 2016-07-09T06:00:08.001Z, BatteryV: 12.69, Latitude: 79.858797, Longitude: -4.403450, Vul: 14.16
1513054	NERSC 1	Jul 9 2016 01:32:11.518 AM	Jul 9 2016 01:32:10.000 AM	Incoming	Timestamp: 2016-07-09T05:31:44.001Z, BatteryV: 12.84, Latitude: 79.860730, Longitude: -4.401350, Vul: 14.16
1512997	NERSC 1	Jul 9 2016 01:00:41.241 AM	Jul 9 2016 01:00:40.000 AM	Incoming	Timestamp: 2016-07-09T05:00:08.001Z, BatteryV: 12.84, Latitude: 79.862598, Longitude: -4.397190, Vul: 14.19
1512963	NERSC 1	Jul 9 2016 12:31:14.424 AM	Jul 9 2016 12:31:13.000 AM	Incoming	Timestamp: 2016-07-09T04:30:36.001Z, BatteryV: 12.66, Latitude: 79.864288, Longitude: -4.394118, Vul: 14.19
1512920	NERSC 1	Jul 9 2016 12:00:45.457 AM	Jul 9 2016 12:00:44.000 AM	Incoming	Timestamp: 2016-07-09T04:00:13.001Z, BatteryV: 12.81, Latitude: 79.866144, Longitude: -4.388941, Vul: 14.19
1512882	NERSC 1	Jul 8 2016 11:30:45.753 PM	Jul 8 2016 11:30:44.000 PM	Incoming	Timestamp: 2016-07-09T03:30:12.001Z, BatteryV: 12.87, Latitude: 79.868544, Longitude: -4.384294, Vul: 14.19
1512855	NERSC 1	Jul 8 2016 11:07:19.889 PM	Jul 8 2016 11:07:19.000 PM	Incoming	Timestamp: 2016-07-09T03:00:12.001Z, BatteryV: 12.72, Latitude: 79.871494, Longitude: -4.381158, Vul: 14.16
1512808	NERSC 1	Jul 8 2016 10:37:40.535 PM	Jul 8 2016 10:37:39.000 PM	Incoming	Timestamp: 2016-07-09T02:30:36.001Z, BatteryV: 12.72, Latitude: 79.874010, Longitude: -4.377939, Vul: 14.19
1512756	NERSC 1	Jul 8 2016 10:00:40.258 PM	Jul 8 2016 10:00:39.000 PM	Incoming	Timestamp: 2016-07-09T02:00:06.001Z, BatteryV: 12.75, Latitude: 79.877011, Longitude: -4.371936, Vul: 14.22
1512710	NERSC 1	Jul 8 2016 09:30:33.934 PM	Jul 8 2016 09:30:32.000 PM	Incoming	Timestamp: 2016-07-09T01:30:06.001Z, BatteryV: 12.84, Latitude: 79.880160, Longitude: -4.362995, Vul: 14.22
1512669	NERSC 1	Jul 8 2016 09:00:39.496 PM	Jul 8 2016 09:00:38.000 PM	Incoming	Timestamp: 2016-07-09T01:00:06.001Z, BatteryV: 12.84, Latitude: 79.883418, Longitude: -4.350982, Vul: 14.22
1512648	NERSC 1	Jul 8 2016 08:30:39.924 PM	Jul 8 2016 08:30:39.000 PM	Incoming	Timestamp: 2016-07-09T00:30:07.001Z, BatteryV: 12.78, Latitude: 79.886765, Longitude: -4.339859, Vul: 14.22
1512544	NERSC 1	Jul 8 2016 08:01:29.558 PM	Jul 8 2016 08:01:28.000 PM	Incoming	Timestamp: 2016-07-09T00:00:36.001Z, BatteryV: 12.81, Latitude: 79.890182, Longitude: -4.329459, Vul: 14.22
1512516	NERSC 1	Jul 8 2016 07:30:43.053 PM	Jul 8 2016 07:30:41.000 PM	Incoming	Timestamp: 2016-07-08T23:30:06.001Z, BatteryV: 12.81, Latitude: 79.893568, Longitude: -4.319482, Vul: 14.22
1512478	NERSC 1	Jul 8 2016 07:00:42.154 PM	Jul 8 2016 07:00:41.000 PM	Incoming	Timestamp: 2016-07-08T23:00:12.001Z, BatteryV: 12.87, Latitude: 79.897242, Longitude: -4.309235, Vul: 14.22
1512460	NERSC 1	Jul 8 2016 06:30:43.884 PM	Jul 8 2016 06:30:43.000 PM	Incoming	Timestamp: 2016-07-08T22:30:13.001Z, BatteryV: 12.90, Latitude: 79.900973, Longitude: -4.298912, Vul: 14.22
1512434	NERSC 1	Jul 8 2016 06:00:40.963 PM	Jul 8 2016 06:00:39.000 PM	Incoming	Timestamp: 2016-07-08T22:00:09.001Z, BatteryV: 12.69, Latitude: 79.904691, Longitude: -4.290195, Vul: 14.22
1512414	NERSC 1	Jul 8 2016 05:31:25.602 PM	Jul 8 2016 05:31:24.000 PM	Incoming	Timestamp: 2016-07-08T21:30:36.001Z, BatteryV: 12.87, Latitude: 79.908301, Longitude: -4.284384, Vul: 14.22
1512371	NERSC 1	Jul 8 2016 05:00:32.923 PM	Jul 8 2016 05:00:31.000 PM	Incoming	Timestamp: 2016-07-08T21:00:08.001Z, BatteryV: 12.84, Latitude: 79.911802, Longitude: -4.279635, Vul: 14.22
1512343	NERSC 1	Jul 8 2016 04:30:38.566 PM	Jul 8 2016 04:30:37.000 PM	Incoming	Timestamp: 2016-07-08T20:30:08.001Z, BatteryV: 12.90, Latitude: 79.915008, Longitude: -4.276006, Vul: 14.22
1512298	NERSC 1	Jul 8 2016 04:00:40.931 PM	Jul 8 2016 04:00:39.000 PM	Incoming	Timestamp: 2016-07-08T20:00:08.001Z, BatteryV: 12.99, Latitude: 79.917850, Longitude: -4.273037, Vul: 14.22
1512270	NERSC 1	Jul 8 2016 03:33:54.038 PM	Jul 8 2016 03:33:53.000 PM	Incoming	Timestamp: 2016-07-08T19:30:07.001Z, BatteryV: 12.96, Latitude: 79.920646, Longitude: -4.268064, Vul: 14.19
1512233	NERSC 1	Jul 8 2016 03:06:49.478 PM	Jul 8 2016 03:06:48.000 PM	Incoming	Timestamp: 2016-07-08T19:06:48.000Z, Message Check: true
1512227	NERSC 1	Jul 8 2016 03:03:54.901 PM	Jul 8 2016 03:03:41.000 PM	Incoming	Timestamp: 2016-07-08T19:03:41.000Z, Message Check: true
1512178	NERSC 1	Jul 8 2016 02:30:59.476 PM	Jul 8 2016 02:30:58.000 PM	Incoming	Timestamp: 2016-07-08T18:30:36.001Z, BatteryV: 12.87, Latitude: 79.925542, Longitude: -4.256966, Vul: 14.22
1512151	NERSC 1	Jul 8 2016 02:01:57.430 PM	Jul 8 2016 02:01:56.000 PM	Incoming	Timestamp: 2016-07-08T18:00:06.001Z, BatteryV: 12.93, Latitude: 79.927878, Longitude: -4.249952, Vul: 14.22
1512119	NERSC 1	Jul 8 2016 01:32:45.954 PM	Jul 8 2016 01:32:43.000 PM	Incoming	Timestamp: 2016-07-08T17:32:05.001Z, BatteryV: 12.81, Latitude: 79.929971, Longitude: -4.243738, Vul: 14.22
1512073	NERSC 1	Jul 8 2016 01:01:06.628 PM	Jul 8 2016 01:01:05.000 PM	Incoming	Timestamp: 2016-07-08T17:00:36.001Z, BatteryV: 12.87, Latitude: 79.932314, Longitude: -4.236845, Vul: 14.19
1512056	NERSC 1	Jul 8 2016 12:30:44.493 PM	Jul 8 2016 12:30:43.000 PM	Incoming	Timestamp: 2016-07-08T16:30:06.001Z, BatteryV: 12.96, Latitude: 79.934522, Longitude: -4.229472, Vul: 14.22
1512020	NERSC 1	Jul 8 2016 12:00:38.417 PM	Jul 8 2016 12:00:37.000 PM	Incoming	Timestamp: 2016-07-08T16:00:05.001Z, BatteryV: 12.93, Latitude: 79.936858, Longitude: -4.222842, Vul: 14.22
1511983	NERSC 1	Jul 8 2016 11:31:07.505 AM	Jul 8 2016 11:31:06.000 AM	Incoming	Timestamp: 2016-07-08T15:30:36.001Z, BatteryV: 12.93, Latitude: 79.939059, Longitude: -4.217434, Vul: 14.22
1511939	NERSC 1	Jul 8 2016 11:00:33.565 AM	Jul 8 2016 11:00:32.000 AM	Incoming	Timestamp: 2016-07-08T15:00:09.001Z, BatteryV: 12.87, Latitude: 79.941434, Longitude: -4.211213, Vul: 14.22
1511911	NERSC 1	Jul 8 2016 10:30:38.374 AM	Jul 8 2016 10:30:37.000 AM	Incoming	Timestamp: 2016-07-08T14:30:09.001Z, BatteryV: 12.96, Latitude: 79.943917, Longitude: -4.203987, Vul: 14.22
1511870	NERSC 1	Jul 8 2016 10:00:43.549 AM	Jul 8 2016 10:00:41.000 AM	Incoming	Timestamp: 2016-07-08T14:00:08.001Z, BatteryV: 12.96, Latitude: 79.946400, Longitude: -4.196179, Vul: 14.22
1511828	NERSC 1	Jul 8 2016 09:31:09.559 AM	Jul 8 2016 09:31:08.000 AM	Incoming	Timestamp: 2016-07-08T13:30:36.001Z, BatteryV: 13.02, Latitude: 79.948902, Longitude: -4.188102, Vul: 14.19
1511782	NERSC 1	Jul 8 2016 09:00:38.539 AM	Jul 8 2016 09:00:37.000 AM	Incoming	Timestamp: 2016-07-08T13:00:08.001Z, BatteryV: 12.87, Latitude: 79.951622, Longitude: -4.178336, Vul: 14.22
1511745	NERSC 1	Jul 8 2016 08:31:08.557 AM	Jul 8 2016 08:31:07.000 AM	Incoming	Timestamp: 2016-07-08T12:30:36.001Z, BatteryV: 12.99, Latitude: 79.954387, Longitude: -4.170266, Vul: 14.16
1511684	NERSC 1	Jul 8 2016 08:03:01.976 AM	Jul 8 2016 08:03:00.000 AM	Incoming	Timestamp: 2016-07-08T12:02:27.001Z, BatteryV: 13.05, Latitude: 79.956870, Longitude: -4.162176, Vul: 14.19
1511622	NERSC 1	Jul 8 2016 07:32:03.948 AM	Jul 8 2016 07:32:02.000 AM	Incoming	Timestamp: 2016-07-08T11:31:29.001Z, BatteryV: 13.02, Latitude: 79.959808, Longitude: -4.151987, Vul: 14.16
1511576	NERSC 1	Jul 8 2016 07:00:53.775 AM	Jul 8 2016 07:00:53.000 AM	Incoming	Timestamp: 2016-07-08T11:00:12.001Z, BatteryV: 12.93, Latitude: 79.962771, Longitude: -4.145018, Vul: 14.19
1511556	NERSC 1	Jul 8 2016 06:37:11.560 AM	Jul 8 2016 06:37:09.000 AM	Incoming	Timestamp: 2016-07-08T10:30:36.001Z, BatteryV: 12.87, Latitude: 79.965414, Longitude: -4.135853, Vul: 14.16
1511522	NERSC 1	Jul 8 2016 06:03:55.482 AM	Jul 8 2016 06:03:54.000 AM	Incoming	Timestamp: 2016-07-08T10:00:06.001Z, BatteryV: 12.90, Latitude: 79.967840, Longitude: -4.133203, Vul: 14.22
1511503	NERSC 1	Jul 8 2016 05:50:41.595 AM	Jul 8 2016 05:50:40.000 AM	Incoming	Timestamp: 2016-07-08T09:50:06.001Z, BatteryV: 13.08, Latitude: 79.966438, Longitude: -4.210003, Vul: 14.22
1511494	NERSC 1	Jul 8 2016 05:44:28.386 AM	Jul 8 2016 05:44:27.000 AM	Incoming	Timestamp: 2016-07-08T09:40:06.001Z, BatteryV: 13.02, Latitude: 79.961312, Longitude: -4.310746, Vul: 14.22
1511477	NERSC 1	Jul 8 2016 05:30:43.859 AM	Jul 8 2016 05:30:42.000 AM	Incoming	Timestamp: 2016-07-08T09:30:06.001Z, BatteryV: 12.96, Latitude: 79.961472, Longitude: -4.317222, Vul: 14.16
1511469	NERSC 1	Jul 8 2016 05:26:13.390 AM	Jul 8 2016 05:26:12.000 AM	Incoming	Timestamp: 2016-07-08T09:25:05.001Z, BatteryV: 13.08, Latitude: 79.962202, Longitude: -4.322688, Vul: 14.16
1511465	NERSC 1	Jul 8 2016 05:23:45.932 AM	Jul 8 2016 05:23:45.000 AM	Incoming	Timestamp: 2016-07-08T09:23:45.000Z, BatteryV: 13.08, Return to normal: 255, Vul: 14.16
1511464	NERSC 1	Jul 8 2016 05:23:34.948 AM	Jul 8 2016 05:23:33.000 AM	Incoming	Message SubType: 0, Capsized Event: true, Orientation Change Count: 10, Timestamp: 2016-07-08T09:23:33.000Z, BatteryV: 12.99, Vul: 14.16, Uptime: 57249, Lowest Battery Voltage: 12.780000000000001, Highest Battery Voltage: 14.52, Lowest Battery Voltage UTC Day: 12.780000000000001, Highest Battery Voltage UTC Day: 14.52, Iridium Message Count: 35, Iridium Session Count: 65, Iridium On Time: 55, Iri…
1511328	NERSC 1	Jul 8 2016 03:32:33.675 AM	Jul 8 2016 03:32:32.000 AM	Incoming	Timestamp: 2016-07-08T07:32:02.001Z, BatteryV: 13.08, Latitude: 79.979546, Longitude: -4.450234, Vul: 14.37
1511288	NERSC 1	Jul 8 2016 03:01:35.351 AM	Jul 8 2016 03:01:34.000 AM	Incoming	Timestamp: 2016-07-08T07:00:09.001Z, BatteryV: 13.08, Latitude: 79.991866, Longitude: -4.536525, Vul: 14.37
1511249	NERSC 1	Jul 8 2016 02:40:02.801 AM	Jul 8 2016 02:40:02.000 AM	Incoming	Timestamp: 2016-07-08T06:33:04.001Z, BatteryV: 12.96, Latitude: 80.017734, Longitude: -4.813581, Vul: 14.37
1511246	NERSC 1	Jul 8 2016 02:37:04.343 AM	Jul 8 2016 02:36:53.000 AM	Incoming	Timestamp: 2016-07-08T06:36:53.000Z, Message Check: true
1511139	NERSC 1	Jul 8 2016 02:04:01.532 AM	Jul 8 2016 02:03:59.000 AM	Incoming	Timestamp: 2016-07-08T06:00:08.001Z, BatteryV: 12.99, Latitude: 80.035014, Longitude: -5.074675, Vul: 14.40
1511041	NERSC 1	Jul 8 2016 01:31:30.353 AM	Jul 8 2016 01:31:29.000 AM	Incoming	Timestamp: 2016-07-08T05:30:53.001Z, BatteryV: 12.93, Latitude: 80.036262, Longitude: -5.077869, Vul: 14.40
1511007	NERSC 1	Jul 8 2016 01:04:02.707 AM	Jul 8 2016 01:03:57.000 AM	Incoming	Timestamp: 2016-07-08T05:00:13.001Z, BatteryV: 13.05, Latitude: 80.037670, Longitude: -5.079206, Vul: 14.37
1510999	NERSC 1	Jul 8 2016 01:00:59.004 AM	Jul 8 2016 01:00:47.000 AM	Incoming	Timestamp: 2016-07-08T05:00:47.000Z, Message Check: true
1510951	NERSC 1	Jul 8 2016 12:30:57.383 AM	Jul 8 2016 12:30:55.000 AM	Incoming	Timestamp: 2016-07-08T04:30:13.001Z, BatteryV: 13.05, Latitude: 80.038541, Longitude: -5.079245, Vul: 14.43
1510898	NERSC 1	Jul 8 2016 12:01:11.756 AM	Jul 8 2016 12:01:10.000 AM	Incoming	Timestamp: 2016-07-08T04:00:12.001Z, BatteryV: 12.96, Latitude: 80.039520, Longitude: -5.077651, Vul: 14.43
1510864	NERSC 1	Jul 7 2016 11:30:58.000 PM	Jul 7 2016 11:30:57.000 PM	Incoming	Timestamp: 2016-07-08T03:30:36.001Z, BatteryV: 12.96, Latitude: 80.040474, Longitude: -5.075770, Vul: 14.46
1510831	NERSC 1	Jul 7 2016 11:02:16.968 PM	Jul 7 2016 11:02:15.000 PM	Incoming	Timestamp: 2016-07-08T03:00:07.001Z, BatteryV: 12.78, Latitude: 80.041651, Longitude: -5.072090, Vul: 14.46
1510794	NERSC 1	Jul 7 2016 10:30:29.888 PM	Jul 7 2016 10:30:29.000 PM	Incoming	Timestamp: 2016-07-08T02:30:06.001Z, BatteryV: 13.08, Latitude: 80.043232, Longitude: -5.068218, Vul: 14.46
1510763	NERSC 1	Jul 7 2016 10:01:08.659 PM	Jul 7 2016 10:01:07.000 PM	Incoming	Timestamp: 2016-07-08T02:00:36.001Z, BatteryV: 13.11, Latitude: 80.045018, Longitude: -5.062330, Vul: 14.49
1510731	NERSC 1	Jul 7 2016 09:33:52.176 PM	Jul 7 2016 09:33:50.000 PM	Incoming	Timestamp: 2016-07-08T01:30:06.001Z, BatteryV: 13.05, Latitude: 80.047264, Longitude: -5.056218, Vul: 14.46
1510728	NERSC 1	Jul 7 2016 09:31:29.770 PM	Jul 7 2016 09:31:13.000 PM	Incoming	Timestamp: 2016-07-08T01:31:13.000Z, Message Check: true
1510685	NERSC 1	Jul 7 2016 09:00:58.212 PM	Jul 7 2016 09:00:57.000 PM	Incoming	Timestamp: 2016-07-08T01:00:11.001Z, BatteryV: 13.08, Latitude: 80.049952, Longitude: -5.051072, Vul: 14.49
1510647	NERSC 1	Jul 7 2016 08:30:39.197 PM	Jul 7 2016 08:30:37.000 PM	Incoming	Timestamp: 2016-07-08T00:30:08.001Z, BatteryV: 13.02, Latitude: 80.053018, Longitude: -5.043994, Vul: 14.46
1510601	NERSC 1	Jul 7 2016 08:05:36.613 PM	Jul 7 2016 08:05:35.000 PM	Incoming	Timestamp: 2016-07-08T00:01:23.001Z, BatteryV: 12.78, Latitude: 80.056576, Longitude: -5.036755, Vul: 14.49
1510497	NERSC 1	Jul 7 2016 07:30:48.058 PM	Jul 7 2016 07:30:47.000 PM	Incoming	Timestamp: 2016-07-07T23:30:13.001Z, BatteryV: 12.87, Latitude: 80.060531, Longitude: -5.028499, Vul: 14.49
1510461	NERSC 1	Jul 7 2016 07:01:24.131 PM	Jul 7 2016 07:01:23.000 PM	Incoming	Timestamp: 2016-07-07T23:00:53.001Z, BatteryV: 13.11, Latitude: 80.064461, Longitude: -5.019936, Vul: 14.49
1510430	NERSC 1	Jul 7 2016 06:30:44.542 PM	Jul 7 2016 06:30:43.000 PM	Incoming	Timestamp: 2016-07-07T22:30:12.001Z, BatteryV: 12.96, Latitude: 80.068915, Longitude: -5.014182, Vul: 14.49
1510397	NERSC 1	Jul 7 2016 06:00:40.217 PM	Jul 7 2016 06:00:39.000 PM	Incoming	Timestamp: 2016-07-07T22:00:08.001Z, BatteryV: 12.99, Latitude: 80.072122, Longitude: -5.009792, Vul: 14.49
1510356	NERSC 1	Jul 7 2016 05:31:44.732 PM	Jul 7 2016 05:31:43.000 PM	Incoming	Timestamp: 2016-07-07T21:30:08.001Z, BatteryV: 13.14, Latitude: 80.068826, Longitude: -5.007712, Vul: 14.49
1510297	NERSC 1	Jul 7 2016 05:01:08.684 PM	Jul 7 2016 05:01:07.000 PM	Incoming	Timestamp: 2016-07-07T21:00:36.001Z, BatteryV: 13.08, Latitude: 80.070630, Longitude: -5.008160, Vul: 14.46
1510251	NERSC 1	Jul 7 2016 04:33:56.777 PM	Jul 7 2016 04:33:55.000 PM	Incoming	Timestamp: 2016-07-07T20:30:07.001Z, BatteryV: 12.99, Latitude: 80.077242, Longitude: -5.008691, Vul: 14.46
1510201	NERSC 1	Jul 7 2016 04:01:55.890 PM	Jul 7 2016 04:01:54.000 PM	Incoming	Timestamp: 2016-07-07T20:01:23.001Z, BatteryV: 13.17, Latitude: 80.082630, Longitude: -5.008045, Vul: 14.46
1510158	NERSC 1	Jul 7 2016 03:30:38.072 PM	Jul 7 2016 03:30:37.000 PM	Incoming	Timestamp: 2016-07-07T19:30:07.001Z, BatteryV: 13.17, Latitude: 80.088557, Longitude: -5.006144, Vul: 14.46
1510114	NERSC 1	Jul 7 2016 03:03:30.887 PM	Jul 7 2016 03:03:29.000 PM	Incoming	Timestamp: 2016-07-07T19:03:29.000Z, Message Check: true
1510067	NERSC 1	Jul 7 2016 02:30:41.248 PM	Jul 7 2016 02:30:40.000 PM	Incoming	Timestamp: 2016-07-07T18:30:06.001Z, BatteryV: 13.14, Latitude: 80.099424, Longitude: -5.009229, Vul: 14.46
1510061	NERSC 1	Jul 7 2016 02:20:29.081 PM	Jul 7 2016 02:20:28.000 PM	Incoming	Timestamp: 2016-07-07T18:20:06.001Z, BatteryV: 13.14, Latitude: 80.099354, Longitude: -5.010355, Vul: 14.49
1510053	NERSC 1	Jul 7 2016 02:11:14.708 PM	Jul 7 2016 02:11:09.000 PM	Incoming	Timestamp: 2016-07-07T18:10:06.001Z, BatteryV: 13.14, Latitude: 80.091507, Longitude: -4.992051, Vul: 14.49
1510039	NERSC 1	Jul 7 2016 02:02:00.278 PM	Jul 7 2016 02:01:59.000 PM	Incoming	Timestamp: 2016-07-07T18:01:23.001Z, BatteryV: 13.11, Latitude: 80.081760, Longitude: -4.863654, Vul: 14.49
1510025	NERSC 1	Jul 7 2016 01:50:38.948 PM	Jul 7 2016 01:50:37.000 PM	Incoming	Timestamp: 2016-07-07T17:50:06.001Z, BatteryV: 13.11, Latitude: 80.067200, Longitude: -4.805024, Vul: 14.49
1510019	NERSC 1	Jul 7 2016 01:40:40.548 PM	Jul 7 2016 01:40:39.000 PM	Incoming	Timestamp: 2016-07-07T17:40:07.001Z, BatteryV: 13.05, Latitude: 80.054899, Longitude: -4.764819, Vul: 14.46
1509997	NERSC 1	Jul 7 2016 01:32:36.950 PM	Jul 7 2016 01:32:35.000 PM	Incoming	Timestamp: 2016-07-07T17:31:36.001Z, BatteryV: 13.05, Latitude: 80.044576, Longitude: -4.726189, Vul: 14.43
1509996	NERSC 1	Jul 7 2016 01:32:29.542 PM	Jul 7 2016 01:32:27.000 PM	Incoming	Timestamp: 2016-07-07T17:32:27.000Z, Powerup: true, Firmware Version: Rover v1.25-2675. dev:4 , Hardware Revision: 3.2-0, Serial: 269, GPS Version: GSD4e_4.1.2-P1 R+ 11/15/2011 319-Nov 15 , Iridium Version: TA13001, Reset Data: Count=20, Current=(S), Prev=(cleared)
1459768	NERSC 1	Jun 16 2016 09:11:45.096 AM	Jun 16 2016 09:11:43.000 AM	Incoming	Timestamp: 2016-06-16T13:10:06.001Z, BatteryV: 13.56, Latitude: 41.533651, Longitude: -70.646138, Vul: 14.55
1459707	NERSC 1	Jun 16 2016 09:01:47.651 AM	Jun 16 2016 09:01:46.000 AM	Incoming	Timestamp: 2016-06-16T13:00:06.001Z, BatteryV: 13.56, Latitude: 41.533606, Longitude: -70.646125, Vul: 14.58
1459667	NERSC 1	Jun 16 2016 08:54:52.965 AM	Jun 16 2016 08:54:51.000 AM	Incoming	Timestamp: 2016-06-16T12:50:06.001Z, BatteryV: 13.44, Latitude: 41.533382, Longitude: -70.645984, Vul: 14.55
1459631	NERSC 1	Jun 16 2016 08:47:59.643 AM	Jun 16 2016 08:47:58.000 AM	Incoming	Timestamp: 2016-06-16T12:47:58.000Z, Ascii: Tmr:SBD,30m,10m,10m,1d,3h,3h,3h,3h Tmr:GPS,30m,10m,5m,1d,3h,3h,3h,3h Tmr:ACP,1h,1h,1h,1h,1h,1h,1h,1h Tmr:ACS,1m,1m,1m,1m,1m,1m,1m,1m Tmr:ORN,1h,1h,1h,1h,1h,1h,1h,1h
1459612	NERSC 1	Jun 16 2016 08:44:29.094 AM	Jun 16 2016 08:44:27.000 AM	Incoming	Timestamp: 2016-06-16T12:40:06.001Z, BatteryV: 13.23, Latitude: 41.533574, Longitude: -70.646118, Vul: 14.61
1459605	NERSC 1	Jun 16 2016 08:43:39.541 AM	Jun 16 2016 08:43:39.541 AM	Outgoing	Timestamp: 2016-06-16T12:43:39.541Z, Outgoing SBD Text: $unlock 25838 $timer SBD 0 30m $timer GPS 0 30m $timer
1459577	NERSC 1	Jun 16 2016 08:38:51.905 AM	Jun 16 2016 08:38:50.000 AM	Incoming	Timestamp: 2016-06-16T12:37:36.001Z, BatteryV: 13.26, Latitude: 41.533574, Longitude: -70.646112, Vul: 14.67
1459575	NERSC 1	Jun 16 2016 08:38:44.534 AM	Jun 16 2016 08:38:43.000 AM	Incoming	Timestamp: 2016-06-16T12:38:43.000Z, Powerup: true, Firmware Version: Rover v1.25-2675. dev:4 , Hardware Revision: 3.2-0, Serial: 269, GPS Version: GSD4e_4.1.2-P1 R+ 11/15/2011 319-Nov 15 , Iridium Version: TA13001, Reset Data: Count=19, Current=(S), Prev=(cleared)
1418595	NERSC 1	Jun 9 2016 02:06:44.269 AM	Jun 9 2016 02:06:42.000 AM	Incoming	Timestamp: 2016-06-09T06:00:36.001Z, BatteryV: 13.47, Latitude: 41.533491, Longitude: -70.646054, Vul: 14.76
1417616	NERSC 1	Jun 8 2016 08:02:21.748 PM	Jun 8 2016 08:02:20.000 PM	Incoming	Timestamp: 2016-06-09T00:00:36.001Z, BatteryV: 13.68, Latitude: 41.533587, Longitude: -70.646189, Vul: 14.79
1417124	NERSC 1	Jun 8 2016 05:10:50.497 PM	Jun 8 2016 05:10:49.000 PM	Incoming	Timestamp: 2016-06-08T21:10:08.001Z, BatteryV: 13.68, Latitude: 41.533722, Longitude: -70.646534, Vul: 14.70
1417108	NERSC 1	Jun 8 2016 05:04:29.018 PM	Jun 8 2016 05:04:27.000 PM	Incoming	Timestamp: 2016-06-08T21:00:08.001Z, BatteryV: 13.74, Latitude: 41.533645, Longitude: -70.646278, Vul: 14.67
1417075	NERSC 1	Jun 8 2016 04:54:53.548 PM	Jun 8 2016 04:54:52.000 PM	Incoming	Timestamp: 2016-06-08T20:50:07.001Z, BatteryV: 13.56, Latitude: 41.533498, Longitude: -70.646112, Vul: 14.70
1417040	NERSC 1	Jun 8 2016 04:42:10.761 PM	Jun 8 2016 04:42:09.000 PM	Incoming	Timestamp: 2016-06-08T20:41:35.001Z, BatteryV: 13.74, Latitude: 41.533472, Longitude: -70.646067, Vul: 14.73
1417012	NERSC 1	Jun 8 2016 04:30:38.798 PM	Jun 8 2016 04:30:37.000 PM	Incoming	Timestamp: 2016-06-08T20:30:07.001Z, BatteryV: 13.74, Latitude: 41.533318, Longitude: -70.645907, Vul: 14.73
1417000	NERSC 1	Jun 8 2016 04:24:30.100 PM	Jun 8 2016 04:24:28.000 PM	Incoming	Timestamp: 2016-06-08T20:24:28.000Z, Ascii: Tmr:SBD,6h,10m,10m,1d,3h,3h,3h,3h Tmr:GPS,6h,10m,5m,1d,3h,3h,3h,3h Tmr:ACP,1h,1h,1h,1h,1h,1h,1h,1h Tmr:ACS,1m,1m,1m,1m,1m,1m,1m,1m Tmr:ORN,1h,1h,1h,1h,1h,1h,1h,1h
1416999	NERSC 1	Jun 8 2016 04:24:17.558 PM	Jun 8 2016 04:24:15.000 PM	Incoming	Timestamp: 2016-06-08T20:20:07.001Z, BatteryV: 13.77, Latitude: 41.533568, Longitude: -70.646125, Vul: 14.73
1416968	NERSC 1	Jun 8 2016 04:13:02.922 PM	Jun 8 2016 04:13:02.922 PM	Outgoing	Timestamp: 2016-06-08T20:13:02.922Z, Outgoing SBD Text: $unlock 25838 $timer SBD 0 360m $timer GPS 0 360m $timer
1416963	NERSC 1	Jun 8 2016 04:12:01.296 PM	Jun 8 2016 04:11:59.000 PM	Incoming	Timestamp: 2016-06-08T20:10:07.001Z, BatteryV: 13.77, Latitude: 41.533574, Longitude: -70.646221, Vul: 14.76
1416947	NERSC 1	Jun 8 2016 04:03:55.547 PM	Jun 8 2016 04:03:54.000 PM	Incoming	Timestamp: 2016-06-08T20:00:07.001Z, BatteryV: 13.77, Latitude: 41.533523, Longitude: -70.646099, Vul: 14.76
1416921	NERSC 1	Jun 8 2016 03:54:40.939 PM	Jun 8 2016 03:54:40.000 PM	Incoming	Timestamp: 2016-06-08T19:50:07.001Z, BatteryV: 13.74, Latitude: 41.533530, Longitude: -70.646112, Vul: 14.76
1416890	NERSC 1	Jun 8 2016 03:40:32.336 PM	Jun 8 2016 03:40:31.000 PM	Incoming	Timestamp: 2016-06-08T19:40:07.001Z, BatteryV: 13.77, Latitude: 41.533485, Longitude: -70.646080, Vul: 14.79
1416863	NERSC 1	Jun 8 2016 03:30:34.768 PM	Jun 8 2016 03:30:34.000 PM	Incoming	Timestamp: 2016-06-08T19:30:07.001Z, BatteryV: 13.74, Latitude: 41.533498, Longitude: -70.646035, Vul: 14.79
1416840	NERSC 1	Jun 8 2016 03:20:57.657 PM	Jun 8 2016 03:20:56.000 PM	Incoming	Timestamp: 2016-06-08T19:20:56.000Z, Unlock Code: 25838
1416838	NERSC 1	Jun 8 2016 03:20:47.562 PM	Jun 8 2016 03:20:46.000 PM	Incoming	Timestamp: 2016-06-08T19:20:06.001Z, BatteryV: 13.74, Latitude: 41.533549, Longitude: -70.646067, Vul: 14.82
1416815	NERSC 1	Jun 8 2016 03:12:37.473 PM	Jun 8 2016 03:12:37.473 PM	Outgoing	Timestamp: 2016-06-08T19:12:37.473Z, Outgoing SBD Text: $unlock 32107 $timer SBD 0 360m $timer GPS 0 360m $timer
1416810	NERSC 1	Jun 8 2016 03:10:41.771 PM	Jun 8 2016 03:10:41.000 PM	Incoming	Timestamp: 2016-06-08T19:10:08.001Z, BatteryV: 13.77, Latitude: 41.533510, Longitude: -70.646138, Vul: 14.82
1416778	NERSC 1	Jun 8 2016 03:00:30.313 PM	Jun 8 2016 03:00:29.000 PM	Incoming	Timestamp: 2016-06-08T19:00:06.001Z, BatteryV: 13.74, Latitude: 41.533453, Longitude: -70.646106, Vul: 14.79
1416761	NERSC 1	Jun 8 2016 02:50:40.229 PM	Jun 8 2016 02:50:39.000 PM	Incoming	Timestamp: 2016-06-08T18:50:06.001Z, BatteryV: 13.74, Latitude: 41.533472, Longitude: -70.646125, Vul: 14.82
1416743	NERSC 1	Jun 8 2016 02:43:59.613 PM	Jun 8 2016 02:43:57.000 PM	Incoming	Timestamp: 2016-06-08T18:40:06.001Z, BatteryV: 13.65, Latitude: 41.533523, Longitude: -70.646125, Vul: 14.82
1416707	NERSC 1	Jun 8 2016 02:30:57.269 PM	Jun 8 2016 02:30:56.000 PM	Incoming	Timestamp: 2016-06-08T18:30:06.001Z, BatteryV: 13.71, Latitude: 41.533517, Longitude: -70.646048, Vul: 14.85
1416683	NERSC 1	Jun 8 2016 02:20:44.502 PM	Jun 8 2016 02:20:42.000 PM	Incoming	Timestamp: 2016-06-08T18:20:06.001Z, BatteryV: 13.50, Latitude: 41.533485, Longitude: -70.646106, Vul: 14.85
1416658	NERSC 1	Jun 8 2016 02:12:05.984 PM	Jun 8 2016 02:12:04.000 PM	Incoming	Timestamp: 2016-06-08T18:10:36.001Z, BatteryV: 13.50, Latitude: 41.533466, Longitude: -70.646093, Vul: 14.88
1416656	NERSC 1	Jun 8 2016 02:11:55.591 PM	Jun 8 2016 02:11:54.000 PM	Incoming	Timestamp: 2016-06-08T18:11:54.000Z, Powerup: true, Firmware Version: Rover v1.25-2675. dev:4 , Hardware Revision: 3.2-0, Serial: 269, GPS Version: GSD4e_4.1.2-P1 R+ 11/15/2011 319-Nov 15 , Iridium Version: TA13001, Reset Data: Count=18, Current=(S), Prev=(cleared)
1416655	NERSC 1	Jun 8 2016 02:11:45.920 PM	Jun 8 2016 02:11:40.000 PM	Incoming	Message SubType: 0, Capsized Event: true, Orientation Change Count: 1, Timestamp: 2016-06-08T18:11:40.000Z, BatteryV: 13.50, Vul: 14.88, Uptime: 123, Lowest Battery Voltage: 13.5, Highest Battery Voltage: 14.91, Lowest Battery Voltage UTC Day: 13.5, Highest Battery Voltage UTC Day: 14.88, Iridium Message Count: 1, Iridium Session Count: 0, Iridium On Time: 0, Iridium Send Failures Non18: 1, Iridi…
1416654	NERSC 1	Jun 8 2016 02:11:33.404 PM	Jun 8 2016 02:11:32.000 PM	Incoming	Timestamp: 2016-06-08T18:11:32.000Z, BatteryV: 14.49, Vul: 14.88
1194466	Autosub6000	Mar 9 2016 01:30:32.410 PM	Mar 9 2016 01:30:31.000 PM	Incoming	Timestamp: 2016-03-09T18:30:06.001Z, BatteryV: 10.95, Latitude: 44.714240, Longitude: -63.604902, Vul: 12.93
1194411	Autosub6000	Mar 9 2016 01:20:37.994 PM	Mar 9 2016 01:20:37.000 PM	Incoming	Timestamp: 2016-03-09T18:20:05.001Z, BatteryV: 11.04, Latitude: 44.714259, Longitude: -63.604819, Vul: 12.93
1194361	Autosub6000	Mar 9 2016 01:10:45.189 PM	Mar 9 2016 01:10:44.000 PM	Incoming	Timestamp: 2016-03-09T18:10:06.001Z, BatteryV: 11.04, Latitude: 44.714138, Longitude: -63.604966, Vul: 12.90
1194359	Autosub6000	Mar 9 2016 01:10:36.640 PM	Mar 9 2016 01:10:35.000 PM	Incoming	Timestamp: 2016-03-09T18:10:35.000Z, BatteryV: 11.04, Vul: 12.90
1194357	Autosub6000	Mar 9 2016 01:10:30.140 PM	Mar 9 2016 01:10:28.000 PM	Incoming	Message SubType: 0, Capsized Event: true, Orientation Change Count: 1, Timestamp: 2016-03-09T18:10:28.000Z, BatteryV: 11.04, Vul: 12.90, Uptime: 1442, Lowest Battery Voltage: 10.950000000000001, Highest Battery Voltage: 12.9, Lowest Battery Voltage UTC Day: 10.950000000000001, Highest Battery Voltage UTC Day: 12.9, Iridium Message Count: 4, Iridium Session Count: 4, Iridium On Time: 2, Iridium Se…
1194295	Autosub6000	Mar 9 2016 01:00:28.123 PM	Mar 9 2016 01:00:27.000 PM	Incoming	Timestamp: 2016-03-09T18:00:06.001Z, BatteryV: 11.04, Latitude: 44.714240, Longitude: -63.604909, Vul: 12.90
1194259	Autosub6000	Mar 9 2016 12:53:57.462 PM	Mar 9 2016 12:53:56.000 PM	Incoming	Timestamp: 2016-03-09T17:50:16.001Z, BatteryV: 10.95, Latitude: 44.714214, Longitude: -63.604909, Vul: 12.84
1194236	Autosub6000	Mar 9 2016 12:49:56.733 PM	Mar 9 2016 12:49:55.000 PM	Incoming	Timestamp: 2016-03-09T17:48:36.001Z, BatteryV: 11.10, Latitude: 44.714214, Longitude: -63.604966, Vul: 12.87
1194234	Autosub6000	Mar 9 2016 12:49:45.857 PM	Mar 9 2016 12:49:44.000 PM	Incoming	Timestamp: 2016-03-09T17:49:44.000Z, Powerup: true, Firmware Version: Rover v1.25-2675. dev:4 , Hardware Revision: 3.2-0, Serial: 269, GPS Version: GSD4e_4.1.2-P1 R+ 11/15/2011 319-Nov 15 , Iridium Version: TA13001, Reset Data: Count=12, Current=(S), Prev=(cleared)
720614	Autosub6000	Jul 24 2015 08:21:32.226 AM	Jul 24 2015 08:21:32.226 AM	Outgoing	Timestamp: 2015-07-24T12:21:32.226Z, Outgoing SBD Text: $unlock 32107 $timer sbd 0 1h $timer gps 0 1h $msgenable 0 0, 8, 10 $msgenable 1 0, 8, 10 $msgenable 2 0, 8, 10 $msgenable 3 0, 8, 10 $msgenable 4 0, 8, 10
700441	Autosub6000	Jul 15 2015 01:00:35.164 PM	Jul 15 2015 01:00:32.000 PM	Incoming	Timestamp: 2015-07-15T17:00:11.001Z, BatteryV: 7.26, Latitude: 44.714202, Longitude: -63.604960, Vul: 9.06
700423	Autosub6000	Jul 15 2015 12:50:32.571 PM	Jul 15 2015 12:50:31.000 PM	Incoming	Timestamp: 2015-07-15T16:50:10.001Z, BatteryV: 7.29, Latitude: 44.714227, Longitude: -63.604896, Vul: 9.06
700414	Autosub6000	Jul 15 2015 12:45:14.882 PM	Jul 15 2015 12:45:13.000 PM	Incoming	Timestamp: 2015-07-15T16:45:13.000Z, Ascii: Surfaced
700068	Autosub6000	Jul 15 2015 11:30:32.842 AM	Jul 15 2015 11:30:31.000 AM	Incoming	Timestamp: 2015-07-15T15:30:10.001Z, BatteryV: 7.20, Latitude: 44.714330, Longitude: -63.605024, Vul: 9.06
700057	Autosub6000	Jul 15 2015 11:20:53.771 AM	Jul 15 2015 11:20:51.000 AM	Incoming	Timestamp: 2015-07-15T15:20:32.001Z, BatteryV: 7.17, Latitude: 44.714272, Longitude: -63.604941, Vul: 9.06
700052	Autosub6000	Jul 15 2015 11:18:33.752 AM	Jul 15 2015 11:18:32.000 AM	Incoming	Timestamp: 2015-07-15T15:16:02.001Z, BatteryV: 7.17, Latitude: 44.714259, Longitude: -63.604966, Vul: 9.09
700050	Autosub6000	Jul 15 2015 11:18:22.351 AM	Jul 15 2015 11:18:19.000 AM	Incoming	Timestamp: 2015-07-15T15:18:19.000Z, Powerup: true, Firmware Version: XMI-Torch v1.25-2831. dev:4 , Hardware Revision: 2.5-0, Serial: 106, GPS Version: GSD4e_4.1.2-P1 R+ 11/15/2011 319-Nov 15 , Iridium Version: TA13001, Reset Data: Count=42, Current=(P), Prev=(cleared)
699958	Autosub6000	Jul 15 2015 10:20:24.745 AM	Jul 15 2015 10:20:23.000 AM	Incoming	Timestamp: 2015-07-15T14:20:08.001Z, BatteryV: 6.87, Latitude: 44.714208, Longitude: -63.604947, Vul: 9.12
699909	Autosub6000	Jul 15 2015 10:10:27.060 AM	Jul 15 2015 10:10:26.000 AM	Incoming	Timestamp: 2015-07-15T14:10:10.001Z, BatteryV: 6.99, Latitude: 44.714195, Longitude: -63.604966, Vul: 9.12
699861	Autosub6000	Jul 15 2015 10:01:59.783 AM	Jul 15 2015 10:01:58.000 AM	Incoming	Timestamp: 2015-07-15T14:00:31.001Z, BatteryV: 6.99, Latitude: 44.714227, Longitude: -63.604966, Vul: 9.12
699859	Autosub6000	Jul 15 2015 10:01:51.330 AM	Jul 15 2015 10:01:49.000 AM	Incoming	Timestamp: 2015-07-15T14:01:49.000Z, Powerup: true, Firmware Version: XMI-Torch v1.25-2831. dev:4 , Hardware Revision: 2.5-0, Serial: 106, GPS Version: GSD4e_4.1.2-P1 R+ 11/15/2011 319-Nov 15 , Iridium Version: TA13001, Reset Data: Count=33, Current=(S), Prev=(cleared)
699644	Autosub6000	Jul 15 2015 09:16:46.462 AM	Jul 15 2015 09:16:44.000 AM	Incoming	Timestamp: 2015-07-15T13:16:44.000Z, Powerup: true, Firmware Version: XMI-Torch v1.25-2831. dev:4 , Hardware Revision: 2.5-0, Serial: 106, GPS Version: GSD4e_4.1.2-P1 R+ 11/15/2011 319-Nov 15 , Iridium Version: TA13001, Reset Data: Count=30, Current=(S), Prev=(cleared)
699562	Autosub6000	Jul 15 2015 08:30:32.713 AM	Jul 15 2015 08:30:31.000 AM	Incoming	Timestamp: 2015-07-15T12:30:10.001Z, BatteryV: 7.20, Latitude: 44.714291, Longitude: -63.604902, Vul: 8.91
699555	Autosub6000	Jul 15 2015 08:20:54.007 AM	Jul 15 2015 08:20:49.000 AM	Incoming	Timestamp: 2015-07-15T12:20:09.001Z, BatteryV: 7.05, Latitude: 44.714330, Longitude: -63.604928, Vul: 8.94
699538	Autosub6000	Jul 15 2015 08:09:44.372 AM	Jul 15 2015 08:09:37.000 AM	Incoming	Timestamp: 2015-07-15T12:09:37.000Z, Ascii: Low Battery: 0.720
699534	Autosub6000	Jul 15 2015 08:08:43.135 AM	Jul 15 2015 08:08:42.000 AM	Incoming	Timestamp: 2015-07-15T12:08:42.000Z, Ascii: Surfaced
698325	Autosub6000	Jul 14 2015 04:21:17.008 PM	Jul 14 2015 04:21:15.000 PM	Incoming	Timestamp: 2015-07-14T20:20:09.001Z, BatteryV: 7.11, Latitude: 44.714182, Longitude: -63.604947, Vul: 8.94
698322	Autosub6000	Jul 14 2015 04:12:03.408 PM	Jul 14 2015 04:12:02.000 PM	Incoming	Timestamp: 2015-07-14T20:10:11.001Z, BatteryV: 7.26, Latitude: 44.714227, Longitude: -63.605018, Vul: 8.94
698317	Autosub6000	Jul 14 2015 04:03:50.088 PM	Jul 14 2015 04:03:48.000 PM	Incoming	Timestamp: 2015-07-14T20:00:10.001Z, BatteryV: 7.23, Latitude: 44.714189, Longitude: -63.604998, Vul: 8.94
698297	Autosub6000	Jul 14 2015 03:51:03.237 PM	Jul 14 2015 03:51:01.000 PM	Incoming	Timestamp: 2015-07-14T19:50:11.001Z, BatteryV: 7.11, Latitude: 44.714208, Longitude: -63.604928, Vul: 8.97
698288	Autosub6000	Jul 14 2015 03:41:49.767 PM	Jul 14 2015 03:41:48.000 PM	Incoming	Timestamp: 2015-07-14T19:40:32.001Z, BatteryV: 7.11, Latitude: 44.714214, Longitude: -63.604979, Vul: 8.94
698284	Autosub6000	Jul 14 2015 03:41:06.168 PM	Jul 14 2015 03:41:04.000 PM	Incoming	Timestamp: 2015-07-14T19:41:04.000Z, Powerup: true, Firmware Version: XMI-Torch v1.25-2831. dev:4 , Hardware Revision: 2.5-0, Serial: 106, GPS Version: GSD4e_4.1.2-P1 R+ 11/15/2011 319-Nov 15 , Iridium Version: TA13001, Reset Data: Count=29, Current=(S), Prev=(cleared)
698074	Autosub6000	Jul 14 2015 12:20:31.004 PM	Jul 14 2015 12:20:29.000 PM	Incoming	Timestamp: 2015-07-14T16:20:10.001Z, BatteryV: 7.17, Latitude: 44.714323, Longitude: -63.604864, Vul: 8.97
698054	Autosub6000	Jul 14 2015 12:10:32.241 PM	Jul 14 2015 12:10:31.000 PM	Incoming	Timestamp: 2015-07-14T16:10:09.001Z, BatteryV: 7.20, Latitude: 44.714144, Longitude: -63.604794, Vul: 8.94
698034	Autosub6000	Jul 14 2015 12:00:29.799 PM	Jul 14 2015 12:00:29.000 PM	Incoming	Timestamp: 2015-07-14T16:00:10.001Z, BatteryV: 7.02, Latitude: 44.714272, Longitude: -63.604870, Vul: 8.94
698030	Autosub6000	Jul 14 2015 11:53:49.998 AM	Jul 14 2015 11:53:48.000 AM	Incoming	Timestamp: 2015-07-14T15:50:10.001Z, BatteryV: 6.84, Latitude: 44.714272, Longitude: -63.604870, Vul: 8.94
698025	Autosub6000	Jul 14 2015 11:44:44.823 AM	Jul 14 2015 11:44:43.000 AM	Incoming	Timestamp: 2015-07-14T15:44:43.000Z, Ascii: Surfaced
697923	Autosub6000	Jul 14 2015 10:12:17.355 AM	Jul 14 2015 10:12:16.000 AM	Incoming	Timestamp: 2015-07-14T14:10:11.001Z, BatteryV: 7.44, Latitude: 44.714195, Longitude: -63.604909, Vul: 9.00
697916	Autosub6000	Jul 14 2015 10:09:30.805 AM	Jul 14 2015 10:09:29.000 AM	Incoming	Timestamp: 2015-07-14T14:09:09.001Z, BatteryV: 7.44, Latitude: 44.714195, Longitude: -63.604979, Vul: 9.00
697912	Autosub6000	Jul 14 2015 10:03:50.254 AM	Jul 14 2015 10:03:48.000 AM	Incoming	Timestamp: 2015-07-14T14:00:10.001Z, BatteryV: 7.47, Latitude: 44.714221, Longitude: -63.604915, Vul: 9.00
697899	Autosub6000	Jul 14 2015 09:50:27.223 AM	Jul 14 2015 09:50:26.000 AM	Incoming	Timestamp: 2015-07-14T13:50:10.001Z, BatteryV: 7.47, Latitude: 44.714189, Longitude: -63.604960, Vul: 9.00
697896	Autosub6000	Jul 14 2015 09:40:39.278 AM	Jul 14 2015 09:40:38.000 AM	Incoming	Timestamp: 2015-07-14T13:40:09.001Z, BatteryV: 7.47, Latitude: 44.714176, Longitude: -63.604928, Vul: 9.03
697893	Autosub6000	Jul 14 2015 09:30:57.545 AM	Jul 14 2015 09:30:56.000 AM	Incoming	Timestamp: 2015-07-14T13:30:36.001Z, BatteryV: 7.41, Latitude: 44.714157, Longitude: -63.605146, Vul: 9.03
697890	Autosub6000	Jul 14 2015 09:20:48.078 AM	Jul 14 2015 09:20:47.000 AM	Incoming	Timestamp: 2015-07-14T13:20:08.001Z, BatteryV: 7.17, Latitude: 44.714406, Longitude: -63.604461, Vul: 9.03
697886	Autosub6000	Jul 14 2015 09:12:54.129 AM	Jul 14 2015 09:12:53.000 AM	Incoming	Timestamp: 2015-07-14T13:10:31.001Z, BatteryV: 7.17, Latitude: 44.714291, Longitude: -63.604621, Vul: 9.03
697884	Autosub6000	Jul 14 2015 09:12:40.686 AM	Jul 14 2015 09:12:34.000 AM	Incoming	Timestamp: 2015-07-14T13:12:34.000Z, Powerup: true, Firmware Version: XMI-Torch v1.25-2831. dev:4 , Hardware Revision: 2.5-0, Serial: 106, GPS Version: GSD4e_4.1.2-P1 R+ 11/15/2011 319-Nov 15 , Iridium Version: TA13001, Reset Data: Count=24, Current=(BP), Prev=(cleared)
696582	Autosub6000	Jul 13 2015 11:06:55.510 AM	Jul 13 2015 11:06:54.000 AM	Incoming	Timestamp: 2015-07-13T15:06:54.000Z
696565	Autosub6000	Jul 13 2015 10:56:55.521 AM	Jul 13 2015 10:56:53.000 AM	Incoming	Timestamp: 2015-07-13T14:56:53.000Z
696558	Autosub6000	Jul 13 2015 10:50:23.833 AM	Jul 13 2015 10:50:22.000 AM	Incoming	Timestamp: 2015-07-13T14:50:22.000Z
696557	Autosub6000	Jul 13 2015 10:50:10.442 AM	Jul 13 2015 10:50:09.000 AM	Incoming	Timestamp: 2015-07-13T14:50:09.000Z, Powerup: true, Firmware Version: XMI-Torch v1.25-2680. dev:4 , Hardware Revision: 2.5-0, Serial: 106, GPS Version: GSD4e_4.1.2-P1 R+ 11/15/2011 319-Nov 15 , Iridium Version: TA13001, Reset Data: Count=8, Current=(S), Prev=(cleared)
682752	Autosub6000	Jun 30 2015 12:39:08.486 PM	Jun 30 2015 12:39:07.000 PM	Incoming	Timestamp: 2015-06-30T16:38:21.001Z, BatteryV: 9.65, Latitude: 44.714426, Longitude: -63.604979
682751	Autosub6000	Jun 30 2015 12:38:57.520 PM	Jun 30 2015 12:38:56.000 PM	Incoming	Timestamp: 2015-06-30T16:38:57.518Z, Latitude: 44.714420, Longitude: -63.604980, Mode: Regular, isAlarm: false, DurationInMode: 0, DistanceFromCenter: 0, BatteryV: 1197, SNR: 39
682750	Autosub6000	Jun 30 2015 12:38:47.535 PM	Jun 30 2015 12:38:46.000 PM	Incoming	Timestamp: 2015-06-30T16:38:46.000Z, Powerup: true, Firmware Version: XMI-Torch v1.22-2307. dev:4 , Hardware Revision: 255.255-65535, Serial: 4294967295, GPS Version: GSD4e_4.1.2-P1 R+ 11/15/2011 319-Nov 15 , Iridium Version: TA13001, Reset Data: Count=57,Current=(P),Prev=(cleared)
610016	Autosub6000	May 16 2015 03:02:29.755 PM	May 16 2015 03:02:28.000 PM	Incoming	Timestamp: 2015-05-16T19:01:27.001Z, BatteryV: 12.14, Latitude: 14.950125, Longitude: -113.689011
610012	Autosub6000	May 16 2015 03:02:21.647 PM	May 16 2015 03:02:20.000 PM	Incoming	Timestamp: 2015-05-16T19:01:21.645Z, Latitude: 14.950120, Longitude: -113.689010, Mode: Regular, isAlarm: false, DurationInMode: 0, DistanceFromCenter: 0, BatteryV: 2589, SNR: 41
609944	Autosub6000	May 16 2015 02:02:30.354 PM	May 16 2015 02:02:29.000 PM	Incoming	Timestamp: 2015-05-16T18:00:10.001Z, BatteryV: 12.20, Latitude: 14.949818, Longitude: -113.686867
609941	Autosub6000	May 16 2015 02:02:21.389 PM	May 16 2015 02:02:20.000 PM	Incoming	Timestamp: 2015-05-16T18:00:21.386Z, Latitude: 14.949820, Longitude: -113.686870, Mode: Regular, isAlarm: false, DurationInMode: 0, DistanceFromCenter: 0, BatteryV: 2592, SNR: 41
609879	Autosub6000	May 16 2015 01:02:56.602 PM	May 16 2015 01:02:55.000 PM	Incoming	Timestamp: 2015-05-16T17:00:38.001Z, BatteryV: 12.14, Latitude: 14.949715, Longitude: -113.686835
609878	Autosub6000	May 16 2015 01:02:44.106 PM	May 16 2015 01:02:42.000 PM	Incoming	Timestamp: 2015-05-16T17:00:44.103Z, Latitude: 14.949720, Longitude: -113.686830, Mode: Regular, isAlarm: false, DurationInMode: 0, DistanceFromCenter: 0, BatteryV: 2589, SNR: 42
609796	Autosub6000	May 16 2015 12:02:30.335 PM	May 16 2015 12:02:29.000 PM	Incoming	Timestamp: 2015-05-16T16:00:09.001Z, BatteryV: 12.11, Latitude: 14.932378, Longitude: -113.716890
609791	Autosub6000	May 16 2015 12:02:10.789 PM	May 16 2015 12:02:10.000 PM	Incoming	Timestamp: 2015-05-16T16:00:10.785Z, Latitude: 14.932380, Longitude: -113.716890, Mode: Regular, isAlarm: false, DurationInMode: 0, DistanceFromCenter: 0, BatteryV: 2583, SNR: 45
609697	Autosub6000	May 16 2015 11:02:37.433 AM	May 16 2015 11:02:36.000 AM	Incoming	Timestamp: 2015-05-16T15:00:38.001Z, BatteryV: 12.02, Latitude: 14.849600, Longitude: -113.878374
609692	Autosub6000	May 16 2015 11:02:18.901 AM	May 16 2015 11:02:18.000 AM	Incoming	Timestamp: 2015-05-16T15:00:18.898Z, Latitude: 14.849600, Longitude: -113.878370, Mode: Regular, isAlarm: false, DurationInMode: 0, DistanceFromCenter: 0, BatteryV: 2580, SNR: 46
609637	Autosub6000	May 16 2015 10:02:40.087 AM	May 16 2015 10:02:39.000 AM	Incoming	Timestamp: 2015-05-16T14:01:32.001Z, BatteryV: 11.96, Latitude: 14.763123, Longitude: -114.037786
609636	Autosub6000	May 16 2015 10:02:32.617 AM	May 16 2015 10:02:31.000 AM	Incoming	Timestamp: 2015-05-16T14:01:32.614Z, Latitude: 14.763120, Longitude: -114.037790, Mode: Regular, isAlarm: false, DurationInMode: 0, DistanceFromCenter: 0, BatteryV: 2580, SNR: 44
609564	Autosub6000	May 16 2015 09:02:35.030 AM	May 16 2015 09:02:34.000 AM	Incoming	Timestamp: 2015-05-16T13:00:18.001Z, BatteryV: 11.96, Latitude: 14.679046, Longitude: -114.201619
609561	Autosub6000	May 16 2015 09:02:20.524 AM	May 16 2015 09:02:19.000 AM	Incoming	Timestamp: 2015-05-16T13:00:20.521Z, Latitude: 14.679050, Longitude: -114.201620, Mode: Regular, isAlarm: false, DurationInMode: 0, DistanceFromCenter: 0, BatteryV: 2583, SNR: 43
609507	Autosub6000	May 16 2015 08:03:10.641 AM	May 16 2015 08:03:09.000 AM	Incoming	Timestamp: 2015-05-16T12:00:40.001Z, BatteryV: 11.90, Latitude: 14.598259, Longitude: -114.360166
609505	Autosub6000	May 16 2015 08:03:02.696 AM	May 16 2015 08:03:01.000 AM	Incoming	Timestamp: 2015-05-16T12:00:02.692Z, Latitude: 14.598260, Longitude: -114.360170, Mode: Regular, isAlarm: false, DurationInMode: 0, DistanceFromCenter: 0, BatteryV: 2577, SNR: 45
609400	Autosub6000	May 16 2015 07:05:58.430 AM	May 16 2015 07:05:52.000 AM	Incoming	Timestamp: 2015-05-16T11:00:14.001Z, BatteryV: 11.93, Latitude: 14.517363, Longitude: -114.522291
609388	Autosub6000	May 16 2015 07:02:18.838 AM	May 16 2015 07:02:17.000 AM	Incoming	Timestamp: 2015-05-16T11:00:18.836Z, Latitude: 14.517370, Longitude: -114.522290, Mode: Regular, isAlarm: false, DurationInMode: 0, DistanceFromCenter: 0, BatteryV: 2583, SNR: 43
609322	Autosub6000	May 16 2015 06:02:20.849 AM	May 16 2015 06:02:19.000 AM	Incoming	Timestamp: 2015-05-16T10:01:38.001Z, BatteryV: 11.99, Latitude: 14.430746, Longitude: -114.675802
609318	Autosub6000	May 16 2015 06:02:12.857 AM	May 16 2015 06:02:11.000 AM	Incoming	Timestamp: 2015-05-16T10:01:12.854Z, Latitude: 14.430750, Longitude: -114.675800, Mode: Regular, isAlarm: false, DurationInMode: 0, DistanceFromCenter: 0, BatteryV: 2583, SNR: 40
609253	Autosub6000	May 16 2015 05:02:25.112 AM	May 16 2015 05:02:24.000 AM	Incoming	Timestamp: 2015-05-16T09:00:57.001Z, BatteryV: 11.96, Latitude: 14.343814, Longitude: -114.840416
609249	Autosub6000	May 16 2015 05:02:19.088 AM	May 16 2015 05:02:18.000 AM	Incoming	Timestamp: 2015-05-16T09:00:19.085Z, Latitude: 14.343810, Longitude: -114.840410, Mode: Regular, isAlarm: false, DurationInMode: 0, DistanceFromCenter: 0, BatteryV: 2580, SNR: 44
609182	Autosub6000	May 16 2015 04:02:34.476 AM	May 16 2015 04:02:33.000 AM	Incoming	Timestamp: 2015-05-16T08:00:39.001Z, BatteryV: 11.93, Latitude: 14.258195, Longitude: -115.005690
609179	Autosub6000	May 16 2015 04:02:24.476 AM	May 16 2015 04:02:23.000 AM	Incoming	Timestamp: 2015-05-16T08:00:24.474Z, Latitude: 14.258200, Longitude: -115.005690, Mode: Regular, isAlarm: false, DurationInMode: 0, DistanceFromCenter: 0, BatteryV: 2583, SNR: 43
609112	Autosub6000	May 16 2015 03:02:27.954 AM	May 16 2015 03:02:26.000 AM	Incoming	Timestamp: 2015-05-16T07:00:10.001Z, BatteryV: 11.96, Latitude: 14.166682, Longitude: -115.172294
609109	Autosub6000	May 16 2015 03:02:15.951 AM	May 16 2015 03:02:14.000 AM	Incoming	Timestamp: 2015-05-16T07:00:15.948Z, Latitude: 14.166680, Longitude: -115.172290, Mode: Regular, isAlarm: false, DurationInMode: 0, DistanceFromCenter: 0, BatteryV: 2580, SNR: 42
609024	Autosub6000	May 16 2015 02:02:15.642 AM	May 16 2015 02:02:15.000 AM	Incoming	Timestamp: 2015-05-16T06:01:03.001Z, BatteryV: 11.99, Latitude: 14.084563, Longitude: -115.337587
609022	Autosub6000	May 16 2015 02:02:13.175 AM	May 16 2015 02:02:12.000 AM	Incoming	Timestamp: 2015-05-16T06:01:13.172Z, Latitude: 14.084570, Longitude: -115.337590, Mode: Regular, isAlarm: false, DurationInMode: 0, DistanceFromCenter: 0, BatteryV: 2580, SNR: 45
608969	Autosub6000	May 16 2015 01:02:25.569 AM	May 16 2015 01:02:24.000 AM	Incoming	Timestamp: 2015-05-16T05:00:11.001Z, BatteryV: 11.96, Latitude: 13.994861, Longitude: -115.503795
608964	Autosub6000	May 16 2015 01:02:15.079 AM	May 16 2015 01:02:13.000 AM	Incoming	Timestamp: 2015-05-16T05:00:15.076Z, Latitude: 13.994860, Longitude: -115.503800, Mode: Regular, isAlarm: false, DurationInMode: 0, DistanceFromCenter: 0, BatteryV: 2580, SNR: 45
608915	Autosub6000	May 16 2015 12:02:29.557 AM	May 16 2015 12:02:28.000 AM	Incoming	Timestamp: 2015-05-16T04:00:39.001Z, BatteryV: 11.96, Latitude: 13.908858, Longitude: -115.668346
608912	Autosub6000	May 16 2015 12:02:20.543 AM	May 16 2015 12:02:19.000 AM	Incoming	Timestamp: 2015-05-16T04:00:20.540Z, Latitude: 13.908860, Longitude: -115.668350, Mode: Regular, isAlarm: false, DurationInMode: 0, DistanceFromCenter: 0, BatteryV: 2580, SNR: 43
608876	Autosub6000	May 15 2015 11:02:26.092 PM	May 15 2015 11:02:24.000 PM	Incoming	Timestamp: 2015-05-16T03:01:31.001Z, BatteryV: 11.93, Latitude: 13.825357, Longitude: -115.832314
608873	Autosub6000	May 15 2015 11:02:19.578 PM	May 15 2015 11:02:16.000 PM	Incoming	Timestamp: 2015-05-16T03:01:19.574Z, Latitude: 13.825360, Longitude: -115.832310, Mode: Regular, isAlarm: false, DurationInMode: 0, DistanceFromCenter: 0, BatteryV: 2577, SNR: 40
608836	Autosub6000	May 15 2015 10:02:18.104 PM	May 15 2015 10:02:16.000 PM	Incoming	Timestamp: 2015-05-16T02:02:16.000Z
608808	Autosub6000	May 15 2015 09:02:31.370 PM	May 15 2015 09:02:30.000 PM	Incoming	Timestamp: 2015-05-16T01:00:10.001Z, BatteryV: 11.93, Latitude: 13.648666, Longitude: -116.166925
608803	Autosub6000	May 15 2015 09:02:22.010 PM	May 15 2015 09:02:20.000 PM	Incoming	Timestamp: 2015-05-16T01:00:22.008Z, Latitude: 13.648670, Longitude: -116.166930, Mode: Regular, isAlarm: false, DurationInMode: 0, DistanceFromCenter: 0, BatteryV: 2574, SNR: 43
608772	Autosub6000	May 15 2015 08:05:48.285 PM	May 15 2015 08:05:47.000 PM	Incoming	Timestamp: 2015-05-16T00:00:09.001Z, BatteryV: 11.96, Latitude: 13.562522, Longitude: -116.329709
608770	Autosub6000	May 15 2015 08:05:28.401 PM	May 15 2015 08:05:27.000 PM	Incoming	Timestamp: 2015-05-16T00:05:27.000Z, Latitude: 13.562520, Longitude: -116.329710, Mode: Regular, isAlarm: false, DurationInMode: 0, DistanceFromCenter: 0, BatteryV: 2574, SNR: 39
608707	Autosub6000	May 15 2015 07:45:03.471 PM	May 15 2015 07:45:01.000 PM	Incoming	Timestamp: 2015-05-15T23:40:08.001Z, BatteryV: 11.90, Latitude: 13.534125, Longitude: -116.383245
608703	Autosub6000	May 15 2015 07:40:37.248 PM	May 15 2015 07:40:36.000 PM	Incoming	Timestamp: 2015-05-15T23:40:37.244Z, Latitude: 13.534130, Longitude: -116.383250, Mode: Regular, isAlarm: false, DurationInMode: 0, DistanceFromCenter: 0, BatteryV: 2574, SNR: 41
608701	Autosub6000	May 15 2015 07:30:41.036 PM	May 15 2015 07:30:40.000 PM	Incoming	Timestamp: 2015-05-15T23:30:08.001Z, BatteryV: 11.93, Latitude: 13.519443, Longitude: -116.409587
608700	Autosub6000	May 15 2015 07:30:32.542 PM	May 15 2015 07:30:31.000 PM	Incoming	Timestamp: 2015-05-15T23:30:32.538Z, Latitude: 13.519440, Longitude: -116.409590, Mode: Regular, isAlarm: false, DurationInMode: 0, DistanceFromCenter: 0, BatteryV: 2571, SNR: 40
608697	Autosub6000	May 15 2015 07:20:32.803 PM	May 15 2015 07:20:32.000 PM	Incoming	Timestamp: 2015-05-15T23:20:08.001Z, BatteryV: 11.93, Latitude: 13.504966, Longitude: -116.435571
608696	Autosub6000	May 15 2015 07:20:23.782 PM	May 15 2015 07:20:22.000 PM	Incoming	Timestamp: 2015-05-15T23:20:23.778Z, Latitude: 13.504970, Longitude: -116.435570, Mode: Regular, isAlarm: false, DurationInMode: 0, DistanceFromCenter: 0, BatteryV: 2571, SNR: 49
608695	Autosub6000	May 15 2015 07:17:37.845 PM	May 15 2015 07:17:36.000 PM	Incoming	Timestamp: 2015-05-15T23:10:37.842Z, Latitude: 13.490600, Longitude: -116.461440, Mode: Regular, isAlarm: false, DurationInMode: 0, DistanceFromCenter: 0, BatteryV: 2547, SNR: 43
608694	Autosub6000	May 15 2015 07:17:22.776 PM	May 15 2015 07:17:20.000 PM	Incoming	Timestamp: 2015-05-15T23:10:08.001Z, BatteryV: 11.90, Latitude: 13.490598, Longitude: -116.461440
608691	Autosub6000	May 15 2015 07:13:51.674 PM	May 15 2015 07:13:50.000 PM	Incoming	Timestamp: 2015-05-15T23:10:51.671Z, Latitude: 13.490600, Longitude: -116.461440, Mode: Regular, isAlarm: false, DurationInMode: 0, DistanceFromCenter: 0, BatteryV: 2538, SNR: 43
608677	Autosub6000	May 15 2015 07:00:40.167 PM	May 15 2015 07:00:39.000 PM	Incoming	Timestamp: 2015-05-15T23:00:08.001Z, BatteryV: 11.90, Latitude: 13.476576, Longitude: -116.487450
608676	Autosub6000	May 15 2015 07:00:32.346 PM	May 15 2015 07:00:30.000 PM	Incoming	Timestamp: 2015-05-15T23:00:32.343Z, Latitude: 13.476580, Longitude: -116.487450, Mode: Regular, isAlarm: false, DurationInMode: 0, DistanceFromCenter: 0, BatteryV: 2580, SNR: 44
608668	Autosub6000	May 15 2015 06:50:43.783 PM	May 15 2015 06:50:42.000 PM	Incoming	Timestamp: 2015-05-15T22:50:08.001Z, BatteryV: 11.96, Latitude: 13.463411, Longitude: -116.514016
608667	Autosub6000	May 15 2015 06:50:33.268 PM	May 15 2015 06:50:32.000 PM	Incoming	Timestamp: 2015-05-15T22:50:33.265Z, Latitude: 13.463410, Longitude: -116.514010, Mode: Regular, isAlarm: false, DurationInMode: 0, DistanceFromCenter: 0, BatteryV: 2571, SNR: 43
608658	Autosub6000	May 15 2015 06:41:20.037 PM	May 15 2015 06:41:18.000 PM	Incoming	Timestamp: 2015-05-15T22:40:08.001Z, BatteryV: 11.96, Latitude: 13.450566, Longitude: -116.540186
608657	Autosub6000	May 15 2015 06:41:00.517 PM	May 15 2015 06:40:59.000 PM	Incoming	Timestamp: 2015-05-15T22:40:00.513Z, Latitude: 13.450570, Longitude: -116.540190, Mode: Regular, isAlarm: false, DurationInMode: 0, DistanceFromCenter: 0, BatteryV: 2568, SNR: 45
608656	Autosub6000	May 15 2015 06:38:34.712 PM	May 15 2015 06:38:33.000 PM	Incoming	Timestamp: 2015-05-15T22:38:33.000Z, Ascii: Surfaced
608655	Autosub6000	May 15 2015 06:38:27.060 PM	May 15 2015 06:38:23.000 PM	Incoming	Timestamp: 2015-05-15T22:38:23.000Z
606812	Autosub6000	May 14 2015 12:02:29.960 PM	May 14 2015 12:02:29.000 PM	Incoming	Timestamp: 2015-05-14T16:00:13.001Z, BatteryV: 12.56, Latitude: 13.491814, Longitude: -116.623450
606809	Autosub6000	May 14 2015 12:02:20.645 PM	May 14 2015 12:02:19.000 PM	Incoming	Timestamp: 2015-05-14T16:00:20.642Z, Latitude: 13.491820, Longitude: -116.623450, Mode: Regular, isAlarm: false, DurationInMode: 0, DistanceFromCenter: 0, BatteryV: 2592, SNR: 41
606693	Autosub6000	May 14 2015 11:05:55.648 AM	May 14 2015 11:05:53.000 AM	Incoming	Timestamp: 2015-05-14T15:00:13.001Z, BatteryV: 12.53, Latitude: 13.491648, Longitude: -116.623712
606678	Autosub6000	May 14 2015 11:02:19.550 AM	May 14 2015 11:02:18.000 AM	Incoming	Timestamp: 2015-05-14T15:00:19.546Z, Latitude: 13.491650, Longitude: -116.623710, Mode: Regular, isAlarm: false, DurationInMode: 0, DistanceFromCenter: 0, BatteryV: 2595, SNR: 43
606581	Autosub6000	May 14 2015 10:03:16.353 AM	May 14 2015 10:03:15.000 AM	Incoming	Timestamp: 2015-05-14T14:01:33.001Z, BatteryV: 12.50, Latitude: 13.463251, Longitude: -116.608544
606580	Autosub6000	May 14 2015 10:03:02.851 AM	May 14 2015 10:03:01.000 AM	Incoming	Timestamp: 2015-05-14T14:01:02.847Z, Latitude: 13.463250, Longitude: -116.608540, Mode: Regular, isAlarm: false, DurationInMode: 0, DistanceFromCenter: 0, BatteryV: 2595, SNR: 47
606499	Autosub6000	May 14 2015 09:03:40.287 AM	May 14 2015 09:03:39.000 AM	Incoming	Timestamp: 2015-05-14T13:00:12.001Z, BatteryV: 12.50, Latitude: 13.463456, Longitude: -116.608493
606496	Autosub6000	May 14 2015 09:03:14.723 AM	May 14 2015 09:03:13.000 AM	Incoming	Timestamp: 2015-05-14T13:00:14.720Z, Latitude: 13.463460, Longitude: -116.608490, Mode: Regular, isAlarm: false, DurationInMode: 0, DistanceFromCenter: 0, BatteryV: 2595, SNR: 46
606398	Autosub6000	May 14 2015 08:02:28.373 AM	May 14 2015 08:02:27.000 AM	Incoming	Timestamp: 2015-05-14T12:00:11.001Z, BatteryV: 12.53, Latitude: 13.463309, Longitude: -116.608390
606389	Autosub6000	May 14 2015 08:02:20.271 AM	May 14 2015 08:02:19.000 AM	Incoming	Timestamp: 2015-05-14T12:00:20.268Z, Latitude: 13.463310, Longitude: -116.608390, Mode: Regular, isAlarm: false, DurationInMode: 0, DistanceFromCenter: 0, BatteryV: 2595, SNR: 45
606337	Autosub6000	May 14 2015 07:02:41.106 AM	May 14 2015 07:02:40.000 AM	Incoming	Timestamp: 2015-05-14T11:00:11.001Z, BatteryV: 12.50, Latitude: 13.463322, Longitude: -116.608525
606335	Autosub6000	May 14 2015 07:02:27.575 AM	May 14 2015 07:02:23.000 AM	Incoming	Timestamp: 2015-05-14T11:00:27.571Z, Latitude: 13.463320, Longitude: -116.608520, Mode: Regular, isAlarm: false, DurationInMode: 0, DistanceFromCenter: 0, BatteryV: 2598, SNR: 44
606305	Autosub6000	May 14 2015 06:02:30.031 AM	May 14 2015 06:02:29.000 AM	Incoming	Timestamp: 2015-05-14T10:01:38.001Z, BatteryV: 12.50, Latitude: 13.463206, Longitude: -116.608397
606298	Autosub6000	May 14 2015 06:02:19.033 AM	May 14 2015 06:02:18.000 AM	Incoming	Timestamp: 2015-05-14T10:01:19.029Z, Latitude: 13.463210, Longitude: -116.608400, Mode: Regular, isAlarm: false, DurationInMode: 0, DistanceFromCenter: 0, BatteryV: 2544, SNR: 43
606263	Autosub6000	May 14 2015 05:02:27.910 AM	May 14 2015 05:02:27.000 AM	Incoming	Timestamp: 2015-05-14T09:00:13.001Z, BatteryV: 12.50, Latitude: 13.463430, Longitude: -116.608499
606260	Autosub6000	May 14 2015 05:02:18.394 AM	May 14 2015 05:02:17.000 AM	Incoming	Timestamp: 2015-05-14T09:00:18.389Z, Latitude: 13.463430, Longitude: -116.608500, Mode: Regular, isAlarm: false, DurationInMode: 0, DistanceFromCenter: 0, BatteryV: 2601, SNR: 45
606207	Autosub6000	May 14 2015 04:02:27.778 AM	May 14 2015 04:02:26.000 AM	Incoming	Timestamp: 2015-05-14T08:00:12.001Z, BatteryV: 12.50, Latitude: 13.463411, Longitude: -116.608493
606206	Autosub6000	May 14 2015 04:02:19.295 AM	May 14 2015 04:02:18.000 AM	Incoming	Timestamp: 2015-05-14T08:00:19.292Z, Latitude: 13.463410, Longitude: -116.608490, Mode: Regular, isAlarm: false, DurationInMode: 0, DistanceFromCenter: 0, BatteryV: 2595, SNR: 42
606183	Autosub6000	May 14 2015 03:35:13.033 AM	May 14 2015 03:35:12.000 AM	Incoming	Timestamp: 2015-05-14T07:34:02.001Z, BatteryV: 12.47, Latitude: 13.463226, Longitude: -116.608614
606181	Autosub6000	May 14 2015 03:34:55.972 AM	May 14 2015 03:34:54.000 AM	Incoming	Timestamp: 2015-05-14T07:34:55.969Z, Latitude: 13.463220, Longitude: -116.608620, Mode: Regular, isAlarm: false, DurationInMode: 0, DistanceFromCenter: 0, BatteryV: 2586, SNR: 44
606164	Autosub6000	May 14 2015 03:10:36.104 AM	May 14 2015 03:10:35.000 AM	Incoming	Timestamp: 2015-05-14T07:10:09.001Z, BatteryV: 12.50, Latitude: 13.463507, Longitude: -116.608589
606161	Autosub6000	May 14 2015 03:10:27.111 AM	May 14 2015 03:10:26.000 AM	Incoming	Timestamp: 2015-05-14T07:10:27.108Z, Latitude: 13.463510, Longitude: -116.608590, Mode: Regular, isAlarm: false, DurationInMode: 0, DistanceFromCenter: 0, BatteryV: 2592, SNR: 41
606146	Autosub6000	May 14 2015 03:01:19.148 AM	May 14 2015 03:01:18.000 AM	Incoming	Timestamp: 2015-05-14T07:00:42.001Z, BatteryV: 12.50, Latitude: 13.463533, Longitude: -116.608595
606145	Autosub6000	May 14 2015 03:01:07.657 AM	May 14 2015 03:01:07.000 AM	Incoming	Timestamp: 2015-05-14T07:00:07.653Z, Latitude: 13.463530, Longitude: -116.608600, Mode: Regular, isAlarm: false, DurationInMode: 0, DistanceFromCenter: 0, BatteryV: 2592, SNR: 43
606135	Autosub6000	May 14 2015 02:53:21.884 AM	May 14 2015 02:53:20.000 AM	Incoming	Timestamp: 2015-05-14T06:53:20.000Z
606130	Autosub6000	May 14 2015 02:45:50.605 AM	May 14 2015 02:45:49.000 AM	Incoming	Timestamp: 2015-05-14T06:45:49.000Z
606112	Autosub6000	May 14 2015 02:32:03.523 AM	May 14 2015 02:32:02.000 AM	Incoming	Timestamp: 2015-05-14T06:32:02.000Z
606096	Autosub6000	May 14 2015 02:22:03.924 AM	May 14 2015 02:22:02.000 AM	Incoming	Timestamp: 2015-05-14T06:22:02.000Z
606080	Autosub6000	May 14 2015 02:11:43.786 AM	May 14 2015 02:11:42.000 AM	Incoming	Timestamp: 2015-05-14T06:10:41.001Z, BatteryV: 12.59, Latitude: 13.462957, Longitude: -116.608576
606077	Autosub6000	May 14 2015 02:11:32.771 AM	May 14 2015 02:11:31.000 AM	Incoming	Timestamp: 2015-05-14T06:10:32.769Z, Latitude: 13.462960, Longitude: -116.608580, Mode: Regular, isAlarm: false, DurationInMode: 0, DistanceFromCenter: 0, BatteryV: 2595, SNR: 43
606069	Autosub6000	May 14 2015 02:06:36.472 AM	May 14 2015 02:06:35.000 AM	Incoming	Timestamp: 2015-05-14T06:04:32.001Z, BatteryV: 12.59, Latitude: 13.463149, Longitude: -116.609696
606068	Autosub6000	May 14 2015 02:06:20.931 AM	May 14 2015 02:06:20.000 AM	Incoming	Timestamp: 2015-05-14T06:04:20.927Z, Latitude: 13.463150, Longitude: -116.609690, Mode: Regular, isAlarm: false, DurationInMode: 0, DistanceFromCenter: 0, BatteryV: 2541, SNR: 43
606057	Autosub6000	May 14 2015 02:02:45.390 AM	May 14 2015 02:02:44.000 AM	Incoming	Timestamp: 2015-05-14T06:02:44.000Z
605724	Autosub6000	May 13 2015 06:02:21.471 PM	May 13 2015 06:02:20.000 PM	Incoming	Timestamp: 2015-05-13T22:00:38.001Z, BatteryV: 12.56, Latitude: 13.492563, Longitude: -116.623565
605721	Autosub6000	May 13 2015 06:02:12.945 PM	May 13 2015 06:02:11.000 PM	Incoming	Timestamp: 2015-05-13T22:00:12.941Z, Latitude: 13.492560, Longitude: -116.623570, Mode: Regular, isAlarm: false, DurationInMode: 0, DistanceFromCenter: 0, BatteryV: 2595, SNR: 46
605694	Autosub6000	May 13 2015 05:02:47.423 PM	May 13 2015 05:02:46.000 PM	Incoming	Timestamp: 2015-05-13T21:00:13.001Z, BatteryV: 12.53, Latitude: 13.415130, Longitude: -116.702560
605692	Autosub6000	May 13 2015 05:02:37.412 PM	May 13 2015 05:02:36.000 PM	Incoming	Timestamp: 2015-05-13T21:00:37.408Z, Latitude: 13.415130, Longitude: -116.702560, Mode: Regular, isAlarm: false, DurationInMode: 0, DistanceFromCenter: 0, BatteryV: 2592, SNR: 47
605663	Autosub6000	May 13 2015 04:02:14.244 PM	May 13 2015 04:02:13.000 PM	Incoming	Timestamp: 2015-05-13T20:02:13.000Z
605636	Autosub6000	May 13 2015 03:02:22.261 PM	May 13 2015 03:02:21.000 PM	Incoming	Timestamp: 2015-05-13T19:00:09.001Z, BatteryV: 13.04, Latitude: 13.369094, Longitude: -116.540154
605633	Autosub6000	May 13 2015 03:02:18.264 PM	May 13 2015 03:02:17.000 PM	Incoming	Timestamp: 2015-05-13T19:00:18.262Z, Latitude: 13.369100, Longitude: -116.540160, Mode: Regular, isAlarm: false, DurationInMode: 0, DistanceFromCenter: 0, BatteryV: 2610, SNR: 45
605622	Autosub6000	May 13 2015 02:21:39.332 PM	May 13 2015 02:21:38.000 PM	Incoming	Timestamp: 2015-05-13T18:20:09.001Z, BatteryV: 13.01, Latitude: 13.381856, Longitude: -116.463930
605621	Autosub6000	May 13 2015 02:21:26.796 PM	May 13 2015 02:21:26.000 PM	Incoming	Timestamp: 2015-05-13T18:20:26.794Z, Latitude: 13.381850, Longitude: -116.463930, Mode: Regular, isAlarm: false, DurationInMode: 0, DistanceFromCenter: 0, BatteryV: 2592, SNR: 43
605618	Autosub6000	May 13 2015 02:14:42.663 PM	May 13 2015 02:14:41.000 PM	Incoming	Timestamp: 2015-05-13T18:10:10.001Z, BatteryV: 13.01, Latitude: 13.403456, Longitude: -116.464563
605616	Autosub6000	May 13 2015 02:14:06.575 PM	May 13 2015 02:14:04.000 PM	Incoming	Timestamp: 2015-05-13T18:10:06.571Z, Latitude: 13.403460, Longitude: -116.464560, Mode: Regular, isAlarm: false, DurationInMode: 0, DistanceFromCenter: 0, BatteryV: 2613, SNR: 41
605586	Autosub6000	May 13 2015 02:01:01.103 PM	May 13 2015 02:00:59.000 PM	Incoming	Timestamp: 2015-05-13T18:00:10.001Z, BatteryV: 13.01, Latitude: 13.425082, Longitude: -116.464416
605585	Autosub6000	May 13 2015 02:00:44.299 PM	May 13 2015 02:00:43.000 PM	Incoming	Timestamp: 2015-05-13T18:00:44.295Z, Latitude: 13.425080, Longitude: -116.464420, Mode: Regular, isAlarm: false, DurationInMode: 0, DistanceFromCenter: 0, BatteryV: 2616, SNR: 42
605578	Autosub6000	May 13 2015 01:50:32.728 PM	May 13 2015 01:50:31.000 PM	Incoming	Timestamp: 2015-05-13T17:50:10.001Z, BatteryV: 13.04, Latitude: 13.446336, Longitude: -116.464282
605577	Autosub6000	May 13 2015 01:50:23.713 PM	May 13 2015 01:50:22.000 PM	Incoming	Timestamp: 2015-05-13T17:50:23.711Z, Latitude: 13.446340, Longitude: -116.464280, Mode: Regular, isAlarm: false, DurationInMode: 0, DistanceFromCenter: 0, BatteryV: 2619, SNR: 48
605570	Autosub6000	May 13 2015 01:40:58.518 PM	May 13 2015 01:40:57.000 PM	Incoming	Timestamp: 2015-05-13T17:40:08.001Z, BatteryV: 13.04, Latitude: 13.468230, Longitude: -116.462010
605569	Autosub6000	May 13 2015 01:40:47.034 PM	May 13 2015 01:40:46.000 PM	Incoming	Timestamp: 2015-05-13T17:40:47.031Z, Latitude: 13.468230, Longitude: -116.462010, Mode: Regular, isAlarm: false, DurationInMode: 0, DistanceFromCenter: 0, BatteryV: 2628, SNR: 41
605556	Autosub6000	May 13 2015 01:31:20.897 PM	May 13 2015 01:31:19.000 PM	Incoming	Timestamp: 2015-05-13T17:30:08.001Z, BatteryV: 13.04, Latitude: 13.475155, Longitude: -116.471667
605554	Autosub6000	May 13 2015 01:30:59.985 PM	May 13 2015 01:30:59.000 PM	Incoming	Timestamp: 2015-05-13T17:30:59.981Z, Latitude: 13.475160, Longitude: -116.471670, Mode: Regular, isAlarm: false, DurationInMode: 0, DistanceFromCenter: 0, BatteryV: 2619, SNR: 43
605551	Autosub6000	May 13 2015 01:22:33.410 PM	May 13 2015 01:22:32.000 PM	Incoming	Timestamp: 2015-05-13T17:20:33.406Z, Latitude: 13.475360, Longitude: -116.488760, Mode: Regular, isAlarm: false, DurationInMode: 0, DistanceFromCenter: 0, BatteryV: 2598, SNR: 45
605549	Autosub6000	May 13 2015 01:22:20.844 PM	May 13 2015 01:22:20.000 PM	Incoming	Timestamp: 2015-05-13T17:20:08.001Z, BatteryV: 13.04, Latitude: 13.475354, Longitude: -116.488762
605548	Autosub6000	May 13 2015 01:18:50.317 PM	May 13 2015 01:18:49.000 PM	Incoming	Timestamp: 2015-05-13T17:16:50.315Z, Latitude: 13.475150, Longitude: -116.494910, Mode: Regular, isAlarm: false, DurationInMode: 0, DistanceFromCenter: 0, BatteryV: 2613, SNR: 43
605547	Autosub6000	May 13 2015 01:18:36.857 PM	May 13 2015 01:18:35.000 PM	Incoming	Timestamp: 2015-05-13T17:18:35.000Z, Powerup: true, Firmware Version: XMI-Torch v1.22-2307. dev:4 , Hardware Revision: 255.255-65535, Serial: 4294967295, GPS Version: GSD4e_4.1.2-P1 R+ 11/15/2011 319-Nov 15 , Iridium Version: TA13001, Reset Data: Count=56,Current=(S),Prev=(cleared)
603350	Autosub6000	May 11 2015 11:02:26.665 AM	May 11 2015 11:02:25.000 AM	Incoming	Timestamp: 2015-05-11T15:00:12.001Z, BatteryV: 12.98, Latitude: 17.205126, Longitude: -122.798528
603348	Autosub6000	May 11 2015 11:02:19.641 AM	May 11 2015 11:02:18.000 AM	Incoming	Timestamp: 2015-05-11T15:00:19.639Z, Latitude: 17.205130, Longitude: -122.798530, Mode: Regular, isAlarm: false, DurationInMode: 0, DistanceFromCenter: 0, BatteryV: 2607, SNR: 44
603288	Autosub6000	May 11 2015 10:02:34.152 AM	May 11 2015 10:02:31.000 AM	Incoming	Timestamp: 2015-05-11T14:01:02.001Z, BatteryV: 13.01, Latitude: 17.240877, Longitude: -122.818163
603284	Autosub6000	May 11 2015 10:02:20.087 AM	May 11 2015 10:02:18.000 AM	Incoming	Timestamp: 2015-05-11T14:01:20.083Z, Latitude: 17.240870, Longitude: -122.818160, Mode: Regular, isAlarm: false, DurationInMode: 0, DistanceFromCenter: 0, BatteryV: 2607, SNR: 41
603256	Autosub6000	May 11 2015 09:02:33.528 AM	May 11 2015 09:02:32.000 AM	Incoming	Timestamp: 2015-05-11T13:00:13.001Z, BatteryV: 13.01, Latitude: 17.238950, Longitude: -122.820422
603255	Autosub6000	May 11 2015 09:02:24.511 AM	May 11 2015 09:02:22.000 AM	Incoming	Timestamp: 2015-05-11T13:00:24.508Z, Latitude: 17.238950, Longitude: -122.820420, Mode: Regular, isAlarm: false, DurationInMode: 0, DistanceFromCenter: 0, BatteryV: 2604, SNR: 42
603178	Autosub6000	May 11 2015 08:02:32.074 AM	May 11 2015 08:02:31.000 AM	Incoming	Timestamp: 2015-05-11T12:00:38.001Z, BatteryV: 13.01, Latitude: 17.239981, Longitude: -122.822355
603173	Autosub6000	May 11 2015 08:02:21.071 AM	May 11 2015 08:02:19.000 AM	Incoming	Timestamp: 2015-05-11T12:00:21.069Z, Latitude: 17.239980, Longitude: -122.822350, Mode: Regular, isAlarm: false, DurationInMode: 0, DistanceFromCenter: 0, BatteryV: 2595, SNR: 43
603126	Autosub6000	May 11 2015 07:02:27.905 AM	May 11 2015 07:02:26.000 AM	Incoming	Timestamp: 2015-05-11T11:00:10.001Z, BatteryV: 13.01, Latitude: 17.240154, Longitude: -122.823264
603123	Autosub6000	May 11 2015 07:02:18.894 AM	May 11 2015 07:02:18.000 AM	Incoming	Timestamp: 2015-05-11T11:00:18.891Z, Latitude: 17.240150, Longitude: -122.823270, Mode: Regular, isAlarm: false, DurationInMode: 0, DistanceFromCenter: 0, BatteryV: 2601, SNR: 43
603066	Autosub6000	May 11 2015 06:02:29.047 AM	May 11 2015 06:02:28.000 AM	Incoming	Timestamp: 2015-05-11T10:01:26.001Z, BatteryV: 13.01, Latitude: 17.239578, Longitude: -122.823411
603064	Autosub6000	May 11 2015 06:02:21.644 AM	May 11 2015 06:02:20.000 AM	Incoming	Timestamp: 2015-05-11T10:01:21.641Z, Latitude: 17.239580, Longitude: -122.823410, Mode: Regular, isAlarm: false, DurationInMode: 0, DistanceFromCenter: 0, BatteryV: 2601, SNR: 41
603020	Autosub6000	May 11 2015 05:02:30.868 AM	May 11 2015 05:02:29.000 AM	Incoming	Timestamp: 2015-05-11T09:01:02.001Z, BatteryV: 13.01, Latitude: 17.235475, Longitude: -122.825062
603019	Autosub6000	May 11 2015 05:02:19.845 AM	May 11 2015 05:02:19.000 AM	Incoming	Timestamp: 2015-05-11T09:01:19.842Z, Latitude: 17.235480, Longitude: -122.825060, Mode: Regular, isAlarm: false, DurationInMode: 0, DistanceFromCenter: 0, BatteryV: 2586, SNR: 41
602967	Autosub6000	May 11 2015 04:02:24.526 AM	May 11 2015 04:02:23.000 AM	Incoming	Timestamp: 2015-05-11T08:00:09.001Z, BatteryV: 13.01, Latitude: 17.233331, Longitude: -122.825549
602964	Autosub6000	May 11 2015 04:02:14.522 AM	May 11 2015 04:02:13.000 AM	Incoming	Timestamp: 2015-05-11T08:00:14.520Z, Latitude: 17.233330, Longitude: -122.825550, Mode: Regular, isAlarm: false, DurationInMode: 0, DistanceFromCenter: 0, BatteryV: 2592, SNR: 40
602949	Autosub6000	May 11 2015 03:37:37.541 AM	May 11 2015 03:37:36.000 AM	Incoming	Timestamp: 2015-05-11T07:33:32.001Z, BatteryV: 13.01, Latitude: 17.233843, Longitude: -122.825357
602948	Autosub6000	May 11 2015 03:37:13.511 AM	May 11 2015 03:37:12.000 AM	Incoming	Timestamp: 2015-05-11T07:33:13.507Z, Latitude: 17.233850, Longitude: -122.825360, Mode: Regular, isAlarm: false, DurationInMode: 0, DistanceFromCenter: 0, BatteryV: 2580, SNR: 39
602921	Autosub6000	May 11 2015 03:10:41.563 AM	May 11 2015 03:10:40.000 AM	Incoming	Timestamp: 2015-05-11T07:10:09.001Z, BatteryV: 13.01, Latitude: 17.234694, Longitude: -122.825472
602920	Autosub6000	May 11 2015 03:10:33.539 AM	May 11 2015 03:10:32.000 AM	Incoming	Timestamp: 2015-05-11T07:10:33.536Z, Latitude: 17.234690, Longitude: -122.825480, Mode: Regular, isAlarm: false, DurationInMode: 0, DistanceFromCenter: 0, BatteryV: 2601, SNR: 41
602905	Autosub6000	May 11 2015 03:00:38.948 AM	May 11 2015 03:00:37.000 AM	Incoming	Timestamp: 2015-05-11T07:00:09.001Z, BatteryV: 13.01, Latitude: 17.235002, Longitude: -122.825446
602904	Autosub6000	May 11 2015 03:00:21.908 AM	May 11 2015 03:00:21.000 AM	Incoming	Timestamp: 2015-05-11T07:00:21.904Z, Latitude: 17.235000, Longitude: -122.825450, Mode: Regular, isAlarm: false, DurationInMode: 0, DistanceFromCenter: 0, BatteryV: 2607, SNR: 42
602895	Autosub6000	May 11 2015 02:50:41.331 AM	May 11 2015 02:50:40.000 AM	Incoming	Timestamp: 2015-05-11T06:50:09.001Z, BatteryV: 13.01, Latitude: 17.235315, Longitude: -122.825402
602893	Autosub6000	May 11 2015 02:50:35.341 AM	May 11 2015 02:50:33.000 AM	Incoming	Timestamp: 2015-05-11T06:50:35.339Z, Latitude: 17.235310, Longitude: -122.825400, Mode: Regular, isAlarm: false, DurationInMode: 0, DistanceFromCenter: 0, BatteryV: 2598, SNR: 41
602891	Autosub6000	May 11 2015 02:40:40.411 AM	May 11 2015 02:40:39.000 AM	Incoming	Timestamp: 2015-05-11T06:40:08.001Z, BatteryV: 13.01, Latitude: 17.235616, Longitude: -122.825293
602890	Autosub6000	May 11 2015 02:40:30.051 AM	May 11 2015 02:40:29.000 AM	Incoming	Timestamp: 2015-05-11T06:40:30.048Z, Latitude: 17.235620, Longitude: -122.825290, Mode: Regular, isAlarm: false, DurationInMode: 0, DistanceFromCenter: 0, BatteryV: 2601, SNR: 42
602886	Autosub6000	May 11 2015 02:32:09.747 AM	May 11 2015 02:32:08.000 AM	Incoming	Timestamp: 2015-05-11T06:31:40.001Z, BatteryV: 12.98, Latitude: 17.236006, Longitude: -122.824896
602885	Autosub6000	May 11 2015 02:32:01.794 AM	May 11 2015 02:32:00.000 AM	Incoming	Timestamp: 2015-05-11T06:31:01.790Z, Latitude: 17.236010, Longitude: -122.824900, Mode: Regular, isAlarm: false, DurationInMode: 0, DistanceFromCenter: 0, BatteryV: 2604, SNR: 43
602881	Autosub6000	May 11 2015 02:22:00.878 AM	May 11 2015 02:21:59.000 AM	Incoming	Timestamp: 2015-05-11T06:21:59.000Z
602875	Autosub6000	May 11 2015 02:10:41.556 AM	May 11 2015 02:10:40.000 AM	Incoming	Timestamp: 2015-05-11T06:10:08.001Z, BatteryV: 13.01, Latitude: 17.237171, Longitude: -122.823674
602874	Autosub6000	May 11 2015 02:10:33.533 AM	May 11 2015 02:10:32.000 AM	Incoming	Timestamp: 2015-05-11T06:10:33.531Z, Latitude: 17.237170, Longitude: -122.823680, Mode: Regular, isAlarm: false, DurationInMode: 0, DistanceFromCenter: 0, BatteryV: 2598, SNR: 43
602867	Autosub6000	May 11 2015 02:05:15.289 AM	May 11 2015 02:05:14.000 AM	Incoming	Timestamp: 2015-05-11T06:04:26.001Z, BatteryV: 13.01, Latitude: 17.237453, Longitude: -122.823258
602866	Autosub6000	May 11 2015 02:05:05.271 AM	May 11 2015 02:05:04.000 AM	Incoming	Timestamp: 2015-05-11T06:04:05.266Z, Latitude: 17.237450, Longitude: -122.823260, Mode: Regular, isAlarm: false, DurationInMode: 0, DistanceFromCenter: 0, BatteryV: 2595, SNR: 43
602858	Autosub6000	May 11 2015 02:02:47.440 AM	May 11 2015 02:02:46.000 AM	Incoming	Timestamp: 2015-05-11T06:02:46.000Z
601931	Autosub6000	May 10 2015 02:02:25.588 AM	May 10 2015 02:02:24.000 AM	Incoming	Timestamp: 2015-05-10T06:01:20.001Z, BatteryV: 13.01, Latitude: 17.277926, Longitude: -122.878189
601923	Autosub6000	May 10 2015 02:02:17.027 AM	May 10 2015 02:02:16.000 AM	Incoming	Timestamp: 2015-05-10T06:01:17.023Z, Latitude: 17.277920, Longitude: -122.878190, Mode: Regular, isAlarm: false, DurationInMode: 0, DistanceFromCenter: 0, BatteryV: 2604, SNR: 45
601902	Autosub6000	May 10 2015 01:02:16.974 AM	May 10 2015 01:02:16.000 AM	Incoming	Timestamp: 2015-05-10T05:00:09.001Z, BatteryV: 12.98, Latitude: 17.261606, Longitude: -122.831379
601901	Autosub6000	May 10 2015 01:02:08.928 AM	May 10 2015 01:02:07.000 AM	Incoming	Timestamp: 2015-05-10T05:00:08.923Z, Latitude: 17.261600, Longitude: -122.831380, Mode: Regular, isAlarm: false, DurationInMode: 0, DistanceFromCenter: 0, BatteryV: 2601, SNR: 43
601898	Autosub6000	May 10 2015 12:49:29.272 AM	May 10 2015 12:49:28.000 AM	Incoming	Timestamp: 2015-05-10T04:48:49.001Z, BatteryV: 12.98, Latitude: 17.261600, Longitude: -122.831309
601897	Autosub6000	May 10 2015 12:49:21.759 AM	May 10 2015 12:49:20.000 AM	Incoming	Timestamp: 2015-05-10T04:48:21.756Z, Latitude: 17.261600, Longitude: -122.831310, Mode: Regular, isAlarm: false, DurationInMode: 0, DistanceFromCenter: 0, BatteryV: 2613, SNR: 44
601889	Autosub6000	May 10 2015 12:21:47.343 AM	May 10 2015 12:21:46.000 AM	Incoming	Timestamp: 2015-05-10T04:20:08.001Z, BatteryV: 12.98, Latitude: 17.261555, Longitude: -122.831136
601887	Autosub6000	May 10 2015 12:20:47.563 AM	May 10 2015 12:20:45.000 AM	Incoming	Timestamp: 2015-05-10T04:20:47.559Z, Latitude: 17.261560, Longitude: -122.831140, Mode: Regular, isAlarm: false, DurationInMode: 0, DistanceFromCenter: 0, BatteryV: 2583, SNR: 40
601886	Autosub6000	May 10 2015 12:11:52.091 AM	May 10 2015 12:11:50.000 AM	Incoming	Timestamp: 2015-05-10T04:11:26.001Z, BatteryV: 12.98, Latitude: 17.261555, Longitude: -122.831290
601885	Autosub6000	May 10 2015 12:11:42.613 AM	May 10 2015 12:11:41.000 AM	Incoming	Timestamp: 2015-05-10T04:11:42.610Z, Latitude: 17.261550, Longitude: -122.831290, Mode: Regular, isAlarm: false, DurationInMode: 0, DistanceFromCenter: 0, BatteryV: 2601, SNR: 41
601866	Autosub6000	May 10 2015 12:02:04.339 AM	May 10 2015 12:02:02.000 AM	Incoming	Timestamp: 2015-05-10T04:02:02.000Z
601864	Autosub6000	May 9 2015 11:51:08.609 PM	May 9 2015 11:51:07.000 PM	Incoming	Timestamp: 2015-05-10T03:50:20.001Z, BatteryV: 12.98, Latitude: 17.261510, Longitude: -122.831392
601862	Autosub6000	May 9 2015 11:51:01.024 PM	May 9 2015 11:50:59.000 PM	Incoming	Timestamp: 2015-05-10T03:50:01.021Z, Latitude: 17.261510, Longitude: -122.831390, Mode: Regular, isAlarm: false, DurationInMode: 0, DistanceFromCenter: 0, BatteryV: 2601, SNR: 39
601857	Autosub6000	May 9 2015 11:40:54.623 PM	May 9 2015 11:40:53.000 PM	Incoming	Timestamp: 2015-05-10T03:40:20.001Z, BatteryV: 12.98, Latitude: 17.260979, Longitude: -122.831418
601856	Autosub6000	May 9 2015 11:40:44.943 PM	May 9 2015 11:40:44.000 PM	Incoming	Timestamp: 2015-05-10T03:40:44.940Z, Latitude: 17.260980, Longitude: -122.831420, Mode: Regular, isAlarm: false, DurationInMode: 0, DistanceFromCenter: 0, BatteryV: 2601, SNR: 43
601854	Autosub6000	May 9 2015 11:30:49.964 PM	May 9 2015 11:30:49.000 PM	Incoming	Timestamp: 2015-05-10T03:30:09.001Z, BatteryV: 12.98, Latitude: 17.258355, Longitude: -122.832800
601853	Autosub6000	May 9 2015 11:30:41.354 PM	May 9 2015 11:30:40.000 PM	Incoming	Timestamp: 2015-05-10T03:30:41.349Z, Latitude: 17.258360, Longitude: -122.832800, Mode: Regular, isAlarm: false, DurationInMode: 0, DistanceFromCenter: 0, BatteryV: 2601, SNR: 44
601850	Autosub6000	May 9 2015 11:22:28.894 PM	May 9 2015 11:22:28.000 PM	Incoming	Timestamp: 2015-05-10T03:21:26.001Z, BatteryV: 12.98, Latitude: 17.255597, Longitude: -122.833248
601849	Autosub6000	May 9 2015 11:22:20.850 PM	May 9 2015 11:22:19.000 PM	Incoming	Timestamp: 2015-05-10T03:21:20.846Z, Latitude: 17.255600, Longitude: -122.833250, Mode: Regular, isAlarm: false, DurationInMode: 0, DistanceFromCenter: 0, BatteryV: 2601, SNR: 41
601848	Autosub6000	May 9 2015 11:21:10.777 PM	May 9 2015 11:21:10.000 PM	Incoming	Timestamp: 2015-05-10T03:20:08.001Z, BatteryV: 12.98, Latitude: 17.255590, Longitude: -122.833280
601846	Autosub6000	May 9 2015 11:21:01.734 PM	May 9 2015 11:21:00.000 PM	Incoming	Timestamp: 2015-05-10T03:20:01.730Z, Latitude: 17.255590, Longitude: -122.833280, Mode: Regular, isAlarm: false, DurationInMode: 0, DistanceFromCenter: 0, BatteryV: 2595, SNR: 43
601845	Autosub6000	May 9 2015 11:20:50.351 PM	May 9 2015 11:20:49.000 PM	Incoming	Timestamp: 2015-05-10T03:20:49.000Z, Ascii: Surfaced
601844	Autosub6000	May 9 2015 11:20:39.242 PM	May 9 2015 11:20:38.000 PM	Incoming	Timestamp: 2015-05-10T03:20:38.000Z
601604	Autosub6000	May 9 2015 06:09:33.537 PM	May 9 2015 06:09:32.000 PM	Incoming	Timestamp: 2015-05-09T22:00:09.001Z, BatteryV: 13.01, Latitude: 17.262368, Longitude: -122.830400
601602	Autosub6000	May 9 2015 06:05:36.399 PM	May 9 2015 06:05:35.000 PM	Incoming	Timestamp: 2015-05-09T22:00:36.397Z, Latitude: 17.262370, Longitude: -122.830400, Mode: Regular, isAlarm: false, DurationInMode: 0, DistanceFromCenter: 0, BatteryV: 2604, SNR: 42
601563	Autosub6000	May 9 2015 05:34:35.935 PM	May 9 2015 05:34:34.000 PM	Incoming	Timestamp: 2015-05-09T21:30:09.001Z, BatteryV: 13.01, Latitude: 17.261382, Longitude: -122.831526
601562	Autosub6000	May 9 2015 05:34:09.776 PM	May 9 2015 05:34:09.000 PM	Incoming	Timestamp: 2015-05-09T21:30:09.772Z, Latitude: 17.261380, Longitude: -122.831530, Mode: Regular, isAlarm: false, DurationInMode: 0, DistanceFromCenter: 0, BatteryV: 2604, SNR: 43
601547	Autosub6000	May 9 2015 05:20:34.927 PM	May 9 2015 05:20:34.000 PM	Incoming	Timestamp: 2015-05-09T21:20:09.001Z, BatteryV: 13.01, Latitude: 17.258893, Longitude: -122.832659
601546	Autosub6000	May 9 2015 05:20:28.344 PM	May 9 2015 05:20:27.000 PM	Incoming	Timestamp: 2015-05-09T21:20:28.341Z, Latitude: 17.258890, Longitude: -122.832660, Mode: Regular, isAlarm: false, DurationInMode: 0, DistanceFromCenter: 0, BatteryV: 2604, SNR: 41
601543	Autosub6000	May 9 2015 05:14:51.540 PM	May 9 2015 05:14:50.000 PM	Incoming	Timestamp: 2015-05-09T21:10:51.535Z, Latitude: 17.238290, Longitude: -122.843010, Mode: Regular, isAlarm: false, DurationInMode: 0, DistanceFromCenter: 0, BatteryV: 2586, SNR: 41
601542	Autosub6000	May 9 2015 05:14:39.396 PM	May 9 2015 05:14:38.000 PM	Incoming	Timestamp: 2015-05-09T21:10:09.001Z, BatteryV: 13.04, Latitude: 17.238291, Longitude: -122.843014
601540	Autosub6000	May 9 2015 05:10:31.882 PM	May 9 2015 05:10:31.000 PM	Incoming	Timestamp: 2015-05-09T21:10:31.880Z, Latitude: 17.238290, Longitude: -122.843010, Mode: Regular, isAlarm: false, DurationInMode: 0, DistanceFromCenter: 0, BatteryV: 2610, SNR: 41
601523	Autosub6000	May 9 2015 05:00:43.189 PM	May 9 2015 05:00:42.000 PM	Incoming	Timestamp: 2015-05-09T21:00:09.001Z, BatteryV: 13.04, Latitude: 17.213613, Longitude: -122.855450
601522	Autosub6000	May 9 2015 05:00:35.590 PM	May 9 2015 05:00:34.000 PM	Incoming	Timestamp: 2015-05-09T21:00:35.586Z, Latitude: 17.213620, Longitude: -122.855450, Mode: Regular, isAlarm: false, DurationInMode: 0, DistanceFromCenter: 0, BatteryV: 2604, SNR: 43
601519	Autosub6000	May 9 2015 04:51:48.367 PM	May 9 2015 04:51:47.000 PM	Incoming	Timestamp: 2015-05-09T20:50:08.001Z, BatteryV: 13.01, Latitude: 17.188678, Longitude: -122.867642
601518	Autosub6000	May 9 2015 04:51:39.328 PM	May 9 2015 04:51:38.000 PM	Incoming	Timestamp: 2015-05-09T20:50:39.325Z, Latitude: 17.188680, Longitude: -122.867650, Mode: Regular, isAlarm: false, DurationInMode: 0, DistanceFromCenter: 0, BatteryV: 2610, SNR: 42
601515	Autosub6000	May 9 2015 04:40:46.233 PM	May 9 2015 04:40:45.000 PM	Incoming	Timestamp: 2015-05-09T20:40:08.001Z, BatteryV: 13.04, Latitude: 17.163981, Longitude: -122.880282
601514	Autosub6000	May 9 2015 04:40:32.249 PM	May 9 2015 04:40:30.000 PM	Incoming	Timestamp: 2015-05-09T20:40:32.247Z, Latitude: 17.163980, Longitude: -122.880280, Mode: Regular, isAlarm: false, DurationInMode: 0, DistanceFromCenter: 0, BatteryV: 2610, SNR: 44
601505	Autosub6000	May 9 2015 04:30:54.945 PM	May 9 2015 04:30:54.000 PM	Incoming	Timestamp: 2015-05-09T20:30:08.001Z, BatteryV: 13.04, Latitude: 17.139398, Longitude: -122.892832
601504	Autosub6000	May 9 2015 04:30:38.245 PM	May 9 2015 04:30:37.000 PM	Incoming	Timestamp: 2015-05-09T20:30:38.241Z, Latitude: 17.139400, Longitude: -122.892840, Mode: Regular, isAlarm: false, DurationInMode: 0, DistanceFromCenter: 0, BatteryV: 2613, SNR: 43
601500	Autosub6000	May 9 2015 04:26:37.211 PM	May 9 2015 04:26:36.000 PM	Incoming	Timestamp: 2015-05-09T20:25:08.001Z, BatteryV: 13.04, Latitude: 17.127040, Longitude: -122.899213
601499	Autosub6000	May 9 2015 04:26:26.224 PM	May 9 2015 04:26:25.000 PM	Incoming	Timestamp: 2015-05-09T20:25:26.221Z, Latitude: 17.127040, Longitude: -122.899210, Mode: Regular, isAlarm: false, DurationInMode: 0, DistanceFromCenter: 0, BatteryV: 2610, SNR: 43
601496	Autosub6000	May 9 2015 04:26:14.758 PM	May 9 2015 04:26:13.000 PM	Incoming	Timestamp: 2015-05-09T20:26:13.000Z, Powerup: true, Firmware Version: XMI-Torch v1.22-2307. dev:4 , Hardware Revision: 255.255-65535, Serial: 4294967295, GPS Version: GSD4e_4.1.2-P1 R+ 11/15/2011 319-Nov 15 , Iridium Version: TA13001, Reset Data: Count=55,Current=(S),Prev=(cleared)
601422	Autosub6000	May 9 2015 03:02:25.041 PM	May 9 2015 03:02:23.000 PM	Incoming	Timestamp: 2015-05-09T19:00:11.001Z, BatteryV: 13.04, Latitude: 16.924230, Longitude: -123.015187
601418	Autosub6000	May 9 2015 03:02:13.524 PM	May 9 2015 03:02:12.000 PM	Incoming	Timestamp: 2015-05-09T19:00:13.521Z, Latitude: 16.924230, Longitude: -123.015190, Mode: Regular, isAlarm: false, DurationInMode: 0, DistanceFromCenter: 0, BatteryV: 2613, SNR: 45
601384	Autosub6000	May 9 2015 02:02:25.393 PM	May 9 2015 02:02:24.000 PM	Incoming	Timestamp: 2015-05-09T18:01:31.001Z, BatteryV: 13.01, Latitude: 16.906605, Longitude: -123.023341
601374	Autosub6000	May 9 2015 02:02:19.238 PM	May 9 2015 02:02:18.000 PM	Incoming	Timestamp: 2015-05-09T18:01:19.234Z, Latitude: 16.906600, Longitude: -123.023340, Mode: Regular, isAlarm: false, DurationInMode: 0, DistanceFromCenter: 0, BatteryV: 2616, SNR: 43
601350	Autosub6000	May 9 2015 01:02:39.182 PM	May 9 2015 01:02:37.000 PM	Incoming	Timestamp: 2015-05-09T17:00:08.001Z, BatteryV: 13.01, Latitude: 16.906707, Longitude: -123.023437
601346	Autosub6000	May 9 2015 01:02:19.132 PM	May 9 2015 01:02:18.000 PM	Incoming	Timestamp: 2015-05-09T17:00:19.129Z, Latitude: 16.906710, Longitude: -123.023440, Mode: Regular, isAlarm: false, DurationInMode: 0, DistanceFromCenter: 0, BatteryV: 2613, SNR: 46
601289	Autosub6000	May 9 2015 12:05:49.603 PM	May 9 2015 12:05:48.000 PM	Incoming	Timestamp: 2015-05-09T16:01:26.001Z, BatteryV: 13.01, Latitude: 16.906662, Longitude: -123.023334
601287	Autosub6000	May 9 2015 12:05:35.624 PM	May 9 2015 12:05:34.000 PM	Incoming	Timestamp: 2015-05-09T16:01:35.621Z, Latitude: 16.906660, Longitude: -123.023340, Mode: Regular, isAlarm: false, DurationInMode: 0, DistanceFromCenter: 0, BatteryV: 2616, SNR: 44
601209	Autosub6000	May 9 2015 11:02:27.161 AM	May 9 2015 11:02:26.000 AM	Incoming	Timestamp: 2015-05-09T15:00:08.001Z, BatteryV: 13.01, Latitude: 16.906637, Longitude: -123.023405
601206	Autosub6000	May 9 2015 11:02:19.142 AM	May 9 2015 11:02:17.000 AM	Incoming	Timestamp: 2015-05-09T15:00:19.139Z, Latitude: 16.906640, Longitude: -123.023400, Mode: Regular, isAlarm: false, DurationInMode: 0, DistanceFromCenter: 0, BatteryV: 2613, SNR: 48
601159	Autosub6000	May 9 2015 10:02:54.513 AM	May 9 2015 10:02:53.000 AM	Incoming	Timestamp: 2015-05-09T14:01:26.001Z, BatteryV: 13.01, Latitude: 16.906624, Longitude: -123.023360
601157	Autosub6000	May 9 2015 10:02:32.481 AM	May 9 2015 10:02:31.000 AM	Incoming	Timestamp: 2015-05-09T14:01:32.478Z, Latitude: 16.906620, Longitude: -123.023360, Mode: Regular, isAlarm: false, DurationInMode: 0, DistanceFromCenter: 0, BatteryV: 2610, SNR: 43
601081	Autosub6000	May 9 2015 09:02:26.496 AM	May 9 2015 09:02:25.000 AM	Incoming	Timestamp: 2015-05-09T13:00:11.001Z, BatteryV: 13.01, Latitude: 16.906675, Longitude: -123.023430
601079	Autosub6000	May 9 2015 09:02:18.588 AM	May 9 2015 09:02:17.000 AM	Incoming	Timestamp: 2015-05-09T13:00:18.571Z, Latitude: 16.906670, Longitude: -123.023430, Mode: Regular, isAlarm: false, DurationInMode: 0, DistanceFromCenter: 0, BatteryV: 2616, SNR: 38
601038	Autosub6000	May 9 2015 08:06:10.987 AM	May 9 2015 08:06:10.000 AM	Incoming	Timestamp: 2015-05-09T12:00:39.001Z, BatteryV: 13.01, Latitude: 16.906688, Longitude: -123.023398
601007	Autosub6000	May 9 2015 08:02:20.717 AM	May 9 2015 08:02:19.000 AM	Incoming	Timestamp: 2015-05-09T12:00:20.714Z, Latitude: 16.906690, Longitude: -123.023400, Mode: Regular, isAlarm: false, DurationInMode: 0, DistanceFromCenter: 0, BatteryV: 2616, SNR: 47
600973	Autosub6000	May 9 2015 07:03:50.826 AM	May 9 2015 07:03:50.000 AM	Incoming	Timestamp: 2015-05-09T11:00:10.001Z, BatteryV: 13.01, Latitude: 16.906694, Longitude: -123.023405
600971	Autosub6000	May 9 2015 07:03:37.839 AM	May 9 2015 07:03:37.000 AM	Incoming	Timestamp: 2015-05-09T11:00:37.835Z, Latitude: 16.906700, Longitude: -123.023410, Mode: Regular, isAlarm: false, DurationInMode: 0, DistanceFromCenter: 0, BatteryV: 2619, SNR: 45
600940	Autosub6000	May 9 2015 06:02:42.992 AM	May 9 2015 06:02:40.000 AM	Incoming	Timestamp: 2015-05-09T10:02:40.000Z
600917	Autosub6000	May 9 2015 05:03:22.798 AM	May 9 2015 05:03:21.000 AM	Incoming	Timestamp: 2015-05-09T09:00:38.001Z, BatteryV: 13.01, Latitude: 16.902394, Longitude: -123.016493
600915	Autosub6000	May 9 2015 05:03:10.186 AM	May 9 2015 05:03:09.000 AM	Incoming	Timestamp: 2015-05-09T09:00:10.182Z, Latitude: 16.902390, Longitude: -123.016500, Mode: Regular, isAlarm: false, DurationInMode: 0, DistanceFromCenter: 0, BatteryV: 2616, SNR: 44
600876	Autosub6000	May 9 2015 04:02:13.690 AM	May 9 2015 04:02:12.000 AM	Incoming	Timestamp: 2015-05-09T08:00:10.001Z, BatteryV: 13.01, Latitude: 16.902496, Longitude: -123.016525
600874	Autosub6000	May 9 2015 04:02:10.702 AM	May 9 2015 04:02:09.000 AM	Incoming	Timestamp: 2015-05-09T08:00:10.698Z, Latitude: 16.902500, Longitude: -123.016530, Mode: Regular, isAlarm: false, DurationInMode: 0, DistanceFromCenter: 0, BatteryV: 2613, SNR: 41
600857	Autosub6000	May 9 2015 03:03:14.382 AM	May 9 2015 03:03:13.000 AM	Incoming	Timestamp: 2015-05-09T07:00:08.001Z, BatteryV: 13.01, Latitude: 16.902323, Longitude: -123.016531
600856	Autosub6000	May 9 2015 03:02:38.369 AM	May 9 2015 03:02:34.000 AM	Incoming	Timestamp: 2015-05-09T07:00:38.367Z, Latitude: 16.902330, Longitude: -123.016530, Mode: Regular, isAlarm: false, DurationInMode: 0, DistanceFromCenter: 0, BatteryV: 2616, SNR: 46
600830	Autosub6000	May 9 2015 02:02:31.279 AM	May 9 2015 02:02:30.000 AM	Incoming	Timestamp: 2015-05-09T06:02:30.000Z
600805	Autosub6000	May 9 2015 01:08:59.776 AM	May 9 2015 01:08:58.000 AM	Incoming	Timestamp: 2015-05-09T05:00:13.001Z, BatteryV: 13.01, Latitude: 16.912794, Longitude: -122.997709
600802	Autosub6000	May 9 2015 01:05:32.286 AM	May 9 2015 01:05:31.000 AM	Incoming	Timestamp: 2015-05-09T05:00:32.284Z, Latitude: 16.912800, Longitude: -122.997710, Mode: Regular, isAlarm: false, DurationInMode: 0, DistanceFromCenter: 0, BatteryV: 2598, SNR: 41
600777	Autosub6000	May 9 2015 12:05:54.519 AM	May 9 2015 12:05:53.000 AM	Incoming	Timestamp: 2015-05-09T04:00:13.001Z, BatteryV: 13.01, Latitude: 16.912698, Longitude: -122.997498
600776	Autosub6000	May 9 2015 12:05:44.016 AM	May 9 2015 12:05:42.000 AM	Incoming	Timestamp: 2015-05-09T04:00:44.013Z, Latitude: 16.912700, Longitude: -122.997490, Mode: Regular, isAlarm: false, DurationInMode: 0, DistanceFromCenter: 0, BatteryV: 2613, SNR: 44
600744	Autosub6000	May 8 2015 11:02:40.009 PM	May 8 2015 11:02:36.000 PM	Incoming	Timestamp: 2015-05-09T03:01:08.001Z, BatteryV: 13.01, Latitude: 16.912698, Longitude: -122.997658
600740	Autosub6000	May 8 2015 11:02:15.846 PM	May 8 2015 11:02:14.000 PM	Incoming	Timestamp: 2015-05-09T03:01:15.842Z, Latitude: 16.912700, Longitude: -122.997660, Mode: Regular, isAlarm: false, DurationInMode: 0, DistanceFromCenter: 0, BatteryV: 2616, SNR: 39
600692	Autosub6000	May 8 2015 10:02:28.670 PM	May 8 2015 10:02:28.000 PM	Incoming	Timestamp: 2015-05-09T02:01:08.001Z, BatteryV: 13.01, Latitude: 16.912851, Longitude: -122.997318
600687	Autosub6000	May 8 2015 10:02:17.658 PM	May 8 2015 10:02:16.000 PM	Incoming	Timestamp: 2015-05-09T02:01:17.654Z, Latitude: 16.912850, Longitude: -122.997320, Mode: Regular, isAlarm: false, DurationInMode: 0, DistanceFromCenter: 0, BatteryV: 2616, SNR: 43
600653	Autosub6000	May 8 2015 09:02:33.446 PM	May 8 2015 09:02:32.000 PM	Incoming	Timestamp: 2015-05-09T01:00:08.001Z, BatteryV: 13.04, Latitude: 17.018272, Longitude: -122.966490
600648	Autosub6000	May 8 2015 09:02:13.497 PM	May 8 2015 09:02:12.000 PM	Incoming	Timestamp: 2015-05-09T01:00:13.495Z, Latitude: 17.018270, Longitude: -122.966490, Mode: Regular, isAlarm: false, DurationInMode: 0, DistanceFromCenter: 0, BatteryV: 2616, SNR: 45
600604	Autosub6000	May 8 2015 08:21:35.286 PM	May 8 2015 08:21:34.000 PM	Incoming	Timestamp: 2015-05-09T00:21:02.001Z, BatteryV: 13.01, Latitude: 17.129958, Longitude: -122.933338
600603	Autosub6000	May 8 2015 08:21:26.760 PM	May 8 2015 08:21:25.000 PM	Incoming	Timestamp: 2015-05-09T00:21:25.000Z, Latitude: 17.129960, Longitude: -122.933340, Mode: Regular, isAlarm: false, DurationInMode: 0, DistanceFromCenter: 0, BatteryV: 2613, SNR: 41
600589	Autosub6000	May 8 2015 08:10:45.287 PM	May 8 2015 08:10:44.000 PM	Incoming	Timestamp: 2015-05-09T00:10:10.001Z, BatteryV: 13.01, Latitude: 17.160448, Longitude: -122.923014
600588	Autosub6000	May 8 2015 08:10:34.581 PM	May 8 2015 08:10:33.000 PM	Incoming	Timestamp: 2015-05-09T00:10:33.000Z, Latitude: 17.160450, Longitude: -122.923020, Mode: Regular, isAlarm: false, DurationInMode: 0, DistanceFromCenter: 0, BatteryV: 2613, SNR: 42
600578	Autosub6000	May 8 2015 08:07:46.734 PM	May 8 2015 08:07:45.000 PM	Incoming	Timestamp: 2015-05-09T00:07:45.000Z, Latitude: 17.188500, Longitude: -122.913370, Mode: Regular, isAlarm: false, DurationInMode: 0, DistanceFromCenter: 0, BatteryV: 2607, SNR: 36
600576	Autosub6000	May 8 2015 08:07:35.168 PM	May 8 2015 08:07:34.000 PM	Incoming	Timestamp: 2015-05-09T00:00:10.001Z, BatteryV: 13.01, Latitude: 17.188493, Longitude: -122.913376
600564	Autosub6000	May 8 2015 08:03:59.795 PM	May 8 2015 08:03:59.000 PM	Incoming	Timestamp: 2015-05-09T00:03:59.000Z, Latitude: 17.188500, Longitude: -122.913370, Mode: Regular, isAlarm: false, DurationInMode: 0, DistanceFromCenter: 0, BatteryV: 2598, SNR: 36
600509	Autosub6000	May 8 2015 07:53:47.433 PM	May 8 2015 07:53:46.000 PM	Incoming	Timestamp: 2015-05-08T23:50:47.429Z, Latitude: 17.216330, Longitude: -122.903300, Mode: Regular, isAlarm: false, DurationInMode: 0, DistanceFromCenter: 0, BatteryV: 2619, SNR: 44
600508	Autosub6000	May 8 2015 07:53:39.384 PM	May 8 2015 07:53:38.000 PM	Incoming	Timestamp: 2015-05-08T23:50:10.001Z, BatteryV: 13.04, Latitude: 17.216326, Longitude: -122.903302
600506	Autosub6000	May 8 2015 07:50:54.965 PM	May 8 2015 07:50:53.000 PM	Incoming	Timestamp: 2015-05-08T23:50:54.963Z, Latitude: 17.216330, Longitude: -122.903300, Mode: Regular, isAlarm: false, DurationInMode: 0, DistanceFromCenter: 0, BatteryV: 2619, SNR: 44
600492	Autosub6000	May 8 2015 07:40:43.455 PM	May 8 2015 07:40:42.000 PM	Incoming	Timestamp: 2015-05-08T23:40:10.001Z, BatteryV: 13.04, Latitude: 17.244378, Longitude: -122.893261
600491	Autosub6000	May 8 2015 07:40:33.874 PM	May 8 2015 07:40:32.000 PM	Incoming	Timestamp: 2015-05-08T23:40:33.872Z, Latitude: 17.244380, Longitude: -122.893260, Mode: Regular, isAlarm: false, DurationInMode: 0, DistanceFromCenter: 0, BatteryV: 2616, SNR: 42
600478	Autosub6000	May 8 2015 07:30:29.905 PM	May 8 2015 07:30:28.000 PM	Incoming	Timestamp: 2015-05-08T23:30:08.001Z, BatteryV: 13.04, Latitude: 17.272435, Longitude: -122.883206
600477	Autosub6000	May 8 2015 07:30:21.833 PM	May 8 2015 07:30:20.000 PM	Incoming	Timestamp: 2015-05-08T23:30:21.829Z, Latitude: 17.272440, Longitude: -122.883210, Mode: Regular, isAlarm: false, DurationInMode: 0, DistanceFromCenter: 0, BatteryV: 2616, SNR: 37
600473	Autosub6000	May 8 2015 07:23:20.983 PM	May 8 2015 07:23:20.000 PM	Incoming	Timestamp: 2015-05-08T23:22:05.001Z, BatteryV: 13.04, Latitude: 17.284045, Longitude: -122.886374
600472	Autosub6000	May 8 2015 07:23:10.505 PM	May 8 2015 07:23:09.000 PM	Incoming	Timestamp: 2015-05-08T23:22:10.503Z, Latitude: 17.284050, Longitude: -122.886380, Mode: Regular, isAlarm: false, DurationInMode: 0, DistanceFromCenter: 0, BatteryV: 2619, SNR: 46
600470	Autosub6000	May 8 2015 07:21:51.195 PM	May 8 2015 07:21:50.000 PM	Incoming	Timestamp: 2015-05-08T23:21:08.001Z, BatteryV: 13.04, Latitude: 17.283539, Longitude: -122.886291
600469	Autosub6000	May 8 2015 07:21:42.698 PM	May 8 2015 07:21:41.000 PM	Incoming	Timestamp: 2015-05-08T23:21:42.695Z, Latitude: 17.283540, Longitude: -122.886290, Mode: Regular, isAlarm: false, DurationInMode: 0, DistanceFromCenter: 0, BatteryV: 2604, SNR: 44
600468	Autosub6000	May 8 2015 07:21:33.641 PM	May 8 2015 07:21:32.000 PM	Incoming	Timestamp: 2015-05-08T23:21:32.000Z, Ascii: Surfaced
600467	Autosub6000	May 8 2015 07:21:25.567 PM	May 8 2015 07:21:24.000 PM	Incoming	Timestamp: 2015-05-08T23:21:24.000Z
598620	Autosub6000	May 7 2015 11:02:17.339 AM	May 7 2015 11:02:16.000 AM	Incoming	Timestamp: 2015-05-07T15:00:10.001Z, BatteryV: 13.07, Latitude: 17.262522, Longitude: -122.831514
598619	Autosub6000	May 7 2015 11:02:11.819 AM	May 7 2015 11:02:10.000 AM	Incoming	Timestamp: 2015-05-07T15:00:11.814Z, Latitude: 17.262520, Longitude: -122.831510, Mode: Regular, isAlarm: false, DurationInMode: 0, DistanceFromCenter: 0, BatteryV: 2625, SNR: 42
598568	Autosub6000	May 7 2015 10:32:04.369 AM	May 7 2015 10:32:03.000 AM	Incoming	Timestamp: 2015-05-07T14:30:08.001Z, BatteryV: 13.07, Latitude: 17.260147, Longitude: -122.831482
598565	Autosub6000	May 7 2015 10:30:38.633 AM	May 7 2015 10:30:37.000 AM	Incoming	Timestamp: 2015-05-07T14:30:38.630Z, Latitude: 17.260150, Longitude: -122.831480, Mode: Regular, isAlarm: false, DurationInMode: 0, DistanceFromCenter: 0, BatteryV: 2610, SNR: 45
598553	Autosub6000	May 7 2015 10:20:37.300 AM	May 7 2015 10:20:35.000 AM	Incoming	Timestamp: 2015-05-07T14:20:10.001Z, BatteryV: 13.07, Latitude: 17.258893, Longitude: -122.831725
598552	Autosub6000	May 7 2015 10:20:26.796 AM	May 7 2015 10:20:24.000 AM	Incoming	Timestamp: 2015-05-07T14:20:26.794Z, Latitude: 17.258890, Longitude: -122.831730, Mode: Regular, isAlarm: false, DurationInMode: 0, DistanceFromCenter: 0, BatteryV: 2625, SNR: 45
598544	Autosub6000	May 7 2015 10:10:40.653 AM	May 7 2015 10:10:39.000 AM	Incoming	Timestamp: 2015-05-07T14:10:09.001Z, BatteryV: 13.07, Latitude: 17.264986, Longitude: -122.839386
598541	Autosub6000	May 7 2015 10:10:32.629 AM	May 7 2015 10:10:31.000 AM	Incoming	Timestamp: 2015-05-07T14:10:32.627Z, Latitude: 17.264990, Longitude: -122.839390, Mode: Regular, isAlarm: false, DurationInMode: 0, DistanceFromCenter: 0, BatteryV: 2625, SNR: 44
598530	Autosub6000	May 7 2015 10:04:00.480 AM	May 7 2015 10:03:59.000 AM	Incoming	Timestamp: 2015-05-07T14:00:00.477Z, Latitude: 17.278080, Longitude: -122.850690, Mode: Regular, isAlarm: false, DurationInMode: 0, DistanceFromCenter: 0, BatteryV: 2625, SNR: 43
598529	Autosub6000	May 7 2015 10:03:51.926 AM	May 7 2015 10:03:50.000 AM	Incoming	Timestamp: 2015-05-07T14:00:08.001Z, BatteryV: 13.04, Latitude: 17.278080, Longitude: -122.850688
598512	Autosub6000	May 7 2015 10:00:34.739 AM	May 7 2015 10:00:33.000 AM	Incoming	Timestamp: 2015-05-07T14:00:34.735Z, Latitude: 17.278080, Longitude: -122.850690, Mode: Regular, isAlarm: false, DurationInMode: 0, DistanceFromCenter: 0, BatteryV: 2631, SNR: 43
598500	Autosub6000	May 7 2015 09:50:54.403 AM	May 7 2015 09:50:53.000 AM	Incoming	Timestamp: 2015-05-07T13:50:08.001Z, BatteryV: 13.07, Latitude: 17.291770, Longitude: -122.861574
598498	Autosub6000	May 7 2015 09:50:44.387 AM	May 7 2015 09:50:43.000 AM	Incoming	Timestamp: 2015-05-07T13:50:44.385Z, Latitude: 17.291770, Longitude: -122.861570, Mode: Regular, isAlarm: false, DurationInMode: 0, DistanceFromCenter: 0, BatteryV: 2628, SNR: 43
598489	Autosub6000	May 7 2015 09:40:41.621 AM	May 7 2015 09:40:41.000 AM	Incoming	Timestamp: 2015-05-07T13:40:08.001Z, BatteryV: 13.07, Latitude: 17.306163, Longitude: -122.871187
598487	Autosub6000	May 7 2015 09:40:30.113 AM	May 7 2015 09:40:29.000 AM	Incoming	Timestamp: 2015-05-07T13:40:30.108Z, Latitude: 17.306160, Longitude: -122.871190, Mode: Regular, isAlarm: false, DurationInMode: 0, DistanceFromCenter: 0, BatteryV: 2619, SNR: 43
598477	Autosub6000	May 7 2015 09:31:04.017 AM	May 7 2015 09:31:03.000 AM	Incoming	Timestamp: 2015-05-07T13:30:08.001Z, BatteryV: 13.07, Latitude: 17.320755, Longitude: -122.880685
598476	Autosub6000	May 7 2015 09:30:53.007 AM	May 7 2015 09:30:51.000 AM	Incoming	Timestamp: 2015-05-07T13:30:53.004Z, Latitude: 17.320760, Longitude: -122.880680, Mode: Regular, isAlarm: false, DurationInMode: 0, DistanceFromCenter: 0, BatteryV: 2631, SNR: 46
598468	Autosub6000	May 7 2015 09:27:27.912 AM	May 7 2015 09:27:26.000 AM	Incoming	Timestamp: 2015-05-07T13:26:26.001Z, BatteryV: 13.07, Latitude: 17.325869, Longitude: -122.884198
598465	Autosub6000	May 7 2015 09:27:15.403 AM	May 7 2015 09:27:14.000 AM	Incoming	Timestamp: 2015-05-07T13:26:15.400Z, Latitude: 17.325870, Longitude: -122.884200, Mode: Regular, isAlarm: false, DurationInMode: 0, DistanceFromCenter: 0, BatteryV: 2619, SNR: 44
598464	Autosub6000	May 7 2015 09:27:09.980 AM	May 7 2015 09:27:08.000 AM	Incoming	Timestamp: 2015-05-07T13:27:08.000Z, Powerup: true, Firmware Version: XMI-Torch v1.22-2307. dev:4 , Hardware Revision: 255.255-65535, Serial: 4294967295, GPS Version: GSD4e_4.1.2-P1 R+ 11/15/2011 319-Nov 15 , Iridium Version: TA13001, Reset Data: Count=53,Current=(S),Prev=(cleared)
595879	Autosub6000	May 5 2015 07:02:32.363 PM	May 5 2015 07:02:31.000 PM	Incoming	Timestamp: 2015-05-05T23:00:10.001Z, BatteryV: 13.04, Latitude: 17.264397, Longitude: -122.835398
595876	Autosub6000	May 5 2015 07:02:22.400 PM	May 5 2015 07:02:21.000 PM	Incoming	Timestamp: 2015-05-05T23:00:22.397Z, Latitude: 17.264400, Longitude: -122.835400, Mode: Regular, isAlarm: false, DurationInMode: 0, DistanceFromCenter: 0, BatteryV: 2622, SNR: 43
595838	Autosub6000	May 5 2015 06:08:53.973 PM	May 5 2015 06:08:53.000 PM	Incoming	Timestamp: 2015-05-05T22:00:38.001Z, BatteryV: 13.07, Latitude: 17.263891, Longitude: -122.830733
595835	Autosub6000	May 5 2015 06:05:25.889 PM	May 5 2015 06:05:25.000 PM	Incoming	Timestamp: 2015-05-05T22:00:25.887Z, Latitude: 17.263890, Longitude: -122.830730, Mode: Regular, isAlarm: false, DurationInMode: 0, DistanceFromCenter: 0, BatteryV: 2622, SNR: 43
595756	Autosub6000	May 5 2015 05:02:36.738 PM	May 5 2015 05:02:35.000 PM	Incoming	Timestamp: 2015-05-05T21:00:09.001Z, BatteryV: 13.07, Latitude: 17.296045, Longitude: -122.835795
595753	Autosub6000	May 5 2015 05:02:24.728 PM	May 5 2015 05:02:22.000 PM	Incoming	Timestamp: 2015-05-05T21:00:24.724Z, Latitude: 17.296050, Longitude: -122.835790, Mode: Regular, isAlarm: false, DurationInMode: 0, DistanceFromCenter: 0, BatteryV: 2619, SNR: 48
595661	Autosub6000	May 5 2015 04:02:23.931 PM	May 5 2015 04:02:23.000 PM	Incoming	Timestamp: 2015-05-05T20:00:43.001Z, BatteryV: 13.07, Latitude: 17.296013, Longitude: -122.835718
595657	Autosub6000	May 5 2015 04:02:16.917 PM	May 5 2015 04:02:16.000 PM	Incoming	Timestamp: 2015-05-05T20:00:16.913Z, Latitude: 17.296010, Longitude: -122.835720, Mode: Regular, isAlarm: false, DurationInMode: 0, DistanceFromCenter: 0, BatteryV: 2607, SNR: 46
595573	Autosub6000	May 5 2015 03:06:19.227 PM	May 5 2015 03:06:16.000 PM	Incoming	Timestamp: 2015-05-05T19:00:42.001Z, BatteryV: 13.07, Latitude: 17.296115, Longitude: -122.835795
595569	Autosub6000	May 5 2015 03:03:19.534 PM	May 5 2015 03:03:18.000 PM	Incoming	Timestamp: 2015-05-05T19:00:19.531Z, Latitude: 17.296110, Longitude: -122.835790, Mode: Regular, isAlarm: false, DurationInMode: 0, DistanceFromCenter: 0, BatteryV: 2619, SNR: 43
595467	Autosub6000	May 5 2015 02:02:54.997 PM	May 5 2015 02:02:54.000 PM	Incoming	Timestamp: 2015-05-05T18:00:41.001Z, BatteryV: 13.04, Latitude: 17.296147, Longitude: -122.835731
595466	Autosub6000	May 5 2015 02:02:38.631 PM	May 5 2015 02:02:37.000 PM	Incoming	Timestamp: 2015-05-05T18:00:38.629Z, Latitude: 17.296150, Longitude: -122.835730, Mode: Regular, isAlarm: false, DurationInMode: 0, DistanceFromCenter: 0, BatteryV: 2622, SNR: 43
595353	Autosub6000	May 5 2015 01:02:45.552 PM	May 5 2015 01:02:44.000 PM	Incoming	Timestamp: 2015-05-05T17:00:11.001Z, BatteryV: 13.04, Latitude: 17.294918, Longitude: -122.838618
595352	Autosub6000	May 5 2015 01:02:36.032 PM	May 5 2015 01:02:34.000 PM	Incoming	Timestamp: 2015-05-05T17:00:36.029Z, Latitude: 17.294920, Longitude: -122.838620, Mode: Regular, isAlarm: false, DurationInMode: 0, DistanceFromCenter: 0, BatteryV: 2619, SNR: 45
595264	Autosub6000	May 5 2015 12:02:42.751 PM	May 5 2015 12:02:41.000 PM	Incoming	Timestamp: 2015-05-05T16:00:39.001Z, BatteryV: 13.04, Latitude: 17.327814, Longitude: -122.888128
595261	Autosub6000	May 5 2015 12:02:30.691 PM	May 5 2015 12:02:29.000 PM	Incoming	Timestamp: 2015-05-05T16:00:30.688Z, Latitude: 17.327810, Longitude: -122.888130, Mode: Regular, isAlarm: false, DurationInMode: 0, DistanceFromCenter: 0, BatteryV: 2607, SNR: 44
595164	Autosub6000	May 5 2015 11:02:47.309 AM	May 5 2015 11:02:46.000 AM	Incoming	Timestamp: 2015-05-05T15:00:10.001Z, BatteryV: 13.04, Latitude: 17.327834, Longitude: -122.888128
595158	Autosub6000	May 5 2015 11:02:14.261 AM	May 5 2015 11:02:13.000 AM	Incoming	Timestamp: 2015-05-05T15:00:14.259Z, Latitude: 17.327840, Longitude: -122.888130, Mode: Regular, isAlarm: false, DurationInMode: 0, DistanceFromCenter: 0, BatteryV: 2619, SNR: 46
595037	Autosub6000	May 5 2015 10:09:09.898 AM	May 5 2015 10:09:08.000 AM	Incoming	Timestamp: 2015-05-05T14:01:09.001Z, BatteryV: 13.04, Latitude: 17.327840, Longitude: -122.888173
595036	Autosub6000	May 5 2015 10:09:00.883 AM	May 5 2015 10:08:59.000 AM	Incoming	Timestamp: 2015-05-05T14:01:00.880Z, Latitude: 17.327840, Longitude: -122.888170, Mode: Regular, isAlarm: false, DurationInMode: 0, DistanceFromCenter: 0, BatteryV: 2619, SNR: 45
594930	Autosub6000	May 5 2015 09:02:46.764 AM	May 5 2015 09:02:45.000 AM	Incoming	Timestamp: 2015-05-05T13:00:38.001Z, BatteryV: 13.04, Latitude: 17.327270, Longitude: -122.888205
594928	Autosub6000	May 5 2015 09:02:25.708 AM	May 5 2015 09:02:24.000 AM	Incoming	Timestamp: 2015-05-05T13:00:25.705Z, Latitude: 17.327270, Longitude: -122.888200, Mode: Regular, isAlarm: false, DurationInMode: 0, DistanceFromCenter: 0, BatteryV: 2604, SNR: 45
594767	Autosub6000	May 5 2015 08:02:53.804 AM	May 5 2015 08:02:52.000 AM	Incoming	Timestamp: 2015-05-05T12:01:26.001Z, BatteryV: 13.01, Latitude: 17.288410, Longitude: -122.884742
594760	Autosub6000	May 5 2015 08:02:27.736 AM	May 5 2015 08:02:27.000 AM	Incoming	Timestamp: 2015-05-05T12:01:27.734Z, Latitude: 17.288410, Longitude: -122.884740, Mode: Regular, isAlarm: false, DurationInMode: 0, DistanceFromCenter: 0, BatteryV: 2622, SNR: 43
594624	Autosub6000	May 5 2015 07:03:48.078 AM	May 5 2015 07:03:47.000 AM	Incoming	Timestamp: 2015-05-05T11:00:08.001Z, BatteryV: 13.01, Latitude: 17.288352, Longitude: -122.884883
594621	Autosub6000	May 5 2015 07:03:36.564 AM	May 5 2015 07:03:35.000 AM	Incoming	Timestamp: 2015-05-05T11:00:36.560Z, Latitude: 17.288350, Longitude: -122.884880, Mode: Regular, isAlarm: false, DurationInMode: 0, DistanceFromCenter: 0, BatteryV: 2619, SNR: 41
594533	Autosub6000	May 5 2015 06:05:31.871 AM	May 5 2015 06:05:31.000 AM	Incoming	Timestamp: 2015-05-05T10:05:31.000Z
594413	Autosub6000	May 5 2015 05:02:26.517 AM	May 5 2015 05:02:25.000 AM	Incoming	Timestamp: 2015-05-05T09:00:11.001Z, BatteryV: 13.04, Latitude: 17.288346, Longitude: -122.884787
594405	Autosub6000	May 5 2015 05:02:17.003 AM	May 5 2015 05:02:15.000 AM	Incoming	Timestamp: 2015-05-05T09:00:17.001Z, Latitude: 17.288340, Longitude: -122.884790, Mode: Regular, isAlarm: false, DurationInMode: 0, DistanceFromCenter: 0, BatteryV: 2619, SNR: 41
594322	Autosub6000	May 5 2015 04:02:28.494 AM	May 5 2015 04:02:27.000 AM	Incoming	Timestamp: 2015-05-05T08:01:38.001Z, BatteryV: 13.04, Latitude: 17.232019, Longitude: -122.815680
594318	Autosub6000	May 5 2015 04:02:20.465 AM	May 5 2015 04:02:19.000 AM	Incoming	Timestamp: 2015-05-05T08:01:20.462Z, Latitude: 17.232020, Longitude: -122.815680, Mode: Regular, isAlarm: false, DurationInMode: 0, DistanceFromCenter: 0, BatteryV: 2622, SNR: 44
594230	Autosub6000	May 5 2015 03:02:32.617 AM	May 5 2015 03:02:31.000 AM	Incoming	Timestamp: 2015-05-05T07:00:39.001Z, BatteryV: 13.04, Latitude: 17.231040, Longitude: -122.815206
594228	Autosub6000	May 5 2015 03:02:23.611 AM	May 5 2015 03:02:20.000 AM	Incoming	Timestamp: 2015-05-05T07:00:23.609Z, Latitude: 17.231040, Longitude: -122.815210, Mode: Regular, isAlarm: false, DurationInMode: 0, DistanceFromCenter: 0, BatteryV: 2619, SNR: 40
594135	Autosub6000	May 5 2015 02:05:41.159 AM	May 5 2015 02:05:40.000 AM	Incoming	Timestamp: 2015-05-05T06:00:38.001Z, BatteryV: 13.04, Latitude: 17.231072, Longitude: -122.815200
594131	Autosub6000	May 5 2015 02:05:30.161 AM	May 5 2015 02:05:29.000 AM	Incoming	Timestamp: 2015-05-05T06:00:30.157Z, Latitude: 17.231070, Longitude: -122.815200, Mode: Regular, isAlarm: false, DurationInMode: 0, DistanceFromCenter: 0, BatteryV: 2604, SNR: 47
594019	Autosub6000	May 5 2015 01:02:25.218 AM	May 5 2015 01:02:24.000 AM	Incoming	Timestamp: 2015-05-05T05:00:10.001Z, BatteryV: 13.04, Latitude: 17.231002, Longitude: -122.815110
594018	Autosub6000	May 5 2015 01:02:18.740 AM	May 5 2015 01:02:17.000 AM	Incoming	Timestamp: 2015-05-05T05:00:18.736Z, Latitude: 17.231000, Longitude: -122.815110, Mode: Regular, isAlarm: false, DurationInMode: 0, DistanceFromCenter: 0, BatteryV: 2619, SNR: 46
593928	Autosub6000	May 5 2015 12:02:31.604 AM	May 5 2015 12:02:30.000 AM	Incoming	Timestamp: 2015-05-05T04:00:38.001Z, BatteryV: 13.04, Latitude: 17.223405, Longitude: -122.820320
593926	Autosub6000	May 5 2015 12:02:23.109 AM	May 5 2015 12:02:22.000 AM	Incoming	Timestamp: 2015-05-05T04:00:23.106Z, Latitude: 17.223400, Longitude: -122.820320, Mode: Regular, isAlarm: false, DurationInMode: 0, DistanceFromCenter: 0, BatteryV: 2604, SNR: 43
593818	Autosub6000	May 4 2015 11:02:16.658 PM	May 4 2015 11:02:15.000 PM	Incoming	Timestamp: 2015-05-05T03:00:12.001Z, BatteryV: 13.04, Latitude: 17.217485, Longitude: -122.823264
593817	Autosub6000	May 4 2015 11:02:12.179 PM	May 4 2015 11:02:11.000 PM	Incoming	Timestamp: 2015-05-05T03:00:12.174Z, Latitude: 17.217490, Longitude: -122.823260, Mode: Regular, isAlarm: false, DurationInMode: 0, DistanceFromCenter: 0, BatteryV: 2622, SNR: 43
593749	Autosub6000	May 4 2015 10:02:32.888 PM	May 4 2015 10:02:31.000 PM	Incoming	Timestamp: 2015-05-05T02:00:40.001Z, BatteryV: 13.04, Latitude: 17.217421, Longitude: -122.823251
593745	Autosub6000	May 4 2015 10:02:21.809 PM	May 4 2015 10:02:21.000 PM	Incoming	Timestamp: 2015-05-05T02:00:21.805Z, Latitude: 17.217420, Longitude: -122.823250, Mode: Regular, isAlarm: false, DurationInMode: 0, DistanceFromCenter: 0, BatteryV: 2619, SNR: 44
593668	Autosub6000	May 4 2015 09:06:16.186 PM	May 4 2015 09:06:15.000 PM	Incoming	Timestamp: 2015-05-05T01:00:11.001Z, BatteryV: 13.04, Latitude: 17.217587, Longitude: -122.823386
593662	Autosub6000	May 4 2015 09:02:38.188 PM	May 4 2015 09:02:37.000 PM	Incoming	Timestamp: 2015-05-05T01:00:38.186Z, Latitude: 17.217590, Longitude: -122.823380, Mode: Regular, isAlarm: false, DurationInMode: 0, DistanceFromCenter: 0, BatteryV: 2619, SNR: 46
593504	Autosub6000	May 4 2015 08:02:29.347 PM	May 4 2015 08:02:28.000 PM	Incoming	Timestamp: 2015-05-05T00:01:02.001Z, BatteryV: 13.04, Latitude: 17.217798, Longitude: -122.823379
593494	Autosub6000	May 4 2015 08:02:19.842 PM	May 4 2015 08:02:18.000 PM	Incoming	Timestamp: 2015-05-05T00:02:18.000Z, Latitude: 17.217800, Longitude: -122.823380, Mode: Regular, isAlarm: false, DurationInMode: 0, DistanceFromCenter: 0, BatteryV: 2604, SNR: 46
593409	Autosub6000	May 4 2015 07:02:35.475 PM	May 4 2015 07:02:34.000 PM	Incoming	Timestamp: 2015-05-04T23:00:29.001Z, BatteryV: 13.07, Latitude: 17.286266, Longitude: -122.861357
593408	Autosub6000	May 4 2015 07:02:25.973 PM	May 4 2015 07:02:25.000 PM	Incoming	Timestamp: 2015-05-04T23:00:25.970Z, Latitude: 17.286270, Longitude: -122.861360, Mode: Regular, isAlarm: false, DurationInMode: 0, DistanceFromCenter: 0, BatteryV: 2619, SNR: 40
593297	Autosub6000	May 4 2015 06:06:56.378 PM	May 4 2015 06:06:55.000 PM	Incoming	Timestamp: 2015-05-04T22:01:26.001Z, BatteryV: 13.04, Latitude: 17.285184, Longitude: -122.853331
593289	Autosub6000	May 4 2015 06:03:34.937 PM	May 4 2015 06:03:33.000 PM	Incoming	Timestamp: 2015-05-04T22:01:34.934Z, Latitude: 17.285190, Longitude: -122.853330, Mode: Regular, isAlarm: false, DurationInMode: 0, DistanceFromCenter: 0, BatteryV: 2619, SNR: 43
593194	Autosub6000	May 4 2015 05:10:42.774 PM	May 4 2015 05:10:41.000 PM	Incoming	Timestamp: 2015-05-04T21:10:01.001Z, BatteryV: 13.04, Latitude: 17.284493, Longitude: -122.846317
593193	Autosub6000	May 4 2015 05:10:33.804 PM	May 4 2015 05:10:32.000 PM	Incoming	Timestamp: 2015-05-04T21:10:33.801Z, Latitude: 17.284500, Longitude: -122.846320, Mode: Regular, isAlarm: false, DurationInMode: 0, DistanceFromCenter: 0, BatteryV: 2595, SNR: 41
593131	Autosub6000	May 4 2015 04:40:44.230 PM	May 4 2015 04:40:43.000 PM	Incoming	Timestamp: 2015-05-04T20:40:08.001Z, BatteryV: 13.04, Latitude: 17.284928, Longitude: -122.842298
593130	Autosub6000	May 4 2015 04:40:32.729 PM	May 4 2015 04:40:31.000 PM	Incoming	Timestamp: 2015-05-04T20:40:32.726Z, Latitude: 17.284930, Longitude: -122.842300, Mode: Regular, isAlarm: false, DurationInMode: 0, DistanceFromCenter: 0, BatteryV: 2616, SNR: 41
593115	Autosub6000	May 4 2015 04:31:43.871 PM	May 4 2015 04:31:40.000 PM	Incoming	Timestamp: 2015-05-04T20:31:09.001Z, BatteryV: 13.04, Latitude: 17.284774, Longitude: -122.841350
593114	Autosub6000	May 4 2015 04:31:32.869 PM	May 4 2015 04:31:31.000 PM	Incoming	Timestamp: 2015-05-04T20:31:32.865Z, Latitude: 17.284780, Longitude: -122.841350, Mode: Regular, isAlarm: false, DurationInMode: 0, DistanceFromCenter: 0, BatteryV: 2616, SNR: 38
593101	Autosub6000	May 4 2015 04:21:10.817 PM	May 4 2015 04:21:09.000 PM	Incoming	Timestamp: 2015-05-04T20:20:38.001Z, BatteryV: 13.04, Latitude: 17.284640, Longitude: -122.840442
593100	Autosub6000	May 4 2015 04:21:01.942 PM	May 4 2015 04:21:00.000 PM	Incoming	Timestamp: 2015-05-04T20:20:01.830Z, Latitude: 17.284640, Longitude: -122.840440, Mode: Regular, isAlarm: false, DurationInMode: 0, DistanceFromCenter: 0, BatteryV: 2613, SNR: 39
593096	Autosub6000	May 4 2015 04:17:40.860 PM	May 4 2015 04:17:38.000 PM	Incoming	Timestamp: 2015-05-04T20:10:40.856Z, Latitude: 17.284590, Longitude: -122.839540, Mode: Regular, isAlarm: false, DurationInMode: 0, DistanceFromCenter: 0, BatteryV: 2616, SNR: 40
593091	Autosub6000	May 4 2015 04:14:08.884 PM	May 4 2015 04:14:07.000 PM	Incoming	Timestamp: 2015-05-04T20:10:18.001Z, BatteryV: 13.04, Latitude: 17.284595, Longitude: -122.839546
593087	Autosub6000	May 4 2015 04:10:43.862 PM	May 4 2015 04:10:42.000 PM	Incoming	Timestamp: 2015-05-04T20:10:43.860Z, Latitude: 17.284590, Longitude: -122.839540, Mode: Regular, isAlarm: false, DurationInMode: 0, DistanceFromCenter: 0, BatteryV: 2616, SNR: 40
593068	Autosub6000	May 4 2015 04:00:50.784 PM	May 4 2015 04:00:49.000 PM	Incoming	Timestamp: 2015-05-04T20:00:18.001Z, BatteryV: 13.04, Latitude: 17.284608, Longitude: -122.838586
593067	Autosub6000	May 4 2015 04:00:42.298 PM	May 4 2015 04:00:41.000 PM	Incoming	Timestamp: 2015-05-04T20:00:42.293Z, Latitude: 17.284610, Longitude: -122.838580, Mode: Regular, isAlarm: false, DurationInMode: 0, DistanceFromCenter: 0, BatteryV: 2619, SNR: 39
593056	Autosub6000	May 4 2015 03:50:46.704 PM	May 4 2015 03:50:45.000 PM	Incoming	Timestamp: 2015-05-04T19:50:08.001Z, BatteryV: 13.04, Latitude: 17.284589, Longitude: -122.837613
593054	Autosub6000	May 4 2015 03:50:32.185 PM	May 4 2015 03:50:31.000 PM	Incoming	Timestamp: 2015-05-04T19:50:32.183Z, Latitude: 17.284590, Longitude: -122.837610, Mode: Regular, isAlarm: false, DurationInMode: 0, DistanceFromCenter: 0, BatteryV: 2616, SNR: 43
593043	Autosub6000	May 4 2015 03:42:24.447 PM	May 4 2015 03:42:23.000 PM	Incoming	Timestamp: 2015-05-04T19:41:31.001Z, BatteryV: 13.04, Latitude: 17.285069, Longitude: -122.836467
593041	Autosub6000	May 4 2015 03:42:16.461 PM	May 4 2015 03:42:15.000 PM	Incoming	Timestamp: 2015-05-04T19:41:16.457Z, Latitude: 17.285070, Longitude: -122.836470, Mode: Regular, isAlarm: false, DurationInMode: 0, DistanceFromCenter: 0, BatteryV: 2601, SNR: 43
593040	Autosub6000	May 4 2015 03:42:05.930 PM	May 4 2015 03:42:04.000 PM	Incoming	Timestamp: 2015-05-04T19:42:04.000Z, Ascii: Surfaced
593038	Autosub6000	May 4 2015 03:41:55.399 PM	May 4 2015 03:41:54.000 PM	Incoming	Timestamp: 2015-05-04T19:41:54.000Z
591888	Autosub6000	May 3 2015 02:06:13.509 PM	May 3 2015 02:06:12.000 PM	Incoming	Timestamp: 2015-05-03T18:00:10.001Z, BatteryV: 13.04, Latitude: 17.279027, Longitude: -122.876819
591887	Autosub6000	May 3 2015 02:06:05.027 PM	May 3 2015 02:06:03.000 PM	Incoming	Timestamp: 2015-05-03T18:00:05.024Z, Latitude: 17.279030, Longitude: -122.876820, Mode: Regular, isAlarm: false, DurationInMode: 0, DistanceFromCenter: 0, BatteryV: 2610, SNR: 43
591856	Autosub6000	May 3 2015 01:40:51.508 PM	May 3 2015 01:40:50.000 PM	Incoming	Timestamp: 2015-05-03T17:40:09.001Z, BatteryV: 13.07, Latitude: 17.278144, Longitude: -122.876717
591855	Autosub6000	May 3 2015 01:40:42.007 PM	May 3 2015 01:40:41.000 PM	Incoming	Timestamp: 2015-05-03T17:40:42.005Z, Latitude: 17.278150, Longitude: -122.876720, Mode: Regular, isAlarm: false, DurationInMode: 0, DistanceFromCenter: 0, BatteryV: 2610, SNR: 45
591848	Autosub6000	May 3 2015 01:30:30.166 PM	May 3 2015 01:30:29.000 PM	Incoming	Timestamp: 2015-05-03T17:30:10.001Z, BatteryV: 13.07, Latitude: 17.278176, Longitude: -122.876774
591847	Autosub6000	May 3 2015 01:30:26.177 PM	May 3 2015 01:30:25.000 PM	Incoming	Timestamp: 2015-05-03T17:30:26.175Z, Latitude: 17.278180, Longitude: -122.876770, Mode: Regular, isAlarm: false, DurationInMode: 0, DistanceFromCenter: 0, BatteryV: 2622, SNR: 45
591836	Autosub6000	May 3 2015 01:20:45.399 PM	May 3 2015 01:20:44.000 PM	Incoming	Timestamp: 2015-05-03T17:20:10.001Z, BatteryV: 13.07, Latitude: 17.278138, Longitude: -122.876762
591835	Autosub6000	May 3 2015 01:20:26.216 PM	May 3 2015 01:20:25.000 PM	Incoming	Timestamp: 2015-05-03T17:20:26.214Z, Latitude: 17.278140, Longitude: -122.876760, Mode: Regular, isAlarm: false, DurationInMode: 0, DistanceFromCenter: 0, BatteryV: 2622, SNR: 46
591831	Autosub6000	May 3 2015 01:14:11.561 PM	May 3 2015 01:14:10.000 PM	Incoming	Timestamp: 2015-05-03T17:10:10.001Z, BatteryV: 13.07, Latitude: 17.278221, Longitude: -122.876774
591829	Autosub6000	May 3 2015 01:13:50.538 PM	May 3 2015 01:13:48.000 PM	Incoming	Timestamp: 2015-05-03T17:10:50.535Z, Latitude: 17.278220, Longitude: -122.876770, Mode: Regular, isAlarm: false, DurationInMode: 0, DistanceFromCenter: 0, BatteryV: 2625, SNR: 44
591816	Autosub6000	May 3 2015 01:00:56.075 PM	May 3 2015 01:00:51.000 PM	Incoming	Timestamp: 2015-05-03T17:00:09.001Z, BatteryV: 13.07, Latitude: 17.278182, Longitude: -122.876762
591815	Autosub6000	May 3 2015 01:00:41.529 PM	May 3 2015 01:00:40.000 PM	Incoming	Timestamp: 2015-05-03T17:00:41.526Z, Latitude: 17.278180, Longitude: -122.876760, Mode: Regular, isAlarm: false, DurationInMode: 0, DistanceFromCenter: 0, BatteryV: 2628, SNR: 49
591810	Autosub6000	May 3 2015 12:52:30.399 PM	May 3 2015 12:52:29.000 PM	Incoming	Timestamp: 2015-05-03T16:51:27.001Z, BatteryV: 13.07, Latitude: 17.279200, Longitude: -122.877459
591809	Autosub6000	May 3 2015 12:52:14.366 PM	May 3 2015 12:52:13.000 PM	Incoming	Timestamp: 2015-05-03T16:51:14.363Z, Latitude: 17.279200, Longitude: -122.877460, Mode: Regular, isAlarm: false, DurationInMode: 0, DistanceFromCenter: 0, BatteryV: 2625, SNR: 49
591803	Autosub6000	May 3 2015 12:41:11.859 PM	May 3 2015 12:41:10.000 PM	Incoming	Timestamp: 2015-05-03T16:40:10.001Z, BatteryV: 13.07, Latitude: 17.281587, Longitude: -122.879648
591802	Autosub6000	May 3 2015 12:41:01.381 PM	May 3 2015 12:41:00.000 PM	Incoming	Timestamp: 2015-05-03T16:40:01.377Z, Latitude: 17.281590, Longitude: -122.879650, Mode: Regular, isAlarm: false, DurationInMode: 0, DistanceFromCenter: 0, BatteryV: 2631, SNR: 42
591800	Autosub6000	May 3 2015 12:38:58.185 PM	May 3 2015 12:38:55.000 PM	Incoming	Timestamp: 2015-05-03T16:36:32.001Z, BatteryV: 13.07, Latitude: 17.282304, Longitude: -122.880352
591799	Autosub6000	May 3 2015 12:38:51.581 PM	May 3 2015 12:38:50.000 PM	Incoming	Timestamp: 2015-05-03T16:36:51.578Z, Latitude: 17.282310, Longitude: -122.880350, Mode: Regular, isAlarm: false, DurationInMode: 0, DistanceFromCenter: 0, BatteryV: 2625, SNR: 44
591798	Autosub6000	May 3 2015 12:38:27.120 PM	May 3 2015 12:38:25.000 PM	Incoming	Timestamp: 2015-05-03T16:38:25.000Z, Powerup: true, Firmware Version: XMI-Torch v1.22-2307. dev:4 , Hardware Revision: 255.255-65535, Serial: 4294967295, GPS Version: GSD4e_4.1.2-P1 R+ 11/15/2011 319-Nov 15 , Iridium Version: TA13001, Reset Data: Count=52,Current=(S),Prev=(cleared)
591359	Autosub6000	May 2 2015 08:05:55.278 PM	May 2 2015 08:05:54.000 PM	Incoming	Timestamp: 2015-05-03T00:01:08.001Z, BatteryV: 13.04, Latitude: 17.358413, Longitude: -122.902816
591358	Autosub6000	May 2 2015 08:05:38.264 PM	May 2 2015 08:05:37.000 PM	Incoming	Timestamp: 2015-05-03T00:05:37.000Z, Latitude: 17.358410, Longitude: -122.902810, Mode: Regular, isAlarm: false, DurationInMode: 0, DistanceFromCenter: 0, BatteryV: 2616, SNR: 44
591304	Autosub6000	May 2 2015 07:06:01.300 PM	May 2 2015 07:05:59.000 PM	Incoming	Timestamp: 2015-05-02T23:00:10.001Z, BatteryV: 13.04, Latitude: 17.275853, Longitude: -123.060192
591303	Autosub6000	May 2 2015 07:05:48.286 PM	May 2 2015 07:05:44.000 PM	Incoming	Timestamp: 2015-05-02T23:00:48.284Z, Latitude: 17.275860, Longitude: -123.060200, Mode: Regular, isAlarm: false, DurationInMode: 0, DistanceFromCenter: 0, BatteryV: 2622, SNR: 44
591294	Autosub6000	May 2 2015 06:46:45.074 PM	May 2 2015 06:46:44.000 PM	Incoming	Timestamp: 2015-05-02T22:42:03.001Z, BatteryV: 13.04, Latitude: 17.267322, Longitude: -123.081050
591293	Autosub6000	May 2 2015 06:46:36.594 PM	May 2 2015 06:46:35.000 PM	Incoming	Timestamp: 2015-05-02T22:42:36.591Z, Latitude: 17.267320, Longitude: -123.081050, Mode: Regular, isAlarm: false, DurationInMode: 0, DistanceFromCenter: 0, BatteryV: 2598, SNR: 45
591289	Autosub6000	May 2 2015 06:23:51.683 PM	May 2 2015 06:23:50.000 PM	Incoming	Timestamp: 2015-05-02T22:20:10.001Z, BatteryV: 13.04, Latitude: 17.265850, Longitude: -123.079898
591287	Autosub6000	May 2 2015 06:20:32.267 PM	May 2 2015 06:20:31.000 PM	Incoming	Timestamp: 2015-05-02T22:20:32.265Z, Latitude: 17.265850, Longitude: -123.079900, Mode: Regular, isAlarm: false, DurationInMode: 0, DistanceFromCenter: 0, BatteryV: 2631, SNR: 42
591286	Autosub6000	May 2 2015 06:10:26.003 PM	May 2 2015 06:10:25.000 PM	Incoming	Timestamp: 2015-05-02T22:10:09.001Z, BatteryV: 13.04, Latitude: 17.265888, Longitude: -123.079085
591285	Autosub6000	May 2 2015 06:10:22.012 PM	May 2 2015 06:10:21.000 PM	Incoming	Timestamp: 2015-05-02T22:10:22.009Z, Latitude: 17.265890, Longitude: -123.079080, Mode: Regular, isAlarm: false, DurationInMode: 0, DistanceFromCenter: 0, BatteryV: 2619, SNR: 43
591281	Autosub6000	May 2 2015 06:07:07.592 PM	May 2 2015 06:07:06.000 PM	Incoming	Timestamp: 2015-05-02T22:00:08.001Z, BatteryV: 13.07, Latitude: 17.265773, Longitude: -123.078189
591279	Autosub6000	May 2 2015 06:06:58.137 PM	May 2 2015 06:06:55.000 PM	Incoming	Timestamp: 2015-05-02T22:00:58.133Z, Latitude: 17.265770, Longitude: -123.078190, Mode: Regular, isAlarm: false, DurationInMode: 0, DistanceFromCenter: 0, BatteryV: 2619, SNR: 42
591266	Autosub6000	May 2 2015 05:51:04.109 PM	May 2 2015 05:51:03.000 PM	Incoming	Timestamp: 2015-05-02T21:50:08.001Z, BatteryV: 13.07, Latitude: 17.265414, Longitude: -123.077466
591265	Autosub6000	May 2 2015 05:50:36.554 PM	May 2 2015 05:50:34.000 PM	Incoming	Timestamp: 2015-05-02T21:50:36.551Z, Latitude: 17.265420, Longitude: -123.077460, Mode: Regular, isAlarm: false, DurationInMode: 0, DistanceFromCenter: 0, BatteryV: 2619, SNR: 41
591264	Autosub6000	May 2 2015 05:47:49.582 PM	May 2 2015 05:47:48.000 PM	Incoming	Timestamp: 2015-05-02T21:40:08.001Z, BatteryV: 13.07, Latitude: 17.265626, Longitude: -123.077024
591263	Autosub6000	May 2 2015 05:47:37.075 PM	May 2 2015 05:47:33.000 PM	Incoming	Timestamp: 2015-05-02T21:40:37.072Z, Latitude: 17.265630, Longitude: -123.077020, Mode: Regular, isAlarm: false, DurationInMode: 0, DistanceFromCenter: 0, BatteryV: 2628, SNR: 39
591260	Autosub6000	May 2 2015 05:31:17.917 PM	May 2 2015 05:31:17.000 PM	Incoming	Timestamp: 2015-05-02T21:30:08.001Z, BatteryV: 13.07, Latitude: 17.265235, Longitude: -123.077274
591259	Autosub6000	May 2 2015 05:31:06.933 PM	May 2 2015 05:31:06.000 PM	Incoming	Timestamp: 2015-05-02T21:30:06.930Z, Latitude: 17.265240, Longitude: -123.077270, Mode: Regular, isAlarm: false, DurationInMode: 0, DistanceFromCenter: 0, BatteryV: 2625, SNR: 42
591258	Autosub6000	May 2 2015 05:27:39.936 PM	May 2 2015 05:27:38.000 PM	Incoming	Timestamp: 2015-05-02T21:20:38.001Z, BatteryV: 13.07, Latitude: 17.265568, Longitude: -123.077235
591257	Autosub6000	May 2 2015 05:24:20.748 PM	May 2 2015 05:24:19.000 PM	Incoming	Timestamp: 2015-05-02T21:20:20.744Z, Latitude: 17.265570, Longitude: -123.077230, Mode: Regular, isAlarm: false, DurationInMode: 0, DistanceFromCenter: 0, BatteryV: 2610, SNR: 40
591255	Autosub6000	May 2 2015 05:15:41.823 PM	May 2 2015 05:15:41.000 PM	Incoming	Timestamp: 2015-05-02T21:14:36.001Z, BatteryV: 13.07, Latitude: 17.265894, Longitude: -123.077664
591254	Autosub6000	May 2 2015 05:15:30.792 PM	May 2 2015 05:15:29.000 PM	Incoming	Timestamp: 2015-05-02T21:14:30.789Z, Latitude: 17.265890, Longitude: -123.077660, Mode: Regular, isAlarm: false, DurationInMode: 0, DistanceFromCenter: 0, BatteryV: 2628, SNR: 43
591253	Autosub6000	May 2 2015 05:14:10.115 PM	May 2 2015 05:14:09.000 PM	Incoming	Timestamp: 2015-05-02T21:13:19.001Z, BatteryV: 13.07, Latitude: 17.265741, Longitude: -123.077050
591252	Autosub6000	May 2 2015 05:13:59.609 PM	May 2 2015 05:13:58.000 PM	Incoming	Timestamp: 2015-05-02T21:13:59.606Z, Latitude: 17.265740, Longitude: -123.077050, Mode: Regular, isAlarm: false, DurationInMode: 0, DistanceFromCenter: 0, BatteryV: 2604, SNR: 48
591251	Autosub6000	May 2 2015 05:13:48.595 PM	May 2 2015 05:13:47.000 PM	Incoming	Timestamp: 2015-05-02T21:13:47.000Z, Ascii: Surfaced
591250	Autosub6000	May 2 2015 05:13:41.571 PM	May 2 2015 05:13:40.000 PM	Incoming	Timestamp: 2015-05-02T21:13:40.000Z
590131	Autosub6000	May 1 2015 02:02:26.654 PM	May 1 2015 02:02:25.000 PM	Incoming	Timestamp: 2015-05-01T18:00:39.001Z, BatteryV: 13.10, Latitude: 17.274822, Longitude: -123.073133
590129	Autosub6000	May 1 2015 02:02:17.132 PM	May 1 2015 02:02:16.000 PM	Incoming	Timestamp: 2015-05-01T18:00:17.128Z, Latitude: 17.274820, Longitude: -123.073140, Mode: Regular, isAlarm: false, DurationInMode: 0, DistanceFromCenter: 0, BatteryV: 2631, SNR: 42
590074	Autosub6000	May 1 2015 01:03:08.790 PM	May 1 2015 01:03:07.000 PM	Incoming	Timestamp: 2015-05-01T17:00:39.001Z, BatteryV: 13.10, Latitude: 17.274957, Longitude: -123.073082
590070	Autosub6000	May 1 2015 01:02:36.143 PM	May 1 2015 01:02:34.000 PM	Incoming	Timestamp: 2015-05-01T17:00:36.141Z, Latitude: 17.274960, Longitude: -123.073090, Mode: Regular, isAlarm: false, DurationInMode: 0, DistanceFromCenter: 0, BatteryV: 2631, SNR: 49
589982	Autosub6000	May 1 2015 12:02:38.164 PM	May 1 2015 12:02:37.000 PM	Incoming	Timestamp: 2015-05-01T16:00:38.001Z, BatteryV: 13.07, Latitude: 17.274918, Longitude: -123.073062
589981	Autosub6000	May 1 2015 12:02:29.716 PM	May 1 2015 12:02:28.000 PM	Incoming	Timestamp: 2015-05-01T16:00:29.714Z, Latitude: 17.274920, Longitude: -123.073060, Mode: Regular, isAlarm: false, DurationInMode: 0, DistanceFromCenter: 0, BatteryV: 2631, SNR: 47
589927	Autosub6000	May 1 2015 11:02:44.895 AM	May 1 2015 11:02:43.000 AM	Incoming	Timestamp: 2015-05-01T15:00:10.001Z, BatteryV: 13.07, Latitude: 17.274810, Longitude: -123.073082
589924	Autosub6000	May 1 2015 11:02:20.351 AM	May 1 2015 11:02:19.000 AM	Incoming	Timestamp: 2015-05-01T15:00:20.348Z, Latitude: 17.274810, Longitude: -123.073080, Mode: Regular, isAlarm: false, DurationInMode: 0, DistanceFromCenter: 0, BatteryV: 2628, SNR: 44
589883	Autosub6000	May 1 2015 10:02:15.516 AM	May 1 2015 10:02:14.000 AM	Incoming	Timestamp: 2015-05-01T14:01:09.001Z, BatteryV: 13.07, Latitude: 17.274816, Longitude: -123.073126
589882	Autosub6000	May 1 2015 10:02:08.501 AM	May 1 2015 10:02:07.000 AM	Incoming	Timestamp: 2015-05-01T14:01:08.497Z, Latitude: 17.274820, Longitude: -123.073130, Mode: Regular, isAlarm: false, DurationInMode: 0, DistanceFromCenter: 0, BatteryV: 2631, SNR: 44
589849	Autosub6000	May 1 2015 09:02:42.335 AM	May 1 2015 09:02:41.000 AM	Incoming	Timestamp: 2015-05-01T13:00:09.001Z, BatteryV: 13.04, Latitude: 17.275462, Longitude: -123.056512
589848	Autosub6000	May 1 2015 09:02:30.818 AM	May 1 2015 09:02:30.000 AM	Incoming	Timestamp: 2015-05-01T13:00:30.816Z, Latitude: 17.275460, Longitude: -123.056510, Mode: Regular, isAlarm: false, DurationInMode: 0, DistanceFromCenter: 0, BatteryV: 2622, SNR: 43
589772	Autosub6000	May 1 2015 08:20:51.261 AM	May 1 2015 08:20:50.000 AM	Incoming	Timestamp: 2015-05-01T12:20:08.001Z, BatteryV: 13.04, Latitude: 17.274253, Longitude: -123.056582
589770	Autosub6000	May 1 2015 08:20:42.829 AM	May 1 2015 08:20:41.000 AM	Incoming	Timestamp: 2015-05-01T12:20:42.825Z, Latitude: 17.274250, Longitude: -123.056580, Mode: Regular, isAlarm: false, DurationInMode: 0, DistanceFromCenter: 0, BatteryV: 2604, SNR: 35
589761	Autosub6000	May 1 2015 08:13:57.649 AM	May 1 2015 08:13:56.000 AM	Incoming	Timestamp: 2015-05-01T12:10:10.001Z, BatteryV: 13.04, Latitude: 17.274259, Longitude: -123.056710
589760	Autosub6000	May 1 2015 08:13:49.130 AM	May 1 2015 08:13:48.000 AM	Incoming	Timestamp: 2015-05-01T12:10:49.127Z, Latitude: 17.274260, Longitude: -123.056710, Mode: Regular, isAlarm: false, DurationInMode: 0, DistanceFromCenter: 0, BatteryV: 2625, SNR: 39
589722	Autosub6000	May 1 2015 08:00:45.088 AM	May 1 2015 08:00:44.000 AM	Incoming	Timestamp: 2015-05-01T12:00:10.001Z, BatteryV: 13.04, Latitude: 17.274298, Longitude: -123.056723
589721	Autosub6000	May 1 2015 08:00:34.354 AM	May 1 2015 08:00:32.000 AM	Incoming	Timestamp: 2015-05-01T12:00:34.351Z, Latitude: 17.274300, Longitude: -123.056720, Mode: Regular, isAlarm: false, DurationInMode: 0, DistanceFromCenter: 0, BatteryV: 2634, SNR: 43
589717	Autosub6000	May 1 2015 07:55:42.380 AM	May 1 2015 07:55:41.000 AM	Incoming	Timestamp: 2015-05-01T11:50:42.376Z, Latitude: 17.274240, Longitude: -123.056680, Mode: Regular, isAlarm: false, DurationInMode: 0, DistanceFromCenter: 0, BatteryV: 2616, SNR: 45
589714	Autosub6000	May 1 2015 07:55:30.780 AM	May 1 2015 07:55:29.000 AM	Incoming	Timestamp: 2015-05-01T11:50:10.001Z, BatteryV: 13.04, Latitude: 17.274246, Longitude: -123.056685
589712	Autosub6000	May 1 2015 07:50:31.584 AM	May 1 2015 07:50:30.000 AM	Incoming	Timestamp: 2015-05-01T11:50:31.581Z, Latitude: 17.274240, Longitude: -123.056680, Mode: Regular, isAlarm: false, DurationInMode: 0, DistanceFromCenter: 0, BatteryV: 2628, SNR: 45
589707	Autosub6000	May 1 2015 07:40:52.193 AM	May 1 2015 07:40:51.000 AM	Incoming	Timestamp: 2015-05-01T11:40:10.001Z, BatteryV: 13.07, Latitude: 17.274189, Longitude: -123.056710
589706	Autosub6000	May 1 2015 07:40:34.697 AM	May 1 2015 07:40:33.000 AM	Incoming	Timestamp: 2015-05-01T11:40:34.694Z, Latitude: 17.274190, Longitude: -123.056710, Mode: Regular, isAlarm: false, DurationInMode: 0, DistanceFromCenter: 0, BatteryV: 2625, SNR: 46
589701	Autosub6000	May 1 2015 07:30:35.603 AM	May 1 2015 07:30:34.000 AM	Incoming	Timestamp: 2015-05-01T11:30:08.001Z, BatteryV: 13.04, Latitude: 17.274214, Longitude: -123.056755
589700	Autosub6000	May 1 2015 07:30:32.450 AM	May 1 2015 07:30:31.000 AM	Incoming	Timestamp: 2015-05-01T11:30:32.447Z, Latitude: 17.274220, Longitude: -123.056750, Mode: Regular, isAlarm: false, DurationInMode: 0, DistanceFromCenter: 0, BatteryV: 2628, SNR: 41
589698	Autosub6000	May 1 2015 07:23:44.619 AM	May 1 2015 07:23:43.000 AM	Incoming	Timestamp: 2015-05-01T11:21:20.001Z, BatteryV: 13.04, Latitude: 17.274208, Longitude: -123.056736
589697	Autosub6000	May 1 2015 07:23:36.629 AM	May 1 2015 07:23:35.000 AM	Incoming	Timestamp: 2015-05-01T11:21:36.625Z, Latitude: 17.274210, Longitude: -123.056740, Mode: Regular, isAlarm: false, DurationInMode: 0, DistanceFromCenter: 0, BatteryV: 2619, SNR: 45
589696	Autosub6000	May 1 2015 07:23:28.228 AM	May 1 2015 07:23:26.000 AM	Incoming	Timestamp: 2015-05-01T11:23:26.000Z, Powerup: true, Firmware Version: XMI-Torch v1.22-2307. dev:4 , Hardware Revision: 255.255-65535, Serial: 4294967295, GPS Version: GSD4e_4.1.2-P1 R+ 11/15/2011 319-Nov 15 , Iridium Version: TA13001, Reset Data: Count=51,Current=(S),Prev=(cleared)
589689	Autosub6000	May 1 2015 07:02:53.123 AM	May 1 2015 07:02:52.000 AM	Incoming	Timestamp: 2015-05-01T11:00:38.001Z, BatteryV: 13.07, Latitude: 17.274368, Longitude: -123.056819
589688	Autosub6000	May 1 2015 07:02:34.119 AM	May 1 2015 07:02:32.000 AM	Incoming	Timestamp: 2015-05-01T11:00:34.117Z, Latitude: 17.274370, Longitude: -123.056820, Mode: Regular, isAlarm: false, DurationInMode: 0, DistanceFromCenter: 0, BatteryV: 2634, SNR: 44
589651	Autosub6000	May 1 2015 06:02:19.379 AM	May 1 2015 06:02:18.000 AM	Incoming	Timestamp: 2015-05-01T10:00:12.001Z, BatteryV: 13.07, Latitude: 17.269978, Longitude: -123.059789
589650	Autosub6000	May 1 2015 06:02:13.377 AM	May 1 2015 06:02:12.000 AM	Incoming	Timestamp: 2015-05-01T10:00:13.375Z, Latitude: 17.269980, Longitude: -123.059790, Mode: Regular, isAlarm: false, DurationInMode: 0, DistanceFromCenter: 0, BatteryV: 2631, SNR: 44
589620	Autosub6000	May 1 2015 05:02:21.111 AM	May 1 2015 05:02:20.000 AM	Incoming	Timestamp: 2015-05-01T09:00:10.001Z, BatteryV: 13.07, Latitude: 17.264333, Longitude: -123.063091
589615	Autosub6000	May 1 2015 05:02:10.270 AM	May 1 2015 05:02:09.000 AM	Incoming	Timestamp: 2015-05-01T09:00:10.267Z, Latitude: 17.264330, Longitude: -123.063090, Mode: Regular, isAlarm: false, DurationInMode: 0, DistanceFromCenter: 0, BatteryV: 2634, SNR: 44
589583	Autosub6000	May 1 2015 04:02:19.617 AM	May 1 2015 04:02:18.000 AM	Incoming	Timestamp: 2015-05-01T08:02:18.000Z
589552	Autosub6000	May 1 2015 03:02:19.153 AM	May 1 2015 03:02:18.000 AM	Incoming	Timestamp: 2015-05-01T07:00:13.001Z, BatteryV: 13.07, Latitude: 17.251648, Longitude: -123.067808
589551	Autosub6000	May 1 2015 03:02:13.647 AM	May 1 2015 03:02:13.000 AM	Incoming	Timestamp: 2015-05-01T07:00:13.645Z, Latitude: 17.251650, Longitude: -123.067810, Mode: Regular, isAlarm: false, DurationInMode: 0, DistanceFromCenter: 0, BatteryV: 2631, SNR: 44
589521	Autosub6000	May 1 2015 02:02:42.824 AM	May 1 2015 02:02:42.000 AM	Incoming	Timestamp: 2015-05-01T06:00:12.001Z, BatteryV: 13.07, Latitude: 17.246669, Longitude: -123.065562
589513	Autosub6000	May 1 2015 02:02:18.282 AM	May 1 2015 02:02:17.000 AM	Incoming	Timestamp: 2015-05-01T06:00:18.278Z, Latitude: 17.246670, Longitude: -123.065560, Mode: Regular, isAlarm: false, DurationInMode: 0, DistanceFromCenter: 0, BatteryV: 2634, SNR: 45
589486	Autosub6000	May 1 2015 01:02:34.321 AM	May 1 2015 01:02:33.000 AM	Incoming	Timestamp: 2015-05-01T05:00:12.001Z, BatteryV: 13.07, Latitude: 17.242368, Longitude: -123.060141
589483	Autosub6000	May 1 2015 01:02:16.494 AM	May 1 2015 01:02:14.000 AM	Incoming	Timestamp: 2015-05-01T05:00:16.490Z, Latitude: 17.242370, Longitude: -123.060140, Mode: Regular, isAlarm: false, DurationInMode: 0, DistanceFromCenter: 0, BatteryV: 2634, SNR: 47
589457	Autosub6000	May 1 2015 12:05:41.063 AM	May 1 2015 12:05:40.000 AM	Incoming	Timestamp: 2015-05-01T04:01:32.001Z, BatteryV: 13.07, Latitude: 17.238208, Longitude: -123.054931
589456	Autosub6000	May 1 2015 12:05:32.059 AM	May 1 2015 12:05:30.000 AM	Incoming	Timestamp: 2015-05-01T04:01:32.056Z, Latitude: 17.238210, Longitude: -123.054930, Mode: Regular, isAlarm: false, DurationInMode: 0, DistanceFromCenter: 0, BatteryV: 2634, SNR: 40
589425	Autosub6000	Apr 30 2015 11:05:45.574 PM	Apr 30 2015 11:05:44.000 PM	Incoming	Timestamp: 2015-05-01T03:00:40.001Z, BatteryV: 13.07, Latitude: 17.232192, Longitude: -123.056358
589420	Autosub6000	Apr 30 2015 11:02:21.548 PM	Apr 30 2015 11:02:19.000 PM	Incoming	Timestamp: 2015-05-01T03:00:21.544Z, Latitude: 17.232190, Longitude: -123.056360, Mode: Regular, isAlarm: false, DurationInMode: 0, DistanceFromCenter: 0, BatteryV: 2631, SNR: 44
589387	Autosub6000	Apr 30 2015 10:02:32.370 PM	Apr 30 2015 10:02:31.000 PM	Incoming	Timestamp: 2015-05-01T02:00:39.001Z, BatteryV: 13.07, Latitude: 17.225862, Longitude: -123.058624
589386	Autosub6000	Apr 30 2015 10:02:27.862 PM	Apr 30 2015 10:02:26.000 PM	Incoming	Timestamp: 2015-05-01T02:00:27.858Z, Latitude: 17.225870, Longitude: -123.058620, Mode: Regular, isAlarm: false, DurationInMode: 0, DistanceFromCenter: 0, BatteryV: 2631, SNR: 44
589363	Autosub6000	Apr 30 2015 09:02:42.752 PM	Apr 30 2015 09:02:41.000 PM	Incoming	Timestamp: 2015-05-01T01:00:10.001Z, BatteryV: 13.07, Latitude: 17.220557, Longitude: -123.060813
589362	Autosub6000	Apr 30 2015 09:02:30.760 PM	Apr 30 2015 09:02:29.000 PM	Incoming	Timestamp: 2015-05-01T01:00:30.756Z, Latitude: 17.220550, Longitude: -123.060810, Mode: Regular, isAlarm: false, DurationInMode: 0, DistanceFromCenter: 0, BatteryV: 2631, SNR: 41
589303	Autosub6000	Apr 30 2015 08:02:53.291 PM	Apr 30 2015 08:02:52.000 PM	Incoming	Timestamp: 2015-05-01T00:01:02.001Z, BatteryV: 13.07, Latitude: 17.220582, Longitude: -123.060762
589299	Autosub6000	Apr 30 2015 08:02:43.794 PM	Apr 30 2015 08:02:42.000 PM	Incoming	Timestamp: 2015-05-01T00:02:42.000Z, Latitude: 17.220580, Longitude: -123.060760, Mode: Regular, isAlarm: false, DurationInMode: 0, DistanceFromCenter: 0, BatteryV: 2643, SNR: 45
589224	Autosub6000	Apr 30 2015 07:21:10.874 PM	Apr 30 2015 07:21:09.000 PM	Incoming	Timestamp: 2015-04-30T23:20:09.001Z, BatteryV: 13.04, Latitude: 17.220595, Longitude: -123.060704
589218	Autosub6000	Apr 30 2015 07:14:33.342 PM	Apr 30 2015 07:14:32.000 PM	Incoming	Timestamp: 2015-04-30T23:10:33.340Z, Latitude: 17.220650, Longitude: -123.060610, Mode: Regular, isAlarm: false, DurationInMode: 0, DistanceFromCenter: 0, BatteryV: 2625, SNR: 47
589211	Autosub6000	Apr 30 2015 07:00:31.894 PM	Apr 30 2015 07:00:30.000 PM	Incoming	Timestamp: 2015-04-30T23:00:09.001Z, BatteryV: 13.07, Latitude: 17.220608, Longitude: -123.060640
589210	Autosub6000	Apr 30 2015 07:00:24.877 PM	Apr 30 2015 07:00:24.000 PM	Incoming	Timestamp: 2015-04-30T23:00:24.873Z, Latitude: 17.220610, Longitude: -123.060640, Mode: Regular, isAlarm: false, DurationInMode: 0, DistanceFromCenter: 0, BatteryV: 2631, SNR: 47
589206	Autosub6000	Apr 30 2015 06:50:46.672 PM	Apr 30 2015 06:50:45.000 PM	Incoming	Timestamp: 2015-04-30T22:50:09.001Z, BatteryV: 13.07, Latitude: 17.220557, Longitude: -123.060672
589203	Autosub6000	Apr 30 2015 06:50:34.319 PM	Apr 30 2015 06:50:33.000 PM	Incoming	Timestamp: 2015-04-30T22:50:34.317Z, Latitude: 17.220560, Longitude: -123.060670, Mode: Regular, isAlarm: false, DurationInMode: 0, DistanceFromCenter: 0, BatteryV: 2628, SNR: 45
589189	Autosub6000	Apr 30 2015 06:40:40.926 PM	Apr 30 2015 06:40:39.000 PM	Incoming	Timestamp: 2015-04-30T22:40:09.001Z, BatteryV: 13.07, Latitude: 17.220685, Longitude: -123.060672
589186	Autosub6000	Apr 30 2015 06:40:29.474 PM	Apr 30 2015 06:40:28.000 PM	Incoming	Timestamp: 2015-04-30T22:40:29.472Z, Latitude: 17.220690, Longitude: -123.060670, Mode: Regular, isAlarm: false, DurationInMode: 0, DistanceFromCenter: 0, BatteryV: 2631, SNR: 44
589167	Autosub6000	Apr 30 2015 06:30:44.641 PM	Apr 30 2015 06:30:41.000 PM	Incoming	Timestamp: 2015-04-30T22:30:08.001Z, BatteryV: 13.07, Latitude: 17.220627, Longitude: -123.060666
589165	Autosub6000	Apr 30 2015 06:30:32.635 PM	Apr 30 2015 06:30:31.000 PM	Incoming	Timestamp: 2015-04-30T22:30:32.632Z, Latitude: 17.220630, Longitude: -123.060670, Mode: Regular, isAlarm: false, DurationInMode: 0, DistanceFromCenter: 0, BatteryV: 2625, SNR: 42
589160	Autosub6000	Apr 30 2015 06:28:13.171 PM	Apr 30 2015 06:28:10.000 PM	Incoming	Timestamp: 2015-04-30T22:20:13.166Z, Latitude: 17.220120, Longitude: -123.061200, Mode: Regular, isAlarm: false, DurationInMode: 0, DistanceFromCenter: 0, BatteryV: 2622, SNR: 44
589159	Autosub6000	Apr 30 2015 06:28:00.085 PM	Apr 30 2015 06:27:59.000 PM	Incoming	Timestamp: 2015-04-30T22:20:08.001Z, BatteryV: 13.04, Latitude: 17.220122, Longitude: -123.061197
589155	Autosub6000	Apr 30 2015 06:24:47.301 PM	Apr 30 2015 06:24:46.000 PM	Incoming	Timestamp: 2015-04-30T22:20:47.298Z, Latitude: 17.220120, Longitude: -123.061200, Mode: Regular, isAlarm: false, DurationInMode: 0, DistanceFromCenter: 0, BatteryV: 2625, SNR: 44
589151	Autosub6000	Apr 30 2015 06:21:57.414 PM	Apr 30 2015 06:21:47.000 PM	Incoming	Timestamp: 2015-04-30T22:21:47.000Z, Message Check: true
589139	Autosub6000	Apr 30 2015 06:16:46.078 PM	Apr 30 2015 06:16:45.000 PM	Incoming	Timestamp: 2015-04-30T22:15:08.001Z, BatteryV: 13.07, Latitude: 17.218106, Longitude: -123.070099
589138	Autosub6000	Apr 30 2015 06:16:42.475 PM	Apr 30 2015 06:16:41.000 PM	Incoming	Timestamp: 2015-04-30T22:15:42.472Z, Latitude: 17.218110, Longitude: -123.070100, Mode: Regular, isAlarm: false, DurationInMode: 0, DistanceFromCenter: 0, BatteryV: 2616, SNR: 47
589136	Autosub6000	Apr 30 2015 06:16:34.147 PM	Apr 30 2015 06:16:32.000 PM	Incoming	Timestamp: 2015-04-30T22:16:32.000Z, Powerup: true, Firmware Version: XMI-Torch v1.22-2307. dev:4 , Hardware Revision: 255.255-65535, Serial: 4294967295, GPS Version: GSD4e_4.1.2-P1 R+ 11/15/2011 319-Nov 15 , Iridium Version: TA13001, Reset Data: Count=50,Current=(B),Prev=(cleared)
589121	Autosub6000	Apr 30 2015 06:05:40.717 PM	Apr 30 2015 06:05:38.000 PM	Incoming	Timestamp: 2015-04-30T22:00:23.001Z, BatteryV: 13.07, Latitude: 17.212627, Longitude: -123.112410
589108	Autosub6000	Apr 30 2015 06:02:21.786 PM	Apr 30 2015 06:02:20.000 PM	Incoming	Timestamp: 2015-04-30T22:00:21.783Z, Latitude: 17.212630, Longitude: -123.112410, Mode: Regular, isAlarm: false, DurationInMode: 0, DistanceFromCenter: 0, BatteryV: 2628, SNR: 43
589003	Autosub6000	Apr 30 2015 05:02:25.868 PM	Apr 30 2015 05:02:24.000 PM	Incoming	Timestamp: 2015-04-30T21:01:08.001Z, BatteryV: 13.07, Latitude: 17.222874, Longitude: -123.114240
589000	Autosub6000	Apr 30 2015 05:02:17.882 PM	Apr 30 2015 05:02:16.000 PM	Incoming	Timestamp: 2015-04-30T21:01:17.879Z, Latitude: 17.222880, Longitude: -123.114240, Mode: Regular, isAlarm: false, DurationInMode: 0, DistanceFromCenter: 0, BatteryV: 2634, SNR: 44
588928	Autosub6000	Apr 30 2015 04:03:04.434 PM	Apr 30 2015 04:03:03.000 PM	Incoming	Timestamp: 2015-04-30T20:00:56.001Z, BatteryV: 13.07, Latitude: 17.237293, Longitude: -123.102675
588921	Autosub6000	Apr 30 2015 03:59:43.818 PM	Apr 30 2015 03:59:43.000 PM	Incoming	Timestamp: 2015-04-30T19:58:43.816Z, Latitude: 17.237750, Longitude: -123.102310, Mode: Regular, isAlarm: false, DurationInMode: 0, DistanceFromCenter: 0, BatteryV: 2628, SNR: 45
588899	Autosub6000	Apr 30 2015 03:30:41.944 PM	Apr 30 2015 03:30:41.000 PM	Incoming	Timestamp: 2015-04-30T19:30:09.001Z, BatteryV: 13.07, Latitude: 17.244595, Longitude: -123.097248
588898	Autosub6000	Apr 30 2015 03:30:34.443 PM	Apr 30 2015 03:30:33.000 PM	Incoming	Timestamp: 2015-04-30T19:30:34.439Z, Latitude: 17.244590, Longitude: -123.097250, Mode: Regular, isAlarm: false, DurationInMode: 0, DistanceFromCenter: 0, BatteryV: 2631, SNR: 44
588897	Autosub6000	Apr 30 2015 03:24:08.958 PM	Apr 30 2015 03:24:08.000 PM	Incoming	Timestamp: 2015-04-30T19:20:08.954Z, Latitude: 17.246790, Longitude: -123.095610, Mode: Regular, isAlarm: false, DurationInMode: 0, DistanceFromCenter: 0, BatteryV: 2625, SNR: 44
588896	Autosub6000	Apr 30 2015 03:23:56.903 PM	Apr 30 2015 03:23:55.000 PM	Incoming	Timestamp: 2015-04-30T19:20:09.001Z, BatteryV: 13.07, Latitude: 17.246790, Longitude: -123.095616
588892	Autosub6000	Apr 30 2015 03:20:29.181 PM	Apr 30 2015 03:20:28.000 PM	Incoming	Timestamp: 2015-04-30T19:20:29.177Z, Latitude: 17.246790, Longitude: -123.095610, Mode: Regular, isAlarm: false, DurationInMode: 0, DistanceFromCenter: 0, BatteryV: 2631, SNR: 44
588886	Autosub6000	Apr 30 2015 03:11:08.401 PM	Apr 30 2015 03:11:07.000 PM	Incoming	Timestamp: 2015-04-30T19:10:09.001Z, BatteryV: 13.07, Latitude: 17.249062, Longitude: -123.093741
588885	Autosub6000	Apr 30 2015 03:10:57.377 PM	Apr 30 2015 03:10:56.000 PM	Incoming	Timestamp: 2015-04-30T19:10:57.374Z, Latitude: 17.249070, Longitude: -123.093740, Mode: Regular, isAlarm: false, DurationInMode: 0, DistanceFromCenter: 0, BatteryV: 2634, SNR: 43
588869	Autosub6000	Apr 30 2015 03:00:43.611 PM	Apr 30 2015 03:00:42.000 PM	Incoming	Timestamp: 2015-04-30T19:00:09.001Z, BatteryV: 13.07, Latitude: 17.251315, Longitude: -123.091648
588867	Autosub6000	Apr 30 2015 03:00:33.148 PM	Apr 30 2015 03:00:32.000 PM	Incoming	Timestamp: 2015-04-30T19:00:33.144Z, Latitude: 17.251310, Longitude: -123.091650, Mode: Regular, isAlarm: false, DurationInMode: 0, DistanceFromCenter: 0, BatteryV: 2634, SNR: 43
588860	Autosub6000	Apr 30 2015 02:52:00.617 PM	Apr 30 2015 02:51:59.000 PM	Incoming	Timestamp: 2015-04-30T18:51:26.001Z, BatteryV: 13.07, Latitude: 17.253421, Longitude: -123.089728
588859	Autosub6000	Apr 30 2015 02:51:50.114 PM	Apr 30 2015 02:51:49.000 PM	Incoming	Timestamp: 2015-04-30T18:51:50.110Z, Latitude: 17.253420, Longitude: -123.089730, Mode: Regular, isAlarm: false, DurationInMode: 0, DistanceFromCenter: 0, BatteryV: 2646, SNR: 43
588843	Autosub6000	Apr 30 2015 02:40:40.897 PM	Apr 30 2015 02:40:39.000 PM	Incoming	Timestamp: 2015-04-30T18:40:09.001Z, BatteryV: 13.07, Latitude: 17.256019, Longitude: -123.087206
588842	Autosub6000	Apr 30 2015 02:40:27.568 PM	Apr 30 2015 02:40:26.000 PM	Incoming	Timestamp: 2015-04-30T18:40:27.565Z, Latitude: 17.256020, Longitude: -123.087210, Mode: Regular, isAlarm: false, DurationInMode: 0, DistanceFromCenter: 0, BatteryV: 2631, SNR: 42
588835	Autosub6000	Apr 30 2015 02:32:04.958 PM	Apr 30 2015 02:32:04.000 PM	Incoming	Timestamp: 2015-04-30T18:30:43.001Z, BatteryV: 13.07, Latitude: 17.258176, Longitude: -123.085139
588834	Autosub6000	Apr 30 2015 02:31:50.623 PM	Apr 30 2015 02:31:49.000 PM	Incoming	Timestamp: 2015-04-30T18:30:50.620Z, Latitude: 17.258180, Longitude: -123.085140, Mode: Regular, isAlarm: false, DurationInMode: 0, DistanceFromCenter: 0, BatteryV: 2619, SNR: 41
588831	Autosub6000	Apr 30 2015 02:30:30.664 PM	Apr 30 2015 02:30:30.000 PM	Incoming	Timestamp: 2015-04-30T18:29:33.001Z, BatteryV: 13.07, Latitude: 17.258470, Longitude: -123.084902
588829	Autosub6000	Apr 30 2015 02:30:23.156 PM	Apr 30 2015 02:30:21.000 PM	Incoming	Timestamp: 2015-04-30T18:29:23.153Z, Latitude: 17.258470, Longitude: -123.084910, Mode: Regular, isAlarm: false, DurationInMode: 0, DistanceFromCenter: 0, BatteryV: 2631, SNR: 41
588828	Autosub6000	Apr 30 2015 02:30:10.862 PM	Apr 30 2015 02:30:08.000 PM	Incoming	Timestamp: 2015-04-30T18:30:08.000Z, Ascii: Surfaced
588827	Autosub6000	Apr 30 2015 02:29:57.760 PM	Apr 30 2015 02:29:56.000 PM	Incoming	Timestamp: 2015-04-30T18:29:56.000Z
587966	Autosub6000	Apr 29 2015 01:13:57.356 PM	Apr 29 2015 01:13:55.000 PM	Incoming	Timestamp: 2015-04-29T17:10:09.001Z, BatteryV: 13.10, Latitude: 17.273613, Longitude: -123.074253
587965	Autosub6000	Apr 29 2015 01:13:48.348 PM	Apr 29 2015 01:13:47.000 PM	Incoming	Timestamp: 2015-04-29T17:10:48.344Z, Latitude: 17.273610, Longitude: -123.074250, Mode: Regular, isAlarm: false, DurationInMode: 0, DistanceFromCenter: 0, BatteryV: 2637, SNR: 46
587954	Autosub6000	Apr 29 2015 01:00:44.718 PM	Apr 29 2015 01:00:43.000 PM	Incoming	Timestamp: 2015-04-29T17:00:09.001Z, BatteryV: 13.10, Latitude: 17.273677, Longitude: -123.075667
587953	Autosub6000	Apr 29 2015 01:00:33.706 PM	Apr 29 2015 01:00:31.000 PM	Incoming	Timestamp: 2015-04-29T17:00:33.703Z, Latitude: 17.273680, Longitude: -123.075670, Mode: Regular, isAlarm: false, DurationInMode: 0, DistanceFromCenter: 0, BatteryV: 2640, SNR: 47
587952	Autosub6000	Apr 29 2015 12:50:56.606 PM	Apr 29 2015 12:50:55.000 PM	Incoming	Timestamp: 2015-04-29T16:50:09.001Z, BatteryV: 13.10, Latitude: 17.273171, Longitude: -123.065082
587951	Autosub6000	Apr 29 2015 12:50:43.091 PM	Apr 29 2015 12:50:42.000 PM	Incoming	Timestamp: 2015-04-29T16:50:43.087Z, Latitude: 17.273170, Longitude: -123.065080, Mode: Regular, isAlarm: false, DurationInMode: 0, DistanceFromCenter: 0, BatteryV: 2634, SNR: 45
587949	Autosub6000	Apr 29 2015 12:40:51.494 PM	Apr 29 2015 12:40:50.000 PM	Incoming	Timestamp: 2015-04-29T16:40:09.001Z, BatteryV: 13.10, Latitude: 17.273357, Longitude: -123.039002
587947	Autosub6000	Apr 29 2015 12:40:42.534 PM	Apr 29 2015 12:40:41.000 PM	Incoming	Timestamp: 2015-04-29T16:40:42.530Z, Latitude: 17.273360, Longitude: -123.039000, Mode: Regular, isAlarm: false, DurationInMode: 0, DistanceFromCenter: 0, BatteryV: 2640, SNR: 42
587944	Autosub6000	Apr 29 2015 12:30:55.275 PM	Apr 29 2015 12:30:54.000 PM	Incoming	Timestamp: 2015-04-29T16:30:09.001Z, BatteryV: 13.10, Latitude: 17.273786, Longitude: -123.009811
587943	Autosub6000	Apr 29 2015 12:30:46.441 PM	Apr 29 2015 12:30:44.000 PM	Incoming	Timestamp: 2015-04-29T16:30:46.438Z, Latitude: 17.273790, Longitude: -123.009810, Mode: Regular, isAlarm: false, DurationInMode: 0, DistanceFromCenter: 0, BatteryV: 2640, SNR: 44
587931	Autosub6000	Apr 29 2015 12:21:03.994 PM	Apr 29 2015 12:21:02.000 PM	Incoming	Timestamp: 2015-04-29T16:20:09.001Z, BatteryV: 13.10, Latitude: 17.274074, Longitude: -122.980755
587930	Autosub6000	Apr 29 2015 12:20:55.489 PM	Apr 29 2015 12:20:54.000 PM	Incoming	Timestamp: 2015-04-29T16:20:55.486Z, Latitude: 17.274070, Longitude: -122.980750, Mode: Regular, isAlarm: false, DurationInMode: 0, DistanceFromCenter: 0, BatteryV: 2643, SNR: 46
587921	Autosub6000	Apr 29 2015 12:10:31.169 PM	Apr 29 2015 12:10:30.000 PM	Incoming	Timestamp: 2015-04-29T16:10:08.001Z, BatteryV: 13.10, Latitude: 17.274022, Longitude: -122.951904
587920	Autosub6000	Apr 29 2015 12:10:24.177 PM	Apr 29 2015 12:10:23.000 PM	Incoming	Timestamp: 2015-04-29T16:10:24.174Z, Latitude: 17.274020, Longitude: -122.951910, Mode: Regular, isAlarm: false, DurationInMode: 0, DistanceFromCenter: 0, BatteryV: 2640, SNR: 46
587917	Autosub6000	Apr 29 2015 12:05:24.296 PM	Apr 29 2015 12:05:23.000 PM	Incoming	Timestamp: 2015-04-29T16:04:07.001Z, BatteryV: 13.10, Latitude: 17.273952, Longitude: -122.934573
587916	Autosub6000	Apr 29 2015 12:05:08.247 PM	Apr 29 2015 12:05:07.000 PM	Incoming	Timestamp: 2015-04-29T16:04:08.245Z, Latitude: 17.273960, Longitude: -122.934580, Mode: Regular, isAlarm: false, DurationInMode: 0, DistanceFromCenter: 0, BatteryV: 2634, SNR: 46
587915	Autosub6000	Apr 29 2015 12:04:56.854 PM	Apr 29 2015 12:04:55.000 PM	Incoming	Timestamp: 2015-04-29T16:04:55.000Z, Powerup: true, Firmware Version: XMI-Torch v1.22-2307. dev:4 , Hardware Revision: 255.255-65535, Serial: 4294967295, GPS Version: GSD4e_4.1.2-P1 R+ 11/15/2011 319-Nov 15 , Iridium Version: TA13001, Reset Data: Count=49,Current=(S),Prev=(cleared)
587879	Autosub6000	Apr 29 2015 11:06:05.839 AM	Apr 29 2015 11:06:05.000 AM	Incoming	Timestamp: 2015-04-29T15:00:14.001Z, BatteryV: 13.10, Latitude: 17.272736, Longitude: -122.833536
587877	Autosub6000	Apr 29 2015 11:05:38.779 AM	Apr 29 2015 11:05:38.000 AM	Incoming	Timestamp: 2015-04-29T15:00:38.776Z, Latitude: 17.272740, Longitude: -122.833530, Mode: Regular, isAlarm: false, DurationInMode: 0, DistanceFromCenter: 0, BatteryV: 2640, SNR: 43
587835	Autosub6000	Apr 29 2015 10:02:43.357 AM	Apr 29 2015 10:02:42.000 AM	Incoming	Timestamp: 2015-04-29T14:00:13.001Z, BatteryV: 13.10, Latitude: 17.272762, Longitude: -122.833581
587834	Autosub6000	Apr 29 2015 10:02:34.227 AM	Apr 29 2015 10:02:33.000 AM	Incoming	Timestamp: 2015-04-29T14:00:34.224Z, Latitude: 17.272770, Longitude: -122.833580, Mode: Regular, isAlarm: false, DurationInMode: 0, DistanceFromCenter: 0, BatteryV: 2643, SNR: 48
587803	Autosub6000	Apr 29 2015 09:02:25.091 AM	Apr 29 2015 09:02:24.000 AM	Incoming	Timestamp: 2015-04-29T13:00:13.001Z, BatteryV: 13.10, Latitude: 17.272896, Longitude: -122.833459
587800	Autosub6000	Apr 29 2015 09:02:14.581 AM	Apr 29 2015 09:02:13.000 AM	Incoming	Timestamp: 2015-04-29T13:00:14.578Z, Latitude: 17.272900, Longitude: -122.833460, Mode: Regular, isAlarm: false, DurationInMode: 0, DistanceFromCenter: 0, BatteryV: 2640, SNR: 49
587773	Autosub6000	Apr 29 2015 08:07:20.869 AM	Apr 29 2015 08:07:19.000 AM	Incoming	Timestamp: 2015-04-29T12:01:33.001Z, BatteryV: 13.07, Latitude: 17.260013, Longitude: -122.827283
587765	Autosub6000	Apr 29 2015 08:04:17.900 AM	Apr 29 2015 08:04:06.000 AM	Incoming	Timestamp: 2015-04-29T12:04:06.000Z, Message Check: true
587756	Autosub6000	Apr 29 2015 08:02:29.800 AM	Apr 29 2015 08:02:28.000 AM	Incoming	Timestamp: 2015-04-29T12:01:29.797Z, Latitude: 17.260020, Longitude: -122.827280, Mode: Regular, isAlarm: false, DurationInMode: 0, DistanceFromCenter: 0, BatteryV: 2646, SNR: 46
587723	Autosub6000	Apr 29 2015 07:09:52.037 AM	Apr 29 2015 07:09:50.000 AM	Incoming	Timestamp: 2015-04-29T11:00:13.001Z, BatteryV: 13.10, Latitude: 17.253933, Longitude: -122.824160
587719	Autosub6000	Apr 29 2015 07:06:16.537 AM	Apr 29 2015 07:06:15.000 AM	Incoming	Timestamp: 2015-04-29T11:00:16.534Z, Latitude: 17.253940, Longitude: -122.824160, Mode: Regular, isAlarm: false, DurationInMode: 0, DistanceFromCenter: 0, BatteryV: 2643, SNR: 45
587687	Autosub6000	Apr 29 2015 06:02:30.291 AM	Apr 29 2015 06:02:29.000 AM	Incoming	Timestamp: 2015-04-29T10:01:08.001Z, BatteryV: 13.10, Latitude: 17.247866, Longitude: -122.821274
587686	Autosub6000	Apr 29 2015 06:02:23.301 AM	Apr 29 2015 06:02:22.000 AM	Incoming	Timestamp: 2015-04-29T10:01:23.299Z, Latitude: 17.247870, Longitude: -122.821270, Mode: Regular, isAlarm: false, DurationInMode: 0, DistanceFromCenter: 0, BatteryV: 2652, SNR: 44
587649	Autosub6000	Apr 29 2015 05:02:26.947 AM	Apr 29 2015 05:02:26.000 AM	Incoming	Timestamp: 2015-04-29T09:00:46.001Z, BatteryV: 13.10, Latitude: 17.241542, Longitude: -122.819680
587647	Autosub6000	Apr 29 2015 05:02:18.950 AM	Apr 29 2015 05:02:18.000 AM	Incoming	Timestamp: 2015-04-29T09:00:18.946Z, Latitude: 17.241540, Longitude: -122.819680, Mode: Regular, isAlarm: false, DurationInMode: 0, DistanceFromCenter: 0, BatteryV: 2652, SNR: 42
587598	Autosub6000	Apr 29 2015 04:02:26.027 AM	Apr 29 2015 04:02:24.000 AM	Incoming	Timestamp: 2015-04-29T08:00:11.001Z, BatteryV: 13.10, Latitude: 17.234925, Longitude: -122.819731
587596	Autosub6000	Apr 29 2015 04:02:16.014 AM	Apr 29 2015 04:02:14.000 AM	Incoming	Timestamp: 2015-04-29T08:00:16.010Z, Latitude: 17.234920, Longitude: -122.819730, Mode: Regular, isAlarm: false, DurationInMode: 0, DistanceFromCenter: 0, BatteryV: 2649, SNR: 42
587544	Autosub6000	Apr 29 2015 03:02:19.529 AM	Apr 29 2015 03:02:18.000 AM	Incoming	Timestamp: 2015-04-29T07:01:33.001Z, BatteryV: 13.10, Latitude: 17.228166, Longitude: -122.819699
587543	Autosub6000	Apr 29 2015 03:02:15.019 AM	Apr 29 2015 03:02:13.000 AM	Incoming	Timestamp: 2015-04-29T07:01:15.016Z, Latitude: 17.228170, Longitude: -122.819700, Mode: Regular, isAlarm: false, DurationInMode: 0, DistanceFromCenter: 0, BatteryV: 2649, SNR: 44
587488	Autosub6000	Apr 29 2015 02:02:27.143 AM	Apr 29 2015 02:02:26.000 AM	Incoming	Timestamp: 2015-04-29T06:00:11.001Z, BatteryV: 13.13, Latitude: 17.221734, Longitude: -122.817472
587482	Autosub6000	Apr 29 2015 02:02:17.649 AM	Apr 29 2015 02:02:16.000 AM	Incoming	Timestamp: 2015-04-29T06:00:17.646Z, Latitude: 17.221740, Longitude: -122.817470, Mode: Regular, isAlarm: false, DurationInMode: 0, DistanceFromCenter: 0, BatteryV: 2649, SNR: 45
587438	Autosub6000	Apr 29 2015 01:05:47.207 AM	Apr 29 2015 01:05:46.000 AM	Incoming	Timestamp: 2015-04-29T05:00:08.001Z, BatteryV: 13.13, Latitude: 17.215558, Longitude: -122.814534
587437	Autosub6000	Apr 29 2015 01:05:38.221 AM	Apr 29 2015 01:05:37.000 AM	Incoming	Timestamp: 2015-04-29T05:00:38.217Z, Latitude: 17.215560, Longitude: -122.814530, Mode: Regular, isAlarm: false, DurationInMode: 0, DistanceFromCenter: 0, BatteryV: 2655, SNR: 45
587356	Autosub6000	Apr 29 2015 12:02:21.575 AM	Apr 29 2015 12:02:18.000 AM	Incoming	Timestamp: 2015-04-29T04:02:18.000Z
587294	Autosub6000	Apr 28 2015 11:02:49.128 PM	Apr 28 2015 11:02:48.000 PM	Incoming	Timestamp: 2015-04-29T03:00:11.001Z, BatteryV: 13.13, Latitude: 17.209933, Longitude: -122.811622
587292	Autosub6000	Apr 28 2015 11:02:39.545 PM	Apr 28 2015 11:02:36.000 PM	Incoming	Timestamp: 2015-04-29T03:00:39.541Z, Latitude: 17.209930, Longitude: -122.811630, Mode: Regular, isAlarm: false, DurationInMode: 0, DistanceFromCenter: 0, BatteryV: 2655, SNR: 44
587184	Autosub6000	Apr 28 2015 10:02:44.149 PM	Apr 28 2015 10:02:43.000 PM	Incoming	Timestamp: 2015-04-29T02:00:10.001Z, BatteryV: 13.13, Latitude: 17.209965, Longitude: -122.811731
587183	Autosub6000	Apr 28 2015 10:02:36.120 PM	Apr 28 2015 10:02:35.000 PM	Incoming	Timestamp: 2015-04-29T02:00:36.117Z, Latitude: 17.209960, Longitude: -122.811730, Mode: Regular, isAlarm: false, DurationInMode: 0, DistanceFromCenter: 0, BatteryV: 2655, SNR: 46
587137	Autosub6000	Apr 28 2015 09:02:41.310 PM	Apr 28 2015 09:02:40.000 PM	Incoming	Timestamp: 2015-04-29T01:01:03.001Z, BatteryV: 13.13, Latitude: 17.208640, Longitude: -122.810541
587136	Autosub6000	Apr 28 2015 09:02:30.788 PM	Apr 28 2015 09:02:29.000 PM	Incoming	Timestamp: 2015-04-29T01:01:30.784Z, Latitude: 17.208640, Longitude: -122.810540, Mode: Regular, isAlarm: false, DurationInMode: 0, DistanceFromCenter: 0, BatteryV: 2652, SNR: 44
587102	Autosub6000	Apr 28 2015 08:05:52.190 PM	Apr 28 2015 08:05:50.000 PM	Incoming	Timestamp: 2015-04-29T00:01:25.001Z, BatteryV: 13.16, Latitude: 17.320179, Longitude: -122.832448
587099	Autosub6000	Apr 28 2015 08:05:39.651 PM	Apr 28 2015 08:05:39.000 PM	Incoming	Timestamp: 2015-04-29T00:05:39.000Z, Latitude: 17.320180, Longitude: -122.832450, Mode: Regular, isAlarm: false, DurationInMode: 0, DistanceFromCenter: 0, BatteryV: 2652, SNR: 40
587031	Autosub6000	Apr 28 2015 07:02:28.668 PM	Apr 28 2015 07:02:27.000 PM	Incoming	Timestamp: 2015-04-28T23:00:13.001Z, BatteryV: 13.16, Latitude: 17.302982, Longitude: -122.890266
587028	Autosub6000	Apr 28 2015 07:02:18.689 PM	Apr 28 2015 07:02:17.000 PM	Incoming	Timestamp: 2015-04-28T23:00:18.686Z, Latitude: 17.302980, Longitude: -122.890260, Mode: Regular, isAlarm: false, DurationInMode: 0, DistanceFromCenter: 0, BatteryV: 2667, SNR: 42
586992	Autosub6000	Apr 28 2015 06:02:41.892 PM	Apr 28 2015 06:02:40.000 PM	Incoming	Timestamp: 2015-04-28T22:00:12.001Z, BatteryV: 13.16, Latitude: 17.270630, Longitude: -123.007514
586991	Autosub6000	Apr 28 2015 06:02:30.867 PM	Apr 28 2015 06:02:30.000 PM	Incoming	Timestamp: 2015-04-28T22:00:30.864Z, Latitude: 17.270630, Longitude: -123.007520, Mode: Regular, isAlarm: false, DurationInMode: 0, DistanceFromCenter: 0, BatteryV: 2652, SNR: 51
586939	Autosub6000	Apr 28 2015 05:02:31.043 PM	Apr 28 2015 05:02:29.000 PM	Incoming	Timestamp: 2015-04-28T21:00:39.001Z, BatteryV: 13.19, Latitude: 17.257395, Longitude: -123.059866
586937	Autosub6000	Apr 28 2015 05:02:21.051 PM	Apr 28 2015 05:02:20.000 PM	Incoming	Timestamp: 2015-04-28T21:00:21.048Z, Latitude: 17.257400, Longitude: -123.059860, Mode: Regular, isAlarm: false, DurationInMode: 0, DistanceFromCenter: 0, BatteryV: 2655, SNR: 46
586904	Autosub6000	Apr 28 2015 04:03:06.183 PM	Apr 28 2015 04:03:05.000 PM	Incoming	Timestamp: 2015-04-28T20:01:38.001Z, BatteryV: 13.19, Latitude: 17.257389, Longitude: -123.059974
586902	Autosub6000	Apr 28 2015 04:02:34.618 PM	Apr 28 2015 04:02:33.000 PM	Incoming	Timestamp: 2015-04-28T20:01:34.615Z, Latitude: 17.257390, Longitude: -123.059980, Mode: Regular, isAlarm: false, DurationInMode: 0, DistanceFromCenter: 0, BatteryV: 2655, SNR: 48
586856	Autosub6000	Apr 28 2015 03:02:29.294 PM	Apr 28 2015 03:02:28.000 PM	Incoming	Timestamp: 2015-04-28T19:00:39.001Z, BatteryV: 13.19, Latitude: 17.254630, Longitude: -123.061037
586854	Autosub6000	Apr 28 2015 03:02:20.793 PM	Apr 28 2015 03:02:19.000 PM	Incoming	Timestamp: 2015-04-28T19:00:20.789Z, Latitude: 17.254630, Longitude: -123.061040, Mode: Regular, isAlarm: false, DurationInMode: 0, DistanceFromCenter: 0, BatteryV: 2664, SNR: 43
586776	Autosub6000	Apr 28 2015 02:02:19.010 PM	Apr 28 2015 02:02:18.000 PM	Incoming	Timestamp: 2015-04-28T18:00:11.001Z, BatteryV: 13.16, Latitude: 17.246771, Longitude: -123.064262
586773	Autosub6000	Apr 28 2015 02:02:11.803 PM	Apr 28 2015 02:02:10.000 PM	Incoming	Timestamp: 2015-04-28T18:00:11.800Z, Latitude: 17.246770, Longitude: -123.064260, Mode: Regular, isAlarm: false, DurationInMode: 0, DistanceFromCenter: 0, BatteryV: 2646, SNR: 44
586668	Autosub6000	Apr 28 2015 01:02:30.335 PM	Apr 28 2015 01:02:29.000 PM	Incoming	Timestamp: 2015-04-28T17:00:39.001Z, BatteryV: 13.16, Latitude: 17.240499, Longitude: -123.066336
586666	Autosub6000	Apr 28 2015 01:02:17.748 PM	Apr 28 2015 01:02:16.000 PM	Incoming	Timestamp: 2015-04-28T17:00:17.745Z, Latitude: 17.240500, Longitude: -123.066340, Mode: Regular, isAlarm: false, DurationInMode: 0, DistanceFromCenter: 0, BatteryV: 2646, SNR: 44
586611	Autosub6000	Apr 28 2015 12:02:39.525 PM	Apr 28 2015 12:02:38.000 PM	Incoming	Timestamp: 2015-04-28T16:01:08.001Z, BatteryV: 13.13, Latitude: 17.240538, Longitude: -123.066381
586608	Autosub6000	Apr 28 2015 12:02:20.261 PM	Apr 28 2015 12:02:19.000 PM	Incoming	Timestamp: 2015-04-28T16:01:20.258Z, Latitude: 17.240540, Longitude: -123.066380, Mode: Regular, isAlarm: false, DurationInMode: 0, DistanceFromCenter: 0, BatteryV: 2646, SNR: 42
586554	Autosub6000	Apr 28 2015 11:02:35.849 AM	Apr 28 2015 11:02:32.000 AM	Incoming	Timestamp: 2015-04-28T15:00:13.001Z, BatteryV: 13.10, Latitude: 17.238989, Longitude: -123.066477
586551	Autosub6000	Apr 28 2015 11:02:22.424 AM	Apr 28 2015 11:02:21.000 AM	Incoming	Timestamp: 2015-04-28T15:00:22.422Z, Latitude: 17.238990, Longitude: -123.066480, Mode: Regular, isAlarm: false, DurationInMode: 0, DistanceFromCenter: 0, BatteryV: 2649, SNR: 46
586406	Autosub6000	Apr 28 2015 10:02:24.787 AM	Apr 28 2015 10:02:24.000 AM	Incoming	Timestamp: 2015-04-28T14:00:09.001Z, BatteryV: 13.10, Latitude: 17.188006, Longitude: -122.916717
586401	Autosub6000	Apr 28 2015 10:02:12.273 AM	Apr 28 2015 10:02:11.000 AM	Incoming	Timestamp: 2015-04-28T14:00:12.271Z, Latitude: 17.188010, Longitude: -122.916720, Mode: Regular, isAlarm: false, DurationInMode: 0, DistanceFromCenter: 0, BatteryV: 2646, SNR: 45
586310	Autosub6000	Apr 28 2015 09:02:23.395 AM	Apr 28 2015 09:02:22.000 AM	Incoming	Timestamp: 2015-04-28T13:00:41.001Z, BatteryV: 13.10, Latitude: 17.217478, Longitude: -122.823245
586307	Autosub6000	Apr 28 2015 09:02:15.402 AM	Apr 28 2015 09:02:13.000 AM	Incoming	Timestamp: 2015-04-28T13:00:15.400Z, Latitude: 17.217480, Longitude: -122.823250, Mode: Regular, isAlarm: false, DurationInMode: 0, DistanceFromCenter: 0, BatteryV: 2649, SNR: 44
586218	Autosub6000	Apr 28 2015 08:02:30.493 AM	Apr 28 2015 08:02:29.000 AM	Incoming	Timestamp: 2015-04-28T12:00:40.001Z, BatteryV: 13.10, Latitude: 17.217542, Longitude: -122.823258
586213	Autosub6000	Apr 28 2015 08:02:21.986 AM	Apr 28 2015 08:02:21.000 AM	Incoming	Timestamp: 2015-04-28T12:00:21.984Z, Latitude: 17.217550, Longitude: -122.823260, Mode: Regular, isAlarm: false, DurationInMode: 0, DistanceFromCenter: 0, BatteryV: 2631, SNR: 45
586164	Autosub6000	Apr 28 2015 07:02:31.353 AM	Apr 28 2015 07:02:30.000 AM	Incoming	Timestamp: 2015-04-28T11:00:40.001Z, BatteryV: 13.10, Latitude: 17.217523, Longitude: -122.823245
586163	Autosub6000	Apr 28 2015 07:02:21.340 AM	Apr 28 2015 07:02:20.000 AM	Incoming	Timestamp: 2015-04-28T11:00:21.337Z, Latitude: 17.217520, Longitude: -122.823250, Mode: Regular, isAlarm: false, DurationInMode: 0, DistanceFromCenter: 0, BatteryV: 2649, SNR: 43
586124	Autosub6000	Apr 28 2015 06:02:22.331 AM	Apr 28 2015 06:02:21.000 AM	Incoming	Timestamp: 2015-04-28T10:00:39.001Z, BatteryV: 13.10, Latitude: 17.217446, Longitude: -122.823270
586123	Autosub6000	Apr 28 2015 06:02:14.334 AM	Apr 28 2015 06:02:13.000 AM	Incoming	Timestamp: 2015-04-28T10:00:14.331Z, Latitude: 17.217450, Longitude: -122.823270, Mode: Regular, isAlarm: false, DurationInMode: 0, DistanceFromCenter: 0, BatteryV: 2643, SNR: 44
586082	Autosub6000	Apr 28 2015 05:09:04.843 AM	Apr 28 2015 05:09:03.000 AM	Incoming	Timestamp: 2015-04-28T09:00:39.001Z, BatteryV: 13.10, Latitude: 17.214202, Longitude: -122.823034
586070	Autosub6000	Apr 28 2015 05:02:28.400 AM	Apr 28 2015 05:02:27.000 AM	Incoming	Timestamp: 2015-04-28T09:00:28.397Z, Latitude: 17.214200, Longitude: -122.823030, Mode: Regular, isAlarm: false, DurationInMode: 0, DistanceFromCenter: 0, BatteryV: 2649, SNR: 45
586011	Autosub6000	Apr 28 2015 04:05:37.361 AM	Apr 28 2015 04:05:36.000 AM	Incoming	Timestamp: 2015-04-28T08:00:38.001Z, BatteryV: 13.13, Latitude: 17.157453, Longitude: -122.813114
586010	Autosub6000	Apr 28 2015 04:05:27.872 AM	Apr 28 2015 04:05:27.000 AM	Incoming	Timestamp: 2015-04-28T08:00:27.869Z, Latitude: 17.157460, Longitude: -122.813110, Mode: Regular, isAlarm: false, DurationInMode: 0, DistanceFromCenter: 0, BatteryV: 2646, SNR: 48
585972	Autosub6000	Apr 28 2015 03:02:33.736 AM	Apr 28 2015 03:02:31.000 AM	Incoming	Timestamp: 2015-04-28T07:00:09.001Z, BatteryV: 13.13, Latitude: 17.157440, Longitude: -122.813018
585970	Autosub6000	Apr 28 2015 03:02:12.668 AM	Apr 28 2015 03:02:11.000 AM	Incoming	Timestamp: 2015-04-28T07:00:12.665Z, Latitude: 17.157440, Longitude: -122.813020, Mode: Regular, isAlarm: false, DurationInMode: 0, DistanceFromCenter: 0, BatteryV: 2652, SNR: 46
585938	Autosub6000	Apr 28 2015 02:03:03.151 AM	Apr 28 2015 02:03:02.000 AM	Incoming	Timestamp: 2015-04-28T06:00:39.001Z, BatteryV: 13.10, Latitude: 17.157466, Longitude: -122.813107
585935	Autosub6000	Apr 28 2015 02:02:34.068 AM	Apr 28 2015 02:02:30.000 AM	Incoming	Timestamp: 2015-04-28T06:00:34.064Z, Latitude: 17.157460, Longitude: -122.813110, Mode: Regular, isAlarm: false, DurationInMode: 0, DistanceFromCenter: 0, BatteryV: 2643, SNR: 44
585908	Autosub6000	Apr 28 2015 01:02:35.171 AM	Apr 28 2015 01:02:34.000 AM	Incoming	Timestamp: 2015-04-28T05:00:30.001Z, BatteryV: 13.13, Latitude: 17.157504, Longitude: -122.812877
585905	Autosub6000	Apr 28 2015 01:02:13.075 AM	Apr 28 2015 01:02:12.000 AM	Incoming	Timestamp: 2015-04-28T05:00:13.073Z, Latitude: 17.157500, Longitude: -122.812880, Mode: Regular, isAlarm: false, DurationInMode: 0, DistanceFromCenter: 0, BatteryV: 2652, SNR: 47
585872	Autosub6000	Apr 28 2015 12:02:58.655 AM	Apr 28 2015 12:02:57.000 AM	Incoming	Timestamp: 2015-04-28T04:01:03.001Z, BatteryV: 13.13, Latitude: 17.180851, Longitude: -122.816768
585871	Autosub6000	Apr 28 2015 12:02:47.641 AM	Apr 28 2015 12:02:46.000 AM	Incoming	Timestamp: 2015-04-28T04:01:47.637Z, Latitude: 17.180850, Longitude: -122.816770, Mode: Regular, isAlarm: false, DurationInMode: 0, DistanceFromCenter: 0, BatteryV: 2655, SNR: 45
585851	Autosub6000	Apr 27 2015 11:02:35.640 PM	Apr 27 2015 11:02:34.000 PM	Incoming	Timestamp: 2015-04-28T03:00:11.001Z, BatteryV: 13.13, Latitude: 17.217498, Longitude: -122.823206
585849	Autosub6000	Apr 27 2015 11:02:23.149 PM	Apr 27 2015 11:02:22.000 PM	Incoming	Timestamp: 2015-04-28T03:00:23.146Z, Latitude: 17.217500, Longitude: -122.823210, Mode: Regular, isAlarm: false, DurationInMode: 0, DistanceFromCenter: 0, BatteryV: 2649, SNR: 42
585817	Autosub6000	Apr 27 2015 10:02:23.314 PM	Apr 27 2015 10:02:22.000 PM	Incoming	Timestamp: 2015-04-28T02:00:38.001Z, BatteryV: 13.13, Latitude: 17.217619, Longitude: -122.823258
585815	Autosub6000	Apr 27 2015 10:02:16.823 PM	Apr 27 2015 10:02:16.000 PM	Incoming	Timestamp: 2015-04-28T02:00:16.819Z, Latitude: 17.217620, Longitude: -122.823260, Mode: Regular, isAlarm: false, DurationInMode: 0, DistanceFromCenter: 0, BatteryV: 2652, SNR: 43
585795	Autosub6000	Apr 27 2015 09:03:22.306 PM	Apr 27 2015 09:03:21.000 PM	Incoming	Timestamp: 2015-04-28T01:00:10.001Z, BatteryV: 13.13, Latitude: 17.217626, Longitude: -122.823379
585794	Autosub6000	Apr 27 2015 09:03:11.272 PM	Apr 27 2015 09:03:10.000 PM	Incoming	Timestamp: 2015-04-28T01:00:11.269Z, Latitude: 17.217630, Longitude: -122.823380, Mode: Regular, isAlarm: false, DurationInMode: 0, DistanceFromCenter: 0, BatteryV: 2655, SNR: 47
585746	Autosub6000	Apr 27 2015 08:02:54.601 PM	Apr 27 2015 08:02:53.000 PM	Incoming	Timestamp: 2015-04-28T00:01:02.001Z, BatteryV: 13.13, Latitude: 17.217658, Longitude: -122.823392
585738	Autosub6000	Apr 27 2015 08:02:37.537 PM	Apr 27 2015 08:02:36.000 PM	Incoming	Timestamp: 2015-04-28T00:02:36.000Z, Latitude: 17.217660, Longitude: -122.823390, Mode: Regular, isAlarm: false, DurationInMode: 0, DistanceFromCenter: 0, BatteryV: 2655, SNR: 42
585697	Autosub6000	Apr 27 2015 07:03:02.584 PM	Apr 27 2015 07:03:01.000 PM	Incoming	Timestamp: 2015-04-27T23:00:38.001Z, BatteryV: 13.10, Latitude: 17.209856, Longitude: -122.829696
585696	Autosub6000	Apr 27 2015 07:02:25.984 PM	Apr 27 2015 07:02:25.000 PM	Incoming	Timestamp: 2015-04-27T23:00:25.981Z, Latitude: 17.209860, Longitude: -122.829690, Mode: Regular, isAlarm: false, DurationInMode: 0, DistanceFromCenter: 0, BatteryV: 2652, SNR: 46
585633	Autosub6000	Apr 27 2015 06:02:31.887 PM	Apr 27 2015 06:02:30.000 PM	Incoming	Timestamp: 2015-04-27T22:00:12.001Z, BatteryV: 13.13, Latitude: 17.063635, Longitude: -122.929261
585631	Autosub6000	Apr 27 2015 06:02:20.365 PM	Apr 27 2015 06:02:19.000 PM	Incoming	Timestamp: 2015-04-27T22:00:20.362Z, Latitude: 17.063640, Longitude: -122.929260, Mode: Regular, isAlarm: false, DurationInMode: 0, DistanceFromCenter: 0, BatteryV: 2655, SNR: 40
585598	Autosub6000	Apr 27 2015 05:06:28.791 PM	Apr 27 2015 05:06:24.000 PM	Incoming	Timestamp: 2015-04-27T21:01:02.001Z, BatteryV: 13.13, Latitude: 16.931898, Longitude: -123.024333
585597	Autosub6000	Apr 27 2015 05:06:10.767 PM	Apr 27 2015 05:06:09.000 PM	Incoming	Timestamp: 2015-04-27T21:01:10.764Z, Latitude: 16.931900, Longitude: -123.024330, Mode: Regular, isAlarm: false, DurationInMode: 0, DistanceFromCenter: 0, BatteryV: 2652, SNR: 46
585550	Autosub6000	Apr 27 2015 04:02:30.958 PM	Apr 27 2015 04:02:29.000 PM	Incoming	Timestamp: 2015-04-27T20:00:58.001Z, BatteryV: 13.19, Latitude: 16.931046, Longitude: -123.024448
585548	Autosub6000	Apr 27 2015 04:02:19.415 PM	Apr 27 2015 04:02:18.000 PM	Incoming	Timestamp: 2015-04-27T20:00:19.411Z, Latitude: 16.931050, Longitude: -123.024450, Mode: Regular, isAlarm: false, DurationInMode: 0, DistanceFromCenter: 0, BatteryV: 2655, SNR: 45
585532	Autosub6000	Apr 27 2015 03:03:21.591 PM	Apr 27 2015 03:03:18.000 PM	Incoming	Timestamp: 2015-04-27T19:00:41.001Z, BatteryV: 13.19, Latitude: 16.931021, Longitude: -123.024326
585531	Autosub6000	Apr 27 2015 03:02:41.529 PM	Apr 27 2015 03:02:40.000 PM	Incoming	Timestamp: 2015-04-27T19:00:41.526Z, Latitude: 16.931020, Longitude: -123.024320, Mode: Regular, isAlarm: false, DurationInMode: 0, DistanceFromCenter: 0, BatteryV: 2655, SNR: 45
585499	Autosub6000	Apr 27 2015 02:02:16.792 PM	Apr 27 2015 02:02:15.000 PM	Incoming	Timestamp: 2015-04-27T18:00:41.001Z, BatteryV: 13.16, Latitude: 16.930976, Longitude: -123.024358
585497	Autosub6000	Apr 27 2015 02:02:10.802 PM	Apr 27 2015 02:02:09.000 PM	Incoming	Timestamp: 2015-04-27T18:00:10.798Z, Latitude: 16.930980, Longitude: -123.024360, Mode: Regular, isAlarm: false, DurationInMode: 0, DistanceFromCenter: 0, BatteryV: 2652, SNR: 45
585469	Autosub6000	Apr 27 2015 01:02:39.928 PM	Apr 27 2015 01:02:39.000 PM	Incoming	Timestamp: 2015-04-27T17:00:39.001Z, BatteryV: 13.16, Latitude: 16.931328, Longitude: -123.024013
585466	Autosub6000	Apr 27 2015 01:02:17.377 PM	Apr 27 2015 01:02:16.000 PM	Incoming	Timestamp: 2015-04-27T17:00:17.375Z, Latitude: 16.931330, Longitude: -123.024010, Mode: Regular, isAlarm: false, DurationInMode: 0, DistanceFromCenter: 0, BatteryV: 2652, SNR: 47
585436	Autosub6000	Apr 27 2015 12:02:20.373 PM	Apr 27 2015 12:02:19.000 PM	Incoming	Timestamp: 2015-04-27T16:00:39.001Z, BatteryV: 13.16, Latitude: 16.924320, Longitude: -123.029325
585435	Autosub6000	Apr 27 2015 12:02:11.356 PM	Apr 27 2015 12:02:10.000 PM	Incoming	Timestamp: 2015-04-27T16:00:11.352Z, Latitude: 16.924320, Longitude: -123.029330, Mode: Regular, isAlarm: false, DurationInMode: 0, DistanceFromCenter: 0, BatteryV: 2652, SNR: 48
585414	Autosub6000	Apr 27 2015 11:02:18.371 AM	Apr 27 2015 11:02:17.000 AM	Incoming	Timestamp: 2015-04-27T15:00:12.001Z, BatteryV: 13.13, Latitude: 16.921805, Longitude: -123.030720
585411	Autosub6000	Apr 27 2015 11:02:11.927 AM	Apr 27 2015 11:02:10.000 AM	Incoming	Timestamp: 2015-04-27T15:00:11.923Z, Latitude: 16.921800, Longitude: -123.030720, Mode: Regular, isAlarm: false, DurationInMode: 0, DistanceFromCenter: 0, BatteryV: 2652, SNR: 44
585379	Autosub6000	Apr 27 2015 10:03:00.877 AM	Apr 27 2015 10:02:59.000 AM	Incoming	Timestamp: 2015-04-27T14:00:39.001Z, BatteryV: 13.10, Latitude: 16.921965, Longitude: -123.030842
585378	Autosub6000	Apr 27 2015 10:02:40.818 AM	Apr 27 2015 10:02:40.000 AM	Incoming	Timestamp: 2015-04-27T14:00:40.816Z, Latitude: 16.921970, Longitude: -123.030850, Mode: Regular, isAlarm: false, DurationInMode: 0, DistanceFromCenter: 0, BatteryV: 2649, SNR: 45
585328	Autosub6000	Apr 27 2015 09:02:30.550 AM	Apr 27 2015 09:02:29.000 AM	Incoming	Timestamp: 2015-04-27T13:00:11.001Z, BatteryV: 13.13, Latitude: 16.922086, Longitude: -123.030893
585326	Autosub6000	Apr 27 2015 09:02:19.230 AM	Apr 27 2015 09:02:17.000 AM	Incoming	Timestamp: 2015-04-27T13:00:19.227Z, Latitude: 16.922090, Longitude: -123.030890, Mode: Regular, isAlarm: false, DurationInMode: 0, DistanceFromCenter: 0, BatteryV: 2634, SNR: 48
585288	Autosub6000	Apr 27 2015 08:02:45.746 AM	Apr 27 2015 08:02:44.000 AM	Incoming	Timestamp: 2015-04-27T12:01:02.001Z, BatteryV: 13.13, Latitude: 17.002893, Longitude: -122.967597
585285	Autosub6000	Apr 27 2015 08:02:28.717 AM	Apr 27 2015 08:02:27.000 AM	Incoming	Timestamp: 2015-04-27T12:01:28.715Z, Latitude: 17.002890, Longitude: -122.967600, Mode: Regular, isAlarm: false, DurationInMode: 0, DistanceFromCenter: 0, BatteryV: 2649, SNR: 49
585258	Autosub6000	Apr 27 2015 07:02:23.849 AM	Apr 27 2015 07:02:23.000 AM	Incoming	Timestamp: 2015-04-27T11:00:09.001Z, BatteryV: 13.10, Latitude: 17.126195, Longitude: -122.884627
585257	Autosub6000	Apr 27 2015 07:02:20.349 AM	Apr 27 2015 07:02:19.000 AM	Incoming	Timestamp: 2015-04-27T11:00:20.347Z, Latitude: 17.126190, Longitude: -122.884630, Mode: Regular, isAlarm: false, DurationInMode: 0, DistanceFromCenter: 0, BatteryV: 2652, SNR: 49
585233	Autosub6000	Apr 27 2015 06:05:47.730 AM	Apr 27 2015 06:05:46.000 AM	Incoming	Timestamp: 2015-04-27T10:00:39.001Z, BatteryV: 13.13, Latitude: 17.217549, Longitude: -122.823558
585231	Autosub6000	Apr 27 2015 06:05:41.732 AM	Apr 27 2015 06:05:40.000 AM	Incoming	Timestamp: 2015-04-27T10:00:41.729Z, Latitude: 17.217550, Longitude: -122.823560, Mode: Regular, isAlarm: false, DurationInMode: 0, DistanceFromCenter: 0, BatteryV: 2649, SNR: 47
585208	Autosub6000	Apr 27 2015 05:02:30.898 AM	Apr 27 2015 05:02:29.000 AM	Incoming	Timestamp: 2015-04-27T09:01:42.001Z, BatteryV: 13.13, Latitude: 17.217658, Longitude: -122.823309
585206	Autosub6000	Apr 27 2015 05:02:19.895 AM	Apr 27 2015 05:02:19.000 AM	Incoming	Timestamp: 2015-04-27T09:01:19.891Z, Latitude: 17.217660, Longitude: -122.823310, Mode: Regular, isAlarm: false, DurationInMode: 0, DistanceFromCenter: 0, BatteryV: 2655, SNR: 48
585181	Autosub6000	Apr 27 2015 04:02:22.895 AM	Apr 27 2015 04:02:22.000 AM	Incoming	Timestamp: 2015-04-27T08:00:39.001Z, BatteryV: 13.13, Latitude: 17.217658, Longitude: -122.823315
585178	Autosub6000	Apr 27 2015 04:02:18.931 AM	Apr 27 2015 04:02:18.000 AM	Incoming	Timestamp: 2015-04-27T08:00:18.927Z, Latitude: 17.217660, Longitude: -122.823320, Mode: Regular, isAlarm: false, DurationInMode: 0, DistanceFromCenter: 0, BatteryV: 2652, SNR: 45
585157	Autosub6000	Apr 27 2015 03:02:23.933 AM	Apr 27 2015 03:02:23.000 AM	Incoming	Timestamp: 2015-04-27T07:00:08.001Z, BatteryV: 13.13, Latitude: 17.217638, Longitude: -122.823002
585155	Autosub6000	Apr 27 2015 03:02:15.937 AM	Apr 27 2015 03:02:15.000 AM	Incoming	Timestamp: 2015-04-27T07:00:15.934Z, Latitude: 17.217640, Longitude: -122.823000, Mode: Regular, isAlarm: false, DurationInMode: 0, DistanceFromCenter: 0, BatteryV: 2634, SNR: 49
585125	Autosub6000	Apr 27 2015 02:02:29.570 AM	Apr 27 2015 02:02:28.000 AM	Incoming	Timestamp: 2015-04-27T06:00:39.001Z, BatteryV: 13.13, Latitude: 17.217619, Longitude: -122.823366
585121	Autosub6000	Apr 27 2015 02:02:20.070 AM	Apr 27 2015 02:02:18.000 AM	Incoming	Timestamp: 2015-04-27T06:00:20.067Z, Latitude: 17.217620, Longitude: -122.823370, Mode: Regular, isAlarm: false, DurationInMode: 0, DistanceFromCenter: 0, BatteryV: 2649, SNR: 48
585105	Autosub6000	Apr 27 2015 01:02:27.921 AM	Apr 27 2015 01:02:25.000 AM	Incoming	Timestamp: 2015-04-27T05:01:08.001Z, BatteryV: 13.13, Latitude: 17.217696, Longitude: -122.823354
585103	Autosub6000	Apr 27 2015 01:02:16.892 AM	Apr 27 2015 01:02:15.000 AM	Incoming	Timestamp: 2015-04-27T05:01:16.890Z, Latitude: 17.217700, Longitude: -122.823360, Mode: Regular, isAlarm: false, DurationInMode: 0, DistanceFromCenter: 0, BatteryV: 2649, SNR: 42
585084	Autosub6000	Apr 27 2015 12:02:40.660 AM	Apr 27 2015 12:02:39.000 AM	Incoming	Timestamp: 2015-04-27T04:00:44.001Z, BatteryV: 13.13, Latitude: 17.217472, Longitude: -122.823354
585083	Autosub6000	Apr 27 2015 12:02:30.619 AM	Apr 27 2015 12:02:29.000 AM	Incoming	Timestamp: 2015-04-27T04:00:30.614Z, Latitude: 17.217470, Longitude: -122.823360, Mode: Regular, isAlarm: false, DurationInMode: 0, DistanceFromCenter: 0, BatteryV: 2649, SNR: 46
585064	Autosub6000	Apr 26 2015 11:02:58.618 PM	Apr 26 2015 11:02:57.000 PM	Incoming	Timestamp: 2015-04-27T03:00:43.001Z, BatteryV: 13.13, Latitude: 17.217536, Longitude: -122.823264
585063	Autosub6000	Apr 26 2015 11:02:46.125 PM	Apr 26 2015 11:02:45.000 PM	Incoming	Timestamp: 2015-04-27T03:00:46.120Z, Latitude: 17.217540, Longitude: -122.823260, Mode: Regular, isAlarm: false, DurationInMode: 0, DistanceFromCenter: 0, BatteryV: 2652, SNR: 43
585038	Autosub6000	Apr 26 2015 10:02:13.863 PM	Apr 26 2015 10:02:12.000 PM	Incoming	Timestamp: 2015-04-27T02:01:03.001Z, BatteryV: 13.13, Latitude: 17.217587, Longitude: -122.823405
585037	Autosub6000	Apr 26 2015 10:02:10.374 PM	Apr 26 2015 10:02:09.000 PM	Incoming	Timestamp: 2015-04-27T02:01:10.372Z, Latitude: 17.217580, Longitude: -122.823400, Mode: Regular, isAlarm: false, DurationInMode: 0, DistanceFromCenter: 0, BatteryV: 2649, SNR: 40
585023	Autosub6000	Apr 26 2015 09:02:47.671 PM	Apr 26 2015 09:02:47.000 PM	Incoming	Timestamp: 2015-04-27T01:01:02.001Z, BatteryV: 13.13, Latitude: 17.217510, Longitude: -122.823213
585022	Autosub6000	Apr 26 2015 09:02:36.675 PM	Apr 26 2015 09:02:35.000 PM	Incoming	Timestamp: 2015-04-27T01:01:36.672Z, Latitude: 17.217510, Longitude: -122.823210, Mode: Regular, isAlarm: false, DurationInMode: 0, DistanceFromCenter: 0, BatteryV: 2646, SNR: 42
584978	Autosub6000	Apr 26 2015 08:02:51.661 PM	Apr 26 2015 08:02:51.000 PM	Incoming	Timestamp: 2015-04-27T00:00:39.001Z, BatteryV: 13.13, Latitude: 17.221798, Longitude: -122.950925
584963	Autosub6000	Apr 26 2015 08:02:17.614 PM	Apr 26 2015 08:02:16.000 PM	Incoming	Timestamp: 2015-04-27T00:02:16.000Z, Latitude: 17.221800, Longitude: -122.950930, Mode: Regular, isAlarm: false, DurationInMode: 0, DistanceFromCenter: 0, BatteryV: 2649, SNR: 42
584936	Autosub6000	Apr 26 2015 07:06:09.998 PM	Apr 26 2015 07:06:06.000 PM	Incoming	Timestamp: 2015-04-26T23:05:32.001Z, BatteryV: 13.16, Latitude: 17.223354, Longitude: -123.020454
584935	Autosub6000	Apr 26 2015 07:05:54.455 PM	Apr 26 2015 07:05:53.000 PM	Incoming	Timestamp: 2015-04-26T23:05:54.453Z, Latitude: 17.223360, Longitude: -123.020460, Mode: Regular, isAlarm: false, DurationInMode: 0, DistanceFromCenter: 0, BatteryV: 2643, SNR: 43
584934	Autosub6000	Apr 26 2015 07:03:38.098 PM	Apr 26 2015 07:03:37.000 PM	Incoming	Timestamp: 2015-04-26T19:00:12.001Z, BatteryV: 13.13, Latitude: 17.224186, Longitude: -123.021152
584933	Autosub6000	Apr 26 2015 07:02:43.516 PM	Apr 26 2015 07:02:41.000 PM	Incoming	Timestamp: 2015-04-26T19:00:43.513Z, Latitude: 17.224190, Longitude: -123.021150, Mode: Regular, isAlarm: false, DurationInMode: 0, DistanceFromCenter: 0, BatteryV: 2646, SNR: 43
584882	Autosub6000	Apr 26 2015 02:51:12.801 PM	Apr 26 2015 02:51:12.000 PM	Incoming	Timestamp: 2015-04-26T18:50:12.001Z, BatteryV: 13.16, Latitude: 17.224006, Longitude: -123.021216
584881	Autosub6000	Apr 26 2015 02:50:43.763 PM	Apr 26 2015 02:50:42.000 PM	Incoming	Timestamp: 2015-04-26T18:50:43.759Z, Latitude: 17.224000, Longitude: -123.021220, Mode: Regular, isAlarm: false, DurationInMode: 0, DistanceFromCenter: 0, BatteryV: 2655, SNR: 42
584878	Autosub6000	Apr 26 2015 02:41:03.874 PM	Apr 26 2015 02:41:01.000 PM	Incoming	Timestamp: 2015-04-26T18:40:12.001Z, BatteryV: 13.13, Latitude: 17.223654, Longitude: -123.021062
584876	Autosub6000	Apr 26 2015 02:40:47.078 PM	Apr 26 2015 02:40:45.000 PM	Incoming	Timestamp: 2015-04-26T18:40:47.075Z, Latitude: 17.223660, Longitude: -123.021060, Mode: Regular, isAlarm: false, DurationInMode: 0, DistanceFromCenter: 0, BatteryV: 2652, SNR: 42
584874	Autosub6000	Apr 26 2015 02:37:49.964 PM	Apr 26 2015 02:37:49.000 PM	Incoming	Timestamp: 2015-04-26T18:36:42.001Z, BatteryV: 13.13, Latitude: 17.223533, Longitude: -123.020992
584873	Autosub6000	Apr 26 2015 02:37:39.182 PM	Apr 26 2015 02:37:38.000 PM	Incoming	Timestamp: 2015-04-26T18:36:39.178Z, Latitude: 17.223530, Longitude: -123.020990, Mode: Regular, isAlarm: false, DurationInMode: 0, DistanceFromCenter: 0, BatteryV: 2649, SNR: 43
584872	Autosub6000	Apr 26 2015 02:36:27.295 PM	Apr 26 2015 02:36:26.000 PM	Incoming	Timestamp: 2015-04-26T18:35:33.001Z, BatteryV: 13.13, Latitude: 17.223488, Longitude: -123.020986
584871	Autosub6000	Apr 26 2015 02:36:20.928 PM	Apr 26 2015 02:36:19.000 PM	Incoming	Timestamp: 2015-04-26T18:35:20.925Z, Latitude: 17.223490, Longitude: -123.020990, Mode: Regular, isAlarm: false, DurationInMode: 0, DistanceFromCenter: 0, BatteryV: 2646, SNR: 43
584870	Autosub6000	Apr 26 2015 02:36:11.069 PM	Apr 26 2015 02:36:09.000 PM	Incoming	Timestamp: 2015-04-26T18:36:09.000Z, Ascii: Surfaced
584869	Autosub6000	Apr 26 2015 02:35:59.431 PM	Apr 26 2015 02:35:58.000 PM	Incoming	Timestamp: 2015-04-26T18:35:58.000Z
584760	Autosub6000	Apr 26 2015 11:02:27.532 AM	Apr 26 2015 11:02:26.000 AM	Incoming	Timestamp: 2015-04-26T15:01:02.001Z, BatteryV: 13.16, Latitude: 17.230253, Longitude: -123.016333
584759	Autosub6000	Apr 26 2015 11:02:18.716 AM	Apr 26 2015 11:02:17.000 AM	Incoming	Timestamp: 2015-04-26T15:01:18.711Z, Latitude: 17.230250, Longitude: -123.016330, Mode: Regular, isAlarm: false, DurationInMode: 0, DistanceFromCenter: 0, BatteryV: 2658, SNR: 46
584718	Autosub6000	Apr 26 2015 10:02:25.343 AM	Apr 26 2015 10:02:24.000 AM	Incoming	Timestamp: 2015-04-26T14:00:38.001Z, BatteryV: 13.16, Latitude: 17.240454, Longitude: -123.066419
584715	Autosub6000	Apr 26 2015 10:02:17.327 AM	Apr 26 2015 10:02:16.000 AM	Incoming	Timestamp: 2015-04-26T14:00:17.324Z, Latitude: 17.240460, Longitude: -123.066420, Mode: Regular, isAlarm: false, DurationInMode: 0, DistanceFromCenter: 0, BatteryV: 2655, SNR: 44
584669	Autosub6000	Apr 26 2015 09:04:04.725 AM	Apr 26 2015 09:04:04.000 AM	Incoming	Timestamp: 2015-04-26T13:00:09.001Z, BatteryV: 13.13, Latitude: 17.240576, Longitude: -123.066566
584668	Autosub6000	Apr 26 2015 09:03:56.728 AM	Apr 26 2015 09:03:55.000 AM	Incoming	Timestamp: 2015-04-26T13:00:56.725Z, Latitude: 17.240570, Longitude: -123.066570, Mode: Regular, isAlarm: false, DurationInMode: 0, DistanceFromCenter: 0, BatteryV: 2637, SNR: 41
584664	Autosub6000	Apr 26 2015 08:50:53.289 AM	Apr 26 2015 08:50:52.000 AM	Incoming	Timestamp: 2015-04-26T12:50:15.001Z, BatteryV: 13.13, Latitude: 17.240563, Longitude: -123.066541
584662	Autosub6000	Apr 26 2015 08:50:37.965 AM	Apr 26 2015 08:50:36.000 AM	Incoming	Timestamp: 2015-04-26T12:50:37.961Z, Latitude: 17.240560, Longitude: -123.066540, Mode: Regular, isAlarm: false, DurationInMode: 0, DistanceFromCenter: 0, BatteryV: 2655, SNR: 44
584660	Autosub6000	Apr 26 2015 08:41:10.013 AM	Apr 26 2015 08:41:09.000 AM	Incoming	Timestamp: 2015-04-26T12:40:15.001Z, BatteryV: 13.13, Latitude: 17.240582, Longitude: -123.066579
584659	Autosub6000	Apr 26 2015 08:41:05.522 AM	Apr 26 2015 08:41:04.000 AM	Incoming	Timestamp: 2015-04-26T12:40:05.518Z, Latitude: 17.240580, Longitude: -123.066580, Mode: Regular, isAlarm: false, DurationInMode: 0, DistanceFromCenter: 0, BatteryV: 2652, SNR: 39
584656	Autosub6000	Apr 26 2015 08:32:05.207 AM	Apr 26 2015 08:32:03.000 AM	Incoming	Timestamp: 2015-04-26T12:30:15.001Z, BatteryV: 13.13, Latitude: 17.240499, Longitude: -123.066618
584655	Autosub6000	Apr 26 2015 08:31:44.162 AM	Apr 26 2015 08:31:38.000 AM	Incoming	Timestamp: 2015-04-26T12:30:44.160Z, Latitude: 17.240500, Longitude: -123.066620, Mode: Regular, isAlarm: false, DurationInMode: 0, DistanceFromCenter: 0, BatteryV: 2652, SNR: 40
584652	Autosub6000	Apr 26 2015 08:20:56.794 AM	Apr 26 2015 08:20:54.000 AM	Incoming	Timestamp: 2015-04-26T12:20:08.001Z, BatteryV: 13.13, Latitude: 17.240557, Longitude: -123.066496
584651	Autosub6000	Apr 26 2015 08:20:40.350 AM	Apr 26 2015 08:20:39.000 AM	Incoming	Timestamp: 2015-04-26T12:20:40.348Z, Latitude: 17.240560, Longitude: -123.066490, Mode: Regular, isAlarm: false, DurationInMode: 0, DistanceFromCenter: 0, BatteryV: 2658, SNR: 44
584648	Autosub6000	Apr 26 2015 08:14:49.465 AM	Apr 26 2015 08:14:48.000 AM	Incoming	Timestamp: 2015-04-26T12:10:49.463Z, Latitude: 17.240520, Longitude: -123.066630, Mode: Regular, isAlarm: false, DurationInMode: 0, DistanceFromCenter: 0, BatteryV: 2652, SNR: 46
584647	Autosub6000	Apr 26 2015 08:14:40.424 AM	Apr 26 2015 08:14:39.000 AM	Incoming	Timestamp: 2015-04-26T12:10:08.001Z, BatteryV: 13.13, Latitude: 17.240512, Longitude: -123.066630
584645	Autosub6000	Apr 26 2015 08:11:13.351 AM	Apr 26 2015 08:11:12.000 AM	Incoming	Timestamp: 2015-04-26T12:10:13.348Z, Latitude: 17.240520, Longitude: -123.066630, Mode: Regular, isAlarm: false, DurationInMode: 0, DistanceFromCenter: 0, BatteryV: 2658, SNR: 46
584634	Autosub6000	Apr 26 2015 08:05:38.608 AM	Apr 26 2015 08:05:37.000 AM	Incoming	Timestamp: 2015-04-26T12:01:38.606Z, Latitude: 17.240570, Longitude: -123.066560, Mode: Regular, isAlarm: false, DurationInMode: 0, DistanceFromCenter: 0, BatteryV: 2658, SNR: 42
584631	Autosub6000	Apr 26 2015 08:05:27.071 AM	Apr 26 2015 08:05:25.000 AM	Incoming	Timestamp: 2015-04-26T12:01:08.001Z, BatteryV: 13.13, Latitude: 17.240570, Longitude: -123.066554
584622	Autosub6000	Apr 26 2015 08:02:54.125 AM	Apr 26 2015 08:02:52.000 AM	Incoming	Timestamp: 2015-04-26T12:01:54.122Z, Latitude: 17.240570, Longitude: -123.066560, Mode: Regular, isAlarm: false, DurationInMode: 0, DistanceFromCenter: 0, BatteryV: 2655, SNR: 42
584620	Autosub6000	Apr 26 2015 08:02:32.175 AM	Apr 26 2015 08:02:30.000 AM	Incoming	Timestamp: 2015-04-26T12:02:30.000Z, Powerup: true, Firmware Version: XMI-Torch v1.22-2307. dev:4 , Hardware Revision: 255.255-65535, Serial: 4294967295, GPS Version: GSD4e_4.1.2-P1 R+ 11/15/2011 319-Nov 15 , Iridium Version: TA13001, Reset Data: Count=48,Current=(S),Prev=(cleared)
584568	Autosub6000	Apr 26 2015 07:03:33.093 AM	Apr 26 2015 07:03:32.000 AM	Incoming	Timestamp: 2015-04-26T11:00:38.001Z, BatteryV: 13.13, Latitude: 17.240544, Longitude: -123.066515
584567	Autosub6000	Apr 26 2015 07:03:18.625 AM	Apr 26 2015 07:03:17.000 AM	Incoming	Timestamp: 2015-04-26T11:00:18.621Z, Latitude: 17.240540, Longitude: -123.066510, Mode: Regular, isAlarm: false, DurationInMode: 0, DistanceFromCenter: 0, BatteryV: 2664, SNR: 42
584537	Autosub6000	Apr 26 2015 06:02:33.185 AM	Apr 26 2015 06:02:31.000 AM	Incoming	Timestamp: 2015-04-26T10:01:08.001Z, BatteryV: 13.16, Latitude: 17.239514, Longitude: -123.068915
584534	Autosub6000	Apr 26 2015 06:02:20.690 AM	Apr 26 2015 06:02:20.000 AM	Incoming	Timestamp: 2015-04-26T10:01:20.687Z, Latitude: 17.239510, Longitude: -123.068910, Mode: Regular, isAlarm: false, DurationInMode: 0, DistanceFromCenter: 0, BatteryV: 2661, SNR: 40
584501	Autosub6000	Apr 26 2015 05:03:11.760 AM	Apr 26 2015 05:03:11.000 AM	Incoming	Timestamp: 2015-04-26T09:01:33.001Z, BatteryV: 13.16, Latitude: 17.219910, Longitude: -123.044749
584499	Autosub6000	Apr 26 2015 05:02:50.721 AM	Apr 26 2015 05:02:48.000 AM	Incoming	Timestamp: 2015-04-26T09:01:50.718Z, Latitude: 17.219910, Longitude: -123.044750, Mode: Regular, isAlarm: false, DurationInMode: 0, DistanceFromCenter: 0, BatteryV: 2667, SNR: 46
584476	Autosub6000	Apr 26 2015 04:02:26.945 AM	Apr 26 2015 04:02:26.000 AM	Incoming	Timestamp: 2015-04-26T08:00:39.001Z, BatteryV: 13.16, Latitude: 17.219923, Longitude: -123.044838
584474	Autosub6000	Apr 26 2015 04:02:16.950 AM	Apr 26 2015 04:02:16.000 AM	Incoming	Timestamp: 2015-04-26T08:00:16.947Z, Latitude: 17.219920, Longitude: -123.044840, Mode: Regular, isAlarm: false, DurationInMode: 0, DistanceFromCenter: 0, BatteryV: 2664, SNR: 49
584454	Autosub6000	Apr 26 2015 03:02:31.325 AM	Apr 26 2015 03:02:30.000 AM	Incoming	Timestamp: 2015-04-26T07:00:11.001Z, BatteryV: 13.16, Latitude: 17.219782, Longitude: -123.044730
584452	Autosub6000	Apr 26 2015 03:02:09.732 AM	Apr 26 2015 03:02:08.000 AM	Incoming	Timestamp: 2015-04-26T07:00:09.729Z, Latitude: 17.219780, Longitude: -123.044730, Mode: Regular, isAlarm: false, DurationInMode: 0, DistanceFromCenter: 0, BatteryV: 2667, SNR: 45
584433	Autosub6000	Apr 26 2015 02:02:50.732 AM	Apr 26 2015 02:02:49.000 AM	Incoming	Timestamp: 2015-04-26T06:00:38.001Z, BatteryV: 13.16, Latitude: 17.219859, Longitude: -123.044698
584432	Autosub6000	Apr 26 2015 02:02:39.722 AM	Apr 26 2015 02:02:37.000 AM	Incoming	Timestamp: 2015-04-26T06:00:39.719Z, Latitude: 17.219860, Longitude: -123.044700, Mode: Regular, isAlarm: false, DurationInMode: 0, DistanceFromCenter: 0, BatteryV: 2667, SNR: 47
584408	Autosub6000	Apr 26 2015 01:02:29.486 AM	Apr 26 2015 01:02:28.000 AM	Incoming	Timestamp: 2015-04-26T05:01:02.001Z, BatteryV: 13.16, Latitude: 17.240403, Longitude: -123.066227
584406	Autosub6000	Apr 26 2015 01:02:17.477 AM	Apr 26 2015 01:02:16.000 AM	Incoming	Timestamp: 2015-04-26T05:01:17.472Z, Latitude: 17.240410, Longitude: -123.066230, Mode: Regular, isAlarm: false, DurationInMode: 0, DistanceFromCenter: 0, BatteryV: 2664, SNR: 40
584386	Autosub6000	Apr 26 2015 12:02:29.018 AM	Apr 26 2015 12:02:28.000 AM	Incoming	Timestamp: 2015-04-26T04:01:38.001Z, BatteryV: 13.16, Latitude: 17.240506, Longitude: -123.066541
584383	Autosub6000	Apr 26 2015 12:02:19.549 AM	Apr 26 2015 12:02:18.000 AM	Incoming	Timestamp: 2015-04-26T04:01:19.546Z, Latitude: 17.240500, Longitude: -123.066540, Mode: Regular, isAlarm: false, DurationInMode: 0, DistanceFromCenter: 0, BatteryV: 2667, SNR: 40
584362	Autosub6000	Apr 25 2015 11:02:52.018 PM	Apr 25 2015 11:02:51.000 PM	Incoming	Timestamp: 2015-04-26T03:00:30.001Z, BatteryV: 13.16, Latitude: 17.240685, Longitude: -123.066829
584361	Autosub6000	Apr 25 2015 11:02:48.015 PM	Apr 25 2015 11:02:47.000 PM	Incoming	Timestamp: 2015-04-26T03:00:48.013Z, Latitude: 17.240690, Longitude: -123.066830, Mode: Regular, isAlarm: false, DurationInMode: 0, DistanceFromCenter: 0, BatteryV: 2649, SNR: 45
584340	Autosub6000	Apr 25 2015 10:02:32.238 PM	Apr 25 2015 10:02:31.000 PM	Incoming	Timestamp: 2015-04-26T02:00:12.001Z, BatteryV: 13.16, Latitude: 17.240576, Longitude: -123.066406
584338	Autosub6000	Apr 25 2015 10:02:19.780 PM	Apr 25 2015 10:02:18.000 PM	Incoming	Timestamp: 2015-04-26T02:00:19.777Z, Latitude: 17.240580, Longitude: -123.066410, Mode: Regular, isAlarm: false, DurationInMode: 0, DistanceFromCenter: 0, BatteryV: 2667, SNR: 47
584322	Autosub6000	Apr 25 2015 09:04:07.314 PM	Apr 25 2015 09:04:06.000 PM	Incoming	Timestamp: 2015-04-26T01:00:12.001Z, BatteryV: 13.16, Latitude: 17.240557, Longitude: -123.066387
584321	Autosub6000	Apr 25 2015 09:03:57.816 PM	Apr 25 2015 09:03:57.000 PM	Incoming	Timestamp: 2015-04-26T01:00:57.814Z, Latitude: 17.240560, Longitude: -123.066390, Mode: Regular, isAlarm: false, DurationInMode: 0, DistanceFromCenter: 0, BatteryV: 2670, SNR: 44
584286	Autosub6000	Apr 25 2015 08:03:02.439 PM	Apr 25 2015 08:03:01.000 PM	Incoming	Timestamp: 2015-04-26T00:01:40.001Z, BatteryV: 13.16, Latitude: 17.248691, Longitude: -123.021555
584285	Autosub6000	Apr 25 2015 08:02:57.926 PM	Apr 25 2015 08:02:57.000 PM	Incoming	Timestamp: 2015-04-26T00:02:57.000Z, Latitude: 17.248690, Longitude: -123.021560, Mode: Regular, isAlarm: false, DurationInMode: 0, DistanceFromCenter: 0, BatteryV: 2667, SNR: 48
584234	Autosub6000	Apr 25 2015 07:02:34.275 PM	Apr 25 2015 07:02:32.000 PM	Incoming	Timestamp: 2015-04-25T23:00:39.001Z, BatteryV: 13.19, Latitude: 17.248730, Longitude: -123.021581
584233	Autosub6000	Apr 25 2015 07:02:26.297 PM	Apr 25 2015 07:02:25.000 PM	Incoming	Timestamp: 2015-04-25T23:00:26.293Z, Latitude: 17.248730, Longitude: -123.021580, Mode: Regular, isAlarm: false, DurationInMode: 0, DistanceFromCenter: 0, BatteryV: 2670, SNR: 40
584211	Autosub6000	Apr 25 2015 06:02:30.976 PM	Apr 25 2015 06:02:30.000 PM	Incoming	Timestamp: 2015-04-25T22:00:09.001Z, BatteryV: 13.19, Latitude: 17.248672, Longitude: -123.021485
584208	Autosub6000	Apr 25 2015 06:02:19.957 PM	Apr 25 2015 06:02:19.000 PM	Incoming	Timestamp: 2015-04-25T22:00:19.954Z, Latitude: 17.248670, Longitude: -123.021480, Mode: Regular, isAlarm: false, DurationInMode: 0, DistanceFromCenter: 0, BatteryV: 2667, SNR: 45
584171	Autosub6000	Apr 25 2015 05:02:34.561 PM	Apr 25 2015 05:02:33.000 PM	Incoming	Timestamp: 2015-04-25T21:01:09.001Z, BatteryV: 13.19, Latitude: 17.248672, Longitude: -123.021485
584170	Autosub6000	Apr 25 2015 05:02:21.535 PM	Apr 25 2015 05:02:20.000 PM	Incoming	Timestamp: 2015-04-25T21:01:21.532Z, Latitude: 17.248670, Longitude: -123.021480, Mode: Regular, isAlarm: false, DurationInMode: 0, DistanceFromCenter: 0, BatteryV: 2667, SNR: 43
584136	Autosub6000	Apr 25 2015 04:02:48.861 PM	Apr 25 2015 04:02:48.000 PM	Incoming	Timestamp: 2015-04-25T20:01:02.001Z, BatteryV: 13.19, Latitude: 17.250221, Longitude: -123.028256
584133	Autosub6000	Apr 25 2015 04:02:27.333 PM	Apr 25 2015 04:02:26.000 PM	Incoming	Timestamp: 2015-04-25T20:01:27.328Z, Latitude: 17.250220, Longitude: -123.028260, Mode: Regular, isAlarm: false, DurationInMode: 0, DistanceFromCenter: 0, BatteryV: 2670, SNR: 45
584115	Autosub6000	Apr 25 2015 03:02:33.463 PM	Apr 25 2015 03:02:32.000 PM	Incoming	Timestamp: 2015-04-25T19:00:40.001Z, BatteryV: 13.19, Latitude: 17.250304, Longitude: -123.029286
584114	Autosub6000	Apr 25 2015 03:02:23.994 PM	Apr 25 2015 03:02:23.000 PM	Incoming	Timestamp: 2015-04-25T19:00:23.991Z, Latitude: 17.250300, Longitude: -123.029290, Mode: Regular, isAlarm: false, DurationInMode: 0, DistanceFromCenter: 0, BatteryV: 2670, SNR: 41
584092	Autosub6000	Apr 25 2015 02:02:26.118 PM	Apr 25 2015 02:02:25.000 PM	Incoming	Timestamp: 2015-04-25T18:00:14.001Z, BatteryV: 13.19, Latitude: 17.250221, Longitude: -123.029414
584085	Autosub6000	Apr 25 2015 02:02:15.118 PM	Apr 25 2015 02:02:13.000 PM	Incoming	Timestamp: 2015-04-25T18:00:15.085Z, Latitude: 17.250220, Longitude: -123.029410, Mode: Regular, isAlarm: false, DurationInMode: 0, DistanceFromCenter: 0, BatteryV: 2670, SNR: 45
584068	Autosub6000	Apr 25 2015 01:02:40.180 PM	Apr 25 2015 01:02:38.000 PM	Incoming	Timestamp: 2015-04-25T17:01:12.001Z, BatteryV: 13.19, Latitude: 17.250240, Longitude: -123.029389
584067	Autosub6000	Apr 25 2015 01:02:28.165 PM	Apr 25 2015 01:02:26.000 PM	Incoming	Timestamp: 2015-04-25T17:01:28.162Z, Latitude: 17.250240, Longitude: -123.029390, Mode: Regular, isAlarm: false, DurationInMode: 0, DistanceFromCenter: 0, BatteryV: 2670, SNR: 43
584048	Autosub6000	Apr 25 2015 12:02:51.493 PM	Apr 25 2015 12:02:50.000 PM	Incoming	Timestamp: 2015-04-25T16:00:38.001Z, BatteryV: 13.16, Latitude: 17.250208, Longitude: -123.029414
584043	Autosub6000	Apr 25 2015 12:02:20.924 PM	Apr 25 2015 12:02:20.000 PM	Incoming	Timestamp: 2015-04-25T16:00:20.921Z, Latitude: 17.250210, Longitude: -123.029420, Mode: Regular, isAlarm: false, DurationInMode: 0, DistanceFromCenter: 0, BatteryV: 2670, SNR: 45
584022	Autosub6000	Apr 25 2015 11:02:20.026 AM	Apr 25 2015 11:02:19.000 AM	Incoming	Timestamp: 2015-04-25T15:00:10.001Z, BatteryV: 13.16, Latitude: 17.250291, Longitude: -123.029427
584021	Autosub6000	Apr 25 2015 11:02:12.165 AM	Apr 25 2015 11:02:10.000 AM	Incoming	Timestamp: 2015-04-25T15:00:12.163Z, Latitude: 17.250290, Longitude: -123.029430, Mode: Regular, isAlarm: false, DurationInMode: 0, DistanceFromCenter: 0, BatteryV: 2673, SNR: 45
583974	Autosub6000	Apr 25 2015 10:05:42.001 AM	Apr 25 2015 10:05:40.000 AM	Incoming	Timestamp: 2015-04-25T14:00:38.001Z, BatteryV: 13.16, Latitude: 17.250317, Longitude: -123.029402
583967	Autosub6000	Apr 25 2015 10:02:17.505 AM	Apr 25 2015 10:02:16.000 AM	Incoming	Timestamp: 2015-04-25T14:00:17.502Z, Latitude: 17.250310, Longitude: -123.029400, Mode: Regular, isAlarm: false, DurationInMode: 0, DistanceFromCenter: 0, BatteryV: 2661, SNR: 45
583948	Autosub6000	Apr 25 2015 09:02:25.651 AM	Apr 25 2015 09:02:24.000 AM	Incoming	Timestamp: 2015-04-25T13:00:09.001Z, BatteryV: 13.16, Latitude: 17.250253, Longitude: -123.029382
583947	Autosub6000	Apr 25 2015 09:02:13.621 AM	Apr 25 2015 09:02:12.000 AM	Incoming	Timestamp: 2015-04-25T13:00:13.616Z, Latitude: 17.250250, Longitude: -123.029380, Mode: Regular, isAlarm: false, DurationInMode: 0, DistanceFromCenter: 0, BatteryV: 2673, SNR: 45
583870	Autosub6000	Apr 25 2015 08:02:30.696 AM	Apr 25 2015 08:02:29.000 AM	Incoming	Timestamp: 2015-04-25T12:01:32.001Z, BatteryV: 13.16, Latitude: 17.249843, Longitude: -123.029683
583865	Autosub6000	Apr 25 2015 08:02:18.171 AM	Apr 25 2015 08:02:16.000 AM	Incoming	Timestamp: 2015-04-25T12:01:18.168Z, Latitude: 17.249850, Longitude: -123.029680, Mode: Regular, isAlarm: false, DurationInMode: 0, DistanceFromCenter: 0, BatteryV: 2655, SNR: 44
583837	Autosub6000	Apr 25 2015 07:02:34.297 AM	Apr 25 2015 07:02:33.000 AM	Incoming	Timestamp: 2015-04-25T11:00:39.001Z, BatteryV: 13.16, Latitude: 17.248704, Longitude: -123.021632
583836	Autosub6000	Apr 25 2015 07:02:23.796 AM	Apr 25 2015 07:02:23.000 AM	Incoming	Timestamp: 2015-04-25T11:00:23.794Z, Latitude: 17.248700, Longitude: -123.021630, Mode: Regular, isAlarm: false, DurationInMode: 0, DistanceFromCenter: 0, BatteryV: 2670, SNR: 45
583813	Autosub6000	Apr 25 2015 06:02:28.222 AM	Apr 25 2015 06:02:27.000 AM	Incoming	Timestamp: 2015-04-25T10:00:38.001Z, BatteryV: 13.16, Latitude: 17.248691, Longitude: -123.021568
583810	Autosub6000	Apr 25 2015 06:02:21.231 AM	Apr 25 2015 06:02:20.000 AM	Incoming	Timestamp: 2015-04-25T10:00:21.227Z, Latitude: 17.248690, Longitude: -123.021570, Mode: Regular, isAlarm: false, DurationInMode: 0, DistanceFromCenter: 0, BatteryV: 2655, SNR: 46
583782	Autosub6000	Apr 25 2015 05:02:29.013 AM	Apr 25 2015 05:02:28.000 AM	Incoming	Timestamp: 2015-04-25T09:01:11.001Z, BatteryV: 13.16, Latitude: 17.248813, Longitude: -123.021568
583781	Autosub6000	Apr 25 2015 05:02:19.004 AM	Apr 25 2015 05:02:18.000 AM	Incoming	Timestamp: 2015-04-25T09:01:19.001Z, Latitude: 17.248810, Longitude: -123.021570, Mode: Regular, isAlarm: false, DurationInMode: 0, DistanceFromCenter: 0, BatteryV: 2673, SNR: 44
583760	Autosub6000	Apr 25 2015 04:03:07.183 AM	Apr 25 2015 04:03:06.000 AM	Incoming	Timestamp: 2015-04-25T08:03:06.000Z
583737	Autosub6000	Apr 25 2015 03:02:31.296 AM	Apr 25 2015 03:02:30.000 AM	Incoming	Timestamp: 2015-04-25T07:00:09.001Z, BatteryV: 13.16, Latitude: 17.185530, Longitude: -123.017798
583735	Autosub6000	Apr 25 2015 03:02:21.322 AM	Apr 25 2015 03:02:20.000 AM	Incoming	Timestamp: 2015-04-25T07:00:21.319Z, Latitude: 17.185530, Longitude: -123.017800, Mode: Regular, isAlarm: false, DurationInMode: 0, DistanceFromCenter: 0, BatteryV: 2673, SNR: 44
583719	Autosub6000	Apr 25 2015 02:02:35.476 AM	Apr 25 2015 02:02:34.000 AM	Incoming	Timestamp: 2015-04-25T06:01:26.001Z, BatteryV: 13.19, Latitude: 17.028243, Longitude: -123.006400
583717	Autosub6000	Apr 25 2015 02:02:23.414 AM	Apr 25 2015 02:02:22.000 AM	Incoming	Timestamp: 2015-04-25T06:01:23.411Z, Latitude: 17.028240, Longitude: -123.006400, Mode: Regular, isAlarm: false, DurationInMode: 0, DistanceFromCenter: 0, BatteryV: 2658, SNR: 45
583701	Autosub6000	Apr 25 2015 01:05:45.173 AM	Apr 25 2015 01:05:43.000 AM	Incoming	Timestamp: 2015-04-25T05:00:09.001Z, BatteryV: 13.19, Latitude: 16.912000, Longitude: -122.997299
583696	Autosub6000	Apr 25 2015 01:02:16.227 AM	Apr 25 2015 01:02:14.000 AM	Incoming	Timestamp: 2015-04-25T05:00:16.224Z, Latitude: 16.912000, Longitude: -122.997300, Mode: Regular, isAlarm: false, DurationInMode: 0, DistanceFromCenter: 0, BatteryV: 2676, SNR: 48
583677	Autosub6000	Apr 25 2015 12:02:22.061 AM	Apr 25 2015 12:02:21.000 AM	Incoming	Timestamp: 2015-04-25T04:01:09.001Z, BatteryV: 13.19, Latitude: 16.911930, Longitude: -122.997414
583675	Autosub6000	Apr 25 2015 12:02:15.548 AM	Apr 25 2015 12:02:14.000 AM	Incoming	Timestamp: 2015-04-25T04:01:15.544Z, Latitude: 16.911930, Longitude: -122.997420, Mode: Regular, isAlarm: false, DurationInMode: 0, DistanceFromCenter: 0, BatteryV: 2676, SNR: 43
583667	Autosub6000	Apr 24 2015 11:09:21.909 PM	Apr 24 2015 11:09:21.000 PM	Incoming	Timestamp: 2015-04-25T03:01:08.001Z, BatteryV: 13.22, Latitude: 16.912026, Longitude: -122.997018
583666	Autosub6000	Apr 24 2015 11:08:55.850 PM	Apr 24 2015 11:08:54.000 PM	Incoming	Timestamp: 2015-04-25T03:01:55.847Z, Latitude: 16.912030, Longitude: -122.997020, Mode: Regular, isAlarm: false, DurationInMode: 0, DistanceFromCenter: 0, BatteryV: 2679, SNR: 44
583646	Autosub6000	Apr 24 2015 10:05:50.268 PM	Apr 24 2015 10:05:48.000 PM	Incoming	Timestamp: 2015-04-25T02:00:11.001Z, BatteryV: 13.22, Latitude: 16.912058, Longitude: -122.996768
583645	Autosub6000	Apr 24 2015 10:05:38.252 PM	Apr 24 2015 10:05:37.000 PM	Incoming	Timestamp: 2015-04-25T02:00:38.249Z, Latitude: 16.912060, Longitude: -122.996770, Mode: Regular, isAlarm: false, DurationInMode: 0, DistanceFromCenter: 0, BatteryV: 2676, SNR: 44
583643	Autosub6000	Apr 24 2015 10:02:47.383 PM	Apr 24 2015 10:02:37.000 PM	Incoming	Timestamp: 2015-04-25T02:02:37.000Z, Message Check: true
583629	Autosub6000	Apr 24 2015 09:06:53.970 PM	Apr 24 2015 09:06:52.000 PM	Incoming	Timestamp: 2015-04-25T01:00:38.001Z, BatteryV: 13.22, Latitude: 16.912128, Longitude: -122.997011
583628	Autosub6000	Apr 24 2015 09:03:21.492 PM	Apr 24 2015 09:03:20.000 PM	Incoming	Timestamp: 2015-04-25T01:00:21.489Z, Latitude: 16.912130, Longitude: -122.997010, Mode: Regular, isAlarm: false, DurationInMode: 0, DistanceFromCenter: 0, BatteryV: 2682, SNR: 47
583606	Autosub6000	Apr 24 2015 08:06:06.706 PM	Apr 24 2015 08:06:05.000 PM	Incoming	Timestamp: 2015-04-25T00:00:38.001Z, BatteryV: 13.22, Latitude: 16.912115, Longitude: -122.997030
583604	Autosub6000	Apr 24 2015 08:05:46.156 PM	Apr 24 2015 08:05:45.000 PM	Incoming	Timestamp: 2015-04-25T00:05:45.000Z, Latitude: 16.912120, Longitude: -122.997030, Mode: Regular, isAlarm: false, DurationInMode: 0, DistanceFromCenter: 0, BatteryV: 2679, SNR: 47
583559	Autosub6000	Apr 24 2015 07:02:25.383 PM	Apr 24 2015 07:02:24.000 PM	Incoming	Timestamp: 2015-04-24T23:00:09.001Z, BatteryV: 13.25, Latitude: 16.948467, Longitude: -123.006778
583557	Autosub6000	Apr 24 2015 07:02:18.238 PM	Apr 24 2015 07:02:15.000 PM	Incoming	Timestamp: 2015-04-24T23:00:18.234Z, Latitude: 16.948470, Longitude: -123.006780, Mode: Regular, isAlarm: false, DurationInMode: 0, DistanceFromCenter: 0, BatteryV: 2679, SNR: 40
583550	Autosub6000	Apr 24 2015 06:31:28.274 PM	Apr 24 2015 06:31:27.000 PM	Incoming	Timestamp: 2015-04-24T22:30:38.001Z, BatteryV: 13.22, Latitude: 17.036461, Longitude: -123.022778
583549	Autosub6000	Apr 24 2015 06:31:16.767 PM	Apr 24 2015 06:31:16.000 PM	Incoming	Timestamp: 2015-04-24T22:30:16.763Z, Latitude: 17.036460, Longitude: -123.022780, Mode: Regular, isAlarm: false, DurationInMode: 0, DistanceFromCenter: 0, BatteryV: 2676, SNR: 43
583546	Autosub6000	Apr 24 2015 06:22:06.923 PM	Apr 24 2015 06:22:05.000 PM	Incoming	Timestamp: 2015-04-24T22:22:05.000Z
583537	Autosub6000	Apr 24 2015 06:10:40.584 PM	Apr 24 2015 06:10:39.000 PM	Incoming	Timestamp: 2015-04-24T22:10:09.001Z, BatteryV: 13.22, Latitude: 17.098419, Longitude: -123.034125
583536	Autosub6000	Apr 24 2015 06:10:35.097 PM	Apr 24 2015 06:10:34.000 PM	Incoming	Timestamp: 2015-04-24T22:10:35.094Z, Latitude: 17.098420, Longitude: -123.034130, Mode: Regular, isAlarm: false, DurationInMode: 0, DistanceFromCenter: 0, BatteryV: 2679, SNR: 43
583522	Autosub6000	Apr 24 2015 06:01:04.030 PM	Apr 24 2015 06:01:03.000 PM	Incoming	Timestamp: 2015-04-24T22:00:09.001Z, BatteryV: 13.22, Latitude: 17.128186, Longitude: -123.041882
583521	Autosub6000	Apr 24 2015 06:00:35.455 PM	Apr 24 2015 06:00:32.000 PM	Incoming	Timestamp: 2015-04-24T22:00:35.451Z, Latitude: 17.128190, Longitude: -123.041880, Mode: Regular, isAlarm: false, DurationInMode: 0, DistanceFromCenter: 0, BatteryV: 2664, SNR: 44
583510	Autosub6000	Apr 24 2015 05:51:00.027 PM	Apr 24 2015 05:50:59.000 PM	Incoming	Timestamp: 2015-04-24T21:50:09.001Z, BatteryV: 13.22, Latitude: 17.158483, Longitude: -123.048435
583509	Autosub6000	Apr 24 2015 05:50:49.480 PM	Apr 24 2015 05:50:48.000 PM	Incoming	Timestamp: 2015-04-24T21:50:49.477Z, Latitude: 17.158480, Longitude: -123.048440, Mode: Regular, isAlarm: false, DurationInMode: 0, DistanceFromCenter: 0, BatteryV: 2682, SNR: 42
583497	Autosub6000	Apr 24 2015 05:40:36.492 PM	Apr 24 2015 05:40:35.000 PM	Incoming	Timestamp: 2015-04-24T21:40:09.001Z, BatteryV: 13.22, Latitude: 17.188365, Longitude: -123.054886
583496	Autosub6000	Apr 24 2015 05:40:24.972 PM	Apr 24 2015 05:40:24.000 PM	Incoming	Timestamp: 2015-04-24T21:40:24.969Z, Latitude: 17.188370, Longitude: -123.054890, Mode: Regular, isAlarm: false, DurationInMode: 0, DistanceFromCenter: 0, BatteryV: 2679, SNR: 46
583488	Autosub6000	Apr 24 2015 05:34:17.687 PM	Apr 24 2015 05:34:15.000 PM	Incoming	Timestamp: 2015-04-24T21:30:17.684Z, Latitude: 17.218510, Longitude: -123.061000, Mode: Regular, isAlarm: false, DurationInMode: 0, DistanceFromCenter: 0, BatteryV: 2682, SNR: 42
583486	Autosub6000	Apr 24 2015 05:34:10.028 PM	Apr 24 2015 05:34:08.000 PM	Incoming	Timestamp: 2015-04-24T21:30:09.001Z, BatteryV: 13.22, Latitude: 17.218515, Longitude: -123.060998
583482	Autosub6000	Apr 24 2015 05:30:51.722 PM	Apr 24 2015 05:30:49.000 PM	Incoming	Timestamp: 2015-04-24T21:30:51.720Z, Latitude: 17.218510, Longitude: -123.061000, Mode: Regular, isAlarm: false, DurationInMode: 0, DistanceFromCenter: 0, BatteryV: 2685, SNR: 42
583476	Autosub6000	Apr 24 2015 05:25:49.285 PM	Apr 24 2015 05:25:48.000 PM	Incoming	Timestamp: 2015-04-24T21:23:39.001Z, BatteryV: 13.22, Latitude: 17.237235, Longitude: -123.064659
583475	Autosub6000	Apr 24 2015 05:25:40.275 PM	Apr 24 2015 05:25:39.000 PM	Incoming	Timestamp: 2015-04-24T21:23:40.272Z, Latitude: 17.237240, Longitude: -123.064660, Mode: Regular, isAlarm: false, DurationInMode: 0, DistanceFromCenter: 0, BatteryV: 2679, SNR: 45
583474	Autosub6000	Apr 24 2015 05:25:31.859 PM	Apr 24 2015 05:25:30.000 PM	Incoming	Timestamp: 2015-04-24T21:25:30.000Z, Powerup: true, Firmware Version: XMI-Torch v1.22-2307. dev:4 , Hardware Revision: 255.255-65535, Serial: 4294967295, GPS Version: GSD4e_4.1.2-P1 R+ 11/15/2011 319-Nov 15 , Iridium Version: TA13001, Reset Data: Count=47,Current=(S),Prev=(cleared)
582838	Autosub6000	Apr 23 2015 09:02:31.496 PM	Apr 23 2015 09:02:30.000 PM	Incoming	Timestamp: 2015-04-24T01:00:12.001Z, BatteryV: 13.19, Latitude: 16.912602, Longitude: -122.997555
582837	Autosub6000	Apr 23 2015 09:02:22.493 PM	Apr 23 2015 09:02:21.000 PM	Incoming	Timestamp: 2015-04-24T01:00:22.491Z, Latitude: 16.912600, Longitude: -122.997550, Mode: Regular, isAlarm: false, DurationInMode: 0, DistanceFromCenter: 0, BatteryV: 2679, SNR: 48
582820	Autosub6000	Apr 23 2015 08:06:58.078 PM	Apr 23 2015 08:06:57.000 PM	Incoming	Timestamp: 2015-04-24T00:01:38.001Z, BatteryV: 13.22, Latitude: 16.912608, Longitude: -122.997504
582817	Autosub6000	Apr 23 2015 08:05:38.903 PM	Apr 23 2015 08:05:38.000 PM	Incoming	Timestamp: 2015-04-24T00:05:38.000Z, Latitude: 16.912610, Longitude: -122.997500, Mode: Regular, isAlarm: false, DurationInMode: 0, DistanceFromCenter: 0, BatteryV: 2685, SNR: 46
582764	Autosub6000	Apr 23 2015 07:02:28.940 PM	Apr 23 2015 07:02:27.000 PM	Incoming	Timestamp: 2015-04-23T23:00:13.001Z, BatteryV: 13.22, Latitude: 16.906541, Longitude: -123.000032
582763	Autosub6000	Apr 23 2015 07:02:19.445 PM	Apr 23 2015 07:02:18.000 PM	Incoming	Timestamp: 2015-04-23T23:00:19.442Z, Latitude: 16.906540, Longitude: -123.000040, Mode: Regular, isAlarm: false, DurationInMode: 0, DistanceFromCenter: 0, BatteryV: 2682, SNR: 44
582743	Autosub6000	Apr 23 2015 06:05:50.906 PM	Apr 23 2015 06:05:49.000 PM	Incoming	Timestamp: 2015-04-23T22:00:12.001Z, BatteryV: 13.22, Latitude: 16.886125, Longitude: -123.008883
582740	Autosub6000	Apr 23 2015 06:02:58.483 PM	Apr 23 2015 06:02:57.000 PM	Incoming	Timestamp: 2015-04-23T22:00:58.481Z, Latitude: 16.886120, Longitude: -123.008890, Mode: Regular, isAlarm: false, DurationInMode: 0, DistanceFromCenter: 0, BatteryV: 2685, SNR: 48
582714	Autosub6000	Apr 23 2015 05:05:49.079 PM	Apr 23 2015 05:05:47.000 PM	Incoming	Timestamp: 2015-04-23T21:00:11.001Z, BatteryV: 13.22, Latitude: 16.885971, Longitude: -123.009024
582713	Autosub6000	Apr 23 2015 05:05:37.581 PM	Apr 23 2015 05:05:36.000 PM	Incoming	Timestamp: 2015-04-23T21:00:37.578Z, Latitude: 16.885970, Longitude: -123.009030, Mode: Regular, isAlarm: false, DurationInMode: 0, DistanceFromCenter: 0, BatteryV: 2685, SNR: 45
582670	Autosub6000	Apr 23 2015 04:02:31.588 PM	Apr 23 2015 04:02:30.000 PM	Incoming	Timestamp: 2015-04-23T20:01:26.001Z, BatteryV: 13.22, Latitude: 16.896454, Longitude: -123.005082
582669	Autosub6000	Apr 23 2015 04:02:27.094 PM	Apr 23 2015 04:02:25.000 PM	Incoming	Timestamp: 2015-04-23T20:01:27.091Z, Latitude: 16.896450, Longitude: -123.005080, Mode: Regular, isAlarm: false, DurationInMode: 0, DistanceFromCenter: 0, BatteryV: 2685, SNR: 47
582641	Autosub6000	Apr 23 2015 03:02:24.277 PM	Apr 23 2015 03:02:23.000 PM	Incoming	Timestamp: 2015-04-23T19:00:09.001Z, BatteryV: 13.22, Latitude: 16.912013, Longitude: -122.998029
582640	Autosub6000	Apr 23 2015 03:02:15.751 PM	Apr 23 2015 03:02:13.000 PM	Incoming	Timestamp: 2015-04-23T19:00:15.749Z, Latitude: 16.912010, Longitude: -122.998030, Mode: Regular, isAlarm: false, DurationInMode: 0, DistanceFromCenter: 0, BatteryV: 2685, SNR: 43
582631	Autosub6000	Apr 23 2015 02:40:37.224 PM	Apr 23 2015 02:40:35.000 PM	Incoming	Timestamp: 2015-04-23T18:40:09.001Z, BatteryV: 13.25, Latitude: 16.912467, Longitude: -122.997190
582630	Autosub6000	Apr 23 2015 02:40:28.882 PM	Apr 23 2015 02:40:27.000 PM	Incoming	Timestamp: 2015-04-23T18:40:28.879Z, Latitude: 16.912470, Longitude: -122.997190, Mode: Regular, isAlarm: false, DurationInMode: 0, DistanceFromCenter: 0, BatteryV: 2670, SNR: 44
582629	Autosub6000	Apr 23 2015 02:30:42.045 PM	Apr 23 2015 02:30:41.000 PM	Incoming	Timestamp: 2015-04-23T18:30:08.001Z, BatteryV: 13.25, Latitude: 16.915629, Longitude: -123.001229
582628	Autosub6000	Apr 23 2015 02:30:33.207 PM	Apr 23 2015 02:30:31.000 PM	Incoming	Timestamp: 2015-04-23T18:30:33.205Z, Latitude: 16.915630, Longitude: -123.001230, Mode: Regular, isAlarm: false, DurationInMode: 0, DistanceFromCenter: 0, BatteryV: 2685, SNR: 45
582625	Autosub6000	Apr 23 2015 02:20:36.153 PM	Apr 23 2015 02:20:35.000 PM	Incoming	Timestamp: 2015-04-23T18:20:08.001Z, BatteryV: 13.25, Latitude: 16.933427, Longitude: -123.008390
582624	Autosub6000	Apr 23 2015 02:20:25.153 PM	Apr 23 2015 02:20:23.000 PM	Incoming	Timestamp: 2015-04-23T18:20:25.149Z, Latitude: 16.933430, Longitude: -123.008390, Mode: Regular, isAlarm: false, DurationInMode: 0, DistanceFromCenter: 0, BatteryV: 2688, SNR: 43
582619	Autosub6000	Apr 23 2015 02:10:53.388 PM	Apr 23 2015 02:10:50.000 PM	Incoming	Timestamp: 2015-04-23T18:10:08.001Z, BatteryV: 13.25, Latitude: 16.954400, Longitude: -123.017018
582618	Autosub6000	Apr 23 2015 02:10:23.717 PM	Apr 23 2015 02:10:22.000 PM	Incoming	Timestamp: 2015-04-23T18:10:23.713Z, Latitude: 16.954400, Longitude: -123.017020, Mode: Regular, isAlarm: false, DurationInMode: 0, DistanceFromCenter: 0, BatteryV: 2685, SNR: 45
582613	Autosub6000	Apr 23 2015 02:03:53.705 PM	Apr 23 2015 02:03:52.000 PM	Incoming	Timestamp: 2015-04-23T18:00:08.001Z, BatteryV: 13.25, Latitude: 16.974982, Longitude: -123.026214
582612	Autosub6000	Apr 23 2015 02:03:43.662 PM	Apr 23 2015 02:03:42.000 PM	Incoming	Timestamp: 2015-04-23T18:00:43.660Z, Latitude: 16.974980, Longitude: -123.026210, Mode: Regular, isAlarm: false, DurationInMode: 0, DistanceFromCenter: 0, BatteryV: 2685, SNR: 42
582595	Autosub6000	Apr 23 2015 02:00:50.086 PM	Apr 23 2015 02:00:39.000 PM	Incoming	Timestamp: 2015-04-23T18:00:39.000Z, Message Check: true
582590	Autosub6000	Apr 23 2015 01:50:45.439 PM	Apr 23 2015 01:50:44.000 PM	Incoming	Timestamp: 2015-04-23T17:50:08.001Z, BatteryV: 13.25, Latitude: 16.996416, Longitude: -123.031091
582589	Autosub6000	Apr 23 2015 01:50:33.427 PM	Apr 23 2015 01:50:32.000 PM	Incoming	Timestamp: 2015-04-23T17:50:33.424Z, Latitude: 16.996420, Longitude: -123.031090, Mode: Regular, isAlarm: false, DurationInMode: 0, DistanceFromCenter: 0, BatteryV: 2688, SNR: 45
582585	Autosub6000	Apr 23 2015 01:45:37.016 PM	Apr 23 2015 01:45:34.000 PM	Incoming	Timestamp: 2015-04-23T17:40:37.012Z, Latitude: 17.018890, Longitude: -123.030990, Mode: Regular, isAlarm: false, DurationInMode: 0, DistanceFromCenter: 0, BatteryV: 2688, SNR: 44
582578	Autosub6000	Apr 23 2015 01:42:04.002 PM	Apr 23 2015 01:42:02.000 PM	Incoming	Timestamp: 2015-04-23T17:40:08.001Z, BatteryV: 13.25, Latitude: 17.018893, Longitude: -123.030989
582576	Autosub6000	Apr 23 2015 01:34:50.198 PM	Apr 23 2015 01:34:48.000 PM	Incoming	Timestamp: 2015-04-23T17:32:50.196Z, Latitude: 17.035810, Longitude: -123.031240, Mode: Regular, isAlarm: false, DurationInMode: 0, DistanceFromCenter: 0, BatteryV: 2676, SNR: 47
582575	Autosub6000	Apr 23 2015 01:34:17.235 PM	Apr 23 2015 01:34:15.000 PM	Incoming	Timestamp: 2015-04-23T17:34:15.000Z, Powerup: true, Firmware Version: XMI-Torch v1.22-2307. dev:4 , Hardware Revision: 255.255-65535, Serial: 4294967295, GPS Version: GSD4e_4.1.2-P1 R+ 11/15/2011 319-Nov 15 , Iridium Version: TA13001, Reset Data: Count=46,Current=(S),Prev=(cleared)
581861	Autosub6000	Apr 22 2015 03:02:32.274 PM	Apr 22 2015 03:02:31.000 PM	Incoming	Timestamp: 2015-04-22T19:01:08.001Z, BatteryV: 13.25, Latitude: 16.912710, Longitude: -123.000147
581860	Autosub6000	Apr 22 2015 03:02:24.293 PM	Apr 22 2015 03:02:23.000 PM	Incoming	Timestamp: 2015-04-22T19:01:24.291Z, Latitude: 16.912710, Longitude: -123.000150, Mode: Regular, isAlarm: false, DurationInMode: 0, DistanceFromCenter: 0, BatteryV: 2691, SNR: 41
581858	Autosub6000	Apr 22 2015 03:02:15.271 PM	Apr 22 2015 03:02:14.000 PM	Incoming	Timestamp: 2015-04-22T19:02:14.000Z
581731	Autosub6000	Apr 22 2015 01:02:37.982 PM	Apr 22 2015 01:02:36.000 PM	Incoming	Timestamp: 2015-04-22T17:00:11.001Z, BatteryV: 13.28, Latitude: 16.916032, Longitude: -122.992147
581730	Autosub6000	Apr 22 2015 01:02:24.976 PM	Apr 22 2015 01:02:24.000 PM	Incoming	Timestamp: 2015-04-22T17:00:24.973Z, Latitude: 16.916030, Longitude: -122.992150, Mode: Regular, isAlarm: false, DurationInMode: 0, DistanceFromCenter: 0, BatteryV: 2697, SNR: 42
581675	Autosub6000	Apr 22 2015 12:02:30.535 PM	Apr 22 2015 12:02:29.000 PM	Incoming	Timestamp: 2015-04-22T16:01:33.001Z, BatteryV: 13.28, Latitude: 16.916384, Longitude: -122.993997
581671	Autosub6000	Apr 22 2015 12:02:20.537 PM	Apr 22 2015 12:02:19.000 PM	Incoming	Timestamp: 2015-04-22T16:01:20.533Z, Latitude: 16.916380, Longitude: -122.994000, Mode: Regular, isAlarm: false, DurationInMode: 0, DistanceFromCenter: 0, BatteryV: 2700, SNR: 43
581610	Autosub6000	Apr 22 2015 11:02:31.166 AM	Apr 22 2015 11:02:30.000 AM	Incoming	Timestamp: 2015-04-22T15:00:12.001Z, BatteryV: 13.25, Latitude: 16.914886, Longitude: -122.995910
581606	Autosub6000	Apr 22 2015 11:02:18.227 AM	Apr 22 2015 11:02:17.000 AM	Incoming	Timestamp: 2015-04-22T15:00:18.224Z, Latitude: 16.914890, Longitude: -122.995910, Mode: Regular, isAlarm: false, DurationInMode: 0, DistanceFromCenter: 0, BatteryV: 2700, SNR: 43
581568	Autosub6000	Apr 22 2015 10:02:27.923 AM	Apr 22 2015 10:02:26.000 AM	Incoming	Timestamp: 2015-04-22T14:00:40.001Z, BatteryV: 13.25, Latitude: 16.931494, Longitude: -122.941869
581566	Autosub6000	Apr 22 2015 10:02:18.416 AM	Apr 22 2015 10:02:17.000 AM	Incoming	Timestamp: 2015-04-22T14:00:18.412Z, Latitude: 16.931490, Longitude: -122.941870, Mode: Regular, isAlarm: false, DurationInMode: 0, DistanceFromCenter: 0, BatteryV: 2700, SNR: 41
581508	Autosub6000	Apr 22 2015 09:02:23.731 AM	Apr 22 2015 09:02:23.000 AM	Incoming	Timestamp: 2015-04-22T13:00:13.001Z, BatteryV: 13.25, Latitude: 16.995398, Longitude: -122.823277
581506	Autosub6000	Apr 22 2015 09:02:14.210 AM	Apr 22 2015 09:02:13.000 AM	Incoming	Timestamp: 2015-04-22T13:00:14.207Z, Latitude: 16.995400, Longitude: -122.823280, Mode: Regular, isAlarm: false, DurationInMode: 0, DistanceFromCenter: 0, BatteryV: 2694, SNR: 37
581503	Autosub6000	Apr 22 2015 08:52:18.425 AM	Apr 22 2015 08:52:17.000 AM	Incoming	Timestamp: 2015-04-22T12:51:10.001Z, BatteryV: 13.25, Latitude: 17.015622, Longitude: -122.822861
581502	Autosub6000	Apr 22 2015 08:51:43.884 AM	Apr 22 2015 08:51:43.000 AM	Incoming	Timestamp: 2015-04-22T12:51:43.881Z, Latitude: 17.015620, Longitude: -122.822860, Mode: Regular, isAlarm: false, DurationInMode: 0, DistanceFromCenter: 0, BatteryV: 2694, SNR: 43
581495	Autosub6000	Apr 22 2015 08:42:05.214 AM	Apr 22 2015 08:42:04.000 AM	Incoming	Timestamp: 2015-04-22T12:42:04.000Z
581485	Autosub6000	Apr 22 2015 08:32:27.614 AM	Apr 22 2015 08:32:26.000 AM	Incoming	Timestamp: 2015-04-22T12:32:26.000Z
581463	Autosub6000	Apr 22 2015 08:20:35.196 AM	Apr 22 2015 08:20:33.000 AM	Incoming	Timestamp: 2015-04-22T12:20:12.001Z, BatteryV: 13.25, Latitude: 17.083718, Longitude: -122.822317
581462	Autosub6000	Apr 22 2015 08:20:27.192 AM	Apr 22 2015 08:20:26.000 AM	Incoming	Timestamp: 2015-04-22T12:20:27.188Z, Latitude: 17.083720, Longitude: -122.822320, Mode: Regular, isAlarm: false, DurationInMode: 0, DistanceFromCenter: 0, BatteryV: 2700, SNR: 34
581442	Autosub6000	Apr 22 2015 08:10:47.544 AM	Apr 22 2015 08:10:46.000 AM	Incoming	Timestamp: 2015-04-22T12:10:12.001Z, BatteryV: 13.25, Latitude: 17.105805, Longitude: -122.823162
581441	Autosub6000	Apr 22 2015 08:10:43.540 AM	Apr 22 2015 08:10:42.000 AM	Incoming	Timestamp: 2015-04-22T12:10:43.537Z, Latitude: 17.105800, Longitude: -122.823160, Mode: Regular, isAlarm: false, DurationInMode: 0, DistanceFromCenter: 0, BatteryV: 2703, SNR: 42
581400	Autosub6000	Apr 22 2015 08:00:36.173 AM	Apr 22 2015 08:00:35.000 AM	Incoming	Timestamp: 2015-04-22T12:00:11.001Z, BatteryV: 13.25, Latitude: 17.128154, Longitude: -122.823603
581399	Autosub6000	Apr 22 2015 08:00:26.639 AM	Apr 22 2015 08:00:25.000 AM	Incoming	Timestamp: 2015-04-22T12:00:26.635Z, Latitude: 17.128160, Longitude: -122.823610, Mode: Regular, isAlarm: false, DurationInMode: 0, DistanceFromCenter: 0, BatteryV: 2703, SNR: 43
581386	Autosub6000	Apr 22 2015 07:51:35.762 AM	Apr 22 2015 07:51:31.000 AM	Incoming	Timestamp: 2015-04-22T11:50:08.001Z, BatteryV: 13.25, Latitude: 17.150381, Longitude: -122.823904
581385	Autosub6000	Apr 22 2015 07:51:21.238 AM	Apr 22 2015 07:51:20.000 AM	Incoming	Timestamp: 2015-04-22T11:50:21.235Z, Latitude: 17.150380, Longitude: -122.823910, Mode: Regular, isAlarm: false, DurationInMode: 0, DistanceFromCenter: 0, BatteryV: 2706, SNR: 42
581373	Autosub6000	Apr 22 2015 07:45:46.290 AM	Apr 22 2015 07:45:45.000 AM	Incoming	Timestamp: 2015-04-22T11:44:02.001Z, BatteryV: 13.25, Latitude: 17.163936, Longitude: -122.823994
581372	Autosub6000	Apr 22 2015 07:45:38.449 AM	Apr 22 2015 07:45:37.000 AM	Incoming	Timestamp: 2015-04-22T11:44:38.446Z, Latitude: 17.163930, Longitude: -122.824000, Mode: Regular, isAlarm: false, DurationInMode: 0, DistanceFromCenter: 0, BatteryV: 2688, SNR: 42
581371	Autosub6000	Apr 22 2015 07:45:29.892 AM	Apr 22 2015 07:45:27.000 AM	Incoming	Timestamp: 2015-04-22T11:45:27.000Z, Powerup: true, Firmware Version: XMI-Torch v1.22-2307. dev:4 , Hardware Revision: 255.255-65535, Serial: 4294967295, GPS Version: GSD4e_4.1.2-P1 R+ 11/15/2011 319-Nov 15 , Iridium Version: TA13001, Reset Data: Count=42,Current=(S),Prev=(cleared)
579537	Autosub6000	Apr 20 2015 07:03:32.104 PM	Apr 20 2015 07:03:30.000 PM	Incoming	Timestamp: 2015-04-20T23:00:39.001Z, BatteryV: 13.28, Latitude: 16.864736, Longitude: -122.847002
579536	Autosub6000	Apr 20 2015 07:03:03.147 PM	Apr 20 2015 07:03:02.000 PM	Incoming	Timestamp: 2015-04-20T23:00:03.142Z, Latitude: 16.864730, Longitude: -122.847000, Mode: Regular, isAlarm: false, DurationInMode: 0, DistanceFromCenter: 0, BatteryV: 2706, SNR: 43
579495	Autosub6000	Apr 20 2015 06:02:29.554 PM	Apr 20 2015 06:02:28.000 PM	Incoming	Timestamp: 2015-04-20T22:00:13.001Z, BatteryV: 13.28, Latitude: 16.832064, Longitude: -122.953274
579492	Autosub6000	Apr 20 2015 06:02:20.553 PM	Apr 20 2015 06:02:19.000 PM	Incoming	Timestamp: 2015-04-20T22:00:20.549Z, Latitude: 16.832060, Longitude: -122.953270, Mode: Regular, isAlarm: false, DurationInMode: 0, DistanceFromCenter: 0, BatteryV: 2709, SNR: 45
579444	Autosub6000	Apr 20 2015 05:02:39.542 PM	Apr 20 2015 05:02:38.000 PM	Incoming	Timestamp: 2015-04-20T21:00:11.001Z, BatteryV: 13.28, Latitude: 16.831872, Longitude: -123.099578
579439	Autosub6000	Apr 20 2015 05:02:20.535 PM	Apr 20 2015 05:02:19.000 PM	Incoming	Timestamp: 2015-04-20T21:00:20.531Z, Latitude: 16.831870, Longitude: -123.099580, Mode: Regular, isAlarm: false, DurationInMode: 0, DistanceFromCenter: 0, BatteryV: 2709, SNR: 45
579395	Autosub6000	Apr 20 2015 04:02:22.623 PM	Apr 20 2015 04:02:21.000 PM	Incoming	Timestamp: 2015-04-20T20:02:21.000Z
579351	Autosub6000	Apr 20 2015 03:05:39.219 PM	Apr 20 2015 03:05:38.000 PM	Incoming	Timestamp: 2015-04-20T19:00:12.001Z, BatteryV: 13.28, Latitude: 16.886637, Longitude: -123.327405
579348	Autosub6000	Apr 20 2015 03:02:43.316 PM	Apr 20 2015 03:02:42.000 PM	Incoming	Timestamp: 2015-04-20T19:00:43.313Z, Latitude: 16.886640, Longitude: -123.327400, Mode: Regular, isAlarm: false, DurationInMode: 0, DistanceFromCenter: 0, BatteryV: 2712, SNR: 44
579331	Autosub6000	Apr 20 2015 02:06:05.664 PM	Apr 20 2015 02:06:04.000 PM	Incoming	Timestamp: 2015-04-20T18:06:04.000Z, Ascii: Msgs0:0,8,10 Msgs1:0,8,10 Msgs2:8,10 Msgs3:8,10 Msgs4:8,10
579320	Autosub6000	Apr 20 2015 02:02:27.229 PM	Apr 20 2015 02:02:25.000 PM	Incoming	Timestamp: 2015-04-20T18:02:25.000Z, Unlock Code: 32107
579317	Autosub6000	Apr 20 2015 02:02:21.097 PM	Apr 20 2015 02:02:19.000 PM	Incoming	Timestamp: 2015-04-20T18:00:09.001Z, BatteryV: 13.28, Latitude: 16.931290, Longitude: -123.230419
579304	Autosub6000	Apr 20 2015 01:14:52.509 PM	Apr 20 2015 01:14:52.509 PM	Outgoing	Timestamp: 2015-04-20T17:14:52.509Z, Outgoing SBD Text: $unlock 32107 $unlock 63719 $msgenable 0 0,8,10 $msgenable 1 0,8,10
579303	Autosub6000	Apr 20 2015 01:11:00.728 PM	Apr 20 2015 01:10:59.000 PM	Incoming	Timestamp: 2015-04-20T17:10:09.001Z, BatteryV: 13.28, Latitude: 16.931258, Longitude: -123.109888
579294	Autosub6000	Apr 20 2015 01:00:40.960 PM	Apr 20 2015 01:00:39.000 PM	Incoming	Timestamp: 2015-04-20T17:00:15.001Z, BatteryV: 13.28, Latitude: 16.931066, Longitude: -123.084890
579292	Autosub6000	Apr 20 2015 12:51:06.495 PM	Apr 20 2015 12:51:05.000 PM	Incoming	Timestamp: 2015-04-20T16:50:15.001Z, BatteryV: 13.31, Latitude: 16.931469, Longitude: -123.059955
579288	Autosub6000	Apr 20 2015 12:40:56.465 PM	Apr 20 2015 12:40:55.000 PM	Incoming	Timestamp: 2015-04-20T16:40:15.001Z, BatteryV: 13.28, Latitude: 16.931066, Longitude: -123.035034
579287	Autosub6000	Apr 20 2015 12:34:15.936 PM	Apr 20 2015 12:34:15.000 PM	Incoming	Timestamp: 2015-04-20T16:30:10.001Z, BatteryV: 13.31, Latitude: 16.931392, Longitude: -123.010022
579285	Autosub6000	Apr 20 2015 12:20:23.291 PM	Apr 20 2015 12:20:22.000 PM	Incoming	Timestamp: 2015-04-20T16:20:09.001Z, BatteryV: 13.31, Latitude: 16.931264, Longitude: -122.985670
579282	Autosub6000	Apr 20 2015 12:16:19.687 PM	Apr 20 2015 12:16:18.000 PM	Incoming	Timestamp: 2015-04-20T16:16:18.000Z, Unlock Code: 32107
579281	Autosub6000	Apr 20 2015 12:16:09.179 PM	Apr 20 2015 12:16:08.000 PM	Incoming	Timestamp: 2015-04-20T16:11:08.001Z, BatteryV: 13.31, Latitude: 16.931174, Longitude: -122.964218
579280	Autosub6000	Apr 20 2015 12:15:58.404 PM	Apr 20 2015 12:15:56.000 PM	Incoming	Timestamp: 2015-04-20T16:15:56.000Z, Powerup: true, Firmware Version: XMI-Torch v1.22-2307. dev:4 , Hardware Revision: 255.255-65535, Serial: 4294967295, GPS Version: GSD4e_4.1.2-P1 R+ 11/15/2011 319-Nov 15 , Iridium Version: TA13001, Reset Data: Count=40,Current=(S),Prev=(cleared)
579238	Autosub6000	Apr 20 2015 11:02:34.341 AM	Apr 20 2015 11:02:34.341 AM	Outgoing	Timestamp: 2015-04-20T15:02:34.341Z, Outgoing SBD Text: $unlock 63719 $msgenable 0 0,8,10 $msgenable 1 0,8,10
577045	Autosub6000	Apr 17 2015 03:50:52.489 PM	Apr 17 2015 03:50:51.000 PM	Incoming	Timestamp: 2015-04-17T19:50:19.001Z, BatteryV: 13.34, Latitude: 18.064506, Longitude: -112.831482
577042	Autosub6000	Apr 17 2015 03:40:43.335 PM	Apr 17 2015 03:40:42.000 PM	Incoming	Timestamp: 2015-04-17T19:40:18.001Z, BatteryV: 13.34, Latitude: 18.067840, Longitude: -112.802029
577036	Autosub6000	Apr 17 2015 03:30:24.274 PM	Apr 17 2015 03:30:23.000 PM	Incoming	Timestamp: 2015-04-17T19:30:08.001Z, BatteryV: 13.31, Latitude: 18.071373, Longitude: -112.771635
577035	Autosub6000	Apr 17 2015 03:25:44.103 PM	Apr 17 2015 03:25:43.000 PM	Incoming	Timestamp: 2015-04-17T19:23:26.001Z, BatteryV: 13.31, Latitude: 18.073805, Longitude: -112.751296
577034	Autosub6000	Apr 17 2015 03:25:29.215 PM	Apr 17 2015 03:25:24.000 PM	Incoming	Timestamp: 2015-04-17T19:25:24.000Z, Powerup: true, Firmware Version: XMI-Torch v1.22-2307. dev:4 , Hardware Revision: 255.255-65535, Serial: 4294967295, GPS Version: GSD4e_4.1.2-P1 R+ 11/15/2011 319-Nov 15 , Iridium Version: TA13001, Reset Data: Count=38,Current=(S),Prev=(cleared)
480681	Autosub6000	Jan 21 2015 08:03:13.490 AM	Jan 21 2015 08:03:02.000 AM	Incoming	Timestamp: 2015-01-21T13:03:02.000Z, Message Check: true
480620	Autosub6000	Jan 21 2015 06:33:08.167 AM	Jan 21 2015 06:33:06.000 AM	Incoming	Timestamp: 2015-01-21T11:32:10.001Z, BatteryV: 13.01, Latitude: 50.893555, Longitude: -1.395949
480619	Autosub6000	Jan 21 2015 06:31:28.964 AM	Jan 21 2015 06:31:28.000 AM	Incoming	Timestamp: 2015-01-21T11:31:28.000Z, Ascii: Surfaced
480560	Autosub6000	Jan 21 2015 04:36:52.823 AM	Jan 21 2015 04:36:51.000 AM	Incoming	Timestamp: 2015-01-21T09:36:51.000Z, Ascii: Surfaced
480559	Autosub6000	Jan 21 2015 04:36:44.258 AM	Jan 21 2015 04:36:43.000 AM	Incoming	Timestamp: 2015-01-21T09:36:02.001Z, BatteryV: 13.10, Latitude: 50.893702, Longitude: -1.396045
479714	Autosub6000	Jan 20 2015 06:08:08.661 AM	Jan 20 2015 06:08:07.000 AM	Incoming	Timestamp: 2015-01-20T11:00:23.001Z, BatteryV: 13.19, Latitude: 50.893280, Longitude: -1.395706
479665	Autosub6000	Jan 20 2015 04:31:00.808 AM	Jan 20 2015 04:30:59.000 AM	Incoming	Timestamp: 2015-01-20T09:24:13.001Z, BatteryV: 13.28, Latitude: 50.893325, Longitude: -1.395827
479662	Autosub6000	Jan 20 2015 04:30:17.886 AM	Jan 20 2015 04:30:15.000 AM	Incoming	Timestamp: 2015-01-20T09:30:15.000Z, Powerup: true, Firmware Version: XMI-Torch v1.22-2307. dev:4 , Hardware Revision: 255.255-65535, Serial: 4294967295, GPS Version: GSD4e_4.1.2-P1 R+ 11/15/2011 319-Nov 15 , Iridium Version: TA13001, Reset Data: Count=37,Current=(P),Prev=(cleared)
469602	Autosub6000	Jan 13 2015 08:02:29.182 AM	Jan 13 2015 08:02:28.000 AM	Incoming	Timestamp: 2015-01-13T13:00:15.001Z, BatteryV: 13.04, Latitude: 50.893523, Longitude: -1.396397
469565	Autosub6000	Jan 13 2015 07:02:22.730 AM	Jan 13 2015 07:02:21.000 AM	Incoming	Timestamp: 2015-01-13T12:00:38.001Z, BatteryV: 13.04, Latitude: 50.893606, Longitude: -1.396122
469515	Autosub6000	Jan 13 2015 06:02:16.915 AM	Jan 13 2015 06:02:16.000 AM	Incoming	Timestamp: 2015-01-13T11:00:16.001Z, BatteryV: 12.98, Latitude: 50.893536, Longitude: -1.396326
469494	Autosub6000	Jan 13 2015 05:06:45.194 AM	Jan 13 2015 05:06:44.000 AM	Incoming	Timestamp: 2015-01-13T10:00:39.001Z, BatteryV: 12.98, Latitude: 50.893594, Longitude: -1.396218
469470	Autosub6000	Jan 13 2015 04:29:38.318 AM	Jan 13 2015 04:29:37.000 AM	Incoming	Timestamp: 2015-01-13T09:29:11.001Z, BatteryV: 13.01, Latitude: 50.893702, Longitude: -1.395987
469435	Autosub6000	Jan 13 2015 04:01:12.509 AM	Jan 13 2015 04:01:11.000 AM	Incoming	Timestamp: 2015-01-13T09:00:09.001Z, BatteryV: 13.04, Latitude: 50.893536, Longitude: -1.396179
469431	Autosub6000	Jan 13 2015 03:50:32.036 AM	Jan 13 2015 03:50:30.000 AM	Incoming	Timestamp: 2015-01-13T08:50:14.001Z, BatteryV: 13.04, Latitude: 50.893523, Longitude: -1.395808
469427	Autosub6000	Jan 13 2015 03:40:36.007 AM	Jan 13 2015 03:40:34.000 AM	Incoming	Timestamp: 2015-01-13T08:40:14.001Z, BatteryV: 13.01, Latitude: 50.893485, Longitude: -1.396326
469425	Autosub6000	Jan 13 2015 03:34:10.081 AM	Jan 13 2015 03:34:09.000 AM	Incoming	Timestamp: 2015-01-13T08:34:09.000Z, Message Check: true
469417	Autosub6000	Jan 13 2015 03:20:41.273 AM	Jan 13 2015 03:20:40.000 AM	Incoming	Timestamp: 2015-01-13T08:20:19.001Z, BatteryV: 13.10, Latitude: 50.893446, Longitude: -1.396147
469413	Autosub6000	Jan 13 2015 03:11:09.509 AM	Jan 13 2015 03:11:08.000 AM	Incoming	Timestamp: 2015-01-13T08:10:19.001Z, BatteryV: 13.10, Latitude: 50.893530, Longitude: -1.396736
469400	Autosub6000	Jan 13 2015 03:01:28.035 AM	Jan 13 2015 03:01:25.000 AM	Incoming	Timestamp: 2015-01-13T08:00:19.001Z, BatteryV: 13.13, Latitude: 50.893850, Longitude: -1.396122
469398	Autosub6000	Jan 13 2015 03:00:07.552 AM	Jan 13 2015 03:00:06.000 AM	Incoming	Timestamp: 2015-01-13T08:00:06.000Z, Ascii: Surfaced
469397	Autosub6000	Jan 13 2015 02:59:59.528 AM	Jan 13 2015 02:59:58.000 AM	Incoming	Timestamp: 2015-01-13T07:59:38.001Z, BatteryV: 13.19, Latitude: 50.893830, Longitude: -1.396205
468647	Autosub6000	Jan 12 2015 08:02:14.777 AM	Jan 12 2015 08:02:13.000 AM	Incoming	Timestamp: 2015-01-12T13:00:10.001Z, BatteryV: 13.16, Latitude: 50.893690, Longitude: -1.396173
468617	Autosub6000	Jan 12 2015 07:02:27.151 AM	Jan 12 2015 07:02:25.000 AM	Incoming	Timestamp: 2015-01-12T12:00:39.001Z, BatteryV: 13.16, Latitude: 50.893594, Longitude: -1.396166
468588	Autosub6000	Jan 12 2015 06:05:35.719 AM	Jan 12 2015 06:05:34.000 AM	Incoming	Timestamp: 2015-01-12T11:01:17.001Z, BatteryV: 13.13, Latitude: 50.893562, Longitude: -1.396403
468562	Autosub6000	Jan 12 2015 05:02:20.912 AM	Jan 12 2015 05:02:20.000 AM	Incoming	Timestamp: 2015-01-12T10:00:09.001Z, BatteryV: 13.16, Latitude: 50.893568, Longitude: -1.396128
468540	Autosub6000	Jan 12 2015 04:30:32.747 AM	Jan 12 2015 04:30:31.000 AM	Incoming	Timestamp: 2015-01-12T09:30:09.001Z, BatteryV: 13.19, Latitude: 50.893510, Longitude: -1.396115
468537	Autosub6000	Jan 12 2015 04:20:28.558 AM	Jan 12 2015 04:20:27.000 AM	Incoming	Timestamp: 2015-01-12T09:20:10.001Z, BatteryV: 13.19, Latitude: 50.893600, Longitude: -1.396166
468533	Autosub6000	Jan 12 2015 04:10:25.822 AM	Jan 12 2015 04:10:24.000 AM	Incoming	Timestamp: 2015-01-12T09:10:10.001Z, BatteryV: 13.19, Latitude: 50.893651, Longitude: -1.396211
468523	Autosub6000	Jan 12 2015 04:00:51.335 AM	Jan 12 2015 04:00:50.000 AM	Incoming	Timestamp: 2015-01-12T09:00:08.001Z, BatteryV: 13.19, Latitude: 50.893568, Longitude: -1.396173
468520	Autosub6000	Jan 12 2015 03:50:31.616 AM	Jan 12 2015 03:50:30.000 AM	Incoming	Timestamp: 2015-01-12T08:50:08.001Z, BatteryV: 13.19, Latitude: 50.893613, Longitude: -1.396109
468515	Autosub6000	Jan 12 2015 03:40:36.992 AM	Jan 12 2015 03:40:35.000 AM	Incoming	Timestamp: 2015-01-12T08:40:08.001Z, BatteryV: 13.22, Latitude: 50.893562, Longitude: -1.396134
468511	Autosub6000	Jan 12 2015 03:30:52.582 AM	Jan 12 2015 03:30:50.000 AM	Incoming	Timestamp: 2015-01-12T08:30:08.001Z, BatteryV: 13.25, Latitude: 50.893510, Longitude: -1.396083
468508	Autosub6000	Jan 12 2015 03:26:16.509 AM	Jan 12 2015 03:26:15.000 AM	Incoming	Timestamp: 2015-01-12T08:23:38.001Z, BatteryV: 13.25, Latitude: 50.893523, Longitude: -1.396192
468507	Autosub6000	Jan 12 2015 03:26:09.145 AM	Jan 12 2015 03:26:07.000 AM	Incoming	Timestamp: 2015-01-12T08:26:07.000Z, Powerup: true, Firmware Version: XMI-Torch v1.22-2307. dev:4 , Hardware Revision: 255.255-65535, Serial: 4294967295, GPS Version: GSD4e_4.1.2-P1 R+ 11/15/2011 319-Nov 15 , Iridium Version: TA13001, Reset Data: Count=36,Current=(S),Prev=(cleared)
465835	Autosub6000	Jan 9 2015 05:03:29.004 AM	Jan 9 2015 05:03:27.000 AM	Incoming	Timestamp: 2015-01-09T10:03:27.000Z, Message Check: true
465780	Autosub6000	Jan 9 2015 04:31:00.861 AM	Jan 9 2015 04:30:59.000 AM	Incoming	Timestamp: 2015-01-09T09:30:09.001Z, BatteryV: 13.04, Latitude: 50.893638, Longitude: -1.396179
465765	Autosub6000	Jan 9 2015 04:20:35.865 AM	Jan 9 2015 04:20:34.000 AM	Incoming	Timestamp: 2015-01-09T09:20:11.001Z, BatteryV: 13.04, Latitude: 50.893536, Longitude: -1.396179
465752	Autosub6000	Jan 9 2015 04:10:32.243 AM	Jan 9 2015 04:10:31.000 AM	Incoming	Timestamp: 2015-01-09T09:10:11.001Z, BatteryV: 13.04, Latitude: 50.893619, Longitude: -1.396294
465736	Autosub6000	Jan 9 2015 04:00:49.808 AM	Jan 9 2015 04:00:48.000 AM	Incoming	Timestamp: 2015-01-09T09:00:11.001Z, BatteryV: 13.04, Latitude: 50.893485, Longitude: -1.396186
465723	Autosub6000	Jan 9 2015 03:50:33.449 AM	Jan 9 2015 03:50:32.000 AM	Incoming	Timestamp: 2015-01-09T08:50:09.001Z, BatteryV: 13.04, Latitude: 50.893568, Longitude: -1.396173
465720	Autosub6000	Jan 9 2015 03:47:39.635 AM	Jan 9 2015 03:47:38.000 AM	Incoming	Timestamp: 2015-01-09T08:40:08.001Z, BatteryV: 13.04, Latitude: 50.893574, Longitude: -1.396038
465706	Autosub6000	Jan 9 2015 03:38:37.861 AM	Jan 9 2015 03:38:34.000 AM	Incoming	Timestamp: 2015-01-09T08:30:08.001Z, BatteryV: 13.10, Latitude: 50.893555, Longitude: -1.396128
465702	Autosub6000	Jan 9 2015 03:35:25.152 AM	Jan 9 2015 03:35:23.000 AM	Incoming	Timestamp: 2015-01-09T08:35:23.000Z, Powerup: true, Firmware Version: XMI-Torch v1.22-2307. dev:4 , Hardware Revision: 255.255-65535, Serial: 4294967295, GPS Version: GSD4e_4.1.2-P1 R+ 11/15/2011 319-Nov 15 , Iridium Version: TA13001, Reset Data: Count=35,Current=(S),Prev=(cleared)
465701	Autosub6000	Jan 9 2015 03:35:06.492 AM	Jan 9 2015 03:34:55.000 AM	Incoming	Timestamp: 2015-01-09T08:34:55.000Z, Message Check: true
464128	Autosub6000	Jan 8 2015 11:05:49.672 AM	Jan 8 2015 11:05:48.000 AM	Incoming	Timestamp: 2015-01-08T16:05:48.000Z, Message Check: true
464037	Autosub6000	Jan 8 2015 10:02:19.618 AM	Jan 8 2015 10:02:18.000 AM	Incoming	Timestamp: 2015-01-08T15:00:08.001Z, BatteryV: 12.92, Latitude: 50.893594, Longitude: -1.396218
464023	Autosub6000	Jan 8 2015 09:52:38.221 AM	Jan 8 2015 09:52:36.000 AM	Incoming	Timestamp: 2015-01-08T14:44:49.001Z, BatteryV: 12.98, Latitude: 50.893498, Longitude: -1.396154
463980	Autosub6000	Jan 8 2015 09:20:36.893 AM	Jan 8 2015 09:20:35.000 AM	Incoming	Timestamp: 2015-01-08T14:20:14.001Z, BatteryV: 12.95, Latitude: 50.893658, Longitude: -1.396224
463967	Autosub6000	Jan 8 2015 09:11:15.214 AM	Jan 8 2015 09:11:14.000 AM	Incoming	Timestamp: 2015-01-08T14:10:17.001Z, BatteryV: 12.95, Latitude: 50.893587, Longitude: -1.396173
463944	Autosub6000	Jan 8 2015 09:00:56.301 AM	Jan 8 2015 09:00:50.000 AM	Incoming	Timestamp: 2015-01-08T14:00:16.001Z, BatteryV: 12.92, Latitude: 50.893606, Longitude: -1.396102
463928	Autosub6000	Jan 8 2015 08:50:57.433 AM	Jan 8 2015 08:50:56.000 AM	Incoming	Timestamp: 2015-01-08T13:50:16.001Z, BatteryV: 12.92, Latitude: 50.893626, Longitude: -1.396109
463918	Autosub6000	Jan 8 2015 08:44:16.696 AM	Jan 8 2015 08:44:15.000 AM	Incoming	Timestamp: 2015-01-08T13:40:13.001Z, BatteryV: 12.95, Latitude: 50.893600, Longitude: -1.396051
463903	Autosub6000	Jan 8 2015 08:34:20.079 AM	Jan 8 2015 08:34:18.000 AM	Incoming	Timestamp: 2015-01-08T13:30:13.001Z, BatteryV: 12.95, Latitude: 50.893600, Longitude: -1.396051
463891	Autosub6000	Jan 8 2015 08:24:27.741 AM	Jan 8 2015 08:24:26.000 AM	Incoming	Timestamp: 2015-01-08T13:20:11.001Z, BatteryV: 12.98, Latitude: 50.893549, Longitude: -1.396090
463880	Autosub6000	Jan 8 2015 08:17:03.860 AM	Jan 8 2015 08:17:03.000 AM	Incoming	Timestamp: 2015-01-08T13:15:56.001Z, BatteryV: 12.98, Latitude: 50.893619, Longitude: -1.396064
463878	Autosub6000	Jan 8 2015 08:15:40.677 AM	Jan 8 2015 08:15:39.000 AM	Incoming	Timestamp: 2015-01-08T13:15:39.000Z, Ascii: Surfaced
463877	Autosub6000	Jan 8 2015 08:15:32.118 AM	Jan 8 2015 08:15:30.000 AM	Incoming	Timestamp: 2015-01-08T13:15:08.001Z, BatteryV: 13.01, Latitude: 50.893504, Longitude: -1.396096
463696	Autosub6000	Jan 8 2015 06:02:38.119 AM	Jan 8 2015 06:02:37.000 AM	Incoming	Timestamp: 2015-01-08T11:00:39.001Z, BatteryV: 12.98, Latitude: 50.893626, Longitude: -1.396154
463615	Autosub6000	Jan 8 2015 05:02:47.494 AM	Jan 8 2015 05:02:46.000 AM	Incoming	Timestamp: 2015-01-08T10:00:10.001Z, BatteryV: 13.01, Latitude: 50.893626, Longitude: -1.396051
463574	Autosub6000	Jan 8 2015 04:37:28.220 AM	Jan 8 2015 04:37:26.000 AM	Incoming	Timestamp: 2015-01-08T09:30:10.001Z, BatteryV: 13.04, Latitude: 50.893555, Longitude: -1.396160
463551	Autosub6000	Jan 8 2015 04:20:37.712 AM	Jan 8 2015 04:20:36.000 AM	Incoming	Timestamp: 2015-01-08T09:20:10.001Z, BatteryV: 13.01, Latitude: 50.893619, Longitude: -1.396237
463540	Autosub6000	Jan 8 2015 04:10:53.130 AM	Jan 8 2015 04:10:51.000 AM	Incoming	Timestamp: 2015-01-08T09:10:10.001Z, BatteryV: 13.04, Latitude: 50.893549, Longitude: -1.396186
463535	Autosub6000	Jan 8 2015 04:08:19.471 AM	Jan 8 2015 04:08:17.000 AM	Incoming	Timestamp: 2015-01-08T09:08:17.000Z, Powerup: true, Firmware Version: XMI-Torch v1.22-2307. dev:4 , Hardware Revision: 255.255-65535, Serial: 4294967295, GPS Version: GSD4e_4.1.2-P1 R+ 11/15/2011 319-Nov 15 , Iridium Version: TA13001, Reset Data: Count=34,Current=(S),Prev=(cleared)
463517	Autosub6000	Jan 8 2015 04:00:48.876 AM	Jan 8 2015 04:00:37.000 AM	Incoming	Timestamp: 2015-01-08T09:00:37.000Z, Message Check: true
461961	Autosub6000	Jan 7 2015 10:07:18.264 AM	Jan 7 2015 10:07:17.000 AM	Incoming	Timestamp: 2015-01-07T15:00:17.001Z, BatteryV: 12.95, Latitude: 50.893568, Longitude: -1.396128
461922	Autosub6000	Jan 7 2015 09:41:09.700 AM	Jan 7 2015 09:41:08.000 AM	Incoming	Timestamp: 2015-01-07T14:29:47.001Z, BatteryV: 12.92, Latitude: 50.893683, Longitude: -1.395974
461915	Autosub6000	Jan 7 2015 09:35:10.959 AM	Jan 7 2015 09:35:00.000 AM	Incoming	Timestamp: 2015-01-07T14:35:00.000Z, Message Check: true
461847	Autosub6000	Jan 7 2015 09:00:33.238 AM	Jan 7 2015 09:00:32.000 AM	Incoming	Timestamp: 2015-01-07T14:00:11.001Z, BatteryV: 12.95, Latitude: 50.893587, Longitude: -1.396026
461845	Autosub6000	Jan 7 2015 08:58:36.944 AM	Jan 7 2015 08:58:35.000 AM	Incoming	Timestamp: 2015-01-07T13:50:39.001Z, BatteryV: 12.95, Latitude: 50.893517, Longitude: -1.396026
461833	Autosub6000	Jan 7 2015 08:49:29.795 AM	Jan 7 2015 08:49:28.000 AM	Incoming	Timestamp: 2015-01-07T13:49:28.000Z, Ascii: Surfaced
461832	Autosub6000	Jan 7 2015 08:49:19.296 AM	Jan 7 2015 08:49:18.000 AM	Incoming	Timestamp: 2015-01-07T13:40:11.001Z, BatteryV: 13.01, Latitude: 50.893574, Longitude: -1.395987
461815	Autosub6000	Jan 7 2015 08:33:41.364 AM	Jan 7 2015 08:33:40.000 AM	Incoming	Timestamp: 2015-01-07T13:30:10.001Z, BatteryV: 13.01, Latitude: 50.893530, Longitude: -1.396000
461800	Autosub6000	Jan 7 2015 08:20:41.253 AM	Jan 7 2015 08:20:39.000 AM	Incoming	Timestamp: 2015-01-07T13:20:10.001Z, BatteryV: 13.01, Latitude: 50.893542, Longitude: -1.395981
461790	Autosub6000	Jan 7 2015 08:10:44.128 AM	Jan 7 2015 08:10:42.000 AM	Incoming	Timestamp: 2015-01-07T13:10:10.001Z, BatteryV: 13.01, Latitude: 50.893510, Longitude: -1.396045
461783	Autosub6000	Jan 7 2015 08:06:10.995 AM	Jan 7 2015 08:06:09.000 AM	Incoming	Timestamp: 2015-01-07T13:01:42.001Z, BatteryV: 13.01, Latitude: 50.892922, Longitude: -1.395718
461772	Autosub6000	Jan 7 2015 08:01:06.416 AM	Jan 7 2015 08:01:05.000 AM	Incoming	Timestamp: 2015-01-07T13:01:05.000Z, Ascii: Surfaced
461771	Autosub6000	Jan 7 2015 08:00:50.849 AM	Jan 7 2015 08:00:49.000 AM	Incoming	Timestamp: 2015-01-07T13:00:26.001Z, BatteryV: 12.98, Latitude: 50.893709, Longitude: -1.396109
461547	Autosub6000	Jan 7 2015 06:03:33.674 AM	Jan 7 2015 06:03:32.000 AM	Incoming	Timestamp: 2015-01-07T11:00:46.001Z, BatteryV: 12.95, Latitude: 50.893651, Longitude: -1.396320
461544	Autosub6000	Jan 7 2015 06:02:49.562 AM	Jan 7 2015 06:02:39.000 AM	Incoming	Timestamp: 2015-01-07T11:02:39.000Z, Message Check: true
461471	Autosub6000	Jan 7 2015 05:08:58.037 AM	Jan 7 2015 05:08:57.000 AM	Incoming	Timestamp: 2015-01-07T10:00:20.001Z, BatteryV: 12.92, Latitude: 50.893690, Longitude: -1.396269
461395	Autosub6000	Jan 7 2015 04:14:50.923 AM	Jan 7 2015 04:14:49.000 AM	Incoming	Timestamp: 2015-01-07T09:10:22.001Z, BatteryV: 12.95, Latitude: 50.893555, Longitude: -1.396128
461383	Autosub6000	Jan 7 2015 04:04:28.919 AM	Jan 7 2015 04:04:27.000 AM	Incoming	Timestamp: 2015-01-07T09:00:19.001Z, BatteryV: 13.01, Latitude: 50.893574, Longitude: -1.396102
461365	Autosub6000	Jan 7 2015 03:58:26.561 AM	Jan 7 2015 03:58:25.000 AM	Incoming	Timestamp: 2015-01-07T08:50:19.001Z, BatteryV: 13.01, Latitude: 50.893555, Longitude: -1.396070
461345	Autosub6000	Jan 7 2015 03:40:45.270 AM	Jan 7 2015 03:40:44.000 AM	Incoming	Timestamp: 2015-01-07T08:40:19.001Z, BatteryV: 13.19, Latitude: 50.893690, Longitude: -1.395994
461331	Autosub6000	Jan 7 2015 03:30:28.144 AM	Jan 7 2015 03:30:27.000 AM	Incoming	Timestamp: 2015-01-07T08:30:09.001Z, BatteryV: 13.22, Latitude: 50.893670, Longitude: -1.396045
461318	Autosub6000	Jan 7 2015 03:21:14.065 AM	Jan 7 2015 03:21:13.000 AM	Incoming	Timestamp: 2015-01-07T08:20:09.001Z, BatteryV: 13.28, Latitude: 50.893626, Longitude: -1.396109
461305	Autosub6000	Jan 7 2015 03:11:59.429 AM	Jan 7 2015 03:11:58.000 AM	Incoming	Timestamp: 2015-01-07T08:10:08.001Z, BatteryV: 13.31, Latitude: 50.893658, Longitude: -1.396045
461304	Autosub6000	Jan 7 2015 03:11:48.043 AM	Jan 7 2015 03:11:45.000 AM	Incoming	Timestamp: 2015-01-07T08:11:45.000Z, Powerup: true, Firmware Version: XMI-Torch v1.22-2307. dev:4 , Hardware Revision: 255.255-65535, Serial: 4294967295, GPS Version: GSD4e_4.1.2-P1 R+ 11/15/2011 319-Nov 15 , Iridium Version: TA13001, Reset Data: Count=33,Current=(S),Prev=(cleared)
424554	Autosub6000	Dec 10 2014 10:02:20.049 AM	Dec 10 2014 10:02:19.000 AM	Incoming	Timestamp: 2014-12-10T15:00:39.001Z, BatteryV: 13.01, Latitude: 50.893709, Longitude: -1.396166
424519	Autosub6000	Dec 10 2014 09:02:14.441 AM	Dec 10 2014 09:02:13.000 AM	Incoming	Timestamp: 2014-12-10T14:00:21.001Z, BatteryV: 12.95, Latitude: 50.893645, Longitude: -1.396403
424502	Autosub6000	Dec 10 2014 08:07:05.696 AM	Dec 10 2014 08:07:05.000 AM	Incoming	Timestamp: 2014-12-10T13:00:16.001Z, BatteryV: 13.01, Latitude: 50.893459, Longitude: -1.396454
424489	Autosub6000	Dec 10 2014 07:07:21.252 AM	Dec 10 2014 07:07:20.000 AM	Incoming	Timestamp: 2014-12-10T12:03:39.001Z, BatteryV: 13.01, Latitude: 50.893600, Longitude: -1.396141
424475	Autosub6000	Dec 10 2014 07:02:36.941 AM	Dec 10 2014 07:02:36.000 AM	Incoming	Timestamp: 2014-12-10T12:02:36.000Z, Ascii: Surfaced
424474	Autosub6000	Dec 10 2014 07:02:29.411 AM	Dec 10 2014 07:02:28.000 AM	Incoming	Timestamp: 2014-12-10T08:00:15.001Z, BatteryV: 12.92, Latitude: 50.893587, Longitude: -1.396109
424261	Autosub6000	Dec 10 2014 02:02:14.872 AM	Dec 10 2014 02:02:13.000 AM	Incoming	Timestamp: 2014-12-10T07:00:40.001Z, BatteryV: 12.95, Latitude: 50.893523, Longitude: -1.396109
424231	Autosub6000	Dec 10 2014 01:06:12.821 AM	Dec 10 2014 01:06:09.000 AM	Incoming	Timestamp: 2014-12-10T06:00:39.001Z, BatteryV: 13.04, Latitude: 50.894227, Longitude: -1.396230
424152	Autosub6000	Dec 10 2014 12:02:13.873 AM	Dec 10 2014 12:02:12.000 AM	Incoming	Timestamp: 2014-12-10T05:00:39.001Z, BatteryV: 13.04, Latitude: 50.893427, Longitude: -1.396154
424122	Autosub6000	Dec 9 2014 11:02:12.340 PM	Dec 9 2014 11:02:11.000 PM	Incoming	Timestamp: 2014-12-10T04:00:38.001Z, BatteryV: 13.01, Latitude: 50.893594, Longitude: -1.396237
424087	Autosub6000	Dec 9 2014 10:02:37.192 PM	Dec 9 2014 10:02:36.000 PM	Incoming	Timestamp: 2014-12-10T03:00:36.001Z, BatteryV: 13.10, Latitude: 50.892851, Longitude: -1.396147
424017	Autosub6000	Dec 9 2014 09:02:17.580 PM	Dec 9 2014 09:02:15.000 PM	Incoming	Timestamp: 2014-12-10T02:00:09.001Z, BatteryV: 13.10, Latitude: 50.893536, Longitude: -1.396506
423979	Autosub6000	Dec 9 2014 08:02:17.953 PM	Dec 9 2014 08:02:16.000 PM	Incoming	Timestamp: 2014-12-10T01:00:09.001Z, BatteryV: 13.07, Latitude: 50.893581, Longitude: -1.396064
423922	Autosub6000	Dec 9 2014 07:02:23.038 PM	Dec 9 2014 07:02:21.000 PM	Incoming	Timestamp: 2014-12-10T00:02:21.000Z, Message Check: true
423855	Autosub6000	Dec 9 2014 06:02:16.563 PM	Dec 9 2014 06:02:15.000 PM	Incoming	Timestamp: 2014-12-09T23:00:16.001Z, BatteryV: 13.10, Latitude: 50.893402, Longitude: -1.396275
423806	Autosub6000	Dec 9 2014 05:02:43.625 PM	Dec 9 2014 05:02:42.000 PM	Incoming	Timestamp: 2014-12-09T22:00:39.001Z, BatteryV: 13.07, Latitude: 50.893568, Longitude: -1.396141
423733	Autosub6000	Dec 9 2014 04:02:19.381 PM	Dec 9 2014 04:02:18.000 PM	Incoming	Timestamp: 2014-12-09T21:00:11.001Z, BatteryV: 13.04, Latitude: 50.893734, Longitude: -1.396090
423666	Autosub6000	Dec 9 2014 03:05:36.252 PM	Dec 9 2014 03:05:35.000 PM	Incoming	Timestamp: 2014-12-09T20:00:39.001Z, BatteryV: 12.98, Latitude: 50.893542, Longitude: -1.395968
423598	Autosub6000	Dec 9 2014 02:02:14.516 PM	Dec 9 2014 02:02:13.000 PM	Incoming	Timestamp: 2014-12-09T19:00:10.001Z, BatteryV: 13.01, Latitude: 50.894138, Longitude: -1.395923
423578	Autosub6000	Dec 9 2014 01:20:25.712 PM	Dec 9 2014 01:20:24.000 PM	Incoming	Timestamp: 2014-12-09T18:20:09.001Z, BatteryV: 12.98, Latitude: 50.893600, Longitude: -1.396077
423575	Autosub6000	Dec 9 2014 01:10:33.630 PM	Dec 9 2014 01:10:31.000 PM	Incoming	Timestamp: 2014-12-09T18:10:09.001Z, BatteryV: 13.01, Latitude: 50.893510, Longitude: -1.396218
423555	Autosub6000	Dec 9 2014 01:00:26.307 PM	Dec 9 2014 01:00:25.000 PM	Incoming	Timestamp: 2014-12-09T18:00:09.001Z, BatteryV: 12.98, Latitude: 50.893581, Longitude: -1.396115
423548	Autosub6000	Dec 9 2014 12:50:31.630 PM	Dec 9 2014 12:50:30.000 PM	Incoming	Timestamp: 2014-12-09T17:50:09.001Z, BatteryV: 12.95, Latitude: 50.893478, Longitude: -1.396102
423543	Autosub6000	Dec 9 2014 12:47:09.490 PM	Dec 9 2014 12:47:08.000 PM	Incoming	Timestamp: 2014-12-09T17:40:09.001Z, BatteryV: 12.95, Latitude: 50.893581, Longitude: -1.396173
423498	Autosub6000	Dec 9 2014 12:30:36.725 PM	Dec 9 2014 12:30:31.000 PM	Incoming	Timestamp: 2014-12-09T17:30:09.001Z, BatteryV: 12.95, Latitude: 50.893331, Longitude: -1.396275
423489	Autosub6000	Dec 9 2014 12:20:32.535 PM	Dec 9 2014 12:20:31.000 PM	Incoming	Timestamp: 2014-12-09T17:20:09.001Z, BatteryV: 12.95, Latitude: 50.893472, Longitude: -1.396166
423487	Autosub6000	Dec 9 2014 12:19:04.866 PM	Dec 9 2014 12:19:02.000 PM	Incoming	Timestamp: 2014-12-09T17:13:30.001Z, BatteryV: 13.01, Latitude: 50.893574, Longitude: -1.396128
423478	Autosub6000	Dec 9 2014 12:13:14.834 PM	Dec 9 2014 12:13:13.000 PM	Incoming	Timestamp: 2014-12-09T17:12:39.001Z, BatteryV: 13.04, Latitude: 50.893581, Longitude: -1.396109
423477	Autosub6000	Dec 9 2014 12:12:59.775 PM	Dec 9 2014 12:12:54.000 PM	Incoming	Timestamp: 2014-12-09T17:12:54.000Z, Ascii: Surfaced
423318	Autosub6000	Dec 9 2014 08:02:21.677 AM	Dec 9 2014 08:02:20.000 AM	Incoming	Timestamp: 2014-12-09T13:00:21.001Z, BatteryV: 12.98, Latitude: 50.893606, Longitude: -1.396262
423282	Autosub6000	Dec 9 2014 07:02:19.943 AM	Dec 9 2014 07:02:18.000 AM	Incoming	Timestamp: 2014-12-09T12:00:39.001Z, BatteryV: 12.92, Latitude: 50.893709, Longitude: -1.396128
423256	Autosub6000	Dec 9 2014 06:02:43.780 AM	Dec 9 2014 06:02:42.000 AM	Incoming	Timestamp: 2014-12-09T11:00:15.001Z, BatteryV: 12.92, Latitude: 50.893376, Longitude: -1.396090
423227	Autosub6000	Dec 9 2014 05:02:13.246 AM	Dec 9 2014 05:02:12.000 AM	Incoming	Timestamp: 2014-12-09T10:00:42.001Z, BatteryV: 12.92, Latitude: 50.893645, Longitude: -1.396083
423222	Autosub6000	Dec 9 2014 04:43:56.160 AM	Dec 9 2014 04:43:55.000 AM	Incoming	Timestamp: 2014-12-09T09:40:10.001Z, BatteryV: 12.92, Latitude: 50.893766, Longitude: -1.395981
423218	Autosub6000	Dec 9 2014 04:30:38.937 AM	Dec 9 2014 04:30:38.000 AM	Incoming	Timestamp: 2014-12-09T09:30:14.001Z, BatteryV: 12.98, Latitude: 50.893619, Longitude: -1.396045
423215	Autosub6000	Dec 9 2014 04:20:34.378 AM	Dec 9 2014 04:20:33.000 AM	Incoming	Timestamp: 2014-12-09T09:20:13.001Z, BatteryV: 12.95, Latitude: 50.893382, Longitude: -1.396019
423213	Autosub6000	Dec 9 2014 04:12:19.519 AM	Dec 9 2014 04:12:17.000 AM	Incoming	Timestamp: 2014-12-09T09:10:13.001Z, BatteryV: 13.07, Latitude: 50.893517, Longitude: -1.396070
423198	Autosub6000	Dec 9 2014 04:00:53.518 AM	Dec 9 2014 04:00:52.000 AM	Incoming	Timestamp: 2014-12-09T09:00:13.001Z, BatteryV: 13.13, Latitude: 50.893498, Longitude: -1.395994
423193	Autosub6000	Dec 9 2014 03:54:22.431 AM	Dec 9 2014 03:54:21.000 AM	Incoming	Timestamp: 2014-12-09T08:50:13.001Z, BatteryV: 13.25, Latitude: 50.893568, Longitude: -1.395866
423191	Autosub6000	Dec 9 2014 03:42:00.571 AM	Dec 9 2014 03:41:59.000 AM	Incoming	Timestamp: 2014-12-09T08:40:05.001Z, BatteryV: 13.28, Latitude: 50.893722, Longitude: -1.396154
423190	Autosub6000	Dec 9 2014 03:41:52.165 AM	Dec 9 2014 03:41:50.000 AM	Incoming	Timestamp: 2014-12-09T08:41:50.000Z, Powerup: true, Firmware Version: XMI-Torch v1.22-2307. dev:4 , Hardware Revision: 255.255-65535, Serial: 4294967295, GPS Version: GSD4e_4.1.2-P1 R+ 11/15/2011 319-Nov 15 , Iridium Version: TA13001, Reset Data: Count=32,Current=(S),Prev=(cleared)
422582	Autosub6000	Dec 8 2014 10:02:20.311 AM	Dec 8 2014 10:02:19.000 AM	Incoming	Timestamp: 2014-12-08T15:00:15.001Z, BatteryV: 13.01, Latitude: 50.893542, Longitude: -1.396064
422557	Autosub6000	Dec 8 2014 09:02:19.664 AM	Dec 8 2014 09:02:18.000 AM	Incoming	Timestamp: 2014-12-08T14:00:39.001Z, BatteryV: 12.98, Latitude: 50.893517, Longitude: -1.396205
422521	Autosub6000	Dec 8 2014 08:02:15.283 AM	Dec 8 2014 08:02:12.000 AM	Incoming	Timestamp: 2014-12-08T13:00:33.001Z, BatteryV: 12.98, Latitude: 50.893574, Longitude: -1.396723
422508	Autosub6000	Dec 8 2014 07:44:20.434 AM	Dec 8 2014 07:44:19.000 AM	Incoming	Timestamp: 2014-12-08T12:40:09.001Z, BatteryV: 12.98, Latitude: 50.893638, Longitude: -1.396134
422502	Autosub6000	Dec 8 2014 07:31:10.949 AM	Dec 8 2014 07:31:09.000 AM	Incoming	Timestamp: 2014-12-08T12:30:39.001Z, BatteryV: 13.04, Latitude: 50.893581, Longitude: -1.396051
422493	Autosub6000	Dec 8 2014 07:20:37.792 AM	Dec 8 2014 07:20:36.000 AM	Incoming	Timestamp: 2014-12-08T12:20:12.001Z, BatteryV: 13.07, Latitude: 50.894381, Longitude: -1.396205
422484	Autosub6000	Dec 8 2014 07:10:25.045 AM	Dec 8 2014 07:10:23.000 AM	Incoming	Timestamp: 2014-12-08T12:10:09.001Z, BatteryV: 13.04, Latitude: 50.893670, Longitude: -1.396090
422471	Autosub6000	Dec 8 2014 07:03:51.192 AM	Dec 8 2014 07:03:49.000 AM	Incoming	Timestamp: 2014-12-08T12:00:09.001Z, BatteryV: 13.13, Latitude: 50.893683, Longitude: -1.396154
422447	Autosub6000	Dec 8 2014 06:50:25.278 AM	Dec 8 2014 06:50:24.000 AM	Incoming	Timestamp: 2014-12-08T11:50:09.001Z, BatteryV: 13.19, Latitude: 50.893734, Longitude: -1.396262
422444	Autosub6000	Dec 8 2014 06:46:47.214 AM	Dec 8 2014 06:46:44.000 AM	Incoming	Timestamp: 2014-12-08T11:41:18.001Z, BatteryV: 13.25, Latitude: 50.893709, Longitude: -1.396205
422441	Autosub6000	Dec 8 2014 06:43:27.376 AM	Dec 8 2014 06:43:25.000 AM	Incoming	Timestamp: 2014-12-08T11:43:25.000Z, Powerup: true, Firmware Version: XMI-Torch v1.22-2307. dev:4 , Hardware Revision: 255.255-65535, Serial: 4294967295, GPS Version: GSD4e_4.1.2-P1 R+ 11/15/2011 319-Nov 15 , Iridium Version: TA13001, Reset Data: Count=31,Current=(P),Prev=(cleared)
422437	Autosub6000	Dec 8 2014 06:40:18.266 AM	Dec 8 2014 06:40:07.000 AM	Incoming	Timestamp: 2014-12-08T11:40:07.000Z, Message Check: true
421586	Autosub6000	Dec 7 2014 01:07:02.869 PM	Dec 7 2014 01:06:51.000 PM	Incoming	Timestamp: 2014-12-07T18:06:51.000Z, Message Check: true
415334	Autosub6000	Nov 29 2014 01:04:20.589 PM	Nov 29 2014 01:04:09.000 PM	Incoming	Timestamp: 2014-11-29T18:04:09.000Z, Message Check: true
401856	Autosub6000	Nov 20 2014 10:10:33.223 PM	Nov 20 2014 10:10:20.000 PM	Incoming	Timestamp: 2014-11-21T03:10:20.000Z, Message Check: true
400851	Autosub6000	Nov 20 2014 08:02:41.241 AM	Nov 20 2014 08:02:39.000 AM	Incoming	Timestamp: 2014-11-20T13:02:39.000Z, Powerup: true, Firmware Version: XMI-Torch v1.22-2051. dev:4 , Hardware Revision: 255.255-65535, Serial: 4294967295, GPS Version: GSD4e_4.1.2-P1 R+ 11/15/2011 319-Nov 15 , Iridium Version: TA13001, Reset Data: Count=28,Current=(P),Prev=(cleared)
400736	Autosub6000	Nov 20 2014 06:03:51.446 AM	Nov 20 2014 06:03:40.000 AM	Incoming	Timestamp: 2014-11-20T11:03:40.000Z, Message Check: true
239345	Autosub6000	Jun 12 2014 11:06:57.861 AM	Jun 12 2014 11:06:48.000 AM	Incoming	Timestamp: 2014-06-12T15:06:48.000Z, Message Check: true
239147	Autosub6000	Jun 12 2014 08:36:02.506 AM	Jun 12 2014 08:36:01.000 AM	Incoming	Timestamp: 2014-06-12T12:36:01.000Z, Message Check: true
239130	Autosub6000	Jun 12 2014 08:22:09.473 AM	Jun 12 2014 08:22:08.000 AM	Incoming	Timestamp: 2014-06-12T12:22:08.000Z, Message Check: true
239101	Autosub6000	Jun 12 2014 08:05:13.909 AM	Jun 12 2014 08:05:12.000 AM	Incoming	Timestamp: 2014-06-12T12:05:12.000Z, BatteryV: 10.40, Event: GPS Report
238134	Autosub6000	Jun 11 2014 08:05:11.268 PM	Jun 11 2014 08:05:00.000 PM	Incoming	Timestamp: 2014-06-12T00:05:00.000Z, Message Check: true
227000	Autosub6000	Jun 2 2014 11:12:32.558 PM	Jun 2 2014 11:12:29.000 PM	Incoming	Timestamp: 2014-06-03T03:12:29.000Z, BatteryV: 10.40, Event: GPS Report
226906	Autosub6000	Jun 2 2014 09:08:42.548 PM	Jun 2 2014 09:08:41.000 PM	Incoming	Timestamp: 2014-06-03T01:08:41.000Z, BatteryV: 10.46, Event: GPS Report
226768	Autosub6000	Jun 2 2014 06:10:27.617 PM	Jun 2 2014 06:10:26.000 PM	Incoming	Timestamp: 2014-06-02T22:10:26.000Z, BatteryV: 10.46, Event: GPS Report
226564	Autosub6000	Jun 2 2014 02:12:00.082 PM	Jun 2 2014 02:11:59.000 PM	Incoming	Timestamp: 2014-06-02T18:11:59.000Z, BatteryV: 10.46, Event: GPS Report
226433	Autosub6000	Jun 2 2014 11:07:23.581 AM	Jun 2 2014 11:07:22.000 AM	Incoming	Timestamp: 2014-06-02T15:07:22.000Z, BatteryV: 10.40, Event: GPS Report
226066	Autosub6000	Jun 2 2014 03:05:11.766 AM	Jun 2 2014 03:05:10.000 AM	Incoming	Timestamp: 2014-06-02T07:05:10.000Z, Ascii: 06011934,S, gps=60Mns ird=60Mns lat=50.89330 lon=-1.39531,Sched hr=0
226062	Autosub6000	Jun 2 2014 03:03:06.454 AM	Jun 2 2014 03:03:04.000 AM	Incoming	Timestamp: 2014-06-02T07:03:04.000Z, BatteryV: 10.43, Event: GPS Report
225501	Autosub6000	Jun 1 2014 02:55:10.227 PM	Jun 1 2014 02:55:08.000 PM	Incoming	Timestamp: 2014-06-01T18:55:08.000Z, BatteryV: 10.79, Event: GPS Report
225496	Autosub6000	Jun 1 2014 02:49:20.511 PM	Jun 1 2014 02:49:19.000 PM	Incoming	Timestamp: 2014-06-01T18:49:19.000Z, BatteryV: 10.76, Event: GPS Report
225484	Autosub6000	Jun 1 2014 02:32:02.373 PM	Jun 1 2014 02:32:00.000 PM	Incoming	Timestamp: 2014-06-01T18:32:00.000Z, BatteryV: 10.79, Event: GPS Report
225456	Autosub6000	Jun 1 2014 02:02:56.993 PM	Jun 1 2014 02:02:54.000 PM	Incoming	Timestamp: 2014-06-01T18:02:54.000Z, BatteryV: 10.40, Event: GPS Report
223752	Autosub6000	May 31 2014 12:11:36.261 AM	May 31 2014 12:11:25.000 AM	Incoming	Timestamp: 2014-05-31T04:11:25.000Z, Message Check: true
223706	Autosub6000	May 30 2014 11:08:01.252 PM	May 30 2014 11:08:00.000 PM	Incoming	Timestamp: 2014-05-31T03:08:00.000Z, Ascii: 05310147,S, gps=60Mns ird=60Mns lat=50.89337 lon=-1.39599,Sched hr=0
223702	Autosub6000	May 30 2014 11:04:17.155 PM	May 30 2014 11:04:15.000 PM	Incoming	Timestamp: 2014-05-31T03:04:15.000Z, BatteryV: 10.52, Event: GPS Report
223639	Autosub6000	May 30 2014 09:38:01.573 PM	May 30 2014 09:38:00.000 PM	Incoming	Timestamp: 2014-05-31T01:38:00.000Z, BatteryV: 10.67, Event: GPS Report
223590	Autosub6000	May 30 2014 08:32:07.157 PM	May 30 2014 08:32:05.000 PM	Incoming	Timestamp: 2014-05-31T00:32:05.000Z, BatteryV: 10.88, Event: GPS Report
223568	Autosub6000	May 30 2014 08:04:39.950 PM	May 30 2014 08:04:35.000 PM	Incoming	Timestamp: 2014-05-31T00:04:35.000Z, Powerup: true, Firmware Version: XMI-Torch v1.22-2051. dev:4 , Hardware Revision: 255.255-65535, Serial: 4294967295, GPS Version: GSD4e_4.1.2-P1 R+ 11/15/2011 319-Nov 15 , Iridium Version: TA13001, Reset Data: Count=26,Current=(BP),Prev=(cleared)
220824	Autosub6000	May 26 2014 02:04:38.499 AM	May 26 2014 02:04:28.000 AM	Incoming	Timestamp: 2014-05-26T06:04:28.000Z, Message Check: true
216104	Autosub6000	May 12 2014 12:12:37.417 PM	May 12 2014 12:12:18.000 PM	Incoming	Timestamp: 2014-05-12T16:12:18.000Z, Message Check: true
215997	Autosub6000	May 12 2014 03:09:59.282 AM	May 12 2014 03:09:48.000 AM	Incoming	Timestamp: 2014-05-12T07:09:48.000Z, Message Check: true
215971	Autosub6000	May 12 2014 01:12:01.144 AM	May 12 2014 01:11:50.000 AM	Incoming	Timestamp: 2014-05-12T05:11:50.000Z, Message Check: true
215969	Autosub6000	May 12 2014 01:02:32.565 AM	May 12 2014 01:02:21.000 AM	Incoming	Timestamp: 2014-05-12T05:02:21.000Z, Message Check: true
215956	Autosub6000	May 12 2014 12:04:03.016 AM	May 12 2014 12:03:52.000 AM	Incoming	Timestamp: 2014-05-12T04:03:52.000Z, Message Check: true
215932	Autosub6000	May 11 2014 09:06:55.862 PM	May 11 2014 09:06:45.000 PM	Incoming	Timestamp: 2014-05-12T01:06:45.000Z, Message Check: true
215901	Autosub6000	May 11 2014 07:08:18.633 PM	May 11 2014 07:08:07.000 PM	Incoming	Timestamp: 2014-05-11T23:08:07.000Z, Message Check: true
215829	Autosub6000	May 11 2014 12:08:44.819 PM	May 11 2014 12:08:32.000 PM	Incoming	Timestamp: 2014-05-11T16:08:32.000Z, Message Check: true
215745	Autosub6000	May 11 2014 07:03:45.547 AM	May 11 2014 07:03:34.000 AM	Incoming	Timestamp: 2014-05-11T11:03:34.000Z, Message Check: true
215674	Autosub6000	May 11 2014 04:02:34.124 AM	May 11 2014 04:02:23.000 AM	Incoming	Timestamp: 2014-05-11T08:02:23.000Z, Message Check: true
215656	Autosub6000	May 11 2014 03:07:36.234 AM	May 11 2014 03:07:24.000 AM	Incoming	Timestamp: 2014-05-11T07:07:24.000Z, Message Check: true
215641	Autosub6000	May 11 2014 02:03:30.898 AM	May 11 2014 02:03:19.000 AM	Incoming	Timestamp: 2014-05-11T06:03:19.000Z, BatteryV: 10.16, Event: GPS Report
215271	Autosub6000	May 10 2014 01:07:31.224 AM	May 10 2014 01:07:20.000 AM	Incoming	Timestamp: 2014-05-10T05:07:20.000Z, Message Check: true
215195	Autosub6000	May 9 2014 06:03:11.369 PM	May 9 2014 06:03:00.000 PM	Incoming	Timestamp: 2014-05-09T22:03:00.000Z, Message Check: true
215137	Autosub6000	May 9 2014 02:13:12.391 PM	May 9 2014 02:13:10.000 PM	Incoming	Timestamp: 2014-05-09T18:13:10.000Z, Powerup: true, Firmware Version: XMI-Torch v1.22-2051. dev:4 , Hardware Revision: 255.255-65535, Serial: 4294967295, GPS Version: GSD4e_4.1.2-P1 R+ 11/15/2011 319-Nov 15 , Iridium Version: TA13001, Reset Data: Count=24,Current=(P),Prev=(cleared)
215082	Autosub6000	May 9 2014 12:03:40.297 PM	May 9 2014 12:03:29.000 PM	Incoming	Timestamp: 2014-05-09T16:03:29.000Z, Message Check: true
214860	Autosub6000	May 9 2014 01:12:34.749 AM	May 9 2014 01:12:23.000 AM	Incoming	Timestamp: 2014-05-09T05:12:23.000Z, Message Check: true
214604	Autosub6000	May 8 2014 10:14:02.537 AM	May 8 2014 10:13:51.000 AM	Incoming	Timestamp: 2014-05-08T14:13:51.000Z, Message Check: true
214594	Autosub6000	May 8 2014 09:56:46.581 AM	May 8 2014 09:56:45.000 AM	Incoming	Timestamp: 2014-05-08T13:56:45.000Z, Unlock Code: 63719
202300	Autosub6000	Apr 11 2014 01:57:45.373 PM	Apr 11 2014 01:57:44.000 PM	Incoming	Surfaced: true
202036	Autosub6000	Apr 10 2014 03:33:22.390 PM	Apr 10 2014 03:33:21.000 PM	Incoming	Mode: Regular, GPS Regular Timing: 60, IRD Regular Timing: 60, WCEnabled: false
199637	Autosub6000	Apr 8 2014 09:33:19.957 PM	Apr 8 2014 09:33:18.000 PM	Incoming	Mode: Regular, GPS Regular Timing: 60, IRD Regular Timing: 60, WCEnabled: false
199282	Autosub6000	Apr 8 2014 09:01:43.361 AM	Apr 8 2014 09:01:39.000 AM	Incoming	Mode: Regular, GPS Regular Timing: 60, IRD Regular Timing: 60, WCEnabled: false
199245	Autosub6000	Apr 8 2014 07:30:06.520 AM	Apr 8 2014 07:30:03.000 AM	Incoming	Surfaced: true
198658	Autosub6000	Apr 7 2014 02:56:38.455 AM	Apr 7 2014 02:56:37.000 AM	Incoming	Mode: Regular, GPS Regular Timing: 60, IRD Regular Timing: 60, WCEnabled: false
198637	Autosub6000	Apr 7 2014 01:27:48.844 AM	Apr 7 2014 01:27:46.000 AM	Incoming	Surfaced: true
198632	Autosub6000	Apr 7 2014 01:25:20.532 AM	Apr 7 2014 01:25:09.000 AM	Incoming	Timestamp: 2014-04-07T05:25:09.000Z, Message Check: true
194023	Autosub6000	Apr 4 2014 05:26:20.247 PM	Apr 4 2014 05:26:19.000 PM	Incoming	Mode: Regular, GPS Regular Timing: 60, IRD Regular Timing: 60, WCEnabled: false
193664	Autosub6000	Apr 4 2014 04:02:15.716 PM	Apr 4 2014 04:02:14.000 PM	Incoming	Surfaced: true
188246	Autosub6000	Mar 31 2014 10:32:06.990 AM	Mar 31 2014 10:32:05.000 AM	Incoming	Mode: Regular, GPS Regular Timing: 60, IRD Regular Timing: 60, WCEnabled: false
188238	Autosub6000	Mar 31 2014 09:51:14.089 AM	Mar 31 2014 09:51:13.000 AM	Incoming	Timestamp: 2014-03-31T13:51:13.000Z, BatteryV: 10.31, Uptime: 1291, Lowest Battery Voltage: 25.68, Highest Battery Voltage: 27.42, Lowest Battery Voltage UTC Day: 25.68, Highest Battery Voltage UTC Day: 27.330000000000002, Iridium Message Count: 4, Iridium Session Count: 2, Iridium On Time: 1, Iridium Send Failures Non18: 2, Iridium Send Failures Type 18: 0, Bytes TX: 371, Iridium Messages Receiv…
188237	Autosub6000	Mar 31 2014 09:40:46.378 AM	Mar 31 2014 09:40:46.378 AM	Outgoing	Timestamp: 2014-03-31T13:40:46.378Z, Outgoing SBD Text: $unlock 10010 $stats
188234	Autosub6000	Mar 31 2014 09:33:19.792 AM	Mar 31 2014 09:33:18.000 AM	Incoming	Powerup: true, Version: XMI-Torch v1.22-2051. dev:4 , Serial: 4294967295
187008	Autosub6000	Mar 28 2014 08:37:40.800 AM	Mar 28 2014 12:03:21.000 AM	Incoming	Mode: Regular, GPS Regular Timing: 60, IRD Regular Timing: 60, WCEnabled: false
186918	Autosub6000	Mar 27 2014 04:03:44.085 PM	Mar 27 2014 04:03:32.000 PM	Incoming	Timestamp: 2014-03-27T20:03:32.000Z, Message Check: true
186814	Autosub6000	Mar 27 2014 02:21:48.681 PM	Mar 27 2014 02:21:47.000 PM	Incoming	Timestamp: 2014-03-27T18:21:47.000Z, Ascii: 11171557,I,V=26.46/26.13/25.05 T=0.0 SNR=29 nSats=8 GPS:6/3/527 Ird:1/16/2001 RSSI=0
186794	Autosub6000	Mar 27 2014 02:08:44.646 PM	Mar 27 2014 02:08:42.000 PM	Incoming	Timestamp: 2014-03-27T18:08:42.000Z, Powerup: true, Firmware Version: XMI-Torch v1.22-2051. dev:4 , Hardware Revision: 255.255-65535, Serial: 4294967295, GPS Version: GSD4e_4.1.2-P1 R+ 11/15/2011 319-Nov 15 , Iridium Version: TA13001, Reset Data: Count=22,Current=(P),Prev=(cleared)
186701	Autosub6000	Mar 27 2014 11:58:47.999 AM	Mar 27 2014 11:58:36.000 AM	Incoming	Timestamp: 2014-03-27T15:58:36.000Z, Message Check: true
177196	Autosub6000	Feb 26 2014 12:02:17.914 PM	Feb 26 2014 12:02:16.000 PM	Incoming	Timestamp: 2014-02-26T17:02:16.000Z, Ascii: 02261700,P, 50.89356 -1.39599 47 891
177179	Autosub6000	Feb 26 2014 11:06:21.995 AM	Feb 26 2014 11:06:21.000 AM	Incoming	Timestamp: 2014-02-26T16:06:21.000Z, Ascii: 02261600,P, 50.89336 -1.39652 45 897
177165	Autosub6000	Feb 26 2014 10:02:12.041 AM	Feb 26 2014 10:02:10.000 AM	Incoming	Timestamp: 2014-02-26T15:02:10.000Z, Ascii: 02261500,P, 50.89354 -1.39609 49 897 (time,P,lat lon snrMx BV)
177152	Autosub6000	Feb 26 2014 09:11:37.322 AM	Feb 26 2014 09:11:36.000 AM	Incoming	Timestamp: 2014-02-26T14:11:36.000Z, Ascii: Msgs0:0 Msgs1:0 Msgs2:8,10 Msgs3:8,10 Msgs4:8,10
177151	Autosub6000	Feb 26 2014 09:11:21.276 AM	Feb 26 2014 09:11:20.000 AM	Incoming	Timestamp: 2014-02-26T14:11:20.000Z, BatteryV: 8.00, Event: GPS Report
177142	Autosub6000	Feb 26 2014 09:00:38.647 AM	Feb 26 2014 09:00:38.647 AM	Outgoing	Timestamp: 2014-02-26T14:00:38.647Z, Outgoing SBD Text: $unlock 10010 $msgenable 0 0 $msgenable 1 0
177135	Autosub6000	Feb 26 2014 08:02:29.963 AM	Feb 26 2014 08:02:28.000 AM	Incoming	Timestamp: 2014-02-26T13:02:28.000Z, BatteryV: 8.00, Event: GPS Report
177134	Autosub6000	Feb 26 2014 07:40:35.190 AM	Feb 26 2014 07:40:34.000 AM	Incoming	Timestamp: 2014-02-26T12:40:34.000Z, BatteryV: 8.00, Event: GPS Report
177133	Autosub6000	Feb 26 2014 07:40:29.395 AM	Feb 26 2014 07:40:28.000 AM	Incoming	Timestamp: 2014-02-26T12:40:28.000Z, Ascii: 02261235,S, gps=60Mns ird=60Mns lat=50.89355 lon=-1.39606,Sched hr=0
177130	Autosub6000	Feb 26 2014 07:30:25.191 AM	Feb 26 2014 07:30:24.000 AM	Incoming	Timestamp: 2014-02-26T12:30:24.000Z, BatteryV: 8.00, Event: GPS Report
177126	Autosub6000	Feb 26 2014 07:20:27.262 AM	Feb 26 2014 07:20:26.000 AM	Incoming	Timestamp: 2014-02-26T12:20:26.000Z, BatteryV: 8.00, Event: GPS Report
177115	Autosub6000	Feb 26 2014 07:11:05.931 AM	Feb 26 2014 07:11:04.000 AM	Incoming	Timestamp: 2014-02-26T12:11:04.000Z, BatteryV: 8.00, Event: GPS Report
177110	Autosub6000	Feb 26 2014 07:04:19.486 AM	Feb 26 2014 07:04:18.000 AM	Incoming	Timestamp: 2014-02-26T12:04:18.000Z, BatteryV: 8.00, Event: GPS Report
177091	Autosub6000	Feb 26 2014 06:50:34.412 AM	Feb 26 2014 06:50:32.000 AM	Incoming	Timestamp: 2014-02-26T11:50:32.000Z, BatteryV: 8.00, Event: GPS Report
177087	Autosub6000	Feb 26 2014 06:40:31.691 AM	Feb 26 2014 06:40:30.000 AM	Incoming	Timestamp: 2014-02-26T11:40:30.000Z, BatteryV: 8.00, Event: GPS Report
177085	Autosub6000	Feb 26 2014 06:38:23.892 AM	Feb 26 2014 06:38:23.000 AM	Incoming	Timestamp: 2014-02-26T11:38:23.000Z, BatteryV: 8.00, Event: GPS Report
177084	Autosub6000	Feb 26 2014 06:38:11.874 AM	Feb 26 2014 06:38:08.000 AM	Incoming	Timestamp: 2014-02-26T11:38:08.000Z, Ascii: 11161138,V,XMI-Torch v1.22-2051. dev:4 Hw:255.255-65535 SN=4294967295 GPS:GSD4e_4.1.2-P1 R+ 11/15/2011 319-Nov 15 IRD:TA13001 Reset:Count=19,Current=(S),Prev=(cleared)
176802	Autosub6000	Feb 25 2014 12:02:24.683 PM	Feb 25 2014 12:02:23.000 PM	Incoming	Timestamp: 2014-02-25T17:02:23.000Z, Unlock Code: 10010
176801	Autosub6000	Feb 25 2014 12:02:20.690 PM	Feb 25 2014 12:02:19.000 PM	Incoming	Timestamp: 2014-02-25T17:02:19.000Z, BatteryV: 8.00, Event: GPS Report
176799	Autosub6000	Feb 25 2014 11:41:02.589 AM	Feb 25 2014 11:41:02.589 AM	Outgoing	Timestamp: 2014-02-25T16:41:02.589Z, Outgoing SBD Text: $unlock 0 $msgenable 0 0 $msgenable 1 0 $msgenable 2 0
176783	Autosub6000	Feb 25 2014 11:02:19.255 AM	Feb 25 2014 11:02:18.000 AM	Incoming	Timestamp: 2014-02-25T16:02:18.000Z, BatteryV: 8.00, Event: GPS Report
176778	Autosub6000	Feb 25 2014 10:42:18.904 AM	Feb 25 2014 10:42:17.000 AM	Incoming	Timestamp: 2014-02-25T15:42:17.000Z, BatteryV: 8.00, Event: GPS Report
176777	Autosub6000	Feb 25 2014 10:40:26.775 AM	Feb 25 2014 10:40:25.000 AM	Incoming	Timestamp: 2014-02-25T15:40:25.000Z, Ascii: 02251539,S, gps=60Mns ird=60Mns lat=50.89355 lon=-1.39613,Sched hr=0
176774	Autosub6000	Feb 25 2014 10:32:08.495 AM	Feb 25 2014 10:32:07.000 AM	Incoming	Timestamp: 2014-02-25T15:32:07.000Z, BatteryV: 8.00, Event: GPS Report
176773	Autosub6000	Feb 25 2014 10:20:28.920 AM	Feb 25 2014 10:20:27.000 AM	Incoming	Timestamp: 2014-02-25T15:20:27.000Z, BatteryV: 8.00, Event: GPS Report
176771	Autosub6000	Feb 25 2014 10:10:32.134 AM	Feb 25 2014 10:10:31.000 AM	Incoming	Timestamp: 2014-02-25T15:10:31.000Z, BatteryV: 8.00, Event: GPS Report
176769	Autosub6000	Feb 25 2014 10:00:53.532 AM	Feb 25 2014 10:00:52.000 AM	Incoming	Timestamp: 2014-02-25T15:00:52.000Z, BatteryV: 8.00, Event: GPS Report
176767	Autosub6000	Feb 25 2014 09:50:41.511 AM	Feb 25 2014 09:50:40.000 AM	Incoming	Timestamp: 2014-02-25T14:50:40.000Z, BatteryV: 8.00, Event: GPS Report
176766	Autosub6000	Feb 25 2014 09:42:17.501 AM	Feb 25 2014 09:42:16.000 AM	Incoming	Timestamp: 2014-02-25T14:42:16.000Z, BatteryV: 8.00, Event: GPS Report
176765	Autosub6000	Feb 25 2014 09:42:11.439 AM	Feb 25 2014 09:42:09.000 AM	Incoming	Timestamp: 2014-02-25T14:42:09.000Z, Ascii: 02251442,V,XMI-Torch v1.22-2051. dev:4 Hw:255.255-65535 SN=4294967295 GPS:GSD4e_4.1.2-P1 R+ 11/15/2011 319-Nov 15 IRD:TA13001 Reset:Count=18,Current=(S),Prev=(cleared)
174562	Autosub6000	Feb 19 2014 11:02:11.843 AM	Feb 19 2014 11:02:10.000 AM	Incoming	Timestamp: 2014-02-19T16:02:10.000Z, BatteryV: 8.00, Event: GPS Report
174560	Autosub6000	Feb 19 2014 10:55:27.918 AM	Feb 19 2014 10:55:26.000 AM	Incoming	Timestamp: 2014-02-19T15:55:26.000Z, Ascii: 02191551,S, gps=60Mns ird=60Mns lat=50.89359 lon=-1.39611,Sched hr=0
174559	Autosub6000	Feb 19 2014 10:55:19.413 AM	Feb 19 2014 10:55:18.000 AM	Incoming	Timestamp: 2014-02-19T15:55:18.000Z, BatteryV: 8.00, Event: GPS Report
174556	Autosub6000	Feb 19 2014 10:44:20.018 AM	Feb 19 2014 10:44:19.000 AM	Incoming	Timestamp: 2014-02-19T15:44:19.000Z, BatteryV: 8.00, Event: GPS Report
174549	Autosub6000	Feb 19 2014 10:32:44.910 AM	Feb 19 2014 10:32:43.000 AM	Incoming	Timestamp: 2014-02-19T15:32:43.000Z, BatteryV: 8.00, Event: GPS Report
174546	Autosub6000	Feb 19 2014 10:20:37.263 AM	Feb 19 2014 10:20:36.000 AM	Incoming	Timestamp: 2014-02-19T15:20:36.000Z, BatteryV: 8.00, Event: GPS Report
174541	Autosub6000	Feb 19 2014 10:10:31.572 AM	Feb 19 2014 10:10:30.000 AM	Incoming	Timestamp: 2014-02-19T15:10:30.000Z, BatteryV: 8.00, Event: GPS Report
174540	Autosub6000	Feb 19 2014 10:00:30.805 AM	Feb 19 2014 10:00:29.000 AM	Incoming	Timestamp: 2014-02-19T15:00:29.000Z, BatteryV: 8.00, Event: GPS Report
174539	Autosub6000	Feb 19 2014 09:59:44.217 AM	Feb 19 2014 09:59:43.000 AM	Incoming	Timestamp: 2014-02-19T14:59:43.000Z, BatteryV: 8.00, Event: GPS Report
174538	Autosub6000	Feb 19 2014 09:59:34.000 AM	Feb 19 2014 09:59:34.000 AM	Incoming	Timestamp: 2014-02-19T14:59:34.000Z, Message Check: true
170697	Autosub6000	Feb 12 2014 01:46:16.084 PM	Feb 12 2014 01:46:16.084 PM	Outgoing	Timestamp: 2014-02-12T18:46:16.084Z, Outgoing SBD Text: $unlock
