# Supplementary material for: GPS data from sea ice trackers deployed in Fram Strait in 2016
Source: Data Brief. 2018 May 4;18:2000–9. doi: 10.1016/j.dib.2018.04.109 (PMC5999012; doi:10.1016/j.dib.2018.04.109)
Supplement: Supplementary file 2 — Supplementary material [file mmc2.zip › GPS_tracker_data_python_plots_satellite/GPS_tracker_data_raw/NERSC_3_Log.xls]

## Sheet: Sheet0
ID	Device	Date Processed	SBD Date	Direction	Message
1715422	NERSC 3	Sep 12 2016 08:49:28.221 PM	Sep 12 2016 08:49:19.000 PM	Incoming	Timestamp: 2016-09-13T00:49:19.000Z, BatteryV: 7.98, Unknown Event: 3270, Vul: 10.32
1713320	NERSC 3	Sep 11 2016 08:45:14.877 PM	Sep 11 2016 08:45:03.000 PM	Incoming	Timestamp: 2016-09-12T00:45:03.000Z, Ascii: Batt: Tap=3.180 TxMin=7.980 VbNow=10.034
1712083	NERSC 3	Sep 10 2016 09:09:43.322 PM	Sep 10 2016 09:09:41.000 PM	Incoming	Timestamp: 2016-09-11T01:09:41.000Z, Ascii: Batt: Tap=3.210 TxMin=7.980 VbNow=10.093
1710754	NERSC 3	Sep 9 2016 08:22:37.192 PM	Sep 9 2016 08:22:35.000 PM	Incoming	Timestamp: 2016-09-10T00:22:35.000Z, BatteryV: 8.04, Unknown Event: 3240, Vul: 10.29
1710746	NERSC 3	Sep 9 2016 08:13:24.991 PM	Sep 9 2016 08:13:24.000 PM	Incoming	Timestamp: 2016-09-10T00:13:24.000Z, Ascii: Batt: Tap=3.210 TxMin=8.160 VbNow=10.137
1708169	NERSC 3	Sep 9 2016 03:43:30.825 AM	Sep 9 2016 03:43:20.000 AM	Incoming	Timestamp: 2016-09-09T07:43:20.000Z, Message Check: true
1700287	NERSC 3	Sep 3 2016 07:38:25.630 AM	Sep 3 2016 07:38:24.000 AM	Incoming	Timestamp: 2016-09-03T11:38:24.000Z, Message Check: true
1695278	NERSC 3	Aug 31 2016 08:40:17.198 AM	Aug 31 2016 08:40:14.000 AM	Incoming	Timestamp: 2016-08-31T12:40:14.000Z, Message Check: true
1690099	NERSC 3	Aug 29 2016 12:10:33.782 AM	Aug 29 2016 12:10:24.000 AM	Incoming	Timestamp: 2016-08-29T04:10:24.000Z, Message Check: true
1684934	NERSC 3	Aug 25 2016 11:02:39.264 PM	Aug 25 2016 11:02:35.000 PM	Incoming	Timestamp: 2016-08-26T03:02:35.000Z, Message Check: true
1666324	NERSC 3	Aug 18 2016 08:30:12.504 PM	Aug 18 2016 08:30:11.000 PM	Incoming	Message SubType: 0, Capsized Event: true, Orientation Change Count: 14, Timestamp: 2016-08-19T00:30:11.000Z, BatteryV: 11.73, Vul: 12.90, Uptime: 3664680, Lowest Battery Voltage: 11.73, Highest Battery Voltage: 14.58, Lowest Battery Voltage UTC Day: 11.73, Highest Battery Voltage UTC Day: 12.9, Iridium Message Count: 2205, Iridium Session Count: 2390, Iridium On Time: 1093, Iridium Send Failures …
1665374	NERSC 3	Aug 18 2016 05:33:32.563 PM	Aug 18 2016 05:33:28.000 PM	Incoming	Timestamp: 2016-08-18T21:33:28.000Z, Message Check: true
1665045	NERSC 3	Aug 18 2016 04:36:26.910 PM	Aug 18 2016 04:36:25.000 PM	Incoming	Timestamp: 2016-08-18T20:31:56.001Z, BatteryV: 11.82, Latitude: 75.763168, Longitude: -12.022278, Vul: 12.93
1665018	NERSC 3	Aug 18 2016 04:32:25.680 PM	Aug 18 2016 04:32:24.000 PM	Incoming	Timestamp: 2016-08-18T20:31:56.001Z, BatteryV: 11.91, Latitude: 75.763168, Longitude: -12.022278, Vul: 12.96
1664828	NERSC 3	Aug 18 2016 04:02:34.091 PM	Aug 18 2016 04:02:33.000 PM	Incoming	Timestamp: 2016-08-18T20:01:53.001Z, BatteryV: 11.88, Latitude: 75.762080, Longitude: -12.034598, Vul: 12.96
1664641	NERSC 3	Aug 18 2016 03:32:02.064 PM	Aug 18 2016 03:32:01.000 PM	Incoming	Timestamp: 2016-08-18T19:30:07.001Z, BatteryV: 11.88, Latitude: 75.760173, Longitude: -12.046803, Vul: 12.99
1664461	NERSC 3	Aug 18 2016 03:01:30.860 PM	Aug 18 2016 03:01:29.000 PM	Incoming	Timestamp: 2016-08-18T19:00:04.001Z, BatteryV: 11.91, Latitude: 75.758272, Longitude: -12.057862, Vul: 12.99
1664280	NERSC 3	Aug 18 2016 02:34:57.646 PM	Aug 18 2016 02:34:56.000 PM	Incoming	Timestamp: 2016-08-18T18:30:06.001Z, BatteryV: 11.88, Latitude: 75.756678, Longitude: -12.066861, Vul: 12.96
1664097	NERSC 3	Aug 18 2016 02:01:11.326 PM	Aug 18 2016 02:01:10.000 PM	Incoming	Timestamp: 2016-08-18T18:00:40.001Z, BatteryV: 11.91, Latitude: 75.755501, Longitude: -12.075885, Vul: 12.99
1663885	NERSC 3	Aug 18 2016 01:31:14.818 PM	Aug 18 2016 01:31:13.000 PM	Incoming	Timestamp: 2016-08-18T17:30:11.001Z, BatteryV: 11.94, Latitude: 75.753715, Longitude: -12.083578, Vul: 12.99
1663716	NERSC 3	Aug 18 2016 01:01:03.950 PM	Aug 18 2016 01:01:02.000 PM	Incoming	Timestamp: 2016-08-18T17:00:39.001Z, BatteryV: 11.91, Latitude: 75.751962, Longitude: -12.088992, Vul: 12.99
1663545	NERSC 3	Aug 18 2016 12:30:56.890 PM	Aug 18 2016 12:30:52.000 PM	Incoming	Timestamp: 2016-08-18T16:30:10.001Z, BatteryV: 11.79, Latitude: 75.750771, Longitude: -12.094554, Vul: 12.99
1663379	NERSC 3	Aug 18 2016 12:00:47.370 PM	Aug 18 2016 12:00:46.000 PM	Incoming	Timestamp: 2016-08-18T16:00:08.001Z, BatteryV: 11.94, Latitude: 75.749766, Longitude: -12.100819, Vul: 12.99
1663255	NERSC 3	Aug 18 2016 11:33:07.428 AM	Aug 18 2016 11:33:06.000 AM	Incoming	Timestamp: 2016-08-18T15:32:35.001Z, BatteryV: 11.97, Latitude: 75.748864, Longitude: -12.104870, Vul: 12.96
1663061	NERSC 3	Aug 18 2016 11:00:41.469 AM	Aug 18 2016 11:00:40.000 AM	Incoming	Timestamp: 2016-08-18T15:00:10.001Z, BatteryV: 11.97, Latitude: 75.748070, Longitude: -12.108723, Vul: 12.99
1662857	NERSC 3	Aug 18 2016 10:30:30.734 AM	Aug 18 2016 10:30:29.000 AM	Incoming	Timestamp: 2016-08-18T14:30:07.001Z, BatteryV: 11.85, Latitude: 75.748051, Longitude: -12.111782, Vul: 12.99
1662657	NERSC 3	Aug 18 2016 10:02:07.579 AM	Aug 18 2016 10:02:06.000 AM	Incoming	Timestamp: 2016-08-18T14:01:35.001Z, BatteryV: 11.91, Latitude: 75.749530, Longitude: -12.113581, Vul: 12.99
1662451	NERSC 3	Aug 18 2016 09:30:50.097 AM	Aug 18 2016 09:30:48.000 AM	Incoming	Timestamp: 2016-08-18T13:30:07.001Z, BatteryV: 11.97, Latitude: 75.751507, Longitude: -12.115878, Vul: 12.99
1662243	NERSC 3	Aug 18 2016 09:00:29.074 AM	Aug 18 2016 09:00:28.000 AM	Incoming	Timestamp: 2016-08-18T13:00:06.001Z, BatteryV: 11.97, Latitude: 75.753907, Longitude: -12.119974, Vul: 12.99
1662068	NERSC 3	Aug 18 2016 08:31:06.833 AM	Aug 18 2016 08:31:05.000 AM	Incoming	Timestamp: 2016-08-18T12:30:36.001Z, BatteryV: 11.97, Latitude: 75.756269, Longitude: -12.123622, Vul: 12.99
1661832	NERSC 3	Aug 18 2016 08:00:52.996 AM	Aug 18 2016 08:00:51.000 AM	Incoming	Timestamp: 2016-08-18T12:00:09.001Z, BatteryV: 11.94, Latitude: 75.758694, Longitude: -12.126874, Vul: 12.99
1661670	NERSC 3	Aug 18 2016 07:31:19.767 AM	Aug 18 2016 07:31:18.000 AM	Incoming	Timestamp: 2016-08-18T11:30:46.001Z, BatteryV: 11.94, Latitude: 75.761229, Longitude: -12.130816, Vul: 12.99
1661504	NERSC 3	Aug 18 2016 07:00:30.722 AM	Aug 18 2016 07:00:29.000 AM	Incoming	Timestamp: 2016-08-18T11:00:06.001Z, BatteryV: 11.88, Latitude: 75.763840, Longitude: -12.135987, Vul: 12.99
1661330	NERSC 3	Aug 18 2016 06:30:32.906 AM	Aug 18 2016 06:30:31.000 AM	Incoming	Timestamp: 2016-08-18T10:30:06.001Z, BatteryV: 11.97, Latitude: 75.766528, Longitude: -12.144051, Vul: 12.99
1661142	NERSC 3	Aug 18 2016 06:01:24.346 AM	Aug 18 2016 06:01:23.000 AM	Incoming	Timestamp: 2016-08-18T10:01:02.001Z, BatteryV: 11.91, Latitude: 75.768269, Longitude: -12.149760, Vul: 12.99
1660908	NERSC 3	Aug 18 2016 05:30:31.535 AM	Aug 18 2016 05:30:30.000 AM	Incoming	Timestamp: 2016-08-18T09:30:05.001Z, BatteryV: 11.88, Latitude: 75.770150, Longitude: -12.155565, Vul: 12.99
1660666	NERSC 3	Aug 18 2016 05:00:35.655 AM	Aug 18 2016 05:00:34.000 AM	Incoming	Timestamp: 2016-08-18T09:00:05.001Z, BatteryV: 11.91, Latitude: 75.771987, Longitude: -12.162323, Vul: 12.99
1660514	NERSC 3	Aug 18 2016 04:31:21.448 AM	Aug 18 2016 04:31:20.000 AM	Incoming	Timestamp: 2016-08-18T08:30:59.001Z, BatteryV: 11.94, Latitude: 75.773344, Longitude: -12.169574, Vul: 12.99
1660347	NERSC 3	Aug 18 2016 04:00:57.563 AM	Aug 18 2016 04:00:56.000 AM	Incoming	Timestamp: 2016-08-18T08:00:36.001Z, BatteryV: 11.88, Latitude: 75.774509, Longitude: -12.176653, Vul: 12.99
1660183	NERSC 3	Aug 18 2016 03:30:43.131 AM	Aug 18 2016 03:30:41.000 AM	Incoming	Timestamp: 2016-08-18T07:30:09.001Z, BatteryV: 12.00, Latitude: 75.775469, Longitude: -12.183674, Vul: 12.99
1660017	NERSC 3	Aug 18 2016 03:00:37.322 AM	Aug 18 2016 03:00:36.000 AM	Incoming	Timestamp: 2016-08-18T07:00:08.001Z, BatteryV: 11.88, Latitude: 75.776141, Longitude: -12.191603, Vul: 12.99
1659860	NERSC 3	Aug 18 2016 02:32:01.341 AM	Aug 18 2016 02:32:00.000 AM	Incoming	Timestamp: 2016-08-18T06:31:06.001Z, BatteryV: 11.88, Latitude: 75.776096, Longitude: -12.199098, Vul: 12.99
1659688	NERSC 3	Aug 18 2016 02:00:40.606 AM	Aug 18 2016 02:00:39.000 AM	Incoming	Timestamp: 2016-08-18T06:00:08.001Z, BatteryV: 11.88, Latitude: 75.775981, Longitude: -12.205555, Vul: 12.99
1659531	NERSC 3	Aug 18 2016 01:31:30.648 AM	Aug 18 2016 01:31:29.000 AM	Incoming	Timestamp: 2016-08-18T05:31:00.001Z, BatteryV: 11.91, Latitude: 75.775328, Longitude: -12.211584, Vul: 12.96
1659368	NERSC 3	Aug 18 2016 01:02:06.096 AM	Aug 18 2016 01:02:04.000 AM	Incoming	Timestamp: 2016-08-18T05:01:29.001Z, BatteryV: 11.94, Latitude: 75.773811, Longitude: -12.216838, Vul: 12.99
1659226	NERSC 3	Aug 18 2016 12:31:38.556 AM	Aug 18 2016 12:31:37.000 AM	Incoming	Timestamp: 2016-08-18T04:31:05.001Z, BatteryV: 11.94, Latitude: 75.772429, Longitude: -12.220998, Vul: 12.96
1659077	NERSC 3	Aug 18 2016 12:00:55.689 AM	Aug 18 2016 12:00:54.000 AM	Incoming	Timestamp: 2016-08-18T04:00:23.001Z, BatteryV: 11.88, Latitude: 75.770867, Longitude: -12.222611, Vul: 12.99
1658920	NERSC 3	Aug 17 2016 11:32:39.086 PM	Aug 17 2016 11:32:38.000 PM	Incoming	Timestamp: 2016-08-18T03:32:06.001Z, BatteryV: 11.88, Latitude: 75.769702, Longitude: -12.221683, Vul: 12.99
1658738	NERSC 3	Aug 17 2016 11:01:30.084 PM	Aug 17 2016 11:01:28.000 PM	Incoming	Timestamp: 2016-08-18T03:01:00.001Z, BatteryV: 11.88, Latitude: 75.768787, Longitude: -12.219750, Vul: 12.96
1658583	NERSC 3	Aug 17 2016 10:32:56.731 PM	Aug 17 2016 10:32:55.000 PM	Incoming	Timestamp: 2016-08-18T02:32:23.001Z, BatteryV: 11.94, Latitude: 75.768397, Longitude: -12.216621, Vul: 12.96
1658407	NERSC 3	Aug 17 2016 10:00:39.326 PM	Aug 17 2016 10:00:38.000 PM	Incoming	Timestamp: 2016-08-18T02:00:07.001Z, BatteryV: 11.94, Latitude: 75.768307, Longitude: -12.214982, Vul: 12.99
1658251	NERSC 3	Aug 17 2016 09:30:34.897 PM	Aug 17 2016 09:30:33.000 PM	Incoming	Timestamp: 2016-08-18T01:30:05.001Z, BatteryV: 11.97, Latitude: 75.768870, Longitude: -12.215040, Vul: 12.99
1658079	NERSC 3	Aug 17 2016 09:00:29.991 PM	Aug 17 2016 09:00:29.000 PM	Incoming	Timestamp: 2016-08-18T01:00:06.001Z, BatteryV: 11.88, Latitude: 75.769990, Longitude: -12.214355, Vul: 12.99
1657921	NERSC 3	Aug 17 2016 08:32:05.088 PM	Aug 17 2016 08:32:04.000 PM	Incoming	Timestamp: 2016-08-18T00:31:30.001Z, BatteryV: 11.88, Latitude: 75.771270, Longitude: -12.213914, Vul: 12.99
1657677	NERSC 3	Aug 17 2016 08:02:08.086 PM	Aug 17 2016 08:02:07.000 PM	Incoming	Timestamp: 2016-08-18T00:01:36.001Z, BatteryV: 11.94, Latitude: 75.772787, Longitude: -12.213491, Vul: 12.96
1657539	NERSC 3	Aug 17 2016 07:33:33.029 PM	Aug 17 2016 07:33:31.000 PM	Incoming	Timestamp: 2016-08-17T23:33:31.000Z, Message Check: true
1657478	NERSC 3	Aug 17 2016 07:01:06.057 PM	Aug 17 2016 07:01:04.000 PM	Incoming	Timestamp: 2016-08-17T23:00:36.001Z, BatteryV: 11.91, Latitude: 75.777370, Longitude: -12.213709, Vul: 12.99
1657352	NERSC 3	Aug 17 2016 06:30:47.246 PM	Aug 17 2016 06:30:46.000 PM	Incoming	Timestamp: 2016-08-17T22:30:13.001Z, BatteryV: 11.88, Latitude: 75.780218, Longitude: -12.218528, Vul: 12.99
1657175	NERSC 3	Aug 17 2016 06:00:57.614 PM	Aug 17 2016 06:00:55.000 PM	Incoming	Timestamp: 2016-08-17T22:00:19.001Z, BatteryV: 11.88, Latitude: 75.783034, Longitude: -12.227386, Vul: 12.99
1656991	NERSC 3	Aug 17 2016 05:30:48.969 PM	Aug 17 2016 05:30:47.000 PM	Incoming	Timestamp: 2016-08-17T21:30:13.001Z, BatteryV: 11.91, Latitude: 75.785114, Longitude: -12.239859, Vul: 12.99
1656823	NERSC 3	Aug 17 2016 05:03:37.138 PM	Aug 17 2016 05:03:35.000 PM	Incoming	Timestamp: 2016-08-17T20:56:05.001Z, BatteryV: 11.91, Latitude: 75.786566, Longitude: -12.255814, Vul: 12.96
1656650	NERSC 3	Aug 17 2016 04:33:31.089 PM	Aug 17 2016 04:33:29.000 PM	Incoming	Timestamp: 2016-08-17T20:33:29.000Z, Message Check: true
1656452	NERSC 3	Aug 17 2016 04:00:39.727 PM	Aug 17 2016 04:00:38.000 PM	Incoming	Timestamp: 2016-08-17T20:00:09.001Z, BatteryV: 11.88, Latitude: 75.787853, Longitude: -12.282010, Vul: 12.99
1656263	NERSC 3	Aug 17 2016 03:30:37.312 PM	Aug 17 2016 03:30:36.000 PM	Incoming	Timestamp: 2016-08-17T19:30:14.001Z, BatteryV: 11.88, Latitude: 75.787443, Longitude: -12.297197, Vul: 12.99
1656077	NERSC 3	Aug 17 2016 03:08:02.473 PM	Aug 17 2016 03:08:00.000 PM	Incoming	Timestamp: 2016-08-17T19:01:05.001Z, BatteryV: 11.88, Latitude: 75.787008, Longitude: -12.314112, Vul: 12.96
1655830	NERSC 3	Aug 17 2016 02:30:42.041 PM	Aug 17 2016 02:30:40.000 PM	Incoming	Timestamp: 2016-08-17T18:30:07.001Z, BatteryV: 11.97, Latitude: 75.785645, Longitude: -12.330490, Vul: 12.99
1655638	NERSC 3	Aug 17 2016 02:02:54.724 PM	Aug 17 2016 02:02:53.000 PM	Incoming	Timestamp: 2016-08-17T18:02:24.001Z, BatteryV: 11.88, Latitude: 75.783930, Longitude: -12.344038, Vul: 12.99
1655432	NERSC 3	Aug 17 2016 01:31:21.596 PM	Aug 17 2016 01:31:20.000 PM	Incoming	Timestamp: 2016-08-17T17:31:00.001Z, BatteryV: 11.91, Latitude: 75.782003, Longitude: -12.357408, Vul: 12.99
1655248	NERSC 3	Aug 17 2016 01:02:21.590 PM	Aug 17 2016 01:02:20.000 PM	Incoming	Timestamp: 2016-08-17T17:01:59.001Z, BatteryV: 11.88, Latitude: 75.779776, Longitude: -12.367392, Vul: 12.96
1654960	NERSC 3	Aug 17 2016 12:30:40.257 PM	Aug 17 2016 12:30:38.000 PM	Incoming	Timestamp: 2016-08-17T16:30:06.001Z, BatteryV: 11.88, Latitude: 75.777242, Longitude: -12.376237, Vul: 12.99
1654812	NERSC 3	Aug 17 2016 12:00:56.567 PM	Aug 17 2016 12:00:55.000 PM	Incoming	Timestamp: 2016-08-17T16:00:33.001Z, BatteryV: 11.88, Latitude: 75.775149, Longitude: -12.383270, Vul: 12.96
1654691	NERSC 3	Aug 17 2016 11:33:36.530 AM	Aug 17 2016 11:33:35.000 AM	Incoming	Timestamp: 2016-08-17T15:33:35.000Z, Message Check: true
1654507	NERSC 3	Aug 17 2016 11:03:25.114 AM	Aug 17 2016 11:03:24.000 AM	Incoming	Timestamp: 2016-08-17T15:03:24.000Z, Message Check: true
1654310	NERSC 3	Aug 17 2016 10:30:55.474 AM	Aug 17 2016 10:30:54.000 AM	Incoming	Timestamp: 2016-08-17T14:30:05.001Z, BatteryV: 11.88, Latitude: 75.771904, Longitude: -12.394470, Vul: 12.99
1654143	NERSC 3	Aug 17 2016 10:02:11.754 AM	Aug 17 2016 10:02:08.000 AM	Incoming	Timestamp: 2016-08-17T14:01:35.001Z, BatteryV: 11.97, Latitude: 75.772346, Longitude: -12.396314, Vul: 12.99
1653942	NERSC 3	Aug 17 2016 09:30:33.588 AM	Aug 17 2016 09:30:32.000 AM	Incoming	Timestamp: 2016-08-17T13:30:09.001Z, BatteryV: 11.91, Latitude: 75.772941, Longitude: -12.400698, Vul: 12.99
1653764	NERSC 3	Aug 17 2016 09:00:35.310 AM	Aug 17 2016 09:00:33.000 AM	Incoming	Timestamp: 2016-08-17T13:00:12.001Z, BatteryV: 11.88, Latitude: 75.773504, Longitude: -12.403718, Vul: 12.99
1653596	NERSC 3	Aug 17 2016 08:30:31.825 AM	Aug 17 2016 08:30:31.000 AM	Incoming	Timestamp: 2016-08-17T12:30:08.001Z, BatteryV: 11.91, Latitude: 75.774912, Longitude: -12.406374, Vul: 12.99
1653396	NERSC 3	Aug 17 2016 08:01:52.920 AM	Aug 17 2016 08:01:52.000 AM	Incoming	Timestamp: 2016-08-17T12:01:23.001Z, BatteryV: 11.91, Latitude: 75.776678, Longitude: -12.409856, Vul: 12.96
1653233	NERSC 3	Aug 17 2016 07:32:31.927 AM	Aug 17 2016 07:32:30.000 AM	Incoming	Timestamp: 2016-08-17T11:32:00.001Z, BatteryV: 11.91, Latitude: 75.779091, Longitude: -12.412576, Vul: 12.99
1653057	NERSC 3	Aug 17 2016 07:01:39.819 AM	Aug 17 2016 07:01:38.000 AM	Incoming	Timestamp: 2016-08-17T11:01:06.001Z, BatteryV: 12.00, Latitude: 75.781862, Longitude: -12.416282, Vul: 12.99
1652945	NERSC 3	Aug 17 2016 06:30:41.723 AM	Aug 17 2016 06:30:40.000 AM	Incoming	Timestamp: 2016-08-17T10:30:10.001Z, BatteryV: 11.97, Latitude: 75.785267, Longitude: -12.423149, Vul: 12.99
1652876	NERSC 3	Aug 17 2016 06:01:03.353 AM	Aug 17 2016 06:01:01.000 AM	Incoming	Timestamp: 2016-08-17T10:00:35.001Z, BatteryV: 11.94, Latitude: 75.788218, Longitude: -12.432410, Vul: 12.99
1652699	NERSC 3	Aug 17 2016 05:30:41.843 AM	Aug 17 2016 05:30:40.000 AM	Incoming	Timestamp: 2016-08-17T09:30:08.001Z, BatteryV: 11.97, Latitude: 75.791245, Longitude: -12.443443, Vul: 12.99
1652536	NERSC 3	Aug 17 2016 05:01:36.066 AM	Aug 17 2016 05:01:35.000 AM	Incoming	Timestamp: 2016-08-17T09:01:05.001Z, BatteryV: 11.91, Latitude: 75.793523, Longitude: -12.454707, Vul: 12.99
1652359	NERSC 3	Aug 17 2016 04:30:39.801 AM	Aug 17 2016 04:30:38.000 AM	Incoming	Timestamp: 2016-08-17T08:30:07.001Z, BatteryV: 11.91, Latitude: 75.795770, Longitude: -12.465754, Vul: 12.99
1652191	NERSC 3	Aug 17 2016 04:02:01.359 AM	Aug 17 2016 04:01:59.000 AM	Incoming	Timestamp: 2016-08-17T08:01:30.001Z, BatteryV: 11.94, Latitude: 75.797472, Longitude: -12.476006, Vul: 12.99
1652016	NERSC 3	Aug 17 2016 03:30:36.696 AM	Aug 17 2016 03:30:35.000 AM	Incoming	Timestamp: 2016-08-17T07:30:06.001Z, BatteryV: 11.97, Latitude: 75.798605, Longitude: -12.486426, Vul: 13.02
1651843	NERSC 3	Aug 17 2016 03:01:06.113 AM	Aug 17 2016 03:01:05.000 AM	Incoming	Timestamp: 2016-08-17T07:00:35.001Z, BatteryV: 11.97, Latitude: 75.799859, Longitude: -12.493907, Vul: 12.99
1651672	NERSC 3	Aug 17 2016 02:30:38.690 AM	Aug 17 2016 02:30:37.000 AM	Incoming	Timestamp: 2016-08-17T06:30:06.001Z, BatteryV: 11.97, Latitude: 75.801286, Longitude: -12.497075, Vul: 12.99
1651481	NERSC 3	Aug 17 2016 02:00:41.804 AM	Aug 17 2016 02:00:40.000 AM	Incoming	Timestamp: 2016-08-17T06:00:09.001Z, BatteryV: 11.97, Latitude: 75.803021, Longitude: -12.498182, Vul: 12.99
1651322	NERSC 3	Aug 17 2016 01:31:37.667 AM	Aug 17 2016 01:31:36.000 AM	Incoming	Timestamp: 2016-08-17T05:30:35.001Z, BatteryV: 11.94, Latitude: 75.805338, Longitude: -12.498272, Vul: 12.99
1651168	NERSC 3	Aug 17 2016 01:01:15.512 AM	Aug 17 2016 01:01:14.000 AM	Incoming	Timestamp: 2016-08-17T05:00:42.001Z, BatteryV: 11.97, Latitude: 75.807968, Longitude: -12.496448, Vul: 12.99
1650991	NERSC 3	Aug 17 2016 12:30:35.672 AM	Aug 17 2016 12:30:34.000 AM	Incoming	Timestamp: 2016-08-17T04:30:06.001Z, BatteryV: 11.94, Latitude: 75.811251, Longitude: -12.494310, Vul: 12.99
1650817	NERSC 3	Aug 17 2016 12:00:48.361 AM	Aug 17 2016 12:00:47.000 AM	Incoming	Timestamp: 2016-08-17T04:00:09.001Z, BatteryV: 11.91, Latitude: 75.815386, Longitude: -12.491642, Vul: 12.99
1650721	NERSC 3	Aug 16 2016 11:30:55.763 PM	Aug 16 2016 11:30:54.000 PM	Incoming	Timestamp: 2016-08-17T03:30:08.001Z, BatteryV: 11.94, Latitude: 75.819398, Longitude: -12.491482, Vul: 12.99
1650632	NERSC 3	Aug 16 2016 11:01:20.709 PM	Aug 16 2016 11:01:18.000 PM	Incoming	Timestamp: 2016-08-17T03:00:47.001Z, BatteryV: 11.94, Latitude: 75.822995, Longitude: -12.490240, Vul: 12.99
1650468	NERSC 3	Aug 16 2016 10:31:29.201 PM	Aug 16 2016 10:31:28.000 PM	Incoming	Timestamp: 2016-08-17T02:30:59.001Z, BatteryV: 11.94, Latitude: 75.826746, Longitude: -12.490061, Vul: 12.99
1650266	NERSC 3	Aug 16 2016 10:01:10.257 PM	Aug 16 2016 10:01:08.000 PM	Incoming	Timestamp: 2016-08-17T02:00:36.001Z, BatteryV: 11.91, Latitude: 75.830118, Longitude: -12.489485, Vul: 12.99
1650096	NERSC 3	Aug 16 2016 09:31:16.800 PM	Aug 16 2016 09:31:15.000 PM	Incoming	Timestamp: 2016-08-17T01:30:08.001Z, BatteryV: 11.91, Latitude: 75.832992, Longitude: -12.487584, Vul: 12.99
1649906	NERSC 3	Aug 16 2016 09:01:29.496 PM	Aug 16 2016 09:01:28.000 PM	Incoming	Timestamp: 2016-08-17T01:00:09.001Z, BatteryV: 11.85, Latitude: 75.834931, Longitude: -12.484794, Vul: 12.99
1649757	NERSC 3	Aug 16 2016 08:30:55.769 PM	Aug 16 2016 08:30:53.000 PM	Incoming	Timestamp: 2016-08-17T00:30:08.001Z, BatteryV: 11.94, Latitude: 75.837446, Longitude: -12.478656, Vul: 12.99
1649478	NERSC 3	Aug 16 2016 08:01:24.661 PM	Aug 16 2016 08:01:23.000 PM	Incoming	Timestamp: 2016-08-17T00:00:52.001Z, BatteryV: 11.94, Latitude: 75.839853, Longitude: -12.475386, Vul: 12.99
1649306	NERSC 3	Aug 16 2016 07:30:38.456 PM	Aug 16 2016 07:30:37.000 PM	Incoming	Timestamp: 2016-08-16T23:30:08.001Z, BatteryV: 11.88, Latitude: 75.841894, Longitude: -12.470982, Vul: 12.99
1649140	NERSC 3	Aug 16 2016 07:04:22.950 PM	Aug 16 2016 07:04:21.000 PM	Incoming	Timestamp: 2016-08-16T23:00:36.001Z, BatteryV: 11.91, Latitude: 75.843827, Longitude: -12.465696, Vul: 12.96
1648968	NERSC 3	Aug 16 2016 06:30:39.598 PM	Aug 16 2016 06:30:38.000 PM	Incoming	Timestamp: 2016-08-16T22:30:06.001Z, BatteryV: 11.94, Latitude: 75.845632, Longitude: -12.458906, Vul: 13.02
1648773	NERSC 3	Aug 16 2016 06:00:36.535 PM	Aug 16 2016 06:00:35.000 PM	Incoming	Timestamp: 2016-08-16T22:00:06.001Z, BatteryV: 11.94, Latitude: 75.847526, Longitude: -12.452179, Vul: 12.99
1648609	NERSC 3	Aug 16 2016 05:30:31.061 PM	Aug 16 2016 05:30:29.000 PM	Incoming	Timestamp: 2016-08-16T21:30:06.001Z, BatteryV: 11.94, Latitude: 75.849504, Longitude: -12.444762, Vul: 12.99
1648436	NERSC 3	Aug 16 2016 05:03:26.441 PM	Aug 16 2016 05:03:25.000 PM	Incoming	Timestamp: 2016-08-16T21:03:25.000Z, Message Check: true
1648264	NERSC 3	Aug 16 2016 04:33:42.459 PM	Aug 16 2016 04:33:41.000 PM	Incoming	Timestamp: 2016-08-16T20:33:41.000Z, Message Check: true
1648067	NERSC 3	Aug 16 2016 04:01:47.645 PM	Aug 16 2016 04:01:46.000 PM	Incoming	Timestamp: 2016-08-16T20:01:23.001Z, BatteryV: 11.97, Latitude: 75.852813, Longitude: -12.419885, Vul: 12.99
1647877	NERSC 3	Aug 16 2016 03:30:37.404 PM	Aug 16 2016 03:30:36.000 PM	Incoming	Timestamp: 2016-08-16T19:30:06.001Z, BatteryV: 11.94, Latitude: 75.853581, Longitude: -12.412237, Vul: 12.99
1647686	NERSC 3	Aug 16 2016 03:02:30.442 PM	Aug 16 2016 03:02:28.000 PM	Incoming	Timestamp: 2016-08-16T19:02:03.001Z, BatteryV: 11.97, Latitude: 75.854682, Longitude: -12.403194, Vul: 12.99
1647472	NERSC 3	Aug 16 2016 02:30:31.078 PM	Aug 16 2016 02:30:30.000 PM	Incoming	Timestamp: 2016-08-16T18:30:09.001Z, BatteryV: 11.94, Latitude: 75.855821, Longitude: -12.392461, Vul: 12.99
1647253	NERSC 3	Aug 16 2016 02:01:53.081 PM	Aug 16 2016 02:01:52.000 PM	Incoming	Timestamp: 2016-08-16T18:01:22.001Z, BatteryV: 11.82, Latitude: 75.856499, Longitude: -12.380832, Vul: 12.99
1647069	NERSC 3	Aug 16 2016 01:30:39.970 PM	Aug 16 2016 01:30:39.000 PM	Incoming	Timestamp: 2016-08-16T17:30:08.001Z, BatteryV: 11.85, Latitude: 75.856774, Longitude: -12.369664, Vul: 12.99
1646888	NERSC 3	Aug 16 2016 01:03:29.812 PM	Aug 16 2016 01:03:28.000 PM	Incoming	Timestamp: 2016-08-16T17:01:15.001Z, BatteryV: 11.88, Latitude: 75.856915, Longitude: -12.358906, Vul: 12.96
1646725	NERSC 3	Aug 16 2016 12:32:08.376 PM	Aug 16 2016 12:32:07.000 PM	Incoming	Timestamp: 2016-08-16T16:31:33.001Z, BatteryV: 11.91, Latitude: 75.856832, Longitude: -12.345971, Vul: 12.99
1646553	NERSC 3	Aug 16 2016 12:01:30.568 PM	Aug 16 2016 12:01:29.000 PM	Incoming	Timestamp: 2016-08-16T16:01:07.001Z, BatteryV: 11.88, Latitude: 75.856499, Longitude: -12.333005, Vul: 12.99
1646374	NERSC 3	Aug 16 2016 11:32:31.935 AM	Aug 16 2016 11:32:30.000 AM	Incoming	Timestamp: 2016-08-16T15:30:59.001Z, BatteryV: 11.91, Latitude: 75.856339, Longitude: -12.322202, Vul: 12.99
1646176	NERSC 3	Aug 16 2016 11:02:57.104 AM	Aug 16 2016 11:02:55.000 AM	Incoming	Timestamp: 2016-08-16T15:02:18.001Z, BatteryV: 11.88, Latitude: 75.856538, Longitude: -12.310061, Vul: 12.99
1646017	NERSC 3	Aug 16 2016 10:37:32.438 AM	Aug 16 2016 10:37:31.000 AM	Incoming	Timestamp: 2016-08-16T14:30:36.001Z, BatteryV: 11.88, Latitude: 75.856909, Longitude: -12.298483, Vul: 12.99
1645824	NERSC 3	Aug 16 2016 10:05:08.422 AM	Aug 16 2016 10:05:07.000 AM	Incoming	Timestamp: 2016-08-16T14:00:36.001Z, BatteryV: 11.91, Latitude: 75.857011, Longitude: -12.286483, Vul: 12.99
1645619	NERSC 3	Aug 16 2016 09:31:09.514 AM	Aug 16 2016 09:31:08.000 AM	Incoming	Timestamp: 2016-08-16T13:30:36.001Z, BatteryV: 11.94, Latitude: 75.857242, Longitude: -12.273024, Vul: 13.02
1645440	NERSC 3	Aug 16 2016 09:00:38.105 AM	Aug 16 2016 09:00:36.000 AM	Incoming	Timestamp: 2016-08-16T13:00:07.001Z, BatteryV: 11.88, Latitude: 75.857709, Longitude: -12.259379, Vul: 13.02
1645286	NERSC 3	Aug 16 2016 08:32:37.557 AM	Aug 16 2016 08:32:36.000 AM	Incoming	Timestamp: 2016-08-16T12:31:30.001Z, BatteryV: 11.91, Latitude: 75.858272, Longitude: -12.247654, Vul: 12.99
1645269	NERSC 3	Aug 16 2016 08:30:17.077 AM	Aug 16 2016 08:30:15.000 AM	Incoming	Timestamp: 2016-08-16T12:00:15.001Z, BatteryV: 12.00, Latitude: 75.858355, Longitude: -12.236224, Vul: 12.99
1644897	NERSC 3	Aug 16 2016 07:31:11.451 AM	Aug 16 2016 07:31:10.000 AM	Incoming	Timestamp: 2016-08-16T11:30:37.001Z, BatteryV: 12.00, Latitude: 75.858413, Longitude: -12.225408, Vul: 13.02
1644720	NERSC 3	Aug 16 2016 07:01:08.591 AM	Aug 16 2016 07:01:07.000 AM	Incoming	Timestamp: 2016-08-16T11:00:35.001Z, BatteryV: 12.03, Latitude: 75.858560, Longitude: -12.213914, Vul: 13.02
1644579	NERSC 3	Aug 16 2016 06:30:43.556 AM	Aug 16 2016 06:30:42.000 AM	Incoming	Timestamp: 2016-08-16T10:30:10.001Z, BatteryV: 12.03, Latitude: 75.858810, Longitude: -12.204762, Vul: 13.02
1644408	NERSC 3	Aug 16 2016 06:00:43.344 AM	Aug 16 2016 06:00:42.000 AM	Incoming	Timestamp: 2016-08-16T10:00:12.001Z, BatteryV: 12.03, Latitude: 75.858880, Longitude: -12.196256, Vul: 13.02
1644271	NERSC 3	Aug 16 2016 05:34:57.327 AM	Aug 16 2016 05:34:56.000 AM	Incoming	Timestamp: 2016-08-16T09:30:09.001Z, BatteryV: 12.03, Latitude: 75.858707, Longitude: -12.188710, Vul: 12.99
1644080	NERSC 3	Aug 16 2016 05:02:18.591 AM	Aug 16 2016 05:02:17.000 AM	Incoming	Timestamp: 2016-08-16T09:01:52.001Z, BatteryV: 12.03, Latitude: 75.858272, Longitude: -12.182426, Vul: 13.02
1643900	NERSC 3	Aug 16 2016 04:30:31.193 AM	Aug 16 2016 04:30:30.000 AM	Incoming	Timestamp: 2016-08-16T08:30:09.001Z, BatteryV: 12.00, Latitude: 75.858938, Longitude: -12.174131, Vul: 13.02
1643734	NERSC 3	Aug 16 2016 04:01:13.496 AM	Aug 16 2016 04:01:12.000 AM	Incoming	Timestamp: 2016-08-16T08:00:40.001Z, BatteryV: 12.03, Latitude: 75.858957, Longitude: -12.167789, Vul: 13.02
1643568	NERSC 3	Aug 16 2016 03:30:31.820 AM	Aug 16 2016 03:30:31.000 AM	Incoming	Timestamp: 2016-08-16T07:30:09.001Z, BatteryV: 12.00, Latitude: 75.859059, Longitude: -12.161946, Vul: 13.02
1643394	NERSC 3	Aug 16 2016 03:00:38.786 AM	Aug 16 2016 03:00:37.000 AM	Incoming	Timestamp: 2016-08-16T07:00:07.001Z, BatteryV: 12.00, Latitude: 75.858694, Longitude: -12.157920, Vul: 13.02
1643224	NERSC 3	Aug 16 2016 02:30:40.770 AM	Aug 16 2016 02:30:39.000 AM	Incoming	Timestamp: 2016-08-16T06:30:07.001Z, BatteryV: 12.00, Latitude: 75.857882, Longitude: -12.160550, Vul: 13.02
1643050	NERSC 3	Aug 16 2016 02:01:10.074 AM	Aug 16 2016 02:01:08.000 AM	Incoming	Timestamp: 2016-08-16T06:00:36.001Z, BatteryV: 12.00, Latitude: 75.857024, Longitude: -12.164595, Vul: 13.02
1642887	NERSC 3	Aug 16 2016 01:30:38.576 AM	Aug 16 2016 01:30:37.000 AM	Incoming	Timestamp: 2016-08-16T05:30:07.001Z, BatteryV: 11.97, Latitude: 75.855578, Longitude: -12.168832, Vul: 13.02
1642721	NERSC 3	Aug 16 2016 01:01:38.947 AM	Aug 16 2016 01:01:37.000 AM	Incoming	Timestamp: 2016-08-16T05:01:06.001Z, BatteryV: 11.94, Latitude: 75.853670, Longitude: -12.172698, Vul: 13.02
1642553	NERSC 3	Aug 16 2016 12:31:01.882 AM	Aug 16 2016 12:31:00.000 AM	Incoming	Timestamp: 2016-08-16T04:30:07.001Z, BatteryV: 11.94, Latitude: 75.851443, Longitude: -12.176621, Vul: 13.02
1642460	NERSC 3	Aug 16 2016 12:02:27.794 AM	Aug 16 2016 12:02:26.000 AM	Incoming	Timestamp: 2016-08-16T04:01:52.001Z, BatteryV: 11.91, Latitude: 75.848954, Longitude: -12.180947, Vul: 13.02
1642320	NERSC 3	Aug 15 2016 11:31:54.542 PM	Aug 15 2016 11:31:52.000 PM	Incoming	Timestamp: 2016-08-16T03:31:05.001Z, BatteryV: 11.91, Latitude: 75.846650, Longitude: -12.184186, Vul: 13.02
1642148	NERSC 3	Aug 15 2016 11:02:26.125 PM	Aug 15 2016 11:02:24.000 PM	Incoming	Timestamp: 2016-08-16T03:01:35.001Z, BatteryV: 11.94, Latitude: 75.845107, Longitude: -12.186272, Vul: 13.02
1641969	NERSC 3	Aug 15 2016 10:31:06.906 PM	Aug 15 2016 10:31:05.000 PM	Incoming	Timestamp: 2016-08-16T02:30:35.001Z, BatteryV: 11.88, Latitude: 75.843283, Longitude: -12.189120, Vul: 13.02
1641790	NERSC 3	Aug 15 2016 10:00:46.988 PM	Aug 15 2016 10:00:45.000 PM	Incoming	Timestamp: 2016-08-16T02:00:11.001Z, BatteryV: 12.00, Latitude: 75.841786, Longitude: -12.191066, Vul: 13.02
1641608	NERSC 3	Aug 15 2016 09:30:36.953 PM	Aug 15 2016 09:30:36.000 PM	Incoming	Timestamp: 2016-08-16T01:30:05.001Z, BatteryV: 11.91, Latitude: 75.841082, Longitude: -12.193562, Vul: 13.02
1641456	NERSC 3	Aug 15 2016 09:00:57.447 PM	Aug 15 2016 09:00:55.000 PM	Incoming	Timestamp: 2016-08-16T01:00:05.001Z, BatteryV: 12.00, Latitude: 75.839622, Longitude: -12.196838, Vul: 13.02
1641309	NERSC 3	Aug 15 2016 08:33:33.931 PM	Aug 15 2016 08:33:32.000 PM	Incoming	Timestamp: 2016-08-16T00:33:32.000Z, Message Check: true
1641102	NERSC 3	Aug 15 2016 08:03:06.761 PM	Aug 15 2016 08:03:05.000 PM	Incoming	Timestamp: 2016-08-16T00:02:36.001Z, BatteryV: 11.97, Latitude: 75.837574, Longitude: -12.196442, Vul: 12.99
1640898	NERSC 3	Aug 15 2016 07:31:37.689 PM	Aug 15 2016 07:31:36.000 PM	Incoming	Timestamp: 2016-08-15T23:31:06.001Z, BatteryV: 11.88, Latitude: 75.836730, Longitude: -12.197434, Vul: 13.02
1640748	NERSC 3	Aug 15 2016 07:04:43.967 PM	Aug 15 2016 07:04:42.000 PM	Incoming	Timestamp: 2016-08-15T23:00:53.001Z, BatteryV: 11.88, Latitude: 75.836166, Longitude: -12.203219, Vul: 13.02
1640550	NERSC 3	Aug 15 2016 06:30:35.854 PM	Aug 15 2016 06:30:34.000 PM	Incoming	Timestamp: 2016-08-15T22:30:08.001Z, BatteryV: 12.00, Latitude: 75.835763, Longitude: -12.209779, Vul: 13.02
1640410	NERSC 3	Aug 15 2016 06:00:38.378 PM	Aug 15 2016 06:00:37.000 PM	Incoming	Timestamp: 2016-08-15T22:00:09.001Z, BatteryV: 11.88, Latitude: 75.835021, Longitude: -12.215654, Vul: 13.02
1640244	NERSC 3	Aug 15 2016 05:33:35.229 PM	Aug 15 2016 05:33:34.000 PM	Incoming	Timestamp: 2016-08-15T21:33:34.000Z, Message Check: true
1640033	NERSC 3	Aug 15 2016 05:03:39.459 PM	Aug 15 2016 05:03:37.000 PM	Incoming	Timestamp: 2016-08-15T21:03:37.000Z, Message Check: true
1639851	NERSC 3	Aug 15 2016 04:32:36.794 PM	Aug 15 2016 04:32:35.000 PM	Incoming	Timestamp: 2016-08-15T20:32:03.001Z, BatteryV: 11.94, Latitude: 75.832589, Longitude: -12.232032, Vul: 13.02
1639672	NERSC 3	Aug 15 2016 04:01:52.741 PM	Aug 15 2016 04:01:51.000 PM	Incoming	Timestamp: 2016-08-15T20:01:29.001Z, BatteryV: 11.88, Latitude: 75.830739, Longitude: -12.241568, Vul: 13.02
1639506	NERSC 3	Aug 15 2016 03:33:55.298 PM	Aug 15 2016 03:33:53.000 PM	Incoming	Timestamp: 2016-08-15T19:30:07.001Z, BatteryV: 11.91, Latitude: 75.828544, Longitude: -12.251962, Vul: 13.02
1639299	NERSC 3	Aug 15 2016 03:03:04.782 PM	Aug 15 2016 03:03:03.000 PM	Incoming	Timestamp: 2016-08-15T19:02:30.001Z, BatteryV: 11.94, Latitude: 75.826112, Longitude: -12.263507, Vul: 13.02
1639132	NERSC 3	Aug 15 2016 02:34:02.564 PM	Aug 15 2016 02:34:00.000 PM	Incoming	Timestamp: 2016-08-15T18:34:00.000Z, Message Check: true
1638951	NERSC 3	Aug 15 2016 02:03:27.898 PM	Aug 15 2016 02:03:26.000 PM	Incoming	Timestamp: 2016-08-15T18:03:26.000Z, Message Check: true
1638748	NERSC 3	Aug 15 2016 01:30:34.713 PM	Aug 15 2016 01:30:33.000 PM	Incoming	Timestamp: 2016-08-15T17:30:07.001Z, BatteryV: 11.91, Latitude: 75.816032, Longitude: -12.292794, Vul: 13.05
1638624	NERSC 3	Aug 15 2016 01:03:21.731 PM	Aug 15 2016 01:03:20.000 PM	Incoming	Timestamp: 2016-08-15T17:02:54.001Z, BatteryV: 12.00, Latitude: 75.813222, Longitude: -12.299885, Vul: 13.05
1638428	NERSC 3	Aug 15 2016 12:30:36.784 PM	Aug 15 2016 12:30:35.000 PM	Incoming	Timestamp: 2016-08-15T16:30:06.001Z, BatteryV: 11.91, Latitude: 75.809696, Longitude: -12.311187, Vul: 13.05
1638262	NERSC 3	Aug 15 2016 12:01:55.665 PM	Aug 15 2016 12:01:53.000 PM	Incoming	Timestamp: 2016-08-15T16:01:23.001Z, BatteryV: 11.97, Latitude: 75.807078, Longitude: -12.318842, Vul: 13.02
1638088	NERSC 3	Aug 15 2016 11:33:26.115 AM	Aug 15 2016 11:33:24.000 AM	Incoming	Timestamp: 2016-08-15T15:32:54.001Z, BatteryV: 11.91, Latitude: 75.805107, Longitude: -12.327462, Vul: 13.02
1637914	NERSC 3	Aug 15 2016 11:04:01.517 AM	Aug 15 2016 11:04:00.000 AM	Incoming	Timestamp: 2016-08-15T15:04:00.000Z, Message Check: true
1637711	NERSC 3	Aug 15 2016 10:30:44.677 AM	Aug 15 2016 10:30:42.000 AM	Incoming	Timestamp: 2016-08-15T14:30:12.001Z, BatteryV: 12.00, Latitude: 75.801254, Longitude: -12.349107, Vul: 13.05
1637542	NERSC 3	Aug 15 2016 10:01:51.035 AM	Aug 15 2016 10:01:49.000 AM	Incoming	Timestamp: 2016-08-15T14:01:29.001Z, BatteryV: 11.91, Latitude: 75.799731, Longitude: -12.358880, Vul: 13.08
1637366	NERSC 3	Aug 15 2016 09:30:46.070 AM	Aug 15 2016 09:30:44.000 AM	Incoming	Timestamp: 2016-08-15T13:30:13.001Z, BatteryV: 12.00, Latitude: 75.798048, Longitude: -12.370074, Vul: 13.08
1637196	NERSC 3	Aug 15 2016 09:02:04.596 AM	Aug 15 2016 09:02:03.000 AM	Incoming	Timestamp: 2016-08-15T13:01:33.001Z, BatteryV: 11.97, Latitude: 75.796550, Longitude: -12.381773, Vul: 13.05
1637023	NERSC 3	Aug 15 2016 08:31:23.790 AM	Aug 15 2016 08:31:23.000 AM	Incoming	Timestamp: 2016-08-15T12:30:54.001Z, BatteryV: 11.91, Latitude: 75.794163, Longitude: -12.394061, Vul: 13.05
1636831	NERSC 3	Aug 15 2016 08:00:45.496 AM	Aug 15 2016 08:00:44.000 AM	Incoming	Timestamp: 2016-08-15T12:00:12.001Z, BatteryV: 11.97, Latitude: 75.792403, Longitude: -12.404685, Vul: 13.05
1636676	NERSC 3	Aug 15 2016 07:31:36.944 AM	Aug 15 2016 07:31:35.000 AM	Incoming	Timestamp: 2016-08-15T11:31:06.001Z, BatteryV: 11.97, Latitude: 75.790688, Longitude: -12.414272, Vul: 13.05
1636545	NERSC 3	Aug 15 2016 07:01:57.232 AM	Aug 15 2016 07:01:56.000 AM	Incoming	Timestamp: 2016-08-15T11:01:24.001Z, BatteryV: 11.91, Latitude: 75.788531, Longitude: -12.423040, Vul: 13.05
1636381	NERSC 3	Aug 15 2016 06:32:07.240 AM	Aug 15 2016 06:32:06.000 AM	Incoming	Timestamp: 2016-08-15T10:31:37.001Z, BatteryV: 12.00, Latitude: 75.786515, Longitude: -12.431059, Vul: 13.05
1636219	NERSC 3	Aug 15 2016 06:01:06.619 AM	Aug 15 2016 06:01:05.000 AM	Incoming	Timestamp: 2016-08-15T10:00:36.001Z, BatteryV: 12.00, Latitude: 75.784787, Longitude: -12.440275, Vul: 13.05
1636052	NERSC 3	Aug 15 2016 05:30:32.644 AM	Aug 15 2016 05:30:31.000 AM	Incoming	Timestamp: 2016-08-15T09:30:08.001Z, BatteryV: 11.94, Latitude: 75.782720, Longitude: -12.448979, Vul: 13.08
1635902	NERSC 3	Aug 15 2016 05:02:35.261 AM	Aug 15 2016 05:02:34.000 AM	Incoming	Timestamp: 2016-08-15T09:01:59.001Z, BatteryV: 11.97, Latitude: 75.780448, Longitude: -12.458483, Vul: 13.05
1635732	NERSC 3	Aug 15 2016 04:30:30.046 AM	Aug 15 2016 04:30:28.000 AM	Incoming	Timestamp: 2016-08-15T08:30:05.001Z, BatteryV: 12.03, Latitude: 75.777715, Longitude: -12.467846, Vul: 13.05
1635579	NERSC 3	Aug 15 2016 04:01:50.865 AM	Aug 15 2016 04:01:50.000 AM	Incoming	Timestamp: 2016-08-15T08:01:29.001Z, BatteryV: 11.91, Latitude: 75.775277, Longitude: -12.473139, Vul: 13.05
1635412	NERSC 3	Aug 15 2016 03:30:45.060 AM	Aug 15 2016 03:30:43.000 AM	Incoming	Timestamp: 2016-08-15T07:30:05.001Z, BatteryV: 11.91, Latitude: 75.772915, Longitude: -12.476570, Vul: 13.05
1635256	NERSC 3	Aug 15 2016 03:01:30.911 AM	Aug 15 2016 03:01:29.000 AM	Incoming	Timestamp: 2016-08-15T07:01:07.001Z, BatteryV: 11.94, Latitude: 75.771008, Longitude: -12.477562, Vul: 13.08
1635090	NERSC 3	Aug 15 2016 02:30:32.066 AM	Aug 15 2016 02:30:31.000 AM	Incoming	Timestamp: 2016-08-15T06:30:05.001Z, BatteryV: 12.00, Latitude: 75.769261, Longitude: -12.478010, Vul: 13.08
1634926	NERSC 3	Aug 15 2016 02:00:34.923 AM	Aug 15 2016 02:00:33.000 AM	Incoming	Timestamp: 2016-08-15T06:00:09.001Z, BatteryV: 11.91, Latitude: 75.767411, Longitude: -12.475482, Vul: 13.08
1634773	NERSC 3	Aug 15 2016 01:31:48.119 AM	Aug 15 2016 01:31:46.000 AM	Incoming	Timestamp: 2016-08-15T05:31:12.001Z, BatteryV: 11.94, Latitude: 75.766490, Longitude: -12.473792, Vul: 13.05
1634600	NERSC 3	Aug 15 2016 01:01:01.416 AM	Aug 15 2016 01:00:59.000 AM	Incoming	Timestamp: 2016-08-15T05:00:36.001Z, BatteryV: 12.03, Latitude: 75.766138, Longitude: -12.471347, Vul: 13.08
1634467	NERSC 3	Aug 15 2016 12:30:35.895 AM	Aug 15 2016 12:30:34.000 AM	Incoming	Timestamp: 2016-08-15T04:30:11.001Z, BatteryV: 11.97, Latitude: 75.766099, Longitude: -12.471923, Vul: 13.08
1634320	NERSC 3	Aug 15 2016 12:01:39.941 AM	Aug 15 2016 12:01:38.000 AM	Incoming	Timestamp: 2016-08-15T04:01:06.001Z, BatteryV: 12.00, Latitude: 75.766067, Longitude: -12.472909, Vul: 13.05
1634152	NERSC 3	Aug 14 2016 11:30:41.562 PM	Aug 14 2016 11:30:40.000 PM	Incoming	Timestamp: 2016-08-15T03:30:08.001Z, BatteryV: 11.97, Latitude: 75.766029, Longitude: -12.475296, Vul: 13.08
1634000	NERSC 3	Aug 14 2016 11:02:36.180 PM	Aug 14 2016 11:02:35.000 PM	Incoming	Timestamp: 2016-08-15T03:02:04.001Z, BatteryV: 12.03, Latitude: 75.765491, Longitude: -12.478342, Vul: 13.05
1633831	NERSC 3	Aug 14 2016 10:31:22.302 PM	Aug 14 2016 10:31:21.000 PM	Incoming	Timestamp: 2016-08-15T02:31:00.001Z, BatteryV: 11.94, Latitude: 75.764870, Longitude: -12.480691, Vul: 13.05
1633669	NERSC 3	Aug 14 2016 10:01:06.834 PM	Aug 14 2016 10:01:05.000 PM	Incoming	Timestamp: 2016-08-15T02:00:36.001Z, BatteryV: 11.97, Latitude: 75.764390, Longitude: -12.483034, Vul: 13.08
1633502	NERSC 3	Aug 14 2016 09:30:35.207 PM	Aug 14 2016 09:30:34.000 PM	Incoming	Timestamp: 2016-08-15T01:30:07.001Z, BatteryV: 12.00, Latitude: 75.764429, Longitude: -12.484333, Vul: 13.05
1633336	NERSC 3	Aug 14 2016 09:00:43.273 PM	Aug 14 2016 09:00:42.000 PM	Incoming	Timestamp: 2016-08-15T01:00:07.001Z, BatteryV: 11.97, Latitude: 75.763930, Longitude: -12.485856, Vul: 13.05
1633189	NERSC 3	Aug 14 2016 08:33:27.298 PM	Aug 14 2016 08:33:26.000 PM	Incoming	Timestamp: 2016-08-15T00:33:26.000Z, Message Check: true
1633022	NERSC 3	Aug 14 2016 08:03:10.535 PM	Aug 14 2016 08:03:09.000 PM	Incoming	Timestamp: 2016-08-15T00:02:37.001Z, BatteryV: 11.97, Latitude: 75.761626, Longitude: -12.506720, Vul: 13.05
1632773	NERSC 3	Aug 14 2016 07:30:41.020 PM	Aug 14 2016 07:30:39.000 PM	Incoming	Timestamp: 2016-08-14T23:30:07.001Z, BatteryV: 12.03, Latitude: 75.759898, Longitude: -12.523795, Vul: 13.05
1632618	NERSC 3	Aug 14 2016 07:01:24.230 PM	Aug 14 2016 07:01:23.000 PM	Incoming	Timestamp: 2016-08-14T23:00:59.001Z, BatteryV: 12.03, Latitude: 75.758067, Longitude: -12.539232, Vul: 13.05
1632484	NERSC 3	Aug 14 2016 06:30:41.927 PM	Aug 14 2016 06:30:40.000 PM	Incoming	Timestamp: 2016-08-14T22:30:11.001Z, BatteryV: 11.97, Latitude: 75.755616, Longitude: -12.555968, Vul: 13.05
1632319	NERSC 3	Aug 14 2016 06:00:39.629 PM	Aug 14 2016 06:00:37.000 PM	Incoming	Timestamp: 2016-08-14T22:00:06.001Z, BatteryV: 12.00, Latitude: 75.752826, Longitude: -12.571546, Vul: 13.05
1632165	NERSC 3	Aug 14 2016 05:31:32.013 PM	Aug 14 2016 05:31:31.000 PM	Incoming	Timestamp: 2016-08-14T21:30:59.001Z, BatteryV: 11.97, Latitude: 75.749504, Longitude: -12.585101, Vul: 13.05
1631997	NERSC 3	Aug 14 2016 05:00:38.684 PM	Aug 14 2016 05:00:37.000 PM	Incoming	Timestamp: 2016-08-14T21:00:05.001Z, BatteryV: 12.00, Latitude: 75.746438, Longitude: -12.596653, Vul: 13.05
1631850	NERSC 3	Aug 14 2016 04:31:56.744 PM	Aug 14 2016 04:31:55.000 PM	Incoming	Timestamp: 2016-08-14T20:31:23.001Z, BatteryV: 12.00, Latitude: 75.744141, Longitude: -12.605286, Vul: 13.05
1631690	NERSC 3	Aug 14 2016 04:02:19.463 PM	Aug 14 2016 04:02:18.000 PM	Incoming	Timestamp: 2016-08-14T20:01:35.001Z, BatteryV: 12.03, Latitude: 75.741754, Longitude: -12.612282, Vul: 13.05
1631523	NERSC 3	Aug 14 2016 03:30:50.694 PM	Aug 14 2016 03:30:49.000 PM	Incoming	Timestamp: 2016-08-14T19:30:25.001Z, BatteryV: 11.97, Latitude: 75.739910, Longitude: -12.618298, Vul: 13.05
1631356	NERSC 3	Aug 14 2016 03:00:40.404 PM	Aug 14 2016 03:00:39.000 PM	Incoming	Timestamp: 2016-08-14T19:00:11.001Z, BatteryV: 12.09, Latitude: 75.738298, Longitude: -12.623302, Vul: 13.05
1631191	NERSC 3	Aug 14 2016 02:30:40.142 PM	Aug 14 2016 02:30:39.000 PM	Incoming	Timestamp: 2016-08-14T18:30:08.001Z, BatteryV: 12.00, Latitude: 75.737005, Longitude: -12.628832, Vul: 13.05
1631036	NERSC 3	Aug 14 2016 02:00:33.226 PM	Aug 14 2016 02:00:32.000 PM	Incoming	Timestamp: 2016-08-14T18:00:08.001Z, BatteryV: 12.09, Latitude: 75.736166, Longitude: -12.634221, Vul: 13.05
1630870	NERSC 3	Aug 14 2016 01:30:30.161 PM	Aug 14 2016 01:30:28.000 PM	Incoming	Timestamp: 2016-08-14T17:30:09.001Z, BatteryV: 12.06, Latitude: 75.735450, Longitude: -12.641338, Vul: 13.05
1630737	NERSC 3	Aug 14 2016 01:00:59.303 PM	Aug 14 2016 01:00:58.000 PM	Incoming	Timestamp: 2016-08-14T17:00:36.001Z, BatteryV: 12.03, Latitude: 75.734931, Longitude: -12.646227, Vul: 13.05
1630681	NERSC 3	Aug 14 2016 12:30:36.577 PM	Aug 14 2016 12:30:35.000 PM	Incoming	Timestamp: 2016-08-14T16:30:07.001Z, BatteryV: 12.06, Latitude: 75.734771, Longitude: -12.653517, Vul: 13.05
1630600	NERSC 3	Aug 14 2016 12:01:09.609 PM	Aug 14 2016 12:01:08.000 PM	Incoming	Timestamp: 2016-08-14T16:00:36.001Z, BatteryV: 12.06, Latitude: 75.734842, Longitude: -12.661133, Vul: 13.05
1630434	NERSC 3	Aug 14 2016 11:30:41.011 AM	Aug 14 2016 11:30:40.000 AM	Incoming	Timestamp: 2016-08-14T15:30:09.001Z, BatteryV: 12.06, Latitude: 75.734893, Longitude: -12.668301, Vul: 13.05
1630272	NERSC 3	Aug 14 2016 11:01:10.946 AM	Aug 14 2016 11:01:10.000 AM	Incoming	Timestamp: 2016-08-14T15:00:37.001Z, BatteryV: 12.03, Latitude: 75.734419, Longitude: -12.675488, Vul: 13.05
1630125	NERSC 3	Aug 14 2016 10:34:00.406 AM	Aug 14 2016 10:33:59.000 AM	Incoming	Timestamp: 2016-08-14T14:30:19.001Z, BatteryV: 12.00, Latitude: 75.733990, Longitude: -12.682925, Vul: 13.02
1629944	NERSC 3	Aug 14 2016 10:01:07.142 AM	Aug 14 2016 10:01:06.000 AM	Incoming	Timestamp: 2016-08-14T14:00:35.001Z, BatteryV: 12.06, Latitude: 75.733920, Longitude: -12.691206, Vul: 13.05
1629784	NERSC 3	Aug 14 2016 09:30:32.058 AM	Aug 14 2016 09:30:31.000 AM	Incoming	Timestamp: 2016-08-14T13:30:06.001Z, BatteryV: 12.06, Latitude: 75.733229, Longitude: -12.700877, Vul: 13.05
1629614	NERSC 3	Aug 14 2016 09:00:43.658 AM	Aug 14 2016 09:00:42.000 AM	Incoming	Timestamp: 2016-08-14T13:00:12.001Z, BatteryV: 12.00, Latitude: 75.731910, Longitude: -12.710669, Vul: 13.05
1629456	NERSC 3	Aug 14 2016 08:30:44.084 AM	Aug 14 2016 08:30:42.000 AM	Incoming	Timestamp: 2016-08-14T12:30:08.001Z, BatteryV: 12.00, Latitude: 75.730938, Longitude: -12.720314, Vul: 13.05
1629260	NERSC 3	Aug 14 2016 08:01:32.307 AM	Aug 14 2016 08:01:31.000 AM	Incoming	Timestamp: 2016-08-14T12:01:07.001Z, BatteryV: 11.97, Latitude: 75.729888, Longitude: -12.731398, Vul: 13.02
1629087	NERSC 3	Aug 14 2016 07:30:33.931 AM	Aug 14 2016 07:30:31.000 AM	Incoming	Timestamp: 2016-08-14T11:30:09.001Z, BatteryV: 12.03, Latitude: 75.728442, Longitude: -12.742573, Vul: 13.05
1628922	NERSC 3	Aug 14 2016 07:01:06.824 AM	Aug 14 2016 07:01:05.000 AM	Incoming	Timestamp: 2016-08-14T11:00:36.001Z, BatteryV: 12.03, Latitude: 75.727245, Longitude: -12.750426, Vul: 13.05
1628731	NERSC 3	Aug 14 2016 06:30:32.762 AM	Aug 14 2016 06:30:31.000 AM	Incoming	Timestamp: 2016-08-14T10:30:08.001Z, BatteryV: 12.06, Latitude: 75.726253, Longitude: -12.759821, Vul: 13.05
1628576	NERSC 3	Aug 14 2016 06:00:38.195 AM	Aug 14 2016 06:00:37.000 AM	Incoming	Timestamp: 2016-08-14T10:00:09.001Z, BatteryV: 12.06, Latitude: 75.725594, Longitude: -12.769043, Vul: 13.05
1628416	NERSC 3	Aug 14 2016 05:30:58.774 AM	Aug 14 2016 05:30:57.000 AM	Incoming	Timestamp: 2016-08-14T09:30:36.001Z, BatteryV: 12.03, Latitude: 75.724851, Longitude: -12.778682, Vul: 13.05
1628252	NERSC 3	Aug 14 2016 05:00:44.522 AM	Aug 14 2016 05:00:43.000 AM	Incoming	Timestamp: 2016-08-14T09:00:15.001Z, BatteryV: 12.00, Latitude: 75.724640, Longitude: -12.784992, Vul: 13.05
1628087	NERSC 3	Aug 14 2016 04:30:32.779 AM	Aug 14 2016 04:30:31.000 AM	Incoming	Timestamp: 2016-08-14T08:30:08.001Z, BatteryV: 12.03, Latitude: 75.725139, Longitude: -12.793952, Vul: 13.05
1627925	NERSC 3	Aug 14 2016 04:01:06.622 AM	Aug 14 2016 04:01:05.000 AM	Incoming	Timestamp: 2016-08-14T08:00:36.001Z, BatteryV: 12.03, Latitude: 75.725946, Longitude: -12.801370, Vul: 13.05
1627742	NERSC 3	Aug 14 2016 03:30:40.681 AM	Aug 14 2016 03:30:39.000 AM	Incoming	Timestamp: 2016-08-14T07:30:07.001Z, BatteryV: 12.03, Latitude: 75.726483, Longitude: -12.809952, Vul: 13.05
1627577	NERSC 3	Aug 14 2016 03:00:44.000 AM	Aug 14 2016 03:00:42.000 AM	Incoming	Timestamp: 2016-08-14T07:00:17.001Z, BatteryV: 12.03, Latitude: 75.727770, Longitude: -12.818458, Vul: 13.05
1627417	NERSC 3	Aug 14 2016 02:30:40.745 AM	Aug 14 2016 02:30:39.000 AM	Incoming	Timestamp: 2016-08-14T06:30:07.001Z, BatteryV: 12.00, Latitude: 75.729517, Longitude: -12.828352, Vul: 13.02
1627257	NERSC 3	Aug 14 2016 02:01:09.023 AM	Aug 14 2016 02:01:07.000 AM	Incoming	Timestamp: 2016-08-14T06:00:37.001Z, BatteryV: 12.00, Latitude: 75.731603, Longitude: -12.838688, Vul: 13.05
1627098	NERSC 3	Aug 14 2016 01:30:59.201 AM	Aug 14 2016 01:30:57.000 AM	Incoming	Timestamp: 2016-08-14T05:30:26.001Z, BatteryV: 11.97, Latitude: 75.733939, Longitude: -12.851040, Vul: 13.02
1626971	NERSC 3	Aug 14 2016 01:01:09.325 AM	Aug 14 2016 01:01:07.000 AM	Incoming	Timestamp: 2016-08-14T05:00:36.001Z, BatteryV: 11.97, Latitude: 75.736333, Longitude: -12.862195, Vul: 13.02
1626783	NERSC 3	Aug 14 2016 12:30:38.388 AM	Aug 14 2016 12:30:37.000 AM	Incoming	Timestamp: 2016-08-14T04:30:06.001Z, BatteryV: 11.94, Latitude: 75.738886, Longitude: -12.873395, Vul: 13.02
1626619	NERSC 3	Aug 14 2016 12:00:55.940 AM	Aug 14 2016 12:00:54.000 AM	Incoming	Timestamp: 2016-08-14T04:00:07.001Z, BatteryV: 11.94, Latitude: 75.741843, Longitude: -12.886227, Vul: 13.02
1626514	NERSC 3	Aug 13 2016 11:39:16.411 PM	Aug 13 2016 11:39:14.000 PM	Incoming	Timestamp: 2016-08-14T03:31:00.001Z, BatteryV: 11.85, Latitude: 75.744422, Longitude: -12.902790, Vul: 12.99
1626296	NERSC 3	Aug 13 2016 11:00:37.043 PM	Aug 13 2016 11:00:36.000 PM	Incoming	Timestamp: 2016-08-14T03:00:05.001Z, BatteryV: 11.91, Latitude: 75.746938, Longitude: -12.920704, Vul: 13.05
1626149	NERSC 3	Aug 13 2016 10:32:54.055 PM	Aug 13 2016 10:32:53.000 PM	Incoming	Timestamp: 2016-08-14T02:32:24.001Z, BatteryV: 11.97, Latitude: 75.748966, Longitude: -12.938394, Vul: 13.02
1626003	NERSC 3	Aug 13 2016 10:05:17.528 PM	Aug 13 2016 10:05:16.000 PM	Incoming	Timestamp: 2016-08-14T02:01:33.001Z, BatteryV: 11.88, Latitude: 75.750694, Longitude: -12.953760, Vul: 13.02
1625984	NERSC 3	Aug 13 2016 10:02:19.463 PM	Aug 13 2016 10:02:09.000 PM	Incoming	Timestamp: 2016-08-14T02:02:09.000Z, Message Check: true
1625799	NERSC 3	Aug 13 2016 09:32:28.739 PM	Aug 13 2016 09:32:26.000 PM	Incoming	Timestamp: 2016-08-14T01:30:05.001Z, BatteryV: 11.88, Latitude: 75.752966, Longitude: -12.971936, Vul: 13.05
1625647	NERSC 3	Aug 13 2016 09:03:58.693 PM	Aug 13 2016 09:03:57.000 PM	Incoming	Timestamp: 2016-08-14T01:00:09.001Z, BatteryV: 11.91, Latitude: 75.755354, Longitude: -12.990899, Vul: 13.05
1625479	NERSC 3	Aug 13 2016 08:34:00.233 PM	Aug 13 2016 08:33:59.000 PM	Incoming	Timestamp: 2016-08-14T00:30:10.001Z, BatteryV: 11.91, Latitude: 75.757837, Longitude: -13.011085, Vul: 13.02
1625288	NERSC 3	Aug 13 2016 08:04:35.798 PM	Aug 13 2016 08:04:33.000 PM	Incoming	Timestamp: 2016-08-14T00:04:33.000Z, Message Check: true
1625277	NERSC 3	Aug 13 2016 08:03:51.332 PM	Aug 13 2016 08:03:47.000 PM	Incoming	Timestamp: 2016-08-14T00:03:47.000Z, Message Check: true
1625049	NERSC 3	Aug 13 2016 07:30:38.121 PM	Aug 13 2016 07:30:37.000 PM	Incoming	Timestamp: 2016-08-13T23:30:13.001Z, BatteryV: 11.97, Latitude: 75.763238, Longitude: -13.049357, Vul: 13.05
1624881	NERSC 3	Aug 13 2016 07:00:40.246 PM	Aug 13 2016 07:00:39.000 PM	Incoming	Timestamp: 2016-08-13T23:00:08.001Z, BatteryV: 12.00, Latitude: 75.766144, Longitude: -13.068486, Vul: 13.05
1624701	NERSC 3	Aug 13 2016 06:32:38.581 PM	Aug 13 2016 06:32:37.000 PM	Incoming	Timestamp: 2016-08-13T22:32:00.001Z, BatteryV: 11.97, Latitude: 75.768819, Longitude: -13.085446, Vul: 13.05
1624525	NERSC 3	Aug 13 2016 06:00:32.783 PM	Aug 13 2016 06:00:32.000 PM	Incoming	Timestamp: 2016-08-13T22:00:10.001Z, BatteryV: 12.00, Latitude: 75.772243, Longitude: -13.103718, Vul: 13.05
1624377	NERSC 3	Aug 13 2016 05:32:28.754 PM	Aug 13 2016 05:32:27.000 PM	Incoming	Timestamp: 2016-08-13T21:31:53.001Z, BatteryV: 12.03, Latitude: 75.775187, Longitude: -13.121587, Vul: 13.05
1624198	NERSC 3	Aug 13 2016 05:00:31.724 PM	Aug 13 2016 05:00:31.000 PM	Incoming	Timestamp: 2016-08-13T21:00:07.001Z, BatteryV: 11.97, Latitude: 75.778502, Longitude: -13.140134, Vul: 13.05
1624053	NERSC 3	Aug 13 2016 04:32:34.043 PM	Aug 13 2016 04:32:33.000 PM	Incoming	Timestamp: 2016-08-13T20:31:57.001Z, BatteryV: 11.88, Latitude: 75.781043, Longitude: -13.156339, Vul: 13.05
1623898	NERSC 3	Aug 13 2016 04:04:10.002 PM	Aug 13 2016 04:04:08.000 PM	Incoming	Timestamp: 2016-08-13T20:03:00.001Z, BatteryV: 11.97, Latitude: 75.784237, Longitude: -13.169235, Vul: 13.05
1623698	NERSC 3	Aug 13 2016 03:31:25.429 PM	Aug 13 2016 03:31:24.000 PM	Incoming	Timestamp: 2016-08-13T19:30:53.001Z, BatteryV: 11.97, Latitude: 75.788499, Longitude: -13.184038, Vul: 13.05
1623513	NERSC 3	Aug 13 2016 03:00:47.757 PM	Aug 13 2016 03:00:46.000 PM	Incoming	Timestamp: 2016-08-13T19:00:06.001Z, BatteryV: 11.91, Latitude: 75.793152, Longitude: -13.199456, Vul: 13.05
1623355	NERSC 3	Aug 13 2016 02:32:19.813 PM	Aug 13 2016 02:32:18.000 PM	Incoming	Timestamp: 2016-08-13T18:31:35.001Z, BatteryV: 11.91, Latitude: 75.797146, Longitude: -13.214829, Vul: 13.05
1623187	NERSC 3	Aug 13 2016 02:02:11.030 PM	Aug 13 2016 02:02:09.000 PM	Incoming	Timestamp: 2016-08-13T18:01:05.001Z, BatteryV: 11.94, Latitude: 75.800909, Longitude: -13.231827, Vul: 13.05
1623013	NERSC 3	Aug 13 2016 01:30:33.540 PM	Aug 13 2016 01:30:32.000 PM	Incoming	Timestamp: 2016-08-13T17:30:08.001Z, BatteryV: 11.97, Latitude: 75.805056, Longitude: -13.247123, Vul: 13.05
1622845	NERSC 3	Aug 13 2016 01:00:39.491 PM	Aug 13 2016 01:00:38.000 PM	Incoming	Timestamp: 2016-08-13T17:00:08.001Z, BatteryV: 11.97, Latitude: 75.809062, Longitude: -13.262810, Vul: 13.05
1622703	NERSC 3	Aug 13 2016 12:31:39.692 PM	Aug 13 2016 12:31:37.000 PM	Incoming	Timestamp: 2016-08-13T16:31:05.001Z, BatteryV: 11.97, Latitude: 75.812538, Longitude: -13.278285, Vul: 13.05
1622505	NERSC 3	Aug 13 2016 12:01:30.505 PM	Aug 13 2016 12:01:29.000 PM	Incoming	Timestamp: 2016-08-13T16:01:00.001Z, BatteryV: 11.91, Latitude: 75.816166, Longitude: -13.292806, Vul: 13.02
1622342	NERSC 3	Aug 13 2016 11:32:23.933 AM	Aug 13 2016 11:32:22.000 AM	Incoming	Timestamp: 2016-08-13T15:31:54.001Z, BatteryV: 11.88, Latitude: 75.820243, Longitude: -13.305581, Vul: 13.05
1622155	NERSC 3	Aug 13 2016 11:01:15.094 AM	Aug 13 2016 11:01:13.000 AM	Incoming	Timestamp: 2016-08-13T15:00:19.001Z, BatteryV: 11.88, Latitude: 75.824480, Longitude: -13.316224, Vul: 13.05
1622008	NERSC 3	Aug 13 2016 10:33:57.796 AM	Aug 13 2016 10:33:56.000 AM	Incoming	Timestamp: 2016-08-13T14:33:56.000Z, Message Check: true
1621815	NERSC 3	Aug 13 2016 10:00:40.564 AM	Aug 13 2016 10:00:39.000 AM	Incoming	Timestamp: 2016-08-13T14:00:13.001Z, BatteryV: 11.85, Latitude: 75.835488, Longitude: -13.334381, Vul: 13.05
1621646	NERSC 3	Aug 13 2016 09:33:45.397 AM	Aug 13 2016 09:33:42.000 AM	Incoming	Timestamp: 2016-08-13T13:33:06.001Z, BatteryV: 11.91, Latitude: 75.842381, Longitude: -13.345702, Vul: 13.02
1621625	NERSC 3	Aug 13 2016 09:30:16.479 AM	Aug 13 2016 09:30:15.000 AM	Incoming	Timestamp: 2016-08-13T13:30:15.000Z, Message Check: true
1621381	NERSC 3	Aug 13 2016 08:48:20.642 AM	Aug 13 2016 08:48:19.000 AM	Incoming	Timestamp: 2016-08-13T12:48:19.000Z, Message Check: true
1621323	NERSC 3	Aug 13 2016 08:37:30.607 AM	Aug 13 2016 08:37:29.000 AM	Incoming	Timestamp: 2016-08-13T12:37:29.000Z, Message Check: true
1620908	NERSC 3	Aug 13 2016 07:30:57.765 AM	Aug 13 2016 07:30:56.000 AM	Incoming	Timestamp: 2016-08-13T11:30:07.001Z, BatteryV: 12.06, Latitude: 75.870771, Longitude: -13.402381, Vul: 13.08
1620768	NERSC 3	Aug 13 2016 07:01:05.832 AM	Aug 13 2016 07:01:04.000 AM	Incoming	Timestamp: 2016-08-13T11:00:36.001Z, BatteryV: 12.03, Latitude: 75.874541, Longitude: -13.419226, Vul: 13.08
1620676	NERSC 3	Aug 13 2016 06:31:04.856 AM	Aug 13 2016 06:31:03.000 AM	Incoming	Timestamp: 2016-08-13T10:30:36.001Z, BatteryV: 12.03, Latitude: 75.878016, Longitude: -13.436518, Vul: 13.08
1620495	NERSC 3	Aug 13 2016 06:00:48.018 AM	Aug 13 2016 06:00:46.000 AM	Incoming	Timestamp: 2016-08-13T10:00:06.001Z, BatteryV: 12.06, Latitude: 75.882080, Longitude: -13.452998, Vul: 13.11
1620336	NERSC 3	Aug 13 2016 05:30:38.569 AM	Aug 13 2016 05:30:37.000 AM	Incoming	Timestamp: 2016-08-13T09:30:06.001Z, BatteryV: 12.03, Latitude: 75.885248, Longitude: -13.473709, Vul: 13.08
1620152	NERSC 3	Aug 13 2016 05:01:09.265 AM	Aug 13 2016 05:01:08.000 AM	Incoming	Timestamp: 2016-08-13T09:00:36.001Z, BatteryV: 12.00, Latitude: 75.887565, Longitude: -13.494170, Vul: 13.11
1619970	NERSC 3	Aug 13 2016 04:30:37.568 AM	Aug 13 2016 04:30:35.000 AM	Incoming	Timestamp: 2016-08-13T08:30:06.001Z, BatteryV: 12.00, Latitude: 75.889427, Longitude: -13.516058, Vul: 13.11
1619790	NERSC 3	Aug 13 2016 04:01:42.386 AM	Aug 13 2016 04:01:41.000 AM	Incoming	Timestamp: 2016-08-13T08:01:06.001Z, BatteryV: 12.03, Latitude: 75.890976, Longitude: -13.534669, Vul: 13.11
1619602	NERSC 3	Aug 13 2016 03:30:27.613 AM	Aug 13 2016 03:30:26.000 AM	Incoming	Timestamp: 2016-08-13T07:30:05.001Z, BatteryV: 11.97, Latitude: 75.892250, Longitude: -13.556634, Vul: 13.08
1619434	NERSC 3	Aug 13 2016 03:00:38.772 AM	Aug 13 2016 03:00:37.000 AM	Incoming	Timestamp: 2016-08-13T07:00:04.001Z, BatteryV: 12.00, Latitude: 75.893338, Longitude: -13.578131, Vul: 13.11
1619267	NERSC 3	Aug 13 2016 02:30:33.352 AM	Aug 13 2016 02:30:31.000 AM	Incoming	Timestamp: 2016-08-13T06:30:05.001Z, BatteryV: 11.97, Latitude: 75.894099, Longitude: -13.595776, Vul: 13.08
1619095	NERSC 3	Aug 13 2016 02:01:39.674 AM	Aug 13 2016 02:01:38.000 AM	Incoming	Timestamp: 2016-08-13T06:01:06.001Z, BatteryV: 11.97, Latitude: 75.894451, Longitude: -13.612928, Vul: 13.08
1618931	NERSC 3	Aug 13 2016 01:31:01.929 AM	Aug 13 2016 01:31:00.000 AM	Incoming	Timestamp: 2016-08-13T05:30:08.001Z, BatteryV: 11.97, Latitude: 75.894867, Longitude: -13.629997, Vul: 13.08
1618752	NERSC 3	Aug 13 2016 01:00:41.206 AM	Aug 13 2016 01:00:40.000 AM	Incoming	Timestamp: 2016-08-13T05:00:08.001Z, BatteryV: 11.97, Latitude: 75.895270, Longitude: -13.646323, Vul: 13.08
1618582	NERSC 3	Aug 13 2016 12:32:11.005 AM	Aug 13 2016 12:32:10.000 AM	Incoming	Timestamp: 2016-08-13T04:30:54.001Z, BatteryV: 11.94, Latitude: 75.895226, Longitude: -13.661869, Vul: 13.08
1618431	NERSC 3	Aug 13 2016 12:00:58.262 AM	Aug 13 2016 12:00:56.000 AM	Incoming	Timestamp: 2016-08-13T04:00:08.001Z, BatteryV: 11.97, Latitude: 75.895277, Longitude: -13.677792, Vul: 13.11
1618290	NERSC 3	Aug 12 2016 11:31:48.886 PM	Aug 12 2016 11:31:47.000 PM	Incoming	Timestamp: 2016-08-13T03:31:24.001Z, BatteryV: 11.91, Latitude: 75.894950, Longitude: -13.692634, Vul: 13.08
1618111	NERSC 3	Aug 12 2016 11:01:26.688 PM	Aug 12 2016 11:01:25.000 PM	Incoming	Timestamp: 2016-08-13T03:00:35.001Z, BatteryV: 11.94, Latitude: 75.894112, Longitude: -13.707085, Vul: 13.08
1617939	NERSC 3	Aug 12 2016 10:30:37.334 PM	Aug 12 2016 10:30:36.000 PM	Incoming	Timestamp: 2016-08-13T02:30:12.001Z, BatteryV: 11.94, Latitude: 75.893446, Longitude: -13.718573, Vul: 13.08
1617776	NERSC 3	Aug 12 2016 10:02:08.361 PM	Aug 12 2016 10:02:06.000 PM	Incoming	Timestamp: 2016-08-13T02:01:35.001Z, BatteryV: 11.97, Latitude: 75.893498, Longitude: -13.725254, Vul: 13.08
1617575	NERSC 3	Aug 12 2016 09:30:42.216 PM	Aug 12 2016 09:30:41.000 PM	Incoming	Timestamp: 2016-08-13T01:30:09.001Z, BatteryV: 12.00, Latitude: 75.894048, Longitude: -13.729542, Vul: 13.11
1617429	NERSC 3	Aug 12 2016 09:04:26.262 PM	Aug 12 2016 09:04:25.000 PM	Incoming	Timestamp: 2016-08-13T01:00:13.001Z, BatteryV: 11.97, Latitude: 75.894995, Longitude: -13.731782, Vul: 13.08
1617233	NERSC 3	Aug 12 2016 08:30:55.599 PM	Aug 12 2016 08:30:54.000 PM	Incoming	Timestamp: 2016-08-13T00:30:08.001Z, BatteryV: 11.97, Latitude: 75.896781, Longitude: -13.733594, Vul: 13.11
1617063	NERSC 3	Aug 12 2016 08:04:47.373 PM	Aug 12 2016 08:04:45.000 PM	Incoming	Timestamp: 2016-08-13T00:02:53.001Z, BatteryV: 11.97, Latitude: 75.898502, Longitude: -13.736531, Vul: 13.08
1616803	NERSC 3	Aug 12 2016 07:30:37.915 PM	Aug 12 2016 07:30:36.000 PM	Incoming	Timestamp: 2016-08-12T23:30:06.001Z, BatteryV: 12.00, Latitude: 75.901069, Longitude: -13.741670, Vul: 13.11
1616646	NERSC 3	Aug 12 2016 07:01:28.553 PM	Aug 12 2016 07:01:27.000 PM	Incoming	Timestamp: 2016-08-12T23:00:54.001Z, BatteryV: 12.03, Latitude: 75.902912, Longitude: -13.747686, Vul: 13.11
1616458	NERSC 3	Aug 12 2016 06:30:54.233 PM	Aug 12 2016 06:30:52.000 PM	Incoming	Timestamp: 2016-08-12T22:30:19.001Z, BatteryV: 12.00, Latitude: 75.905114, Longitude: -13.752934, Vul: 13.08
1616292	NERSC 3	Aug 12 2016 06:00:47.228 PM	Aug 12 2016 06:00:46.000 PM	Incoming	Timestamp: 2016-08-12T22:00:05.001Z, BatteryV: 11.97, Latitude: 75.907834, Longitude: -13.760397, Vul: 13.11
1616136	NERSC 3	Aug 12 2016 05:32:49.177 PM	Aug 12 2016 05:32:46.000 PM	Incoming	Timestamp: 2016-08-12T21:32:05.001Z, BatteryV: 11.97, Latitude: 75.910829, Longitude: -13.769082, Vul: 13.08
1615960	NERSC 3	Aug 12 2016 05:01:35.927 PM	Aug 12 2016 05:01:34.000 PM	Incoming	Timestamp: 2016-08-12T21:01:06.001Z, BatteryV: 12.00, Latitude: 75.913632, Longitude: -13.779654, Vul: 13.11
1615788	NERSC 3	Aug 12 2016 04:30:41.007 PM	Aug 12 2016 04:30:39.000 PM	Incoming	Timestamp: 2016-08-12T20:30:10.001Z, BatteryV: 12.00, Latitude: 75.916077, Longitude: -13.790253, Vul: 13.11
1615613	NERSC 3	Aug 12 2016 04:01:05.126 PM	Aug 12 2016 04:01:04.000 PM	Incoming	Timestamp: 2016-08-12T20:00:35.001Z, BatteryV: 12.00, Latitude: 75.918208, Longitude: -13.799981, Vul: 13.08
1615429	NERSC 3	Aug 12 2016 03:30:51.847 PM	Aug 12 2016 03:30:50.000 PM	Incoming	Timestamp: 2016-08-12T19:30:08.001Z, BatteryV: 12.00, Latitude: 75.920192, Longitude: -13.809248, Vul: 13.11
1615249	NERSC 3	Aug 12 2016 03:00:41.625 PM	Aug 12 2016 03:00:40.000 PM	Incoming	Timestamp: 2016-08-12T19:00:08.001Z, BatteryV: 12.03, Latitude: 75.922291, Longitude: -13.815725, Vul: 13.11
1615075	NERSC 3	Aug 12 2016 02:30:40.003 PM	Aug 12 2016 02:30:39.000 PM	Incoming	Timestamp: 2016-08-12T18:30:08.001Z, BatteryV: 12.03, Latitude: 75.924230, Longitude: -13.820794, Vul: 13.08
1614905	NERSC 3	Aug 12 2016 02:01:08.432 PM	Aug 12 2016 02:01:07.000 PM	Incoming	Timestamp: 2016-08-12T18:00:36.001Z, BatteryV: 12.06, Latitude: 75.927098, Longitude: -13.824397, Vul: 13.08
1614727	NERSC 3	Aug 12 2016 01:30:30.199 PM	Aug 12 2016 01:30:29.000 PM	Incoming	Timestamp: 2016-08-12T17:30:09.001Z, BatteryV: 12.06, Latitude: 75.930048, Longitude: -13.827949, Vul: 13.11
1614591	NERSC 3	Aug 12 2016 01:01:08.068 PM	Aug 12 2016 01:01:06.000 PM	Incoming	Timestamp: 2016-08-12T17:00:36.001Z, BatteryV: 12.06, Latitude: 75.933395, Longitude: -13.827379, Vul: 13.11
1614414	NERSC 3	Aug 12 2016 12:30:48.668 PM	Aug 12 2016 12:30:47.000 PM	Incoming	Timestamp: 2016-08-12T16:30:07.001Z, BatteryV: 12.00, Latitude: 75.937402, Longitude: -13.824166, Vul: 13.08
1614219	NERSC 3	Aug 12 2016 12:00:39.748 PM	Aug 12 2016 12:00:38.000 PM	Incoming	Timestamp: 2016-08-12T16:00:07.001Z, BatteryV: 12.03, Latitude: 75.941914, Longitude: -13.819878, Vul: 13.08
1614043	NERSC 3	Aug 12 2016 11:31:07.055 AM	Aug 12 2016 11:31:06.000 AM	Incoming	Timestamp: 2016-08-12T15:30:36.001Z, BatteryV: 12.03, Latitude: 75.946784, Longitude: -13.818278, Vul: 13.08
1613852	NERSC 3	Aug 12 2016 11:00:40.545 AM	Aug 12 2016 11:00:39.000 AM	Incoming	Timestamp: 2016-08-12T15:00:07.001Z, BatteryV: 12.00, Latitude: 75.951949, Longitude: -13.816390, Vul: 13.08
1613681	NERSC 3	Aug 12 2016 10:31:03.711 AM	Aug 12 2016 10:31:01.000 AM	Incoming	Timestamp: 2016-08-12T14:30:06.001Z, BatteryV: 11.97, Latitude: 75.957453, Longitude: -13.814394, Vul: 13.08
1613509	NERSC 3	Aug 12 2016 10:01:15.698 AM	Aug 12 2016 10:01:14.000 AM	Incoming	Timestamp: 2016-08-12T14:00:42.001Z, BatteryV: 12.03, Latitude: 75.962413, Longitude: -13.811296, Vul: 13.08
1613340	NERSC 3	Aug 12 2016 09:30:36.599 AM	Aug 12 2016 09:30:35.000 AM	Incoming	Timestamp: 2016-08-12T13:30:08.001Z, BatteryV: 11.97, Latitude: 75.967840, Longitude: -13.807328, Vul: 13.08
1613201	NERSC 3	Aug 12 2016 09:04:31.285 AM	Aug 12 2016 09:04:30.000 AM	Incoming	Timestamp: 2016-08-12T13:00:35.001Z, BatteryV: 11.94, Latitude: 75.973293, Longitude: -13.802362, Vul: 13.08
1613010	NERSC 3	Aug 12 2016 08:30:41.736 AM	Aug 12 2016 08:30:40.000 AM	Incoming	Timestamp: 2016-08-12T12:30:08.001Z, BatteryV: 11.97, Latitude: 75.979373, Longitude: -13.796205, Vul: 13.11
1612813	NERSC 3	Aug 12 2016 08:01:30.604 AM	Aug 12 2016 08:01:29.000 AM	Incoming	Timestamp: 2016-08-12T12:00:59.001Z, BatteryV: 11.97, Latitude: 75.985530, Longitude: -13.789338, Vul: 13.08
1612649	NERSC 3	Aug 12 2016 07:31:20.312 AM	Aug 12 2016 07:31:18.000 AM	Incoming	Timestamp: 2016-08-12T11:30:24.001Z, BatteryV: 11.97, Latitude: 75.991840, Longitude: -13.779155, Vul: 13.08
1612506	NERSC 3	Aug 12 2016 07:00:48.150 AM	Aug 12 2016 07:00:46.000 AM	Incoming	Timestamp: 2016-08-12T11:00:12.001Z, BatteryV: 11.97, Latitude: 75.998003, Longitude: -13.767200, Vul: 13.08
1612366	NERSC 3	Aug 12 2016 06:34:51.125 AM	Aug 12 2016 06:34:49.000 AM	Incoming	Timestamp: 2016-08-12T10:30:08.001Z, BatteryV: 11.94, Latitude: 76.004678, Longitude: -13.754739, Vul: 13.05
1612170	NERSC 3	Aug 12 2016 06:03:01.292 AM	Aug 12 2016 06:02:58.000 AM	Incoming	Timestamp: 2016-08-12T10:02:05.001Z, BatteryV: 12.00, Latitude: 76.010720, Longitude: -13.743251, Vul: 13.08
1611992	NERSC 3	Aug 12 2016 05:30:42.452 AM	Aug 12 2016 05:30:40.000 AM	Incoming	Timestamp: 2016-08-12T09:30:08.001Z, BatteryV: 11.94, Latitude: 76.017805, Longitude: -13.729050, Vul: 13.08
1611869	NERSC 3	Aug 12 2016 05:07:22.441 AM	Aug 12 2016 05:07:21.000 AM	Incoming	Timestamp: 2016-08-12T09:01:30.001Z, BatteryV: 11.97, Latitude: 76.023603, Longitude: -13.718931, Vul: 13.08
1611665	NERSC 3	Aug 12 2016 04:30:38.464 AM	Aug 12 2016 04:30:37.000 AM	Incoming	Timestamp: 2016-08-12T08:30:08.001Z, BatteryV: 12.00, Latitude: 76.029677, Longitude: -13.708774, Vul: 13.11
1611500	NERSC 3	Aug 12 2016 04:01:51.941 AM	Aug 12 2016 04:01:50.000 AM	Incoming	Timestamp: 2016-08-12T08:00:59.001Z, BatteryV: 12.00, Latitude: 76.035181, Longitude: -13.698227, Vul: 13.11
1611331	NERSC 3	Aug 12 2016 03:30:44.261 AM	Aug 12 2016 03:30:43.000 AM	Incoming	Timestamp: 2016-08-12T07:30:07.001Z, BatteryV: 12.00, Latitude: 76.040678, Longitude: -13.684723, Vul: 13.14
1611168	NERSC 3	Aug 12 2016 03:04:32.644 AM	Aug 12 2016 03:04:30.000 AM	Incoming	Timestamp: 2016-08-12T07:00:12.001Z, BatteryV: 12.00, Latitude: 76.045178, Longitude: -13.673210, Vul: 13.11
1611141	NERSC 3	Aug 12 2016 03:00:49.682 AM	Aug 12 2016 03:00:48.000 AM	Incoming	Timestamp: 2016-08-12T07:00:12.001Z, BatteryV: 12.03, Latitude: 76.045178, Longitude: -13.673210, Vul: 13.14
1610978	NERSC 3	Aug 12 2016 02:30:39.758 AM	Aug 12 2016 02:30:38.000 AM	Incoming	Timestamp: 2016-08-12T06:30:09.001Z, BatteryV: 11.97, Latitude: 76.049190, Longitude: -13.658605, Vul: 13.11
1610807	NERSC 3	Aug 12 2016 02:01:09.478 AM	Aug 12 2016 02:01:07.000 AM	Incoming	Timestamp: 2016-08-12T06:00:36.001Z, BatteryV: 12.00, Latitude: 76.053005, Longitude: -13.639046, Vul: 13.11
1610648	NERSC 3	Aug 12 2016 01:30:47.158 AM	Aug 12 2016 01:30:46.000 AM	Incoming	Timestamp: 2016-08-12T05:30:14.001Z, BatteryV: 12.03, Latitude: 76.057216, Longitude: -13.614227, Vul: 13.14
1610461	NERSC 3	Aug 12 2016 01:01:00.658 AM	Aug 12 2016 01:00:59.000 AM	Incoming	Timestamp: 2016-08-12T05:00:36.001Z, BatteryV: 11.97, Latitude: 76.061773, Longitude: -13.590080, Vul: 13.11
1610394	NERSC 3	Aug 12 2016 12:30:40.838 AM	Aug 12 2016 12:30:39.000 AM	Incoming	Timestamp: 2016-08-12T04:30:06.001Z, BatteryV: 11.97, Latitude: 76.066010, Longitude: -13.565734, Vul: 13.11
1610229	NERSC 3	Aug 12 2016 12:00:37.177 AM	Aug 12 2016 12:00:35.000 AM	Incoming	Timestamp: 2016-08-12T04:00:05.001Z, BatteryV: 11.97, Latitude: 76.070208, Longitude: -13.539712, Vul: 13.14
1610088	NERSC 3	Aug 11 2016 11:34:23.670 PM	Aug 11 2016 11:34:22.000 PM	Incoming	Timestamp: 2016-08-12T03:30:36.001Z, BatteryV: 11.94, Latitude: 76.074426, Longitude: -13.517888, Vul: 13.11
1609898	NERSC 3	Aug 11 2016 11:01:09.348 PM	Aug 11 2016 11:01:08.000 PM	Incoming	Timestamp: 2016-08-12T03:00:36.001Z, BatteryV: 12.00, Latitude: 76.078406, Longitude: -13.502099, Vul: 13.14
1609728	NERSC 3	Aug 11 2016 10:30:41.974 PM	Aug 11 2016 10:30:41.000 PM	Incoming	Timestamp: 2016-08-12T02:30:10.001Z, BatteryV: 11.97, Latitude: 76.081984, Longitude: -13.488352, Vul: 13.11
1609543	NERSC 3	Aug 11 2016 10:01:04.481 PM	Aug 11 2016 10:01:02.000 PM	Incoming	Timestamp: 2016-08-12T02:00:12.001Z, BatteryV: 11.97, Latitude: 76.085146, Longitude: -13.476627, Vul: 13.11
1609384	NERSC 3	Aug 11 2016 09:30:43.467 PM	Aug 11 2016 09:30:42.000 PM	Incoming	Timestamp: 2016-08-12T01:30:11.001Z, BatteryV: 12.00, Latitude: 76.087450, Longitude: -13.465926, Vul: 13.11
1609219	NERSC 3	Aug 11 2016 09:04:55.663 PM	Aug 11 2016 09:04:54.000 PM	Incoming	Timestamp: 2016-08-12T01:01:05.001Z, BatteryV: 12.00, Latitude: 76.088826, Longitude: -13.457280, Vul: 13.11
1609031	NERSC 3	Aug 11 2016 08:30:41.250 PM	Aug 11 2016 08:30:40.000 PM	Incoming	Timestamp: 2016-08-12T00:30:10.001Z, BatteryV: 12.00, Latitude: 76.089613, Longitude: -13.450797, Vul: 13.14
1608774	NERSC 3	Aug 11 2016 08:01:25.783 PM	Aug 11 2016 08:01:24.000 PM	Incoming	Timestamp: 2016-08-12T00:00:54.001Z, BatteryV: 11.97, Latitude: 76.089741, Longitude: -13.446285, Vul: 13.11
1608604	NERSC 3	Aug 11 2016 07:31:22.558 PM	Aug 11 2016 07:31:19.000 PM	Incoming	Timestamp: 2016-08-11T23:30:36.001Z, BatteryV: 12.00, Latitude: 76.089382, Longitude: -13.440166, Vul: 13.11
1608435	NERSC 3	Aug 11 2016 07:00:32.919 PM	Aug 11 2016 07:00:32.000 PM	Incoming	Timestamp: 2016-08-11T23:00:07.001Z, BatteryV: 12.00, Latitude: 76.088128, Longitude: -13.432659, Vul: 13.11
1608305	NERSC 3	Aug 11 2016 06:30:58.694 PM	Aug 11 2016 06:30:57.000 PM	Incoming	Timestamp: 2016-08-11T22:30:17.001Z, BatteryV: 12.00, Latitude: 76.086784, Longitude: -13.420640, Vul: 13.11
1608108	NERSC 3	Aug 11 2016 06:00:38.720 PM	Aug 11 2016 06:00:37.000 PM	Incoming	Timestamp: 2016-08-11T22:00:07.001Z, BatteryV: 12.00, Latitude: 76.085325, Longitude: -13.411104, Vul: 13.11
1607941	NERSC 3	Aug 11 2016 05:31:17.317 PM	Aug 11 2016 05:31:16.000 PM	Incoming	Timestamp: 2016-08-11T21:30:36.001Z, BatteryV: 12.06, Latitude: 76.083187, Longitude: -13.397862, Vul: 13.11
1607732	NERSC 3	Aug 11 2016 05:00:40.639 PM	Aug 11 2016 05:00:39.000 PM	Incoming	Timestamp: 2016-08-11T21:00:11.001Z, BatteryV: 12.03, Latitude: 76.081594, Longitude: -13.380858, Vul: 13.11
1607558	NERSC 3	Aug 11 2016 04:30:42.126 PM	Aug 11 2016 04:30:40.000 PM	Incoming	Timestamp: 2016-08-11T20:30:06.001Z, BatteryV: 12.00, Latitude: 76.080250, Longitude: -13.362611, Vul: 13.11
1607361	NERSC 3	Aug 11 2016 04:00:39.161 PM	Aug 11 2016 04:00:38.000 PM	Incoming	Timestamp: 2016-08-11T20:00:06.001Z, BatteryV: 12.00, Latitude: 76.078368, Longitude: -13.343795, Vul: 13.11
1607197	NERSC 3	Aug 11 2016 03:30:58.376 PM	Aug 11 2016 03:30:57.000 PM	Incoming	Timestamp: 2016-08-11T19:30:33.001Z, BatteryV: 12.06, Latitude: 76.076832, Longitude: -13.321120, Vul: 13.11
1607007	NERSC 3	Aug 11 2016 03:00:36.687 PM	Aug 11 2016 03:00:35.000 PM	Incoming	Timestamp: 2016-08-11T19:00:06.001Z, BatteryV: 12.03, Latitude: 76.075878, Longitude: -13.298150, Vul: 13.11
1606831	NERSC 3	Aug 11 2016 02:30:49.016 PM	Aug 11 2016 02:30:48.000 PM	Incoming	Timestamp: 2016-08-11T18:30:16.001Z, BatteryV: 12.03, Latitude: 76.075437, Longitude: -13.273645, Vul: 13.11
1606657	NERSC 3	Aug 11 2016 02:01:08.445 PM	Aug 11 2016 02:01:07.000 PM	Incoming	Timestamp: 2016-08-11T18:00:35.001Z, BatteryV: 12.03, Latitude: 76.075014, Longitude: -13.253242, Vul: 13.11
1606498	NERSC 3	Aug 11 2016 01:30:52.585 PM	Aug 11 2016 01:30:51.000 PM	Incoming	Timestamp: 2016-08-11T17:30:29.001Z, BatteryV: 12.09, Latitude: 76.074182, Longitude: -13.233267, Vul: 13.08
1606323	NERSC 3	Aug 11 2016 01:00:39.717 PM	Aug 11 2016 01:00:38.000 PM	Incoming	Timestamp: 2016-08-11T17:00:14.001Z, BatteryV: 12.00, Latitude: 76.073837, Longitude: -13.213882, Vul: 13.11
1606147	NERSC 3	Aug 11 2016 12:30:33.196 PM	Aug 11 2016 12:30:32.000 PM	Incoming	Timestamp: 2016-08-11T16:30:09.001Z, BatteryV: 12.03, Latitude: 76.073933, Longitude: -13.196672, Vul: 13.11
1605995	NERSC 3	Aug 11 2016 12:01:09.156 PM	Aug 11 2016 12:01:08.000 PM	Incoming	Timestamp: 2016-08-11T16:00:36.001Z, BatteryV: 12.06, Latitude: 76.074528, Longitude: -13.178592, Vul: 13.11
1605821	NERSC 3	Aug 11 2016 11:30:40.988 AM	Aug 11 2016 11:30:40.000 AM	Incoming	Timestamp: 2016-08-11T15:30:14.001Z, BatteryV: 12.00, Latitude: 76.074323, Longitude: -13.154682, Vul: 13.11
1605652	NERSC 3	Aug 11 2016 11:02:18.803 AM	Aug 11 2016 11:02:17.000 AM	Incoming	Timestamp: 2016-08-11T15:00:09.001Z, BatteryV: 12.06, Latitude: 76.074381, Longitude: -13.128371, Vul: 13.11
1605473	NERSC 3	Aug 11 2016 10:31:01.323 AM	Aug 11 2016 10:30:59.000 AM	Incoming	Timestamp: 2016-08-11T14:30:36.001Z, BatteryV: 11.97, Latitude: 76.073030, Longitude: -13.104915, Vul: 13.08
1605330	NERSC 3	Aug 11 2016 10:03:59.325 AM	Aug 11 2016 10:03:57.000 AM	Incoming	Timestamp: 2016-08-11T14:00:08.001Z, BatteryV: 11.97, Latitude: 76.073037, Longitude: -13.079213, Vul: 13.11
1605150	NERSC 3	Aug 11 2016 09:30:53.653 AM	Aug 11 2016 09:30:51.000 AM	Incoming	Timestamp: 2016-08-11T13:30:08.001Z, BatteryV: 12.00, Latitude: 76.074349, Longitude: -13.054989, Vul: 13.11
1604987	NERSC 3	Aug 11 2016 09:01:08.991 AM	Aug 11 2016 09:01:07.000 AM	Incoming	Timestamp: 2016-08-11T13:00:36.001Z, BatteryV: 11.97, Latitude: 76.075251, Longitude: -13.033235, Vul: 13.11
1604821	NERSC 3	Aug 11 2016 08:30:40.592 AM	Aug 11 2016 08:30:38.000 AM	Incoming	Timestamp: 2016-08-11T12:30:07.001Z, BatteryV: 12.00, Latitude: 76.076864, Longitude: -13.010368, Vul: 13.11
1604613	NERSC 3	Aug 11 2016 08:00:39.938 AM	Aug 11 2016 08:00:39.000 AM	Incoming	Timestamp: 2016-08-11T12:00:07.001Z, BatteryV: 12.00, Latitude: 76.078867, Longitude: -12.989331, Vul: 13.11
1604469	NERSC 3	Aug 11 2016 07:34:16.185 AM	Aug 11 2016 07:34:15.000 AM	Incoming	Timestamp: 2016-08-11T11:30:07.001Z, BatteryV: 11.94, Latitude: 76.081562, Longitude: -12.968134, Vul: 13.08
1604354	NERSC 3	Aug 11 2016 07:01:09.091 AM	Aug 11 2016 07:01:07.000 AM	Incoming	Timestamp: 2016-08-11T11:00:39.001Z, BatteryV: 11.94, Latitude: 76.085171, Longitude: -12.951597, Vul: 13.11
1604192	NERSC 3	Aug 11 2016 06:31:32.548 AM	Aug 11 2016 06:31:31.000 AM	Incoming	Timestamp: 2016-08-11T10:30:59.001Z, BatteryV: 11.97, Latitude: 76.087936, Longitude: -12.939430, Vul: 13.08
1604023	NERSC 3	Aug 11 2016 06:00:39.401 AM	Aug 11 2016 06:00:37.000 AM	Incoming	Timestamp: 2016-08-11T10:00:08.001Z, BatteryV: 11.97, Latitude: 76.090259, Longitude: -12.928826, Vul: 13.11
1603870	NERSC 3	Aug 11 2016 05:31:35.636 AM	Aug 11 2016 05:31:34.000 AM	Incoming	Timestamp: 2016-08-11T09:30:11.001Z, BatteryV: 11.97, Latitude: 76.091405, Longitude: -12.919731, Vul: 13.11
1603719	NERSC 3	Aug 11 2016 05:01:24.490 AM	Aug 11 2016 05:01:23.000 AM	Incoming	Timestamp: 2016-08-11T09:00:54.001Z, BatteryV: 11.94, Latitude: 76.093037, Longitude: -12.911219, Vul: 13.11
1603557	NERSC 3	Aug 11 2016 04:31:13.575 AM	Aug 11 2016 04:31:12.000 AM	Incoming	Timestamp: 2016-08-11T08:30:36.001Z, BatteryV: 12.00, Latitude: 76.094547, Longitude: -12.900685, Vul: 13.08
1603418	NERSC 3	Aug 11 2016 04:04:59.938 AM	Aug 11 2016 04:04:58.000 AM	Incoming	Timestamp: 2016-08-11T08:00:59.001Z, BatteryV: 11.94, Latitude: 76.095712, Longitude: -12.886835, Vul: 13.08
1603229	NERSC 3	Aug 11 2016 03:30:34.483 AM	Aug 11 2016 03:30:33.000 AM	Incoming	Timestamp: 2016-08-11T07:30:07.001Z, BatteryV: 11.97, Latitude: 76.096128, Longitude: -12.870336, Vul: 13.11
1603091	NERSC 3	Aug 11 2016 03:04:56.207 AM	Aug 11 2016 03:04:54.000 AM	Incoming	Timestamp: 2016-08-11T07:01:05.001Z, BatteryV: 11.94, Latitude: 76.097069, Longitude: -12.846445, Vul: 13.08
1602917	NERSC 3	Aug 11 2016 02:33:59.568 AM	Aug 11 2016 02:33:58.000 AM	Incoming	Timestamp: 2016-08-11T06:30:09.001Z, BatteryV: 12.00, Latitude: 76.098746, Longitude: -12.819040, Vul: 13.08
1602729	NERSC 3	Aug 11 2016 02:00:43.104 AM	Aug 11 2016 02:00:41.000 AM	Incoming	Timestamp: 2016-08-11T06:00:08.001Z, BatteryV: 11.94, Latitude: 76.100691, Longitude: -12.797990, Vul: 13.11
1602574	NERSC 3	Aug 11 2016 01:32:01.559 AM	Aug 11 2016 01:32:00.000 AM	Incoming	Timestamp: 2016-08-11T05:30:36.001Z, BatteryV: 11.97, Latitude: 76.102835, Longitude: -12.776864, Vul: 13.11
1602439	NERSC 3	Aug 11 2016 01:01:07.348 AM	Aug 11 2016 01:01:06.000 AM	Incoming	Timestamp: 2016-08-11T05:00:36.001Z, BatteryV: 11.97, Latitude: 76.105069, Longitude: -12.753632, Vul: 13.11
1602275	NERSC 3	Aug 11 2016 12:30:49.199 AM	Aug 11 2016 12:30:48.000 AM	Incoming	Timestamp: 2016-08-11T04:30:11.001Z, BatteryV: 12.00, Latitude: 76.107661, Longitude: -12.730080, Vul: 13.11
1602137	NERSC 3	Aug 11 2016 12:05:13.624 AM	Aug 11 2016 12:05:12.000 AM	Incoming	Timestamp: 2016-08-11T04:00:36.001Z, BatteryV: 11.94, Latitude: 76.109907, Longitude: -12.708416, Vul: 13.08
1601949	NERSC 3	Aug 10 2016 11:31:45.061 PM	Aug 10 2016 11:31:43.000 PM	Incoming	Timestamp: 2016-08-11T03:30:10.001Z, BatteryV: 11.94, Latitude: 76.111693, Longitude: -12.684787, Vul: 13.14
1601783	NERSC 3	Aug 10 2016 11:01:11.247 PM	Aug 10 2016 11:01:09.000 PM	Incoming	Timestamp: 2016-08-11T03:00:35.001Z, BatteryV: 11.97, Latitude: 76.113926, Longitude: -12.661318, Vul: 13.11
1601624	NERSC 3	Aug 10 2016 10:31:06.906 PM	Aug 10 2016 10:31:05.000 PM	Incoming	Timestamp: 2016-08-11T02:30:37.001Z, BatteryV: 11.94, Latitude: 76.116685, Longitude: -12.638822, Vul: 13.14
1601462	NERSC 3	Aug 10 2016 10:01:42.840 PM	Aug 10 2016 10:01:40.000 PM	Incoming	Timestamp: 2016-08-11T02:01:01.001Z, BatteryV: 11.94, Latitude: 76.119584, Longitude: -12.616186, Vul: 13.11
1601321	NERSC 3	Aug 10 2016 09:32:20.387 PM	Aug 10 2016 09:32:18.000 PM	Incoming	Timestamp: 2016-08-11T01:30:11.001Z, BatteryV: 12.00, Latitude: 76.122374, Longitude: -12.591859, Vul: 13.14
1601147	NERSC 3	Aug 10 2016 09:01:13.914 PM	Aug 10 2016 09:01:12.000 PM	Incoming	Timestamp: 2016-08-11T01:00:34.001Z, BatteryV: 12.00, Latitude: 76.125414, Longitude: -12.572032, Vul: 13.11
1600967	NERSC 3	Aug 10 2016 08:30:39.654 PM	Aug 10 2016 08:30:38.000 PM	Incoming	Timestamp: 2016-08-11T00:30:06.001Z, BatteryV: 11.97, Latitude: 76.128218, Longitude: -12.554234, Vul: 13.14
1600795	NERSC 3	Aug 10 2016 08:06:46.012 PM	Aug 10 2016 08:06:44.000 PM	Incoming	Timestamp: 2016-08-11T00:01:44.001Z, BatteryV: 11.94, Latitude: 76.130976, Longitude: -12.537018, Vul: 13.11
1600609	NERSC 3	Aug 10 2016 07:31:54.491 PM	Aug 10 2016 07:31:52.000 PM	Incoming	Timestamp: 2016-08-10T23:31:00.001Z, BatteryV: 11.91, Latitude: 76.133997, Longitude: -12.520493, Vul: 13.14
1600490	NERSC 3	Aug 10 2016 07:01:43.299 PM	Aug 10 2016 07:01:41.000 PM	Incoming	Timestamp: 2016-08-10T23:01:00.001Z, BatteryV: 11.94, Latitude: 76.136512, Longitude: -12.507002, Vul: 13.14
1600318	NERSC 3	Aug 10 2016 06:30:36.306 PM	Aug 10 2016 06:30:35.000 PM	Incoming	Timestamp: 2016-08-10T22:30:07.001Z, BatteryV: 12.03, Latitude: 76.139053, Longitude: -12.495462, Vul: 13.14
1600147	NERSC 3	Aug 10 2016 06:01:05.420 PM	Aug 10 2016 06:01:04.000 PM	Incoming	Timestamp: 2016-08-10T22:00:35.001Z, BatteryV: 11.94, Latitude: 76.142246, Longitude: -12.485581, Vul: 13.14
1599986	NERSC 3	Aug 10 2016 05:32:31.876 PM	Aug 10 2016 05:32:30.000 PM	Incoming	Timestamp: 2016-08-10T21:31:06.001Z, BatteryV: 11.97, Latitude: 76.144474, Longitude: -12.478317, Vul: 13.14
1599803	NERSC 3	Aug 10 2016 05:00:35.230 PM	Aug 10 2016 05:00:34.000 PM	Incoming	Timestamp: 2016-08-10T21:00:08.001Z, BatteryV: 12.00, Latitude: 76.146022, Longitude: -12.475142, Vul: 13.14
1599649	NERSC 3	Aug 10 2016 04:32:46.340 PM	Aug 10 2016 04:32:45.000 PM	Incoming	Timestamp: 2016-08-10T20:32:05.001Z, BatteryV: 11.94, Latitude: 76.146822, Longitude: -12.472992, Vul: 13.14
1599472	NERSC 3	Aug 10 2016 04:00:49.180 PM	Aug 10 2016 04:00:47.000 PM	Incoming	Timestamp: 2016-08-10T20:00:18.001Z, BatteryV: 11.97, Latitude: 76.147738, Longitude: -12.467552, Vul: 13.14
1599308	NERSC 3	Aug 10 2016 03:31:34.112 PM	Aug 10 2016 03:31:33.000 PM	Incoming	Timestamp: 2016-08-10T19:31:00.001Z, BatteryV: 11.97, Latitude: 76.147923, Longitude: -12.461536, Vul: 13.14
1599102	NERSC 3	Aug 10 2016 03:00:40.860 PM	Aug 10 2016 03:00:39.000 PM	Incoming	Timestamp: 2016-08-10T19:00:08.001Z, BatteryV: 11.97, Latitude: 76.147206, Longitude: -12.454061, Vul: 13.14
1598927	NERSC 3	Aug 10 2016 02:31:55.787 PM	Aug 10 2016 02:31:54.000 PM	Incoming	Timestamp: 2016-08-10T18:31:29.001Z, BatteryV: 11.94, Latitude: 76.146592, Longitude: -12.443379, Vul: 13.11
1598758	NERSC 3	Aug 10 2016 02:02:17.887 PM	Aug 10 2016 02:02:16.000 PM	Incoming	Timestamp: 2016-08-10T18:01:23.001Z, BatteryV: 11.97, Latitude: 76.146266, Longitude: -12.424128, Vul: 13.14
1598591	NERSC 3	Aug 10 2016 01:32:01.838 PM	Aug 10 2016 01:32:01.000 PM	Incoming	Timestamp: 2016-08-10T17:31:27.001Z, BatteryV: 11.94, Latitude: 76.145754, Longitude: -12.404627, Vul: 13.14
1598428	NERSC 3	Aug 10 2016 01:04:16.774 PM	Aug 10 2016 01:04:15.000 PM	Incoming	Timestamp: 2016-08-10T17:00:29.001Z, BatteryV: 11.94, Latitude: 76.145971, Longitude: -12.382662, Vul: 13.11
1598261	NERSC 3	Aug 10 2016 12:30:48.602 PM	Aug 10 2016 12:30:47.000 PM	Incoming	Timestamp: 2016-08-10T16:30:07.001Z, BatteryV: 12.00, Latitude: 76.147334, Longitude: -12.364147, Vul: 13.14
1598091	NERSC 3	Aug 10 2016 12:01:58.866 PM	Aug 10 2016 12:01:57.000 PM	Incoming	Timestamp: 2016-08-10T16:01:29.001Z, BatteryV: 11.97, Latitude: 76.148896, Longitude: -12.348762, Vul: 13.14
1597914	NERSC 3	Aug 10 2016 11:32:21.081 AM	Aug 10 2016 11:32:20.000 AM	Incoming	Timestamp: 2016-08-10T15:31:29.001Z, BatteryV: 11.97, Latitude: 76.150419, Longitude: -12.332710, Vul: 13.14
1597714	NERSC 3	Aug 10 2016 11:00:35.671 AM	Aug 10 2016 11:00:34.000 AM	Incoming	Timestamp: 2016-08-10T15:00:06.001Z, BatteryV: 12.00, Latitude: 76.152352, Longitude: -12.313286, Vul: 13.14
1597553	NERSC 3	Aug 10 2016 10:32:27.848 AM	Aug 10 2016 10:32:26.000 AM	Incoming	Timestamp: 2016-08-10T14:31:35.001Z, BatteryV: 11.97, Latitude: 76.154003, Longitude: -12.295078, Vul: 13.14
1597370	NERSC 3	Aug 10 2016 10:02:25.464 AM	Aug 10 2016 10:02:24.000 AM	Incoming	Timestamp: 2016-08-10T14:01:30.001Z, BatteryV: 12.00, Latitude: 76.156045, Longitude: -12.277466, Vul: 13.14
1597175	NERSC 3	Aug 10 2016 09:30:41.120 AM	Aug 10 2016 09:30:39.000 AM	Incoming	Timestamp: 2016-08-10T13:30:08.001Z, BatteryV: 11.94, Latitude: 76.158502, Longitude: -12.261210, Vul: 13.14
1596999	NERSC 3	Aug 10 2016 09:00:39.994 AM	Aug 10 2016 09:00:38.000 AM	Incoming	Timestamp: 2016-08-10T13:00:05.001Z, BatteryV: 11.97, Latitude: 76.160986, Longitude: -12.246906, Vul: 13.14
1596838	NERSC 3	Aug 10 2016 08:30:59.745 AM	Aug 10 2016 08:30:58.000 AM	Incoming	Timestamp: 2016-08-10T12:30:36.001Z, BatteryV: 11.97, Latitude: 76.163200, Longitude: -12.236659, Vul: 13.14
1596641	NERSC 3	Aug 10 2016 08:02:20.710 AM	Aug 10 2016 08:02:19.000 AM	Incoming	Timestamp: 2016-08-10T12:01:24.001Z, BatteryV: 11.97, Latitude: 76.165133, Longitude: -12.226950, Vul: 13.14
1596450	NERSC 3	Aug 10 2016 07:30:54.629 AM	Aug 10 2016 07:30:53.000 AM	Incoming	Timestamp: 2016-08-10T11:30:11.001Z, BatteryV: 12.00, Latitude: 76.167053, Longitude: -12.215629, Vul: 13.14
1596284	NERSC 3	Aug 10 2016 07:01:31.596 AM	Aug 10 2016 07:01:30.000 AM	Incoming	Timestamp: 2016-08-10T11:01:00.001Z, BatteryV: 11.97, Latitude: 76.169197, Longitude: -12.204563, Vul: 13.14
1596135	NERSC 3	Aug 10 2016 06:30:39.909 AM	Aug 10 2016 06:30:38.000 AM	Incoming	Timestamp: 2016-08-10T10:30:09.001Z, BatteryV: 11.97, Latitude: 76.171123, Longitude: -12.194342, Vul: 13.14
1595960	NERSC 3	Aug 10 2016 06:00:39.964 AM	Aug 10 2016 06:00:38.000 AM	Incoming	Timestamp: 2016-08-10T10:00:08.001Z, BatteryV: 11.97, Latitude: 76.171987, Longitude: -12.194016, Vul: 13.14
1595804	NERSC 3	Aug 10 2016 05:31:12.160 AM	Aug 10 2016 05:31:10.000 AM	Incoming	Timestamp: 2016-08-10T09:30:15.001Z, BatteryV: 12.00, Latitude: 76.172826, Longitude: -12.194918, Vul: 13.14
1595614	NERSC 3	Aug 10 2016 05:00:31.525 AM	Aug 10 2016 05:00:30.000 AM	Incoming	Timestamp: 2016-08-10T09:00:07.001Z, BatteryV: 12.00, Latitude: 76.173094, Longitude: -12.198099, Vul: 13.14
1595443	NERSC 3	Aug 10 2016 04:30:38.381 AM	Aug 10 2016 04:30:37.000 AM	Incoming	Timestamp: 2016-08-10T08:30:07.001Z, BatteryV: 12.00, Latitude: 76.172352, Longitude: -12.199642, Vul: 13.14
1595273	NERSC 3	Aug 10 2016 04:01:09.473 AM	Aug 10 2016 04:01:08.000 AM	Incoming	Timestamp: 2016-08-10T08:00:36.001Z, BatteryV: 11.97, Latitude: 76.171699, Longitude: -12.197645, Vul: 13.14
1595098	NERSC 3	Aug 10 2016 03:30:58.455 AM	Aug 10 2016 03:30:57.000 AM	Incoming	Timestamp: 2016-08-10T07:30:08.001Z, BatteryV: 11.97, Latitude: 76.170163, Longitude: -12.193875, Vul: 13.14
1594925	NERSC 3	Aug 10 2016 03:03:05.044 AM	Aug 10 2016 03:03:03.000 AM	Incoming	Timestamp: 2016-08-10T07:03:03.000Z, Message Check: true
1594736	NERSC 3	Aug 10 2016 02:30:38.964 AM	Aug 10 2016 02:30:37.000 AM	Incoming	Timestamp: 2016-08-10T06:30:06.001Z, BatteryV: 12.00, Latitude: 76.167238, Longitude: -12.182118, Vul: 13.14
1594567	NERSC 3	Aug 10 2016 02:00:37.369 AM	Aug 10 2016 02:00:36.000 AM	Incoming	Timestamp: 2016-08-10T06:00:06.001Z, BatteryV: 12.00, Latitude: 76.165677, Longitude: -12.173114, Vul: 13.14
1594467	NERSC 3	Aug 10 2016 01:31:23.559 AM	Aug 10 2016 01:31:22.000 AM	Incoming	Timestamp: 2016-08-10T05:30:33.001Z, BatteryV: 11.97, Latitude: 76.163949, Longitude: -12.158957, Vul: 13.14
1594287	NERSC 3	Aug 10 2016 01:00:38.457 AM	Aug 10 2016 01:00:37.000 AM	Incoming	Timestamp: 2016-08-10T05:00:06.001Z, BatteryV: 11.97, Latitude: 76.162579, Longitude: -12.134739, Vul: 13.14
1594122	NERSC 3	Aug 10 2016 12:31:28.582 AM	Aug 10 2016 12:31:27.000 AM	Incoming	Timestamp: 2016-08-10T04:30:36.001Z, BatteryV: 11.97, Latitude: 76.162221, Longitude: -12.110234, Vul: 13.14
1593941	NERSC 3	Aug 10 2016 12:00:42.987 AM	Aug 10 2016 12:00:41.000 AM	Incoming	Timestamp: 2016-08-10T04:00:09.001Z, BatteryV: 11.97, Latitude: 76.162112, Longitude: -12.085952, Vul: 13.14
1593780	NERSC 3	Aug 9 2016 11:30:54.887 PM	Aug 9 2016 11:30:52.000 PM	Incoming	Timestamp: 2016-08-10T03:30:09.001Z, BatteryV: 12.00, Latitude: 76.163494, Longitude: -12.058982, Vul: 13.14
1593610	NERSC 3	Aug 9 2016 11:01:25.943 PM	Aug 9 2016 11:01:24.000 PM	Incoming	Timestamp: 2016-08-10T03:00:36.001Z, BatteryV: 11.97, Latitude: 76.166016, Longitude: -12.033005, Vul: 13.14
1593388	NERSC 3	Aug 9 2016 10:31:08.147 PM	Aug 9 2016 10:31:06.000 PM	Incoming	Timestamp: 2016-08-10T02:30:36.001Z, BatteryV: 11.94, Latitude: 76.169472, Longitude: -12.004518, Vul: 13.14
1593183	NERSC 3	Aug 9 2016 10:00:39.919 PM	Aug 9 2016 10:00:37.000 PM	Incoming	Timestamp: 2016-08-10T02:00:08.001Z, BatteryV: 11.97, Latitude: 76.174458, Longitude: -11.976762, Vul: 13.14
1593015	NERSC 3	Aug 9 2016 09:30:44.311 PM	Aug 9 2016 09:30:42.000 PM	Incoming	Timestamp: 2016-08-10T01:30:10.001Z, BatteryV: 11.97, Latitude: 76.180243, Longitude: -11.951699, Vul: 13.14
1592848	NERSC 3	Aug 9 2016 09:00:54.959 PM	Aug 9 2016 09:00:53.000 PM	Incoming	Timestamp: 2016-08-10T01:00:18.001Z, BatteryV: 11.94, Latitude: 76.186394, Longitude: -11.931379, Vul: 13.14
1592696	NERSC 3	Aug 9 2016 08:33:22.951 PM	Aug 9 2016 08:33:21.000 PM	Incoming	Timestamp: 2016-08-10T00:32:23.001Z, BatteryV: 11.94, Latitude: 76.192307, Longitude: -11.913453, Vul: 13.11
1592410	NERSC 3	Aug 9 2016 08:02:01.530 PM	Aug 9 2016 08:02:00.000 PM	Incoming	Timestamp: 2016-08-10T00:01:24.001Z, BatteryV: 11.94, Latitude: 76.199366, Longitude: -11.897267, Vul: 13.11
1592163	NERSC 3	Aug 9 2016 07:31:48.275 PM	Aug 9 2016 07:31:47.000 PM	Incoming	Timestamp: 2016-08-09T23:30:59.001Z, BatteryV: 11.97, Latitude: 76.206861, Longitude: -11.885990, Vul: 13.14
1591934	NERSC 3	Aug 9 2016 07:04:18.919 PM	Aug 9 2016 07:04:17.000 PM	Incoming	Timestamp: 2016-08-09T23:00:11.001Z, BatteryV: 11.97, Latitude: 76.214227, Longitude: -11.876877, Vul: 13.11
1591687	NERSC 3	Aug 9 2016 06:30:41.346 PM	Aug 9 2016 06:30:39.000 PM	Incoming	Timestamp: 2016-08-09T22:30:08.001Z, BatteryV: 11.97, Latitude: 76.221286, Longitude: -11.872570, Vul: 13.14
1591449	NERSC 3	Aug 9 2016 06:00:47.965 PM	Aug 9 2016 06:00:46.000 PM	Incoming	Timestamp: 2016-08-09T22:00:07.001Z, BatteryV: 11.91, Latitude: 76.227782, Longitude: -11.869856, Vul: 13.14
1591293	NERSC 3	Aug 9 2016 05:32:40.384 PM	Aug 9 2016 05:32:38.000 PM	Incoming	Timestamp: 2016-08-09T21:32:06.001Z, BatteryV: 11.94, Latitude: 76.233632, Longitude: -11.868224, Vul: 13.11
1591108	NERSC 3	Aug 9 2016 05:00:38.736 PM	Aug 9 2016 05:00:36.000 PM	Incoming	Timestamp: 2016-08-09T21:00:06.001Z, BatteryV: 11.91, Latitude: 76.239610, Longitude: -11.865530, Vul: 13.14
1590942	NERSC 3	Aug 9 2016 04:30:53.398 PM	Aug 9 2016 04:30:51.000 PM	Incoming	Timestamp: 2016-08-09T20:30:10.001Z, BatteryV: 11.94, Latitude: 76.245197, Longitude: -11.863418, Vul: 13.14
1590772	NERSC 3	Aug 9 2016 04:01:42.858 PM	Aug 9 2016 04:01:39.000 PM	Incoming	Timestamp: 2016-08-09T20:01:06.001Z, BatteryV: 11.94, Latitude: 76.250886, Longitude: -11.862189, Vul: 13.11
1590598	NERSC 3	Aug 9 2016 03:32:38.530 PM	Aug 9 2016 03:32:37.000 PM	Incoming	Timestamp: 2016-08-09T19:31:54.001Z, BatteryV: 11.91, Latitude: 76.256928, Longitude: -11.864717, Vul: 13.11
1590426	NERSC 3	Aug 9 2016 03:04:13.186 PM	Aug 9 2016 03:04:09.000 PM	Incoming	Timestamp: 2016-08-09T19:00:14.001Z, BatteryV: 11.88, Latitude: 76.263360, Longitude: -11.868518, Vul: 13.11
1590408	NERSC 3	Aug 9 2016 03:01:02.068 PM	Aug 9 2016 03:00:51.000 PM	Incoming	Timestamp: 2016-08-09T19:00:51.000Z, Message Check: true
1590252	NERSC 3	Aug 9 2016 02:33:57.691 PM	Aug 9 2016 02:33:56.000 PM	Incoming	Timestamp: 2016-08-09T18:30:09.001Z, BatteryV: 11.91, Latitude: 76.269786, Longitude: -11.876928, Vul: 13.11
1590067	NERSC 3	Aug 9 2016 02:01:58.261 PM	Aug 9 2016 02:01:56.000 PM	Incoming	Timestamp: 2016-08-09T18:00:09.001Z, BatteryV: 11.94, Latitude: 76.274771, Longitude: -11.885050, Vul: 13.14
1589965	NERSC 3	Aug 9 2016 01:35:00.355 PM	Aug 9 2016 01:34:58.000 PM	Incoming	Timestamp: 2016-08-09T17:31:06.001Z, BatteryV: 11.91, Latitude: 76.279034, Longitude: -11.890291, Vul: 13.11
1589667	NERSC 3	Aug 9 2016 01:00:43.135 PM	Aug 9 2016 01:00:41.000 PM	Incoming	Timestamp: 2016-08-09T17:00:08.001Z, BatteryV: 11.94, Latitude: 76.282630, Longitude: -11.890579, Vul: 13.14
1589536	NERSC 3	Aug 9 2016 12:32:28.039 PM	Aug 9 2016 12:32:26.000 PM	Incoming	Timestamp: 2016-08-09T16:31:51.001Z, BatteryV: 11.94, Latitude: 76.286234, Longitude: -11.888563, Vul: 13.11
1589386	NERSC 3	Aug 9 2016 12:00:43.690 PM	Aug 9 2016 12:00:41.000 PM	Incoming	Timestamp: 2016-08-09T16:00:08.001Z, BatteryV: 11.91, Latitude: 76.290317, Longitude: -11.885645, Vul: 13.14
1589264	NERSC 3	Aug 9 2016 11:32:01.192 AM	Aug 9 2016 11:31:59.000 AM	Incoming	Timestamp: 2016-08-09T15:31:29.001Z, BatteryV: 11.94, Latitude: 76.294234, Longitude: -11.881101, Vul: 13.11
1589111	NERSC 3	Aug 9 2016 11:00:40.326 AM	Aug 9 2016 11:00:39.000 AM	Incoming	Timestamp: 2016-08-09T15:00:11.001Z, BatteryV: 11.94, Latitude: 76.299514, Longitude: -11.873062, Vul: 13.14
1588984	NERSC 3	Aug 9 2016 10:32:26.944 AM	Aug 9 2016 10:32:25.000 AM	Incoming	Timestamp: 2016-08-09T14:31:06.001Z, BatteryV: 11.94, Latitude: 76.305299, Longitude: -11.862547, Vul: 13.14
1588863	NERSC 3	Aug 9 2016 10:03:58.708 AM	Aug 9 2016 10:03:57.000 AM	Incoming	Timestamp: 2016-08-09T14:00:07.001Z, BatteryV: 11.91, Latitude: 76.311846, Longitude: -11.849958, Vul: 13.11
1588709	NERSC 3	Aug 9 2016 09:31:35.456 AM	Aug 9 2016 09:31:34.000 AM	Incoming	Timestamp: 2016-08-09T13:31:05.001Z, BatteryV: 11.94, Latitude: 76.318611, Longitude: -11.838349, Vul: 13.11
1588581	NERSC 3	Aug 9 2016 09:04:05.473 AM	Aug 9 2016 09:04:03.000 AM	Incoming	Timestamp: 2016-08-09T13:02:59.001Z, BatteryV: 11.94, Latitude: 76.325990, Longitude: -11.830822, Vul: 13.14
1588429	NERSC 3	Aug 9 2016 08:30:50.754 AM	Aug 9 2016 08:30:49.000 AM	Incoming	Timestamp: 2016-08-09T12:30:07.001Z, BatteryV: 11.91, Latitude: 76.335584, Longitude: -11.821101, Vul: 13.14
1588321	NERSC 3	Aug 9 2016 08:07:55.336 AM	Aug 9 2016 08:07:54.000 AM	Incoming	Timestamp: 2016-08-09T12:02:54.001Z, BatteryV: 11.97, Latitude: 76.344128, Longitude: -11.813197, Vul: 13.08
1588134	NERSC 3	Aug 9 2016 07:31:55.620 AM	Aug 9 2016 07:31:54.000 AM	Incoming	Timestamp: 2016-08-09T11:31:24.001Z, BatteryV: 11.88, Latitude: 76.353677, Longitude: -11.806016, Vul: 13.14
1588023	NERSC 3	Aug 9 2016 07:02:11.060 AM	Aug 9 2016 07:02:09.000 AM	Incoming	Timestamp: 2016-08-09T11:00:53.001Z, BatteryV: 11.94, Latitude: 76.362336, Longitude: -11.801555, Vul: 13.14
1587897	NERSC 3	Aug 9 2016 06:34:57.155 AM	Aug 9 2016 06:34:56.000 AM	Incoming	Timestamp: 2016-08-09T10:30:06.001Z, BatteryV: 11.88, Latitude: 76.371718, Longitude: -11.797338, Vul: 13.14
1587744	NERSC 3	Aug 9 2016 06:02:13.984 AM	Aug 9 2016 06:02:12.000 AM	Incoming	Timestamp: 2016-08-09T10:01:30.001Z, BatteryV: 11.97, Latitude: 76.380512, Longitude: -11.794438, Vul: 13.11
1587611	NERSC 3	Aug 9 2016 05:33:24.958 AM	Aug 9 2016 05:33:23.000 AM	Incoming	Timestamp: 2016-08-09T09:33:23.000Z, Message Check: true
1587331	NERSC 3	Aug 9 2016 04:32:22.229 AM	Aug 9 2016 04:32:20.000 AM	Incoming	Timestamp: 2016-08-09T08:31:24.001Z, BatteryV: 11.94, Latitude: 76.407539, Longitude: -11.783469, Vul: 13.14
1587182	NERSC 3	Aug 9 2016 04:01:38.332 AM	Aug 9 2016 04:01:35.000 AM	Incoming	Timestamp: 2016-08-09T08:00:10.001Z, BatteryV: 11.94, Latitude: 76.418547, Longitude: -11.781587, Vul: 13.14
1587039	NERSC 3	Aug 9 2016 03:32:10.769 AM	Aug 9 2016 03:32:09.000 AM	Incoming	Timestamp: 2016-08-09T07:31:36.001Z, BatteryV: 11.94, Latitude: 76.429414, Longitude: -11.788672, Vul: 13.14
1586939	NERSC 3	Aug 9 2016 03:09:17.394 AM	Aug 9 2016 03:09:16.000 AM	Incoming	Message SubType: 0, Capsized Event: true, Orientation Change Count: 6, Timestamp: 2016-08-09T07:09:16.000Z, BatteryV: 11.94, Vul: 13.11, Uptime: 2824715, Lowest Battery Voltage: 11.88, Highest Battery Voltage: 14.58, Lowest Battery Voltage UTC Day: 11.88, Highest Battery Voltage UTC Day: 13.200000000000001, Iridium Message Count: 1744, Iridium Session Count: 1855, Iridium On Time: 790, Iridium Se…
1586779	NERSC 3	Aug 9 2016 02:33:49.952 AM	Aug 9 2016 02:33:48.000 AM	Incoming	Timestamp: 2016-08-09T06:33:48.000Z, Message Check: true
1586642	NERSC 3	Aug 9 2016 02:03:44.082 AM	Aug 9 2016 02:03:43.000 AM	Incoming	Timestamp: 2016-08-09T06:03:43.000Z, Message Check: true
1586502	NERSC 3	Aug 9 2016 01:32:46.202 AM	Aug 9 2016 01:32:44.000 AM	Incoming	Timestamp: 2016-08-09T05:32:00.001Z, BatteryV: 11.91, Latitude: 76.460768, Longitude: -11.821146, Vul: 13.17
1586371	NERSC 3	Aug 9 2016 01:02:29.137 AM	Aug 9 2016 01:02:27.000 AM	Incoming	Timestamp: 2016-08-09T05:00:40.001Z, BatteryV: 11.91, Latitude: 76.468998, Longitude: -11.823910, Vul: 13.17
1586309	NERSC 3	Aug 9 2016 12:34:57.168 AM	Aug 9 2016 12:34:55.000 AM	Incoming	Timestamp: 2016-08-09T04:30:07.001Z, BatteryV: 11.91, Latitude: 76.476954, Longitude: -11.824320, Vul: 13.14
1586196	NERSC 3	Aug 9 2016 12:05:44.132 AM	Aug 9 2016 12:05:42.000 AM	Incoming	Timestamp: 2016-08-09T04:00:07.001Z, BatteryV: 11.94, Latitude: 76.484627, Longitude: -11.823814, Vul: 13.17
1586179	NERSC 3	Aug 9 2016 12:02:39.749 AM	Aug 9 2016 12:02:38.000 AM	Incoming	Message SubType: 0, Capsized Event: true, Orientation Change Count: 2, Timestamp: 2016-08-09T04:02:38.000Z, BatteryV: 11.91, Vul: 13.20, Uptime: 2813400, Lowest Battery Voltage: 11.88, Highest Battery Voltage: 14.58, Lowest Battery Voltage UTC Day: 11.88, Highest Battery Voltage UTC Day: 13.200000000000001, Iridium Message Count: 1736, Iridium Session Count: 1846, Iridium On Time: 778, Iridium Se…
1586051	NERSC 3	Aug 8 2016 11:33:51.705 PM	Aug 8 2016 11:33:50.000 PM	Incoming	Timestamp: 2016-08-09T03:32:53.001Z, BatteryV: 11.91, Latitude: 76.491411, Longitude: -11.819526, Vul: 13.17
1585898	NERSC 3	Aug 8 2016 11:01:09.753 PM	Aug 8 2016 11:01:08.000 PM	Incoming	Timestamp: 2016-08-09T03:00:36.001Z, BatteryV: 11.88, Latitude: 76.499174, Longitude: -11.810240, Vul: 13.20
1585765	NERSC 3	Aug 8 2016 10:34:27.941 PM	Aug 8 2016 10:34:26.000 PM	Incoming	Timestamp: 2016-08-09T02:30:06.001Z, BatteryV: 11.88, Latitude: 76.506822, Longitude: -11.804422, Vul: 13.20
1585591	NERSC 3	Aug 8 2016 10:00:40.434 PM	Aug 8 2016 10:00:39.000 PM	Incoming	Timestamp: 2016-08-09T02:00:07.001Z, BatteryV: 11.94, Latitude: 76.514611, Longitude: -11.796102, Vul: 13.20
1585453	NERSC 3	Aug 8 2016 09:30:37.822 PM	Aug 8 2016 09:30:36.000 PM	Incoming	Timestamp: 2016-08-09T01:30:06.001Z, BatteryV: 11.88, Latitude: 76.522982, Longitude: -11.785728, Vul: 13.20
1585318	NERSC 3	Aug 8 2016 09:01:12.451 PM	Aug 8 2016 09:01:11.000 PM	Incoming	Timestamp: 2016-08-09T01:00:36.001Z, BatteryV: 11.91, Latitude: 76.531546, Longitude: -11.775987, Vul: 13.20
1585179	NERSC 3	Aug 8 2016 08:30:35.976 PM	Aug 8 2016 08:30:34.000 PM	Incoming	Timestamp: 2016-08-09T00:30:05.001Z, BatteryV: 11.88, Latitude: 76.541338, Longitude: -11.764787, Vul: 13.20
1584971	NERSC 3	Aug 8 2016 08:01:10.976 PM	Aug 8 2016 08:01:09.000 PM	Incoming	Timestamp: 2016-08-09T00:00:36.001Z, BatteryV: 11.94, Latitude: 76.551533, Longitude: -11.750637, Vul: 13.20
1584828	NERSC 3	Aug 8 2016 07:30:37.469 PM	Aug 8 2016 07:30:36.000 PM	Incoming	Timestamp: 2016-08-08T23:30:09.001Z, BatteryV: 11.94, Latitude: 76.562010, Longitude: -11.738637, Vul: 13.20
1584682	NERSC 3	Aug 8 2016 07:01:06.644 PM	Aug 8 2016 07:01:05.000 PM	Incoming	Timestamp: 2016-08-08T23:00:36.001Z, BatteryV: 11.91, Latitude: 76.572838, Longitude: -11.729882, Vul: 13.20
1584557	NERSC 3	Aug 8 2016 06:30:43.974 PM	Aug 8 2016 06:30:42.000 PM	Incoming	Timestamp: 2016-08-08T22:30:09.001Z, BatteryV: 11.91, Latitude: 76.584634, Longitude: -11.721126, Vul: 13.20
1584403	NERSC 3	Aug 8 2016 06:00:43.842 PM	Aug 8 2016 06:00:42.000 PM	Incoming	Timestamp: 2016-08-08T22:00:12.001Z, BatteryV: 11.91, Latitude: 76.595418, Longitude: -11.718016, Vul: 13.20
1584255	NERSC 3	Aug 8 2016 05:30:41.538 PM	Aug 8 2016 05:30:40.000 PM	Incoming	Timestamp: 2016-08-08T21:30:08.001Z, BatteryV: 11.94, Latitude: 76.605843, Longitude: -11.715565, Vul: 13.20
1584111	NERSC 3	Aug 8 2016 05:01:06.654 PM	Aug 8 2016 05:01:05.000 PM	Incoming	Timestamp: 2016-08-08T21:00:36.001Z, BatteryV: 11.97, Latitude: 76.615974, Longitude: -11.717306, Vul: 13.17
1583950	NERSC 3	Aug 8 2016 04:30:41.188 PM	Aug 8 2016 04:30:40.000 PM	Incoming	Timestamp: 2016-08-08T20:30:08.001Z, BatteryV: 11.97, Latitude: 76.625197, Longitude: -11.724915, Vul: 13.20
1583806	NERSC 3	Aug 8 2016 04:00:40.197 PM	Aug 8 2016 04:00:39.000 PM	Incoming	Timestamp: 2016-08-08T20:00:07.001Z, BatteryV: 11.97, Latitude: 76.633459, Longitude: -11.732845, Vul: 13.20
1583676	NERSC 3	Aug 8 2016 03:34:56.382 PM	Aug 8 2016 03:34:55.000 PM	Incoming	Timestamp: 2016-08-08T19:30:36.001Z, BatteryV: 11.97, Latitude: 76.640704, Longitude: -11.746074, Vul: 13.17
1583485	NERSC 3	Aug 8 2016 03:00:36.259 PM	Aug 8 2016 03:00:35.000 PM	Incoming	Timestamp: 2016-08-08T19:00:07.001Z, BatteryV: 11.97, Latitude: 76.646323, Longitude: -11.762790, Vul: 13.20
1583357	NERSC 3	Aug 8 2016 02:30:48.724 PM	Aug 8 2016 02:30:47.000 PM	Incoming	Timestamp: 2016-08-08T18:30:07.001Z, BatteryV: 12.00, Latitude: 76.650630, Longitude: -11.779021, Vul: 13.20
1583215	NERSC 3	Aug 8 2016 02:01:11.409 PM	Aug 8 2016 02:01:10.000 PM	Incoming	Timestamp: 2016-08-08T18:00:07.001Z, BatteryV: 11.97, Latitude: 76.653466, Longitude: -11.795174, Vul: 13.20
1583128	NERSC 3	Aug 8 2016 01:35:17.160 PM	Aug 8 2016 01:35:16.000 PM	Incoming	Timestamp: 2016-08-08T17:30:06.001Z, BatteryV: 12.00, Latitude: 76.654989, Longitude: -11.811494, Vul: 13.17
1582983	NERSC 3	Aug 8 2016 01:04:55.989 PM	Aug 8 2016 01:04:54.000 PM	Incoming	Timestamp: 2016-08-08T17:00:35.001Z, BatteryV: 12.03, Latitude: 76.655558, Longitude: -11.824813, Vul: 13.20
1582818	NERSC 3	Aug 8 2016 12:30:36.965 PM	Aug 8 2016 12:30:35.000 PM	Incoming	Timestamp: 2016-08-08T16:30:06.001Z, BatteryV: 11.97, Latitude: 76.655136, Longitude: -11.834144, Vul: 13.20
1582681	NERSC 3	Aug 8 2016 12:00:48.932 PM	Aug 8 2016 12:00:47.000 PM	Incoming	Timestamp: 2016-08-08T16:00:07.001Z, BatteryV: 11.97, Latitude: 76.654803, Longitude: -11.837190, Vul: 13.20
1582547	NERSC 3	Aug 8 2016 11:31:08.854 AM	Aug 8 2016 11:31:07.000 AM	Incoming	Timestamp: 2016-08-08T15:30:36.001Z, BatteryV: 12.00, Latitude: 76.655149, Longitude: -11.835949, Vul: 13.20
1582375	NERSC 3	Aug 8 2016 11:00:38.487 AM	Aug 8 2016 11:00:37.000 AM	Incoming	Timestamp: 2016-08-08T15:00:05.001Z, BatteryV: 11.97, Latitude: 76.656237, Longitude: -11.831450, Vul: 13.20
1582237	NERSC 3	Aug 8 2016 10:31:12.171 AM	Aug 8 2016 10:31:10.000 AM	Incoming	Timestamp: 2016-08-08T14:30:39.001Z, BatteryV: 12.00, Latitude: 76.657875, Longitude: -11.823206, Vul: 13.20
1582083	NERSC 3	Aug 8 2016 10:00:41.107 AM	Aug 8 2016 10:00:40.000 AM	Incoming	Timestamp: 2016-08-08T14:00:10.001Z, BatteryV: 12.00, Latitude: 76.660282, Longitude: -11.810669, Vul: 13.20
1581946	NERSC 3	Aug 8 2016 09:30:41.877 AM	Aug 8 2016 09:30:40.000 AM	Incoming	Timestamp: 2016-08-08T13:30:09.001Z, BatteryV: 12.00, Latitude: 76.663802, Longitude: -11.795885, Vul: 13.20
1581808	NERSC 3	Aug 8 2016 09:00:38.763 AM	Aug 8 2016 09:00:37.000 AM	Incoming	Timestamp: 2016-08-08T13:00:09.001Z, BatteryV: 12.06, Latitude: 76.667846, Longitude: -11.778778, Vul: 13.20
1581680	NERSC 3	Aug 8 2016 08:30:41.267 AM	Aug 8 2016 08:30:40.000 AM	Incoming	Timestamp: 2016-08-08T12:30:08.001Z, BatteryV: 12.00, Latitude: 76.672934, Longitude: -11.758029, Vul: 13.20
1581502	NERSC 3	Aug 8 2016 08:01:07.164 AM	Aug 8 2016 08:01:06.000 AM	Incoming	Timestamp: 2016-08-08T12:00:36.001Z, BatteryV: 12.00, Latitude: 76.679117, Longitude: -11.738010, Vul: 13.20
1581379	NERSC 3	Aug 8 2016 07:30:40.428 AM	Aug 8 2016 07:30:38.000 AM	Incoming	Timestamp: 2016-08-08T11:30:08.001Z, BatteryV: 11.97, Latitude: 76.686317, Longitude: -11.722067, Vul: 13.17
1581259	NERSC 3	Aug 8 2016 07:06:12.089 AM	Aug 8 2016 07:06:10.000 AM	Incoming	Timestamp: 2016-08-08T11:00:36.001Z, BatteryV: 12.00, Latitude: 76.693670, Longitude: -11.711578, Vul: 13.20
1581098	NERSC 3	Aug 8 2016 06:30:31.853 AM	Aug 8 2016 06:30:31.000 AM	Incoming	Timestamp: 2016-08-08T10:30:07.001Z, BatteryV: 11.97, Latitude: 76.701498, Longitude: -11.703386, Vul: 13.20
1580977	NERSC 3	Aug 8 2016 06:04:26.576 AM	Aug 8 2016 06:04:25.000 AM	Incoming	Timestamp: 2016-08-08T10:00:36.001Z, BatteryV: 11.97, Latitude: 76.708851, Longitude: -11.699693, Vul: 13.20
1580829	NERSC 3	Aug 8 2016 05:30:48.442 AM	Aug 8 2016 05:30:47.000 AM	Incoming	Timestamp: 2016-08-08T09:30:15.001Z, BatteryV: 11.97, Latitude: 76.715802, Longitude: -11.701402, Vul: 13.20
1580698	NERSC 3	Aug 8 2016 05:00:50.819 AM	Aug 8 2016 05:00:48.000 AM	Incoming	Timestamp: 2016-08-08T09:00:07.001Z, BatteryV: 11.97, Latitude: 76.721395, Longitude: -11.704909, Vul: 13.23
1580585	NERSC 3	Aug 8 2016 04:33:55.915 AM	Aug 8 2016 04:33:54.000 AM	Incoming	Timestamp: 2016-08-08T08:30:08.001Z, BatteryV: 11.97, Latitude: 76.725875, Longitude: -11.708666, Vul: 13.20
1580430	NERSC 3	Aug 8 2016 04:00:38.042 AM	Aug 8 2016 04:00:37.000 AM	Incoming	Timestamp: 2016-08-08T08:00:06.001Z, BatteryV: 11.97, Latitude: 76.730259, Longitude: -11.712320, Vul: 13.23
1580319	NERSC 3	Aug 8 2016 03:31:08.598 AM	Aug 8 2016 03:31:07.000 AM	Incoming	Timestamp: 2016-08-08T07:30:36.001Z, BatteryV: 11.97, Latitude: 76.734221, Longitude: -11.715270, Vul: 13.20
1580161	NERSC 3	Aug 8 2016 03:00:34.977 AM	Aug 8 2016 03:00:34.000 AM	Incoming	Timestamp: 2016-08-08T07:00:06.001Z, BatteryV: 11.97, Latitude: 76.737421, Longitude: -11.717837, Vul: 13.20
1580041	NERSC 3	Aug 8 2016 02:31:16.001 AM	Aug 8 2016 02:31:14.000 AM	Incoming	Timestamp: 2016-08-08T06:30:06.001Z, BatteryV: 11.97, Latitude: 76.740346, Longitude: -11.719469, Vul: 13.20
1579889	NERSC 3	Aug 8 2016 02:00:37.721 AM	Aug 8 2016 02:00:36.000 AM	Incoming	Timestamp: 2016-08-08T06:00:06.001Z, BatteryV: 11.91, Latitude: 76.741971, Longitude: -11.719162, Vul: 13.23
1579764	NERSC 3	Aug 8 2016 01:31:09.885 AM	Aug 8 2016 01:31:08.000 AM	Incoming	Timestamp: 2016-08-08T05:30:36.001Z, BatteryV: 11.91, Latitude: 76.742854, Longitude: -11.714496, Vul: 13.20
1579652	NERSC 3	Aug 8 2016 01:00:38.410 AM	Aug 8 2016 01:00:37.000 AM	Incoming	Timestamp: 2016-08-08T05:00:05.001Z, BatteryV: 11.94, Latitude: 76.743091, Longitude: -11.703610, Vul: 13.23
1579534	NERSC 3	Aug 8 2016 12:33:34.970 AM	Aug 8 2016 12:33:33.000 AM	Incoming	Timestamp: 2016-08-08T04:33:33.000Z, Message Check: true
1579382	NERSC 3	Aug 8 2016 12:01:09.881 AM	Aug 8 2016 12:01:08.000 AM	Incoming	Timestamp: 2016-08-08T04:00:37.001Z, BatteryV: 11.91, Latitude: 76.745626, Longitude: -11.670880, Vul: 13.23
1579251	NERSC 3	Aug 7 2016 11:30:35.111 PM	Aug 7 2016 11:30:33.000 PM	Incoming	Timestamp: 2016-08-08T03:30:11.001Z, BatteryV: 11.94, Latitude: 76.747770, Longitude: -11.646054, Vul: 13.23
1579102	NERSC 3	Aug 7 2016 11:01:07.900 PM	Aug 7 2016 11:01:06.000 PM	Incoming	Timestamp: 2016-08-08T03:00:36.001Z, BatteryV: 11.94, Latitude: 76.751584, Longitude: -11.618669, Vul: 13.23
1578966	NERSC 3	Aug 7 2016 10:30:46.755 PM	Aug 7 2016 10:30:45.000 PM	Incoming	Timestamp: 2016-08-08T02:30:14.001Z, BatteryV: 12.00, Latitude: 76.756557, Longitude: -11.589459, Vul: 13.23
1578823	NERSC 3	Aug 7 2016 10:00:47.563 PM	Aug 7 2016 10:00:46.000 PM	Incoming	Timestamp: 2016-08-08T02:00:13.001Z, BatteryV: 11.97, Latitude: 76.762163, Longitude: -11.562234, Vul: 13.23
1578696	NERSC 3	Aug 7 2016 09:31:19.428 PM	Aug 7 2016 09:31:18.000 PM	Incoming	Timestamp: 2016-08-08T01:30:10.001Z, BatteryV: 11.94, Latitude: 76.768371, Longitude: -11.533811, Vul: 13.23
1578574	NERSC 3	Aug 7 2016 09:04:05.493 PM	Aug 7 2016 09:04:04.000 PM	Incoming	Timestamp: 2016-08-08T01:00:10.001Z, BatteryV: 11.94, Latitude: 76.775354, Longitude: -11.507392, Vul: 13.20
1578451	NERSC 3	Aug 7 2016 08:36:48.552 PM	Aug 7 2016 08:36:47.000 PM	Incoming	Timestamp: 2016-08-08T00:36:47.000Z, Message Check: true
1578204	NERSC 3	Aug 7 2016 08:00:36.122 PM	Aug 7 2016 08:00:35.000 PM	Incoming	Timestamp: 2016-08-08T00:00:07.001Z, BatteryV: 11.94, Latitude: 76.790739, Longitude: -11.461114, Vul: 13.23
1578073	NERSC 3	Aug 7 2016 07:31:09.002 PM	Aug 7 2016 07:31:08.000 PM	Incoming	Timestamp: 2016-08-07T23:30:36.001Z, BatteryV: 11.94, Latitude: 76.798490, Longitude: -11.443245, Vul: 13.23
1577939	NERSC 3	Aug 7 2016 07:00:27.451 PM	Aug 7 2016 07:00:26.000 PM	Incoming	Timestamp: 2016-08-07T23:00:07.001Z, BatteryV: 11.94, Latitude: 76.806419, Longitude: -11.432346, Vul: 13.23
1577807	NERSC 3	Aug 7 2016 06:30:35.567 PM	Aug 7 2016 06:30:34.000 PM	Incoming	Timestamp: 2016-08-07T22:30:06.001Z, BatteryV: 11.97, Latitude: 76.813818, Longitude: -11.427827, Vul: 13.23
1577666	NERSC 3	Aug 7 2016 06:01:13.155 PM	Aug 7 2016 06:01:11.000 PM	Incoming	Timestamp: 2016-08-07T22:00:36.001Z, BatteryV: 11.97, Latitude: 76.821286, Longitude: -11.429728, Vul: 13.23
1577547	NERSC 3	Aug 7 2016 05:33:57.710 PM	Aug 7 2016 05:33:56.000 PM	Incoming	Timestamp: 2016-08-07T21:30:06.001Z, BatteryV: 11.94, Latitude: 76.828102, Longitude: -11.439341, Vul: 13.23
1577396	NERSC 3	Aug 7 2016 05:01:08.973 PM	Aug 7 2016 05:01:07.000 PM	Incoming	Timestamp: 2016-08-07T21:00:36.001Z, BatteryV: 11.94, Latitude: 76.833056, Longitude: -11.453562, Vul: 13.23
1577262	NERSC 3	Aug 7 2016 04:30:40.255 PM	Aug 7 2016 04:30:39.000 PM	Incoming	Timestamp: 2016-08-07T20:30:05.001Z, BatteryV: 11.97, Latitude: 76.837242, Longitude: -11.470618, Vul: 13.23
1577119	NERSC 3	Aug 7 2016 04:00:37.258 PM	Aug 7 2016 04:00:35.000 PM	Incoming	Timestamp: 2016-08-07T20:00:05.001Z, BatteryV: 11.94, Latitude: 76.839776, Longitude: -11.488064, Vul: 13.23
1576979	NERSC 3	Aug 7 2016 03:30:41.780 PM	Aug 7 2016 03:30:40.000 PM	Incoming	Timestamp: 2016-08-07T19:30:09.001Z, BatteryV: 12.00, Latitude: 76.841069, Longitude: -11.503750, Vul: 13.23
1576815	NERSC 3	Aug 7 2016 03:01:04.155 PM	Aug 7 2016 03:01:03.000 PM	Incoming	Timestamp: 2016-08-07T19:00:36.001Z, BatteryV: 11.91, Latitude: 76.841274, Longitude: -11.516902, Vul: 13.23
1576676	NERSC 3	Aug 7 2016 02:30:40.793 PM	Aug 7 2016 02:30:39.000 PM	Incoming	Timestamp: 2016-08-07T18:30:09.001Z, BatteryV: 11.94, Latitude: 76.840890, Longitude: -11.528826, Vul: 13.23
1576536	NERSC 3	Aug 7 2016 02:00:41.782 PM	Aug 7 2016 02:00:40.000 PM	Incoming	Timestamp: 2016-08-07T18:00:08.001Z, BatteryV: 12.00, Latitude: 76.839994, Longitude: -11.537894, Vul: 13.23
1576405	NERSC 3	Aug 7 2016 01:30:37.190 PM	Aug 7 2016 01:30:36.000 PM	Incoming	Timestamp: 2016-08-07T17:30:08.001Z, BatteryV: 12.00, Latitude: 76.838336, Longitude: -11.543328, Vul: 13.23
1576279	NERSC 3	Aug 7 2016 01:01:07.167 PM	Aug 7 2016 01:01:06.000 PM	Incoming	Timestamp: 2016-08-07T17:00:36.001Z, BatteryV: 12.00, Latitude: 76.836211, Longitude: -11.543904, Vul: 13.23
1576147	NERSC 3	Aug 7 2016 12:30:32.628 PM	Aug 7 2016 12:30:31.000 PM	Incoming	Timestamp: 2016-08-07T16:30:08.001Z, BatteryV: 12.00, Latitude: 76.834336, Longitude: -11.540410, Vul: 13.23
1576015	NERSC 3	Aug 7 2016 12:01:00.225 PM	Aug 7 2016 12:00:59.000 PM	Incoming	Timestamp: 2016-08-07T16:00:36.001Z, BatteryV: 12.03, Latitude: 76.832294, Longitude: -11.532115, Vul: 13.23
1575877	NERSC 3	Aug 7 2016 11:30:40.285 AM	Aug 7 2016 11:30:39.000 AM	Incoming	Timestamp: 2016-08-07T15:30:12.001Z, BatteryV: 12.03, Latitude: 76.830285, Longitude: -11.517133, Vul: 13.23
1575728	NERSC 3	Aug 7 2016 11:01:09.883 AM	Aug 7 2016 11:01:08.000 AM	Incoming	Timestamp: 2016-08-07T15:00:36.001Z, BatteryV: 12.00, Latitude: 76.829101, Longitude: -11.496006, Vul: 13.23
1575606	NERSC 3	Aug 7 2016 10:30:40.857 AM	Aug 7 2016 10:30:39.000 AM	Incoming	Timestamp: 2016-08-07T14:30:08.001Z, BatteryV: 12.00, Latitude: 76.829222, Longitude: -11.470221, Vul: 13.20
1575463	NERSC 3	Aug 7 2016 10:00:39.803 AM	Aug 7 2016 10:00:38.000 AM	Incoming	Timestamp: 2016-08-07T14:00:07.001Z, BatteryV: 12.00, Latitude: 76.830438, Longitude: -11.441421, Vul: 13.23
1575329	NERSC 3	Aug 7 2016 09:30:34.749 AM	Aug 7 2016 09:30:33.000 AM	Incoming	Timestamp: 2016-08-07T13:30:06.001Z, BatteryV: 12.00, Latitude: 76.832819, Longitude: -11.410662, Vul: 13.20
1575197	NERSC 3	Aug 7 2016 09:01:03.473 AM	Aug 7 2016 09:01:02.000 AM	Incoming	Timestamp: 2016-08-07T13:00:35.001Z, BatteryV: 11.97, Latitude: 76.836243, Longitude: -11.381056, Vul: 13.20
1575062	NERSC 3	Aug 7 2016 08:30:39.167 AM	Aug 7 2016 08:30:38.000 AM	Incoming	Timestamp: 2016-08-07T12:30:06.001Z, BatteryV: 11.97, Latitude: 76.841638, Longitude: -11.352038, Vul: 13.20
1574890	NERSC 3	Aug 7 2016 08:00:34.432 AM	Aug 7 2016 08:00:33.000 AM	Incoming	Timestamp: 2016-08-07T12:00:06.001Z, BatteryV: 11.97, Latitude: 76.848563, Longitude: -11.326662, Vul: 13.20
1574778	NERSC 3	Aug 7 2016 07:31:04.450 AM	Aug 7 2016 07:31:03.000 AM	Incoming	Timestamp: 2016-08-07T11:30:36.001Z, BatteryV: 12.00, Latitude: 76.855974, Longitude: -11.306189, Vul: 13.20
1574736	NERSC 3	Aug 7 2016 07:00:40.114 AM	Aug 7 2016 07:00:38.000 AM	Incoming	Timestamp: 2016-08-07T11:00:06.001Z, BatteryV: 12.03, Latitude: 76.864090, Longitude: -11.292275, Vul: 13.23
1574696	NERSC 3	Aug 7 2016 06:30:52.136 AM	Aug 7 2016 06:30:50.000 AM	Incoming	Timestamp: 2016-08-07T10:30:05.001Z, BatteryV: 12.00, Latitude: 76.871507, Longitude: -11.283264, Vul: 13.23
1574554	NERSC 3	Aug 7 2016 06:01:07.455 AM	Aug 7 2016 06:01:06.000 AM	Incoming	Timestamp: 2016-08-07T10:00:36.001Z, BatteryV: 11.97, Latitude: 76.878349, Longitude: -11.280186, Vul: 13.20
1574422	NERSC 3	Aug 7 2016 05:30:46.833 AM	Aug 7 2016 05:30:45.000 AM	Incoming	Timestamp: 2016-08-07T09:30:15.001Z, BatteryV: 11.94, Latitude: 76.884781, Longitude: -11.283283, Vul: 13.20
1574289	NERSC 3	Aug 7 2016 05:00:44.666 AM	Aug 7 2016 05:00:43.000 AM	Incoming	Timestamp: 2016-08-07T09:00:12.001Z, BatteryV: 11.94, Latitude: 76.889875, Longitude: -11.288934, Vul: 13.23
1574157	NERSC 3	Aug 7 2016 04:30:38.378 AM	Aug 7 2016 04:30:37.000 AM	Incoming	Timestamp: 2016-08-07T08:30:08.001Z, BatteryV: 11.97, Latitude: 76.894080, Longitude: -11.297408, Vul: 13.23
1574026	NERSC 3	Aug 7 2016 04:00:58.557 AM	Aug 7 2016 04:00:57.000 AM	Incoming	Timestamp: 2016-08-07T08:00:08.001Z, BatteryV: 11.97, Latitude: 76.897184, Longitude: -11.308730, Vul: 13.23
1573902	NERSC 3	Aug 7 2016 03:32:28.747 AM	Aug 7 2016 03:32:27.000 AM	Incoming	Timestamp: 2016-08-07T07:30:36.001Z, BatteryV: 11.94, Latitude: 76.899130, Longitude: -11.320134, Vul: 13.23
1573748	NERSC 3	Aug 7 2016 03:00:38.433 AM	Aug 7 2016 03:00:37.000 AM	Incoming	Timestamp: 2016-08-07T07:00:08.001Z, BatteryV: 11.94, Latitude: 76.900211, Longitude: -11.330944, Vul: 13.23
1573615	NERSC 3	Aug 7 2016 02:30:44.719 AM	Aug 7 2016 02:30:43.000 AM	Incoming	Timestamp: 2016-08-07T06:30:12.001Z, BatteryV: 11.97, Latitude: 76.900602, Longitude: -11.339590, Vul: 13.23
1573477	NERSC 3	Aug 7 2016 02:00:42.137 AM	Aug 7 2016 02:00:41.000 AM	Incoming	Timestamp: 2016-08-07T06:00:10.001Z, BatteryV: 11.94, Latitude: 76.899962, Longitude: -11.346074, Vul: 13.23
1573393	NERSC 3	Aug 7 2016 01:34:58.963 AM	Aug 7 2016 01:34:58.000 AM	Incoming	Timestamp: 2016-08-07T05:30:36.001Z, BatteryV: 11.91, Latitude: 76.898752, Longitude: -11.349466, Vul: 13.20
1573237	NERSC 3	Aug 7 2016 01:00:40.876 AM	Aug 7 2016 01:00:40.000 AM	Incoming	Timestamp: 2016-08-07T05:00:12.001Z, BatteryV: 11.94, Latitude: 76.896666, Longitude: -11.348435, Vul: 13.23
1573107	NERSC 3	Aug 7 2016 12:30:40.784 AM	Aug 7 2016 12:30:39.000 AM	Incoming	Timestamp: 2016-08-07T04:30:08.001Z, BatteryV: 11.91, Latitude: 76.894541, Longitude: -11.342861, Vul: 13.23
1572975	NERSC 3	Aug 7 2016 12:00:38.409 AM	Aug 7 2016 12:00:37.000 AM	Incoming	Timestamp: 2016-08-07T04:00:06.001Z, BatteryV: 11.88, Latitude: 76.892621, Longitude: -11.332915, Vul: 13.23
1572868	NERSC 3	Aug 6 2016 11:34:50.639 PM	Aug 6 2016 11:34:49.000 PM	Incoming	Timestamp: 2016-08-07T03:34:49.000Z, Message Check: true
1572694	NERSC 3	Aug 6 2016 11:01:00.160 PM	Aug 6 2016 11:00:59.000 PM	Incoming	Timestamp: 2016-08-07T03:00:36.001Z, BatteryV: 11.88, Latitude: 76.891328, Longitude: -11.300986, Vul: 13.23
1572560	NERSC 3	Aug 6 2016 10:30:53.501 PM	Aug 6 2016 10:30:52.000 PM	Incoming	Timestamp: 2016-08-07T02:30:29.001Z, BatteryV: 11.94, Latitude: 76.891949, Longitude: -11.281562, Vul: 13.23
1572421	NERSC 3	Aug 6 2016 10:00:38.793 PM	Aug 6 2016 10:00:37.000 PM	Incoming	Timestamp: 2016-08-07T02:00:06.001Z, BatteryV: 11.91, Latitude: 76.893747, Longitude: -11.261555, Vul: 13.23
1572294	NERSC 3	Aug 6 2016 09:31:07.126 PM	Aug 6 2016 09:31:06.000 PM	Incoming	Timestamp: 2016-08-07T01:30:36.001Z, BatteryV: 11.94, Latitude: 76.896474, Longitude: -11.242669, Vul: 13.26
1572158	NERSC 3	Aug 6 2016 09:00:48.798 PM	Aug 6 2016 09:00:47.000 PM	Incoming	Timestamp: 2016-08-07T01:00:11.001Z, BatteryV: 11.88, Latitude: 76.899917, Longitude: -11.223283, Vul: 13.26
1572030	NERSC 3	Aug 6 2016 08:31:08.437 PM	Aug 6 2016 08:31:07.000 PM	Incoming	Timestamp: 2016-08-07T00:30:36.001Z, BatteryV: 11.88, Latitude: 76.903795, Longitude: -11.205114, Vul: 13.26
1571922	NERSC 3	Aug 6 2016 08:00:42.294 PM	Aug 6 2016 08:00:41.000 PM	Incoming	Timestamp: 2016-08-07T00:00:13.001Z, BatteryV: 11.91, Latitude: 76.908320, Longitude: -11.187488, Vul: 13.23
1571802	NERSC 3	Aug 6 2016 07:30:51.706 PM	Aug 6 2016 07:30:50.000 PM	Incoming	Timestamp: 2016-08-06T23:30:08.001Z, BatteryV: 11.88, Latitude: 76.913498, Longitude: -11.170912, Vul: 13.26
1571654	NERSC 3	Aug 6 2016 07:01:05.500 PM	Aug 6 2016 07:01:04.000 PM	Incoming	Timestamp: 2016-08-06T23:00:36.001Z, BatteryV: 11.88, Latitude: 76.919104, Longitude: -11.156051, Vul: 13.23
1571520	NERSC 3	Aug 6 2016 06:30:33.074 PM	Aug 6 2016 06:30:31.000 PM	Incoming	Timestamp: 2016-08-06T22:30:09.001Z, BatteryV: 11.97, Latitude: 76.925293, Longitude: -11.141440, Vul: 13.26
1571383	NERSC 3	Aug 6 2016 06:00:33.856 PM	Aug 6 2016 06:00:32.000 PM	Incoming	Timestamp: 2016-08-06T22:00:10.001Z, BatteryV: 11.97, Latitude: 76.931462, Longitude: -11.127827, Vul: 13.23
1571250	NERSC 3	Aug 6 2016 05:30:41.300 PM	Aug 6 2016 05:30:40.000 PM	Incoming	Timestamp: 2016-08-06T21:30:08.001Z, BatteryV: 11.97, Latitude: 76.937722, Longitude: -11.115552, Vul: 13.23
1571124	NERSC 3	Aug 6 2016 05:01:09.835 PM	Aug 6 2016 05:01:08.000 PM	Incoming	Timestamp: 2016-08-06T21:00:36.001Z, BatteryV: 11.97, Latitude: 76.944115, Longitude: -11.103046, Vul: 13.23
1571009	NERSC 3	Aug 6 2016 04:34:03.593 PM	Aug 6 2016 04:34:02.000 PM	Incoming	Timestamp: 2016-08-06T20:30:08.001Z, BatteryV: 11.94, Latitude: 76.950605, Longitude: -11.090253, Vul: 13.23
1570858	NERSC 3	Aug 6 2016 04:00:40.111 PM	Aug 6 2016 04:00:39.000 PM	Incoming	Timestamp: 2016-08-06T20:00:07.001Z, BatteryV: 11.91, Latitude: 76.956730, Longitude: -11.078733, Vul: 13.26
1570730	NERSC 3	Aug 6 2016 03:30:39.913 PM	Aug 6 2016 03:30:39.000 PM	Incoming	Timestamp: 2016-08-06T19:30:07.001Z, BatteryV: 12.00, Latitude: 76.962707, Longitude: -11.068909, Vul: 13.23
1570565	NERSC 3	Aug 6 2016 03:00:38.762 PM	Aug 6 2016 03:00:37.000 PM	Incoming	Timestamp: 2016-08-06T19:00:07.001Z, BatteryV: 11.94, Latitude: 76.968794, Longitude: -11.060864, Vul: 13.23
1570435	NERSC 3	Aug 6 2016 02:31:05.967 PM	Aug 6 2016 02:31:05.000 PM	Incoming	Timestamp: 2016-08-06T18:30:36.001Z, BatteryV: 11.94, Latitude: 76.974541, Longitude: -11.054208, Vul: 13.23
1570280	NERSC 3	Aug 6 2016 02:00:35.121 PM	Aug 6 2016 02:00:34.000 PM	Incoming	Timestamp: 2016-08-06T18:00:07.001Z, BatteryV: 11.97, Latitude: 76.980160, Longitude: -11.048902, Vul: 13.23
1570147	NERSC 3	Aug 6 2016 01:30:38.799 PM	Aug 6 2016 01:30:37.000 PM	Incoming	Timestamp: 2016-08-06T17:30:06.001Z, BatteryV: 11.97, Latitude: 76.985293, Longitude: -11.045139, Vul: 13.26
1570035	NERSC 3	Aug 6 2016 01:00:40.523 PM	Aug 6 2016 01:00:39.000 PM	Incoming	Timestamp: 2016-08-06T17:00:06.001Z, BatteryV: 11.97, Latitude: 76.990202, Longitude: -11.042374, Vul: 13.23
1569902	NERSC 3	Aug 6 2016 12:31:13.216 PM	Aug 6 2016 12:31:12.000 PM	Incoming	Timestamp: 2016-08-06T16:30:41.001Z, BatteryV: 11.97, Latitude: 76.994803, Longitude: -11.038938, Vul: 13.23
1569761	NERSC 3	Aug 6 2016 12:00:37.882 PM	Aug 6 2016 12:00:37.000 PM	Incoming	Timestamp: 2016-08-06T16:00:05.001Z, BatteryV: 11.97, Latitude: 76.999360, Longitude: -11.033491, Vul: 13.26
1569631	NERSC 3	Aug 6 2016 11:31:09.403 AM	Aug 6 2016 11:31:08.000 AM	Incoming	Timestamp: 2016-08-06T15:30:36.001Z, BatteryV: 12.00, Latitude: 77.003853, Longitude: -11.027251, Vul: 13.23
1569473	NERSC 3	Aug 6 2016 11:00:44.588 AM	Aug 6 2016 11:00:43.000 AM	Incoming	Timestamp: 2016-08-06T15:00:15.001Z, BatteryV: 12.00, Latitude: 77.010189, Longitude: -11.020109, Vul: 13.23
1569340	NERSC 3	Aug 6 2016 10:30:43.092 AM	Aug 6 2016 10:30:42.000 AM	Incoming	Timestamp: 2016-08-06T14:30:11.001Z, BatteryV: 12.00, Latitude: 77.016634, Longitude: -11.015213, Vul: 13.23
1569211	NERSC 3	Aug 6 2016 10:03:58.425 AM	Aug 6 2016 10:03:56.000 AM	Incoming	Timestamp: 2016-08-06T14:00:09.001Z, BatteryV: 12.00, Latitude: 77.023181, Longitude: -11.010106, Vul: 13.23
1569058	NERSC 3	Aug 6 2016 09:30:35.172 AM	Aug 6 2016 09:30:33.000 AM	Incoming	Timestamp: 2016-08-06T13:30:10.001Z, BatteryV: 12.00, Latitude: 77.030163, Longitude: -11.005427, Vul: 13.23
1568920	NERSC 3	Aug 6 2016 09:00:36.617 AM	Aug 6 2016 09:00:35.000 AM	Incoming	Timestamp: 2016-08-06T13:00:08.001Z, BatteryV: 12.00, Latitude: 77.036813, Longitude: -11.003494, Vul: 13.23
1568799	NERSC 3	Aug 6 2016 08:34:15.740 AM	Aug 6 2016 08:34:15.000 AM	Incoming	Timestamp: 2016-08-06T12:30:36.001Z, BatteryV: 12.03, Latitude: 77.043130, Longitude: -11.001254, Vul: 13.23
1568608	NERSC 3	Aug 6 2016 08:00:47.268 AM	Aug 6 2016 08:00:46.000 AM	Incoming	Timestamp: 2016-08-06T12:00:08.001Z, BatteryV: 11.97, Latitude: 77.050074, Longitude: -10.998790, Vul: 13.23
1568503	NERSC 3	Aug 6 2016 07:35:04.377 AM	Aug 6 2016 07:35:03.000 AM	Incoming	Timestamp: 2016-08-06T11:30:08.001Z, BatteryV: 11.94, Latitude: 77.056928, Longitude: -10.996704, Vul: 13.23
1568443	NERSC 3	Aug 6 2016 07:00:39.444 AM	Aug 6 2016 07:00:38.000 AM	Incoming	Timestamp: 2016-08-06T11:00:07.001Z, BatteryV: 11.94, Latitude: 77.063315, Longitude: -10.996147, Vul: 13.23
1568307	NERSC 3	Aug 6 2016 06:30:35.898 AM	Aug 6 2016 06:30:34.000 AM	Incoming	Timestamp: 2016-08-06T10:30:07.001Z, BatteryV: 11.97, Latitude: 77.069210, Longitude: -10.998170, Vul: 13.26
1568163	NERSC 3	Aug 6 2016 06:01:01.433 AM	Aug 6 2016 06:01:00.000 AM	Incoming	Timestamp: 2016-08-06T10:00:36.001Z, BatteryV: 12.00, Latitude: 77.074995, Longitude: -11.002349, Vul: 13.26
1568017	NERSC 3	Aug 6 2016 05:30:58.948 AM	Aug 6 2016 05:30:57.000 AM	Incoming	Timestamp: 2016-08-06T09:30:25.001Z, BatteryV: 11.97, Latitude: 77.080518, Longitude: -11.006842, Vul: 13.23
1567868	NERSC 3	Aug 6 2016 05:00:42.558 AM	Aug 6 2016 05:00:41.000 AM	Incoming	Timestamp: 2016-08-06T09:00:10.001Z, BatteryV: 12.00, Latitude: 77.085811, Longitude: -11.012819, Vul: 13.26
1567737	NERSC 3	Aug 6 2016 04:31:40.164 AM	Aug 6 2016 04:31:39.000 AM	Incoming	Timestamp: 2016-08-06T08:30:06.001Z, BatteryV: 11.94, Latitude: 77.091040, Longitude: -11.018522, Vul: 13.26
1567586	NERSC 3	Aug 6 2016 04:00:30.242 AM	Aug 6 2016 04:00:29.000 AM	Incoming	Timestamp: 2016-08-06T08:00:06.001Z, BatteryV: 11.97, Latitude: 77.096339, Longitude: -11.023590, Vul: 13.26
1567455	NERSC 3	Aug 6 2016 03:31:08.830 AM	Aug 6 2016 03:31:07.000 AM	Incoming	Timestamp: 2016-08-06T07:30:36.001Z, BatteryV: 11.97, Latitude: 77.101523, Longitude: -11.029299, Vul: 13.26
1567291	NERSC 3	Aug 6 2016 03:00:44.811 AM	Aug 6 2016 03:00:43.000 AM	Incoming	Timestamp: 2016-08-06T07:00:05.001Z, BatteryV: 11.97, Latitude: 77.107014, Longitude: -11.035622, Vul: 13.26
1567156	NERSC 3	Aug 6 2016 02:30:39.554 AM	Aug 6 2016 02:30:38.000 AM	Incoming	Timestamp: 2016-08-06T06:30:09.001Z, BatteryV: 11.94, Latitude: 77.112506, Longitude: -11.042317, Vul: 13.26
1567012	NERSC 3	Aug 6 2016 02:00:37.085 AM	Aug 6 2016 02:00:35.000 AM	Incoming	Timestamp: 2016-08-06T06:00:05.001Z, BatteryV: 11.97, Latitude: 77.118131, Longitude: -11.050861, Vul: 13.26
1566896	NERSC 3	Aug 6 2016 01:34:24.199 AM	Aug 6 2016 01:34:23.000 AM	Incoming	Timestamp: 2016-08-06T05:30:36.001Z, BatteryV: 11.94, Latitude: 77.123770, Longitude: -11.059347, Vul: 13.26
1566742	NERSC 3	Aug 6 2016 01:00:42.862 AM	Aug 6 2016 01:00:42.000 AM	Incoming	Timestamp: 2016-08-06T05:00:10.001Z, BatteryV: 11.94, Latitude: 77.129453, Longitude: -11.068358, Vul: 13.26
1566620	NERSC 3	Aug 6 2016 12:30:48.145 AM	Aug 6 2016 12:30:47.000 AM	Incoming	Timestamp: 2016-08-06T04:30:09.001Z, BatteryV: 11.94, Latitude: 77.134874, Longitude: -11.079456, Vul: 13.26
1566489	NERSC 3	Aug 6 2016 12:01:19.658 AM	Aug 6 2016 12:01:18.000 AM	Incoming	Timestamp: 2016-08-06T04:00:46.001Z, BatteryV: 11.94, Latitude: 77.139744, Longitude: -11.088608, Vul: 13.23
1566359	NERSC 3	Aug 5 2016 11:31:05.082 PM	Aug 5 2016 11:31:03.000 PM	Incoming	Timestamp: 2016-08-06T03:30:36.001Z, BatteryV: 11.91, Latitude: 77.144173, Longitude: -11.097440, Vul: 13.23
1566200	NERSC 3	Aug 5 2016 11:00:44.292 PM	Aug 5 2016 11:00:42.000 PM	Incoming	Timestamp: 2016-08-06T03:00:13.001Z, BatteryV: 11.91, Latitude: 77.147667, Longitude: -11.106931, Vul: 13.26
1566055	NERSC 3	Aug 5 2016 10:30:45.317 PM	Aug 5 2016 10:30:44.000 PM	Incoming	Timestamp: 2016-08-06T02:30:13.001Z, BatteryV: 11.91, Latitude: 77.150477, Longitude: -11.115565, Vul: 13.26
1565904	NERSC 3	Aug 5 2016 10:00:39.800 PM	Aug 5 2016 10:00:38.000 PM	Incoming	Timestamp: 2016-08-06T02:00:07.001Z, BatteryV: 11.88, Latitude: 77.152640, Longitude: -11.123654, Vul: 13.26
1565762	NERSC 3	Aug 5 2016 09:31:09.708 PM	Aug 5 2016 09:31:08.000 PM	Incoming	Timestamp: 2016-08-06T01:30:36.001Z, BatteryV: 11.97, Latitude: 77.154630, Longitude: -11.130381, Vul: 13.26
1565608	NERSC 3	Aug 5 2016 09:00:37.683 PM	Aug 5 2016 09:00:36.000 PM	Incoming	Timestamp: 2016-08-06T01:00:07.001Z, BatteryV: 11.97, Latitude: 77.156595, Longitude: -11.136730, Vul: 13.26
1565484	NERSC 3	Aug 5 2016 08:34:19.785 PM	Aug 5 2016 08:34:18.000 PM	Incoming	Timestamp: 2016-08-06T00:30:36.001Z, BatteryV: 11.97, Latitude: 77.157990, Longitude: -11.142630, Vul: 13.26
1565245	NERSC 3	Aug 5 2016 08:00:35.642 PM	Aug 5 2016 08:00:34.000 PM	Incoming	Timestamp: 2016-08-06T00:00:06.001Z, BatteryV: 11.97, Latitude: 77.159418, Longitude: -11.146598, Vul: 13.26
1565110	NERSC 3	Aug 5 2016 07:31:04.343 PM	Aug 5 2016 07:31:03.000 PM	Incoming	Timestamp: 2016-08-05T23:30:35.001Z, BatteryV: 11.97, Latitude: 77.160704, Longitude: -11.150483, Vul: 13.26
1564962	NERSC 3	Aug 5 2016 07:00:41.360 PM	Aug 5 2016 07:00:40.000 PM	Incoming	Timestamp: 2016-08-05T23:00:13.001Z, BatteryV: 12.00, Latitude: 77.162048, Longitude: -11.154086, Vul: 13.26
1564825	NERSC 3	Aug 5 2016 06:30:38.327 PM	Aug 5 2016 06:30:37.000 PM	Incoming	Timestamp: 2016-08-05T22:30:06.001Z, BatteryV: 12.00, Latitude: 77.163469, Longitude: -11.157920, Vul: 13.26
1564689	NERSC 3	Aug 5 2016 06:01:01.875 PM	Aug 5 2016 06:01:01.000 PM	Incoming	Timestamp: 2016-08-05T22:00:36.001Z, BatteryV: 12.03, Latitude: 77.164998, Longitude: -11.163686, Vul: 13.26
1564552	NERSC 3	Aug 5 2016 05:31:21.627 PM	Aug 5 2016 05:31:19.000 PM	Incoming	Timestamp: 2016-08-05T21:30:05.001Z, BatteryV: 12.00, Latitude: 77.166842, Longitude: -11.169133, Vul: 13.26
1564408	NERSC 3	Aug 5 2016 05:01:08.507 PM	Aug 5 2016 05:01:06.000 PM	Incoming	Timestamp: 2016-08-05T21:00:05.001Z, BatteryV: 12.00, Latitude: 77.168326, Longitude: -11.174611, Vul: 13.23
1564260	NERSC 3	Aug 5 2016 04:30:42.765 PM	Aug 5 2016 04:30:41.000 PM	Incoming	Timestamp: 2016-08-05T20:30:09.001Z, BatteryV: 12.03, Latitude: 77.169594, Longitude: -11.180915, Vul: 13.26
1564120	NERSC 3	Aug 5 2016 04:00:58.676 PM	Aug 5 2016 04:00:57.000 PM	Incoming	Timestamp: 2016-08-05T20:00:36.001Z, BatteryV: 12.03, Latitude: 77.170669, Longitude: -11.190522, Vul: 13.26
1563964	NERSC 3	Aug 5 2016 03:30:43.113 PM	Aug 5 2016 03:30:42.000 PM	Incoming	Timestamp: 2016-08-05T19:30:13.001Z, BatteryV: 12.03, Latitude: 77.171354, Longitude: -11.202042, Vul: 13.23
1563811	NERSC 3	Aug 5 2016 03:00:44.280 PM	Aug 5 2016 03:00:43.000 PM	Incoming	Timestamp: 2016-08-05T19:00:10.001Z, BatteryV: 12.06, Latitude: 77.172077, Longitude: -11.214259, Vul: 13.23
1563675	NERSC 3	Aug 5 2016 02:30:40.005 PM	Aug 5 2016 02:30:39.000 PM	Incoming	Timestamp: 2016-08-05T18:30:08.001Z, BatteryV: 12.09, Latitude: 77.173152, Longitude: -11.226176, Vul: 13.23
1563534	NERSC 3	Aug 5 2016 02:04:58.483 PM	Aug 5 2016 02:04:57.000 PM	Incoming	Timestamp: 2016-08-05T18:00:08.001Z, BatteryV: 12.09, Latitude: 77.174035, Longitude: -11.242246, Vul: 13.23
1563411	NERSC 3	Aug 5 2016 01:32:33.158 PM	Aug 5 2016 01:32:31.000 PM	Incoming	Timestamp: 2016-08-05T17:30:36.001Z, BatteryV: 12.06, Latitude: 77.174662, Longitude: -11.261798, Vul: 13.23
1563253	NERSC 3	Aug 5 2016 01:02:05.282 PM	Aug 5 2016 01:02:04.000 PM	Incoming	Timestamp: 2016-08-05T17:00:09.001Z, BatteryV: 12.09, Latitude: 77.174765, Longitude: -11.281184, Vul: 13.26
1563101	NERSC 3	Aug 5 2016 12:30:55.676 PM	Aug 5 2016 12:30:53.000 PM	Incoming	Timestamp: 2016-08-05T16:30:16.001Z, BatteryV: 12.06, Latitude: 77.173914, Longitude: -11.300064, Vul: 13.26
1562952	NERSC 3	Aug 5 2016 12:00:56.792 PM	Aug 5 2016 12:00:55.000 PM	Incoming	Timestamp: 2016-08-05T16:00:07.001Z, BatteryV: 12.03, Latitude: 77.172410, Longitude: -11.319213, Vul: 13.26
1562818	NERSC 3	Aug 5 2016 11:32:38.349 AM	Aug 5 2016 11:32:36.000 AM	Incoming	Timestamp: 2016-08-05T15:30:36.001Z, BatteryV: 12.09, Latitude: 77.170234, Longitude: -11.335411, Vul: 13.26
1562668	NERSC 3	Aug 5 2016 11:00:39.356 AM	Aug 5 2016 11:00:37.000 AM	Incoming	Timestamp: 2016-08-05T15:00:07.001Z, BatteryV: 12.06, Latitude: 77.167706, Longitude: -11.346336, Vul: 13.26
1562524	NERSC 3	Aug 5 2016 10:30:39.035 AM	Aug 5 2016 10:30:37.000 AM	Incoming	Timestamp: 2016-08-05T14:30:06.001Z, BatteryV: 12.09, Latitude: 77.164992, Longitude: -11.354426, Vul: 13.26
1562380	NERSC 3	Aug 5 2016 10:02:17.416 AM	Aug 5 2016 10:02:16.000 AM	Incoming	Timestamp: 2016-08-05T14:00:06.001Z, BatteryV: 12.09, Latitude: 77.162566, Longitude: -11.358733, Vul: 13.26
1562246	NERSC 3	Aug 5 2016 09:35:32.777 AM	Aug 5 2016 09:35:31.000 AM	Incoming	Timestamp: 2016-08-05T13:30:36.001Z, BatteryV: 12.06, Latitude: 77.160352, Longitude: -11.359008, Vul: 13.23
1562090	NERSC 3	Aug 5 2016 09:03:47.881 AM	Aug 5 2016 09:03:47.000 AM	Incoming	Timestamp: 2016-08-05T13:00:07.001Z, BatteryV: 12.06, Latitude: 77.158720, Longitude: -11.356045, Vul: 13.26
1561926	NERSC 3	Aug 5 2016 08:30:39.448 AM	Aug 5 2016 08:30:37.000 AM	Incoming	Timestamp: 2016-08-05T12:30:06.001Z, BatteryV: 12.09, Latitude: 77.157933, Longitude: -11.350477, Vul: 13.26
1561756	NERSC 3	Aug 5 2016 08:00:41.939 AM	Aug 5 2016 08:00:39.000 AM	Incoming	Timestamp: 2016-08-05T12:00:07.001Z, BatteryV: 12.09, Latitude: 77.157779, Longitude: -11.343789, Vul: 13.26
1561667	NERSC 3	Aug 5 2016 07:34:23.536 AM	Aug 5 2016 07:34:22.000 AM	Incoming	Timestamp: 2016-08-05T11:30:35.001Z, BatteryV: 12.03, Latitude: 77.158163, Longitude: -11.335258, Vul: 13.26
1561517	NERSC 3	Aug 5 2016 07:00:38.538 AM	Aug 5 2016 07:00:37.000 AM	Incoming	Timestamp: 2016-08-05T11:00:05.001Z, BatteryV: 12.06, Latitude: 77.159181, Longitude: -11.324954, Vul: 13.26
1561378	NERSC 3	Aug 5 2016 06:30:41.327 AM	Aug 5 2016 06:30:40.000 AM	Incoming	Timestamp: 2016-08-05T10:30:09.001Z, BatteryV: 12.12, Latitude: 77.160838, Longitude: -11.313389, Vul: 13.26
1561232	NERSC 3	Aug 5 2016 06:00:39.487 AM	Aug 5 2016 06:00:38.000 AM	Incoming	Timestamp: 2016-08-05T10:00:09.001Z, BatteryV: 12.18, Latitude: 77.163078, Longitude: -11.302720, Vul: 13.26
1561109	NERSC 3	Aug 5 2016 05:31:06.854 AM	Aug 5 2016 05:31:06.000 AM	Incoming	Timestamp: 2016-08-05T09:30:36.001Z, BatteryV: 12.18, Latitude: 77.165427, Longitude: -11.292742, Vul: 13.26
1560976	NERSC 3	Aug 5 2016 05:00:40.864 AM	Aug 5 2016 05:00:39.000 AM	Incoming	Timestamp: 2016-08-05T09:00:08.001Z, BatteryV: 12.24, Latitude: 77.168211, Longitude: -11.284512, Vul: 13.26
1560863	NERSC 3	Aug 5 2016 04:34:30.121 AM	Aug 5 2016 04:34:29.000 AM	Incoming	Timestamp: 2016-08-05T08:30:36.001Z, BatteryV: 12.15, Latitude: 77.171309, Longitude: -11.279386, Vul: 13.26
1560717	NERSC 3	Aug 5 2016 04:00:32.261 AM	Aug 5 2016 04:00:31.000 AM	Incoming	Timestamp: 2016-08-05T08:00:08.001Z, BatteryV: 12.18, Latitude: 77.174682, Longitude: -11.275507, Vul: 13.26
1560593	NERSC 3	Aug 5 2016 03:31:07.995 AM	Aug 5 2016 03:31:07.000 AM	Incoming	Timestamp: 2016-08-05T07:30:36.001Z, BatteryV: 12.18, Latitude: 77.178189, Longitude: -11.273325, Vul: 13.26
1560461	NERSC 3	Aug 5 2016 03:00:38.364 AM	Aug 5 2016 03:00:37.000 AM	Incoming	Timestamp: 2016-08-05T07:00:08.001Z, BatteryV: 12.18, Latitude: 77.181862, Longitude: -11.272909, Vul: 13.26
1560328	NERSC 3	Aug 5 2016 02:30:40.307 AM	Aug 5 2016 02:30:39.000 AM	Incoming	Timestamp: 2016-08-05T06:30:10.001Z, BatteryV: 12.18, Latitude: 77.185421, Longitude: -11.274362, Vul: 13.26
1560201	NERSC 3	Aug 5 2016 02:01:17.771 AM	Aug 5 2016 02:01:16.000 AM	Incoming	Timestamp: 2016-08-05T06:00:49.001Z, BatteryV: 12.15, Latitude: 77.188627, Longitude: -11.277370, Vul: 13.26
1560076	NERSC 3	Aug 5 2016 01:30:43.585 AM	Aug 5 2016 01:30:42.000 AM	Incoming	Timestamp: 2016-08-05T05:30:13.001Z, BatteryV: 12.12, Latitude: 77.191494, Longitude: -11.281606, Vul: 13.26
1559966	NERSC 3	Aug 5 2016 01:00:40.143 AM	Aug 5 2016 01:00:39.000 AM	Incoming	Timestamp: 2016-08-05T05:00:07.001Z, BatteryV: 12.12, Latitude: 77.193747, Longitude: -11.286573, Vul: 13.26
1559849	NERSC 3	Aug 5 2016 12:34:53.390 AM	Aug 5 2016 12:34:51.000 AM	Incoming	Timestamp: 2016-08-05T04:30:36.001Z, BatteryV: 12.03, Latitude: 77.195590, Longitude: -11.291462, Vul: 13.26
1559699	NERSC 3	Aug 5 2016 12:01:07.804 AM	Aug 5 2016 12:01:06.000 AM	Incoming	Timestamp: 2016-08-05T04:00:35.001Z, BatteryV: 11.97, Latitude: 77.197037, Longitude: -11.295699, Vul: 13.29
1559565	NERSC 3	Aug 4 2016 11:30:39.456 PM	Aug 4 2016 11:30:38.000 PM	Incoming	Timestamp: 2016-08-05T03:30:06.001Z, BatteryV: 12.03, Latitude: 77.198112, Longitude: -11.298483, Vul: 13.26
1559429	NERSC 3	Aug 4 2016 11:01:53.976 PM	Aug 4 2016 11:01:52.000 PM	Incoming	Timestamp: 2016-08-05T03:00:07.001Z, BatteryV: 12.00, Latitude: 77.198842, Longitude: -11.299846, Vul: 13.29
1559305	NERSC 3	Aug 4 2016 10:34:55.452 PM	Aug 4 2016 10:34:54.000 PM	Incoming	Timestamp: 2016-08-05T02:30:36.001Z, BatteryV: 11.94, Latitude: 77.199360, Longitude: -11.299130, Vul: 13.29
1559148	NERSC 3	Aug 4 2016 10:00:39.288 PM	Aug 4 2016 10:00:38.000 PM	Incoming	Timestamp: 2016-08-05T02:00:06.001Z, BatteryV: 11.97, Latitude: 77.199872, Longitude: -11.296301, Vul: 13.26
1559028	NERSC 3	Aug 4 2016 09:31:24.610 PM	Aug 4 2016 09:31:22.000 PM	Incoming	Timestamp: 2016-08-05T01:30:06.001Z, BatteryV: 11.97, Latitude: 77.200371, Longitude: -11.291558, Vul: 13.29
1558915	NERSC 3	Aug 4 2016 09:00:38.772 PM	Aug 4 2016 09:00:37.000 PM	Incoming	Timestamp: 2016-08-05T01:00:05.001Z, BatteryV: 12.00, Latitude: 77.200813, Longitude: -11.284506, Vul: 13.29
1558901	NERSC 3	Aug 4 2016 08:31:05.233 PM	Aug 4 2016 08:31:04.000 PM	Incoming	Timestamp: 2016-08-05T00:30:36.001Z, BatteryV: 12.00, Latitude: 77.201344, Longitude: -11.274362, Vul: 13.29
1558784	NERSC 3	Aug 4 2016 08:00:41.196 PM	Aug 4 2016 08:00:39.000 PM	Incoming	Timestamp: 2016-08-05T00:00:08.001Z, BatteryV: 12.03, Latitude: 77.202118, Longitude: -11.260237, Vul: 13.29
1558764	NERSC 3	Aug 4 2016 07:30:38.338 PM	Aug 4 2016 07:30:37.000 PM	Incoming	Timestamp: 2016-08-04T23:30:08.001Z, BatteryV: 12.03, Latitude: 77.203514, Longitude: -11.243021, Vul: 13.29
1558738	NERSC 3	Aug 4 2016 07:01:06.080 PM	Aug 4 2016 07:01:05.000 PM	Incoming	Timestamp: 2016-08-04T23:00:36.001Z, BatteryV: 12.06, Latitude: 77.205485, Longitude: -11.224006, Vul: 13.26
1558700	NERSC 3	Aug 4 2016 06:30:40.453 PM	Aug 4 2016 06:30:39.000 PM	Incoming	Timestamp: 2016-08-04T22:30:08.001Z, BatteryV: 12.03, Latitude: 77.208122, Longitude: -11.203328, Vul: 13.29
1558632	NERSC 3	Aug 4 2016 06:01:51.694 PM	Aug 4 2016 06:01:50.000 PM	Incoming	Timestamp: 2016-08-04T22:00:08.001Z, BatteryV: 12.06, Latitude: 77.211219, Longitude: -11.182285, Vul: 13.29
1558608	NERSC 3	Aug 4 2016 05:33:48.382 PM	Aug 4 2016 05:33:47.000 PM	Incoming	Timestamp: 2016-08-04T21:30:08.001Z, BatteryV: 11.97, Latitude: 77.214765, Longitude: -11.161363, Vul: 13.29
1558578	NERSC 3	Aug 4 2016 05:01:09.775 PM	Aug 4 2016 05:01:08.000 PM	Incoming	Timestamp: 2016-08-04T21:00:36.001Z, BatteryV: 12.00, Latitude: 77.218598, Longitude: -11.141882, Vul: 13.29
1558553	NERSC 3	Aug 4 2016 04:30:37.337 PM	Aug 4 2016 04:30:36.000 PM	Incoming	Timestamp: 2016-08-04T20:30:07.001Z, BatteryV: 12.03, Latitude: 77.223002, Longitude: -11.122848, Vul: 13.29
1558527	NERSC 3	Aug 4 2016 04:00:58.689 PM	Aug 4 2016 04:00:57.000 PM	Incoming	Timestamp: 2016-08-04T20:00:07.001Z, BatteryV: 12.00, Latitude: 77.227578, Longitude: -11.105459, Vul: 13.29
1558506	NERSC 3	Aug 4 2016 03:30:38.135 PM	Aug 4 2016 03:30:36.000 PM	Incoming	Timestamp: 2016-08-04T19:30:07.001Z, BatteryV: 12.00, Latitude: 77.232333, Longitude: -11.089907, Vul: 13.29
1558476	NERSC 3	Aug 4 2016 03:01:08.063 PM	Aug 4 2016 03:01:06.000 PM	Incoming	Timestamp: 2016-08-04T19:00:36.001Z, BatteryV: 12.00, Latitude: 77.237088, Longitude: -11.076467, Vul: 13.26
1558443	NERSC 3	Aug 4 2016 02:30:31.258 PM	Aug 4 2016 02:30:30.000 PM	Incoming	Timestamp: 2016-08-04T18:30:06.001Z, BatteryV: 12.06, Latitude: 77.242125, Longitude: -11.064576, Vul: 13.29
1558403	NERSC 3	Aug 4 2016 02:00:36.505 PM	Aug 4 2016 02:00:35.000 PM	Incoming	Timestamp: 2016-08-04T18:00:06.001Z, BatteryV: 12.06, Latitude: 77.247053, Longitude: -11.055770, Vul: 13.29
1558382	NERSC 3	Aug 4 2016 01:30:37.273 PM	Aug 4 2016 01:30:36.000 PM	Incoming	Timestamp: 2016-08-04T17:30:06.001Z, BatteryV: 12.09, Latitude: 77.251398, Longitude: -11.048832, Vul: 13.29
1558357	NERSC 3	Aug 4 2016 01:00:38.754 PM	Aug 4 2016 01:00:37.000 PM	Incoming	Timestamp: 2016-08-04T17:00:05.001Z, BatteryV: 12.15, Latitude: 77.255437, Longitude: -11.043507, Vul: 13.29
1558337	NERSC 3	Aug 4 2016 12:31:09.631 PM	Aug 4 2016 12:31:08.000 PM	Incoming	Timestamp: 2016-08-04T16:30:36.001Z, BatteryV: 12.15, Latitude: 77.259136, Longitude: -11.039616, Vul: 13.26
1558308	NERSC 3	Aug 4 2016 12:00:38.156 PM	Aug 4 2016 12:00:37.000 PM	Incoming	Timestamp: 2016-08-04T16:00:05.001Z, BatteryV: 12.15, Latitude: 77.262586, Longitude: -11.036755, Vul: 13.26
1558301	NERSC 3	Aug 4 2016 11:44:39.415 AM	Aug 4 2016 11:44:38.000 AM	Incoming	Timestamp: 2016-08-04T15:44:38.000Z, Ascii: Tmr:GPS,30m,10m,30m,1d,3h,3h,3h,3h
1558299	NERSC 3	Aug 4 2016 11:41:17.304 AM	Aug 4 2016 11:41:15.000 AM	Incoming	Timestamp: 2016-08-04T15:41:15.000Z, Ascii: Tmr:GPS,30m,10m,5m,1d,3h,3h,3h,3h
1558297	NERSC 3	Aug 4 2016 11:41:03.267 AM	Aug 4 2016 11:41:02.000 AM	Incoming	Timestamp: 2016-08-04T15:41:02.000Z, Ascii: Tmr:SBD,30m,10m,30m,1d,3h,3h,3h,3h
1558296	NERSC 3	Aug 4 2016 11:40:54.216 AM	Aug 4 2016 11:40:52.000 AM	Incoming	Timestamp: 2016-08-04T15:40:52.000Z, Ascii: Tmr:SBD,30m,10m,30m,1d,3h,3h,3h,3h
1558295	NERSC 3	Aug 4 2016 11:40:43.692 AM	Aug 4 2016 11:40:42.000 AM	Incoming	Timestamp: 2016-08-04T15:40:10.001Z, BatteryV: 12.15, Latitude: 77.264576, Longitude: -11.035014, Vul: 13.29
1558294	NERSC 3	Aug 4 2016 11:39:49.038 AM	Aug 4 2016 11:39:49.038 AM	Outgoing	Timestamp: 2016-08-04T15:39:49.038Z, Outgoing SBD Text: $unlock 70135 $timer GPS 2 30m
1558292	NERSC 3	Aug 4 2016 11:39:42.910 AM	Aug 4 2016 11:39:42.910 AM	Outgoing	Timestamp: 2016-08-04T15:39:42.910Z, Outgoing SBD Text: $unlock 70135 $timer GPS 0 30m
1558289	NERSC 3	Aug 4 2016 11:39:22.462 AM	Aug 4 2016 11:39:22.462 AM	Outgoing	Timestamp: 2016-08-04T15:39:22.462Z, Outgoing SBD Text: $unlock 70135 $timer SBD 0 30m
1558287	NERSC 3	Aug 4 2016 11:39:13.490 AM	Aug 4 2016 11:39:13.490 AM	Outgoing	Timestamp: 2016-08-04T15:39:13.490Z, Outgoing SBD Text: $unlock 70135 $timer SBD 2 30m
1558280	NERSC 3	Aug 4 2016 11:30:38.189 AM	Aug 4 2016 11:30:37.000 AM	Incoming	Timestamp: 2016-08-04T15:30:05.001Z, BatteryV: 12.15, Latitude: 77.265523, Longitude: -11.034253, Vul: 13.26
1558274	NERSC 3	Aug 4 2016 11:20:44.180 AM	Aug 4 2016 11:20:43.000 AM	Incoming	Timestamp: 2016-08-04T15:20:07.001Z, BatteryV: 12.15, Latitude: 77.266419, Longitude: -11.033395, Vul: 13.26
1558267	NERSC 3	Aug 4 2016 11:10:37.532 AM	Aug 4 2016 11:10:36.000 AM	Incoming	Timestamp: 2016-08-04T15:10:05.001Z, BatteryV: 12.15, Latitude: 77.267296, Longitude: -11.032518, Vul: 13.26
1558252	NERSC 3	Aug 4 2016 11:00:42.574 AM	Aug 4 2016 11:00:41.000 AM	Incoming	Timestamp: 2016-08-04T15:00:09.001Z, BatteryV: 12.15, Latitude: 77.268096, Longitude: -11.031635, Vul: 13.26
1558245	NERSC 3	Aug 4 2016 10:50:45.015 AM	Aug 4 2016 10:50:43.000 AM	Incoming	Timestamp: 2016-08-04T14:50:12.001Z, BatteryV: 12.15, Latitude: 77.268851, Longitude: -11.030803, Vul: 13.26
1558235	NERSC 3	Aug 4 2016 10:40:44.636 AM	Aug 4 2016 10:40:43.000 AM	Incoming	Timestamp: 2016-08-04T14:40:43.000Z, Ascii: Tmr:SBD,30m,10m,10m,1d,3h,3h,3h,3h Tmr:GPS,30m,10m,5m,1d,3h,3h,3h,3h Tmr:ACP,1h,1h,1h,1h,1h,1h,1h,1h Tmr:ACS,1m,1m,1m,1m,1m,1m,1m,1m Tmr:ORN,1h,1h,1h,1h,1h,1h,1h,1h
1558233	NERSC 3	Aug 4 2016 10:40:35.061 AM	Aug 4 2016 10:40:33.000 AM	Incoming	Timestamp: 2016-08-04T14:40:09.001Z, BatteryV: 12.21, Latitude: 77.269619, Longitude: -11.029926, Vul: 13.26
1558217	NERSC 3	Aug 4 2016 10:31:26.537 AM	Aug 4 2016 10:31:26.537 AM	Outgoing	Timestamp: 2016-08-04T14:31:26.537Z, Outgoing SBD Text: $unlock 70135 $timer SBD 0 30m $timer GPS 0 30m $timer
1558212	NERSC 3	Aug 4 2016 10:30:41.615 AM	Aug 4 2016 10:30:40.000 AM	Incoming	Timestamp: 2016-08-04T14:30:09.001Z, BatteryV: 12.15, Latitude: 77.270330, Longitude: -11.029005, Vul: 13.26
1558201	NERSC 3	Aug 4 2016 10:21:37.344 AM	Aug 4 2016 10:21:35.000 AM	Incoming	Timestamp: 2016-08-04T14:21:35.000Z, Ascii: Tmr:SBD,30m,10m,10m,1d,3h,3h,3h,3h
1558200	NERSC 3	Aug 4 2016 10:21:07.729 AM	Aug 4 2016 10:21:06.000 AM	Incoming	Timestamp: 2016-08-04T14:20:08.001Z, BatteryV: 12.15, Latitude: 77.270995, Longitude: -11.027974, Vul: 13.26
1558187	NERSC 3	Aug 4 2016 10:10:48.261 AM	Aug 4 2016 10:10:48.261 AM	Outgoing	Timestamp: 2016-08-04T14:10:48.261Z, Outgoing SBD Text: $unlock 70135 $timer SBD 0 30m
1558186	NERSC 3	Aug 4 2016 10:10:37.549 AM	Aug 4 2016 10:10:36.000 AM	Incoming	Timestamp: 2016-08-04T14:10:08.001Z, BatteryV: 12.15, Latitude: 77.271597, Longitude: -11.026880, Vul: 13.26
1558173	NERSC 3	Aug 4 2016 10:00:38.463 AM	Aug 4 2016 10:00:37.000 AM	Incoming	Timestamp: 2016-08-04T14:00:08.001Z, BatteryV: 12.18, Latitude: 77.272160, Longitude: -11.025677, Vul: 13.26
1558161	NERSC 3	Aug 4 2016 09:50:38.111 AM	Aug 4 2016 09:50:37.000 AM	Incoming	Timestamp: 2016-08-04T13:50:08.001Z, BatteryV: 12.18, Latitude: 77.272678, Longitude: -11.024250, Vul: 13.26
1558141	NERSC 3	Aug 4 2016 09:40:39.572 AM	Aug 4 2016 09:40:38.000 AM	Incoming	Timestamp: 2016-08-04T13:40:08.001Z, BatteryV: 12.18, Latitude: 77.273139, Longitude: -11.022598, Vul: 13.26
1558130	NERSC 3	Aug 4 2016 09:31:08.819 AM	Aug 4 2016 09:31:07.000 AM	Incoming	Timestamp: 2016-08-04T13:30:36.001Z, BatteryV: 12.15, Latitude: 77.273549, Longitude: -11.020915, Vul: 13.26
1558122	NERSC 3	Aug 4 2016 09:20:45.426 AM	Aug 4 2016 09:20:44.000 AM	Incoming	Timestamp: 2016-08-04T13:20:12.001Z, BatteryV: 12.15, Latitude: 77.273971, Longitude: -11.018778, Vul: 13.29
1558113	NERSC 3	Aug 4 2016 09:10:39.994 AM	Aug 4 2016 09:10:38.000 AM	Incoming	Timestamp: 2016-08-04T13:10:08.001Z, BatteryV: 12.15, Latitude: 77.274419, Longitude: -11.016691, Vul: 13.26
1558100	NERSC 3	Aug 4 2016 09:00:29.855 AM	Aug 4 2016 09:00:28.000 AM	Incoming	Timestamp: 2016-08-04T13:00:08.001Z, BatteryV: 12.15, Latitude: 77.274778, Longitude: -11.014176, Vul: 13.26
1558087	NERSC 3	Aug 4 2016 08:50:43.572 AM	Aug 4 2016 08:50:42.000 AM	Incoming	Timestamp: 2016-08-04T12:50:08.001Z, BatteryV: 12.15, Latitude: 77.275258, Longitude: -11.011949, Vul: 13.26
1558075	NERSC 3	Aug 4 2016 08:40:48.696 AM	Aug 4 2016 08:40:47.000 AM	Incoming	Timestamp: 2016-08-04T12:40:08.001Z, BatteryV: 12.12, Latitude: 77.275648, Longitude: -11.009222, Vul: 13.26
1558062	NERSC 3	Aug 4 2016 08:30:41.316 AM	Aug 4 2016 08:30:40.000 AM	Incoming	Timestamp: 2016-08-04T12:30:11.001Z, BatteryV: 12.18, Latitude: 77.276083, Longitude: -11.006426, Vul: 13.26
1558048	NERSC 3	Aug 4 2016 08:20:35.959 AM	Aug 4 2016 08:20:35.000 AM	Incoming	Timestamp: 2016-08-04T12:20:08.001Z, BatteryV: 12.15, Latitude: 77.276525, Longitude: -11.003379, Vul: 13.26
1558038	NERSC 3	Aug 4 2016 08:10:39.603 AM	Aug 4 2016 08:10:38.000 AM	Incoming	Timestamp: 2016-08-04T12:10:07.001Z, BatteryV: 12.15, Latitude: 77.276934, Longitude: -11.000128, Vul: 13.26
1557988	NERSC 3	Aug 4 2016 08:00:41.028 AM	Aug 4 2016 08:00:39.000 AM	Incoming	Timestamp: 2016-08-04T12:00:07.001Z, BatteryV: 12.15, Latitude: 77.277338, Longitude: -10.996608, Vul: 13.26
1557977	NERSC 3	Aug 4 2016 07:50:55.293 AM	Aug 4 2016 07:50:53.000 AM	Incoming	Timestamp: 2016-08-04T11:50:53.000Z, Ascii: Tmr:SBD,30m,10m,10m,1d,3h,3h,3h,3h Tmr:GPS,30m,10m,5m,1d,3h,3h,3h,3h Tmr:ACP,1h,1h,1h,1h,1h,1h,1h,1h Tmr:ACS,1m,1m,1m,1m,1m,1m,1m,1m Tmr:ORN,1h,1h,1h,1h,1h,1h,1h,1h
1557976	NERSC 3	Aug 4 2016 07:50:43.226 AM	Aug 4 2016 07:50:41.000 AM	Incoming	Timestamp: 2016-08-04T11:50:10.001Z, BatteryV: 12.15, Latitude: 77.277747, Longitude: -10.993146, Vul: 13.26
1557974	NERSC 3	Aug 4 2016 07:49:45.234 AM	Aug 4 2016 07:49:45.234 AM	Outgoing	Timestamp: 2016-08-04T11:49:45.234Z, Outgoing SBD Text: $unlock 70135 $timer SBD 0 30m $timer GPS 0 30m $timer
1557968	NERSC 3	Aug 4 2016 07:40:43.486 AM	Aug 4 2016 07:40:42.000 AM	Incoming	Timestamp: 2016-08-04T11:40:12.001Z, BatteryV: 12.18, Latitude: 77.278138, Longitude: -10.989453, Vul: 13.26
1557958	NERSC 3	Aug 4 2016 07:30:38.713 AM	Aug 4 2016 07:30:37.000 AM	Incoming	Timestamp: 2016-08-04T11:30:07.001Z, BatteryV: 12.15, Latitude: 77.278605, Longitude: -10.985466, Vul: 13.26
1557951	NERSC 3	Aug 4 2016 07:20:33.447 AM	Aug 4 2016 07:20:32.000 AM	Incoming	Timestamp: 2016-08-04T11:20:07.001Z, BatteryV: 12.18, Latitude: 77.279072, Longitude: -10.981395, Vul: 13.26
1557944	NERSC 3	Aug 4 2016 07:10:36.056 AM	Aug 4 2016 07:10:35.000 AM	Incoming	Timestamp: 2016-08-04T11:10:07.001Z, BatteryV: 12.18, Latitude: 77.279494, Longitude: -10.977133, Vul: 13.26
1557934	NERSC 3	Aug 4 2016 07:00:31.578 AM	Aug 4 2016 07:00:30.000 AM	Incoming	Timestamp: 2016-08-04T11:00:07.001Z, BatteryV: 12.15, Latitude: 77.280000, Longitude: -10.972666, Vul: 13.26
1557925	NERSC 3	Aug 4 2016 06:50:36.848 AM	Aug 4 2016 06:50:36.000 AM	Incoming	Timestamp: 2016-08-04T10:50:07.001Z, BatteryV: 12.18, Latitude: 77.280454, Longitude: -10.967872, Vul: 13.26
1557921	NERSC 3	Aug 4 2016 06:40:40.168 AM	Aug 4 2016 06:40:39.000 AM	Incoming	Timestamp: 2016-08-04T10:40:07.001Z, BatteryV: 12.18, Latitude: 77.280992, Longitude: -10.963008, Vul: 13.26
1557914	NERSC 3	Aug 4 2016 06:30:37.293 AM	Aug 4 2016 06:30:35.000 AM	Incoming	Timestamp: 2016-08-04T10:30:07.001Z, BatteryV: 12.18, Latitude: 77.281555, Longitude: -10.958048, Vul: 13.23
1557907	NERSC 3	Aug 4 2016 06:21:05.146 AM	Aug 4 2016 06:21:03.000 AM	Incoming	Timestamp: 2016-08-04T10:20:36.001Z, BatteryV: 12.18, Latitude: 77.282093, Longitude: -10.953190, Vul: 13.26
1557898	NERSC 3	Aug 4 2016 06:10:46.246 AM	Aug 4 2016 06:10:45.000 AM	Incoming	Timestamp: 2016-08-04T10:10:07.001Z, BatteryV: 12.18, Latitude: 77.282752, Longitude: -10.947795, Vul: 13.26
1557889	NERSC 3	Aug 4 2016 06:01:09.098 AM	Aug 4 2016 06:01:08.000 AM	Incoming	Timestamp: 2016-08-04T10:00:36.001Z, BatteryV: 12.18, Latitude: 77.283373, Longitude: -10.942803, Vul: 13.26
1557879	NERSC 3	Aug 4 2016 05:50:40.706 AM	Aug 4 2016 05:50:39.000 AM	Incoming	Timestamp: 2016-08-04T09:50:06.001Z, BatteryV: 12.18, Latitude: 77.284077, Longitude: -10.937414, Vul: 13.26
1557874	NERSC 3	Aug 4 2016 05:40:35.587 AM	Aug 4 2016 05:40:34.000 AM	Incoming	Timestamp: 2016-08-04T09:40:06.001Z, BatteryV: 12.21, Latitude: 77.284806, Longitude: -10.931968, Vul: 13.26
1557869	NERSC 3	Aug 4 2016 05:31:00.014 AM	Aug 4 2016 05:30:58.000 AM	Incoming	Timestamp: 2016-08-04T09:30:28.001Z, BatteryV: 12.18, Latitude: 77.285562, Longitude: -10.926989, Vul: 13.26
1557859	NERSC 3	Aug 4 2016 05:20:36.853 AM	Aug 4 2016 05:20:35.000 AM	Incoming	Timestamp: 2016-08-04T09:20:06.001Z, BatteryV: 12.21, Latitude: 77.286470, Longitude: -10.921568, Vul: 13.26
1557853	NERSC 3	Aug 4 2016 05:10:50.807 AM	Aug 4 2016 05:10:49.000 AM	Incoming	Timestamp: 2016-08-04T09:10:06.001Z, BatteryV: 12.18, Latitude: 77.287270, Longitude: -10.916493, Vul: 13.26
1557843	NERSC 3	Aug 4 2016 05:01:45.218 AM	Aug 4 2016 05:01:42.000 AM	Incoming	Timestamp: 2016-08-04T09:00:06.001Z, BatteryV: 12.15, Latitude: 77.288109, Longitude: -10.911514, Vul: 13.26
1557831	NERSC 3	Aug 4 2016 04:52:34.967 AM	Aug 4 2016 04:52:33.000 AM	Incoming	Timestamp: 2016-08-04T08:50:06.001Z, BatteryV: 12.18, Latitude: 77.289043, Longitude: -10.906541, Vul: 13.26
1557826	NERSC 3	Aug 4 2016 04:44:10.072 AM	Aug 4 2016 04:44:08.000 AM	Incoming	Timestamp: 2016-08-04T08:40:06.001Z, BatteryV: 12.12, Latitude: 77.290029, Longitude: -10.902054, Vul: 13.26
1557816	NERSC 3	Aug 4 2016 04:30:38.344 AM	Aug 4 2016 04:30:37.000 AM	Incoming	Timestamp: 2016-08-04T08:30:06.001Z, BatteryV: 12.15, Latitude: 77.291040, Longitude: -10.897510, Vul: 13.26
1557808	NERSC 3	Aug 4 2016 04:20:36.915 AM	Aug 4 2016 04:20:35.000 AM	Incoming	Timestamp: 2016-08-04T08:20:06.001Z, BatteryV: 12.15, Latitude: 77.292070, Longitude: -10.893088, Vul: 13.26
1557803	NERSC 3	Aug 4 2016 04:10:36.809 AM	Aug 4 2016 04:10:35.000 AM	Incoming	Timestamp: 2016-08-04T08:10:06.001Z, BatteryV: 12.15, Latitude: 77.293158, Longitude: -10.888896, Vul: 13.26
1557793	NERSC 3	Aug 4 2016 04:00:59.968 AM	Aug 4 2016 04:00:58.000 AM	Incoming	Timestamp: 2016-08-04T08:00:09.001Z, BatteryV: 12.15, Latitude: 77.294214, Longitude: -10.885088, Vul: 13.26
1557782	NERSC 3	Aug 4 2016 03:50:36.875 AM	Aug 4 2016 03:50:35.000 AM	Incoming	Timestamp: 2016-08-04T07:50:06.001Z, BatteryV: 12.18, Latitude: 77.295347, Longitude: -10.881421, Vul: 13.26
1557776	NERSC 3	Aug 4 2016 03:41:11.246 AM	Aug 4 2016 03:41:10.000 AM	Incoming	Timestamp: 2016-08-04T07:40:39.001Z, BatteryV: 12.15, Latitude: 77.296410, Longitude: -10.878176, Vul: 13.26
1557771	NERSC 3	Aug 4 2016 03:34:10.077 AM	Aug 4 2016 03:34:09.000 AM	Incoming	Timestamp: 2016-08-04T07:30:05.001Z, BatteryV: 12.15, Latitude: 77.297587, Longitude: -10.874848, Vul: 13.26
1557764	NERSC 3	Aug 4 2016 03:23:56.337 AM	Aug 4 2016 03:23:55.000 AM	Incoming	Timestamp: 2016-08-04T07:20:05.001Z, BatteryV: 12.12, Latitude: 77.298720, Longitude: -10.871802, Vul: 13.26
1557758	NERSC 3	Aug 4 2016 03:14:26.907 AM	Aug 4 2016 03:14:25.000 AM	Incoming	Timestamp: 2016-08-04T07:10:36.001Z, BatteryV: 12.12, Latitude: 77.299814, Longitude: -10.869094, Vul: 13.26
1557749	NERSC 3	Aug 4 2016 03:00:38.815 AM	Aug 4 2016 03:00:37.000 AM	Incoming	Timestamp: 2016-08-04T07:00:07.001Z, BatteryV: 12.12, Latitude: 77.301018, Longitude: -10.866643, Vul: 13.29
1557739	NERSC 3	Aug 4 2016 02:50:32.970 AM	Aug 4 2016 02:50:31.000 AM	Incoming	Timestamp: 2016-08-04T06:50:07.001Z, BatteryV: 12.12, Latitude: 77.302182, Longitude: -10.864563, Vul: 13.26
1557734	NERSC 3	Aug 4 2016 02:40:34.806 AM	Aug 4 2016 02:40:33.000 AM	Incoming	Timestamp: 2016-08-04T06:40:05.001Z, BatteryV: 12.09, Latitude: 77.303334, Longitude: -10.862790, Vul: 13.29
1557725	NERSC 3	Aug 4 2016 02:30:39.661 AM	Aug 4 2016 02:30:38.000 AM	Incoming	Timestamp: 2016-08-04T06:30:05.001Z, BatteryV: 12.09, Latitude: 77.304454, Longitude: -10.861146, Vul: 13.29
1557720	NERSC 3	Aug 4 2016 02:20:36.506 AM	Aug 4 2016 02:20:35.000 AM	Incoming	Timestamp: 2016-08-04T06:20:07.001Z, BatteryV: 12.12, Latitude: 77.305542, Longitude: -10.859917, Vul: 13.29
1557716	NERSC 3	Aug 4 2016 02:10:40.330 AM	Aug 4 2016 02:10:39.000 AM	Incoming	Timestamp: 2016-08-04T06:10:07.001Z, BatteryV: 12.09, Latitude: 77.306688, Longitude: -10.859552, Vul: 13.29
1557699	NERSC 3	Aug 4 2016 02:00:38.386 AM	Aug 4 2016 02:00:36.000 AM	Incoming	Timestamp: 2016-08-04T06:00:05.001Z, BatteryV: 12.12, Latitude: 77.307731, Longitude: -10.859315, Vul: 13.29
1557693	NERSC 3	Aug 4 2016 01:53:56.243 AM	Aug 4 2016 01:53:55.000 AM	Incoming	Timestamp: 2016-08-04T05:50:05.001Z, BatteryV: 12.09, Latitude: 77.308717, Longitude: -10.859392, Vul: 13.26
1557682	NERSC 3	Aug 4 2016 01:40:37.602 AM	Aug 4 2016 01:40:36.000 AM	Incoming	Timestamp: 2016-08-04T05:40:05.001Z, BatteryV: 12.06, Latitude: 77.309638, Longitude: -10.860141, Vul: 13.29
1557673	NERSC 3	Aug 4 2016 01:30:38.373 AM	Aug 4 2016 01:30:37.000 AM	Incoming	Timestamp: 2016-08-04T05:30:05.001Z, BatteryV: 12.12, Latitude: 77.310554, Longitude: -10.861043, Vul: 13.29
1557666	NERSC 3	Aug 4 2016 01:20:37.701 AM	Aug 4 2016 01:20:36.000 AM	Incoming	Timestamp: 2016-08-04T05:20:05.001Z, BatteryV: 12.12, Latitude: 77.311366, Longitude: -10.862451, Vul: 13.29
1557660	NERSC 3	Aug 4 2016 01:10:36.828 AM	Aug 4 2016 01:10:35.000 AM	Incoming	Timestamp: 2016-08-04T05:10:09.001Z, BatteryV: 12.12, Latitude: 77.312154, Longitude: -10.864013, Vul: 13.29
1557649	NERSC 3	Aug 4 2016 01:00:41.911 AM	Aug 4 2016 01:00:41.000 AM	Incoming	Timestamp: 2016-08-04T05:00:09.001Z, BatteryV: 12.09, Latitude: 77.312883, Longitude: -10.865818, Vul: 13.29
1557640	NERSC 3	Aug 4 2016 12:50:41.248 AM	Aug 4 2016 12:50:40.000 AM	Incoming	Timestamp: 2016-08-04T04:50:08.001Z, BatteryV: 12.09, Latitude: 77.313568, Longitude: -10.867763, Vul: 13.29
1557633	NERSC 3	Aug 4 2016 12:40:45.167 AM	Aug 4 2016 12:40:44.000 AM	Incoming	Timestamp: 2016-08-04T04:40:12.001Z, BatteryV: 12.09, Latitude: 77.314214, Longitude: -10.869952, Vul: 13.29
1557625	NERSC 3	Aug 4 2016 12:31:08.531 AM	Aug 4 2016 12:31:07.000 AM	Incoming	Timestamp: 2016-08-04T04:30:35.001Z, BatteryV: 12.09, Latitude: 77.314790, Longitude: -10.872128, Vul: 13.29
1557613	NERSC 3	Aug 4 2016 12:20:45.248 AM	Aug 4 2016 12:20:44.000 AM	Incoming	Timestamp: 2016-08-04T04:20:08.001Z, BatteryV: 12.09, Latitude: 77.315341, Longitude: -10.874586, Vul: 13.29
1557610	NERSC 3	Aug 4 2016 12:10:41.948 AM	Aug 4 2016 12:10:40.000 AM	Incoming	Timestamp: 2016-08-04T04:10:10.001Z, BatteryV: 12.12, Latitude: 77.315891, Longitude: -10.877184, Vul: 13.29
1557596	NERSC 3	Aug 4 2016 12:00:38.123 AM	Aug 4 2016 12:00:37.000 AM	Incoming	Timestamp: 2016-08-04T04:00:08.001Z, BatteryV: 12.09, Latitude: 77.316333, Longitude: -10.879808, Vul: 13.29
1557590	NERSC 3	Aug 3 2016 11:51:21.987 PM	Aug 3 2016 11:51:20.000 PM	Incoming	Timestamp: 2016-08-04T03:50:08.001Z, BatteryV: 12.09, Latitude: 77.316717, Longitude: -10.882541, Vul: 13.29
1557581	NERSC 3	Aug 3 2016 11:41:21.991 PM	Aug 3 2016 11:41:20.000 PM	Incoming	Timestamp: 2016-08-04T03:40:08.001Z, BatteryV: 12.09, Latitude: 77.317037, Longitude: -10.885312, Vul: 13.29
1557574	NERSC 3	Aug 3 2016 11:31:07.257 PM	Aug 3 2016 11:31:06.000 PM	Incoming	Timestamp: 2016-08-04T03:30:36.001Z, BatteryV: 12.09, Latitude: 77.317286, Longitude: -10.888051, Vul: 13.29
1557564	NERSC 3	Aug 3 2016 11:20:42.549 PM	Aug 3 2016 11:20:40.000 PM	Incoming	Timestamp: 2016-08-04T03:20:10.001Z, BatteryV: 12.12, Latitude: 77.317510, Longitude: -10.891046, Vul: 13.29
1557559	NERSC 3	Aug 3 2016 11:10:41.206 PM	Aug 3 2016 11:10:40.000 PM	Incoming	Timestamp: 2016-08-04T03:10:11.001Z, BatteryV: 12.09, Latitude: 77.317664, Longitude: -10.893952, Vul: 13.29
1557547	NERSC 3	Aug 3 2016 11:00:41.461 PM	Aug 3 2016 11:00:40.000 PM	Incoming	Timestamp: 2016-08-04T03:00:08.001Z, BatteryV: 12.09, Latitude: 77.317715, Longitude: -10.896909, Vul: 13.29
1557538	NERSC 3	Aug 3 2016 10:50:41.840 PM	Aug 3 2016 10:50:40.000 PM	Incoming	Timestamp: 2016-08-04T02:50:11.001Z, BatteryV: 12.09, Latitude: 77.317722, Longitude: -10.899789, Vul: 13.32
1557532	NERSC 3	Aug 3 2016 10:40:40.266 PM	Aug 3 2016 10:40:38.000 PM	Incoming	Timestamp: 2016-08-04T02:40:07.001Z, BatteryV: 12.12, Latitude: 77.317670, Longitude: -10.902618, Vul: 13.32
1557523	NERSC 3	Aug 3 2016 10:30:37.586 PM	Aug 3 2016 10:30:36.000 PM	Incoming	Timestamp: 2016-08-04T02:30:10.001Z, BatteryV: 12.12, Latitude: 77.317613, Longitude: -10.905466, Vul: 13.32
1557516	NERSC 3	Aug 3 2016 10:20:41.351 PM	Aug 3 2016 10:20:39.000 PM	Incoming	Timestamp: 2016-08-04T02:20:07.001Z, BatteryV: 12.15, Latitude: 77.317459, Longitude: -10.908058, Vul: 13.32
1557511	NERSC 3	Aug 3 2016 10:13:52.765 PM	Aug 3 2016 10:13:51.000 PM	Incoming	Timestamp: 2016-08-04T02:10:08.001Z, BatteryV: 12.12, Latitude: 77.317261, Longitude: -10.910406, Vul: 13.32
1557501	NERSC 3	Aug 3 2016 10:00:55.590 PM	Aug 3 2016 10:00:54.000 PM	Incoming	Timestamp: 2016-08-04T02:00:08.001Z, BatteryV: 12.12, Latitude: 77.317024, Longitude: -10.912749, Vul: 13.29
1557494	NERSC 3	Aug 3 2016 09:50:31.156 PM	Aug 3 2016 09:50:29.000 PM	Incoming	Timestamp: 2016-08-04T01:50:07.001Z, BatteryV: 12.12, Latitude: 77.316755, Longitude: -10.914899, Vul: 13.32
1557487	NERSC 3	Aug 3 2016 09:40:39.865 PM	Aug 3 2016 09:40:38.000 PM	Incoming	Timestamp: 2016-08-04T01:40:07.001Z, BatteryV: 12.12, Latitude: 77.316435, Longitude: -10.916896, Vul: 13.29
1557479	NERSC 3	Aug 3 2016 09:30:34.698 PM	Aug 3 2016 09:30:33.000 PM	Incoming	Timestamp: 2016-08-04T01:30:07.001Z, BatteryV: 12.12, Latitude: 77.316128, Longitude: -10.918688, Vul: 13.32
1557473	NERSC 3	Aug 3 2016 09:20:39.438 PM	Aug 3 2016 09:20:38.000 PM	Incoming	Timestamp: 2016-08-04T01:20:07.001Z, BatteryV: 12.15, Latitude: 77.315808, Longitude: -10.920314, Vul: 13.29
1557467	NERSC 3	Aug 3 2016 09:10:39.639 PM	Aug 3 2016 09:10:38.000 PM	Incoming	Timestamp: 2016-08-04T01:10:07.001Z, BatteryV: 12.15, Latitude: 77.315488, Longitude: -10.921722, Vul: 13.29
1557463	NERSC 3	Aug 3 2016 09:04:12.946 PM	Aug 3 2016 09:04:11.000 PM	Incoming	Timestamp: 2016-08-04T01:00:07.001Z, BatteryV: 12.12, Latitude: 77.315117, Longitude: -10.922669, Vul: 13.29
1557446	NERSC 3	Aug 3 2016 08:50:41.904 PM	Aug 3 2016 08:50:40.000 PM	Incoming	Timestamp: 2016-08-04T00:50:13.001Z, BatteryV: 12.15, Latitude: 77.314778, Longitude: -10.923366, Vul: 13.29
1557437	NERSC 3	Aug 3 2016 08:40:39.588 PM	Aug 3 2016 08:40:38.000 PM	Incoming	Timestamp: 2016-08-04T00:40:07.001Z, BatteryV: 12.15, Latitude: 77.314490, Longitude: -10.923878, Vul: 13.32
1557432	NERSC 3	Aug 3 2016 08:34:25.991 PM	Aug 3 2016 08:34:24.000 PM	Incoming	Timestamp: 2016-08-04T00:30:36.001Z, BatteryV: 12.12, Latitude: 77.314170, Longitude: -10.924019, Vul: 13.32
1557419	NERSC 3	Aug 3 2016 08:20:42.671 PM	Aug 3 2016 08:20:41.000 PM	Incoming	Timestamp: 2016-08-04T00:20:10.001Z, BatteryV: 12.15, Latitude: 77.313856, Longitude: -10.923987, Vul: 13.32
1557415	NERSC 3	Aug 3 2016 08:10:40.732 PM	Aug 3 2016 08:10:39.000 PM	Incoming	Timestamp: 2016-08-04T00:10:08.001Z, BatteryV: 12.12, Latitude: 77.313568, Longitude: -10.923776, Vul: 13.32
1557316	NERSC 3	Aug 3 2016 08:00:34.589 PM	Aug 3 2016 08:00:33.000 PM	Incoming	Timestamp: 2016-08-04T00:00:06.001Z, BatteryV: 12.18, Latitude: 77.313312, Longitude: -10.923309, Vul: 13.32
1557310	NERSC 3	Aug 3 2016 07:50:39.677 PM	Aug 3 2016 07:50:38.000 PM	Incoming	Timestamp: 2016-08-03T23:50:06.001Z, BatteryV: 12.15, Latitude: 77.313075, Longitude: -10.922464, Vul: 13.32
1557302	NERSC 3	Aug 3 2016 07:41:00.519 PM	Aug 3 2016 07:40:59.000 PM	Incoming	Timestamp: 2016-08-03T23:40:36.001Z, BatteryV: 12.18, Latitude: 77.312883, Longitude: -10.921574, Vul: 13.29
1557294	NERSC 3	Aug 3 2016 07:30:38.243 PM	Aug 3 2016 07:30:37.000 PM	Incoming	Timestamp: 2016-08-03T23:30:11.001Z, BatteryV: 12.18, Latitude: 77.312704, Longitude: -10.920397, Vul: 13.32
1557286	NERSC 3	Aug 3 2016 07:20:41.009 PM	Aug 3 2016 07:20:39.000 PM	Incoming	Timestamp: 2016-08-03T23:20:12.001Z, BatteryV: 12.18, Latitude: 77.312563, Longitude: -10.919110, Vul: 13.29
1557282	NERSC 3	Aug 3 2016 07:10:35.795 PM	Aug 3 2016 07:10:34.000 PM	Incoming	Timestamp: 2016-08-03T23:10:06.001Z, BatteryV: 12.18, Latitude: 77.312454, Longitude: -10.917581, Vul: 13.32
1557270	NERSC 3	Aug 3 2016 07:00:38.902 PM	Aug 3 2016 07:00:38.000 PM	Incoming	Timestamp: 2016-08-03T23:00:06.001Z, BatteryV: 12.18, Latitude: 77.312410, Longitude: -10.916058, Vul: 13.32
1557264	NERSC 3	Aug 3 2016 06:50:38.647 PM	Aug 3 2016 06:50:37.000 PM	Incoming	Timestamp: 2016-08-03T22:50:06.001Z, BatteryV: 12.21, Latitude: 77.312371, Longitude: -10.914214, Vul: 13.32
1557259	NERSC 3	Aug 3 2016 06:40:39.966 PM	Aug 3 2016 06:40:38.000 PM	Incoming	Timestamp: 2016-08-03T22:40:06.001Z, BatteryV: 12.21, Latitude: 77.312371, Longitude: -10.912346, Vul: 13.29
1557255	NERSC 3	Aug 3 2016 06:34:36.921 PM	Aug 3 2016 06:34:35.000 PM	Incoming	Timestamp: 2016-08-03T22:30:08.001Z, BatteryV: 12.18, Latitude: 77.312429, Longitude: -10.910285, Vul: 13.29
1557252	NERSC 3	Aug 3 2016 06:32:19.471 PM	Aug 3 2016 06:32:03.000 PM	Incoming	Timestamp: 2016-08-03T22:32:03.000Z, Message Check: true
1557243	NERSC 3	Aug 3 2016 06:22:30.638 PM	Aug 3 2016 06:22:29.000 PM	Incoming	Timestamp: 2016-08-03T22:20:06.001Z, BatteryV: 12.18, Latitude: 77.312544, Longitude: -10.908224, Vul: 13.35
1557235	NERSC 3	Aug 3 2016 06:10:43.495 PM	Aug 3 2016 06:10:42.000 PM	Incoming	Timestamp: 2016-08-03T22:10:06.001Z, BatteryV: 12.21, Latitude: 77.312704, Longitude: -10.905990, Vul: 13.32
1557225	NERSC 3	Aug 3 2016 06:00:37.940 PM	Aug 3 2016 06:00:36.000 PM	Incoming	Timestamp: 2016-08-03T22:00:06.001Z, BatteryV: 12.21, Latitude: 77.312928, Longitude: -10.903898, Vul: 13.32
1557219	NERSC 3	Aug 3 2016 05:50:39.020 PM	Aug 3 2016 05:50:38.000 PM	Incoming	Timestamp: 2016-08-03T21:50:06.001Z, BatteryV: 12.21, Latitude: 77.313158, Longitude: -10.901830, Vul: 13.32
1557216	NERSC 3	Aug 3 2016 05:40:37.373 PM	Aug 3 2016 05:40:36.000 PM	Incoming	Timestamp: 2016-08-03T21:40:06.001Z, BatteryV: 12.24, Latitude: 77.313440, Longitude: -10.899731, Vul: 13.32
1557210	NERSC 3	Aug 3 2016 05:31:57.319 PM	Aug 3 2016 05:31:56.000 PM	Incoming	Timestamp: 2016-08-03T21:30:05.001Z, BatteryV: 12.18, Latitude: 77.313741, Longitude: -10.897741, Vul: 13.35
1557200	NERSC 3	Aug 3 2016 05:20:42.197 PM	Aug 3 2016 05:20:41.000 PM	Incoming	Timestamp: 2016-08-03T21:20:09.001Z, BatteryV: 12.24, Latitude: 77.314061, Longitude: -10.895699, Vul: 13.35
1557195	NERSC 3	Aug 3 2016 05:10:38.756 PM	Aug 3 2016 05:10:37.000 PM	Incoming	Timestamp: 2016-08-03T21:10:06.001Z, BatteryV: 12.24, Latitude: 77.314400, Longitude: -10.893837, Vul: 13.32
1557182	NERSC 3	Aug 3 2016 05:00:40.049 PM	Aug 3 2016 05:00:38.000 PM	Incoming	Timestamp: 2016-08-03T21:00:06.001Z, BatteryV: 12.21, Latitude: 77.314752, Longitude: -10.892058, Vul: 13.32
1557172	NERSC 3	Aug 3 2016 04:50:38.644 PM	Aug 3 2016 04:50:37.000 PM	Incoming	Timestamp: 2016-08-03T20:50:06.001Z, BatteryV: 12.24, Latitude: 77.315110, Longitude: -10.890381, Vul: 13.32
1557167	NERSC 3	Aug 3 2016 04:40:37.253 PM	Aug 3 2016 04:40:36.000 PM	Incoming	Timestamp: 2016-08-03T20:40:05.001Z, BatteryV: 12.24, Latitude: 77.315501, Longitude: -10.888966, Vul: 13.35
1557157	NERSC 3	Aug 3 2016 04:30:37.000 PM	Aug 3 2016 04:30:35.000 PM	Incoming	Timestamp: 2016-08-03T20:30:05.001Z, BatteryV: 12.24, Latitude: 77.315910, Longitude: -10.887558, Vul: 13.32
1557149	NERSC 3	Aug 3 2016 04:20:36.205 PM	Aug 3 2016 04:20:35.000 PM	Incoming	Timestamp: 2016-08-03T20:20:05.001Z, BatteryV: 12.24, Latitude: 77.316314, Longitude: -10.886298, Vul: 13.32
1557143	NERSC 3	Aug 3 2016 04:10:36.669 PM	Aug 3 2016 04:10:35.000 PM	Incoming	Timestamp: 2016-08-03T20:10:05.001Z, BatteryV: 12.24, Latitude: 77.316749, Longitude: -10.885030, Vul: 13.32
1557129	NERSC 3	Aug 3 2016 04:00:38.110 PM	Aug 3 2016 04:00:36.000 PM	Incoming	Timestamp: 2016-08-03T20:00:07.001Z, BatteryV: 12.24, Latitude: 77.317267, Longitude: -10.884224, Vul: 13.32
1557121	NERSC 3	Aug 3 2016 03:50:50.716 PM	Aug 3 2016 03:50:48.000 PM	Incoming	Timestamp: 2016-08-03T19:50:08.001Z, BatteryV: 12.24, Latitude: 77.317728, Longitude: -10.883277, Vul: 13.32
1557112	NERSC 3	Aug 3 2016 03:40:34.689 PM	Aug 3 2016 03:40:33.000 PM	Incoming	Timestamp: 2016-08-03T19:40:05.001Z, BatteryV: 12.24, Latitude: 77.318214, Longitude: -10.882560, Vul: 13.32
1557101	NERSC 3	Aug 3 2016 03:30:41.928 PM	Aug 3 2016 03:30:40.000 PM	Incoming	Timestamp: 2016-08-03T19:30:09.001Z, BatteryV: 12.27, Latitude: 77.318650, Longitude: -10.882010, Vul: 13.32
1557095	NERSC 3	Aug 3 2016 03:20:40.605 PM	Aug 3 2016 03:20:39.000 PM	Incoming	Timestamp: 2016-08-03T19:20:09.001Z, BatteryV: 12.27, Latitude: 77.319091, Longitude: -10.881562, Vul: 13.32
1557086	NERSC 3	Aug 3 2016 03:10:41.214 PM	Aug 3 2016 03:10:40.000 PM	Incoming	Timestamp: 2016-08-03T19:10:08.001Z, BatteryV: 12.27, Latitude: 77.319533, Longitude: -10.881210, Vul: 13.32
1557072	NERSC 3	Aug 3 2016 03:00:40.135 PM	Aug 3 2016 03:00:39.000 PM	Incoming	Timestamp: 2016-08-03T19:00:09.001Z, BatteryV: 12.27, Latitude: 77.319968, Longitude: -10.880986, Vul: 13.32
1557057	NERSC 3	Aug 3 2016 02:51:25.393 PM	Aug 3 2016 02:51:24.000 PM	Incoming	Timestamp: 2016-08-03T18:50:08.001Z, BatteryV: 12.27, Latitude: 77.320429, Longitude: -10.881030, Vul: 13.32
1557050	NERSC 3	Aug 3 2016 02:42:05.129 PM	Aug 3 2016 02:42:04.000 PM	Incoming	Timestamp: 2016-08-03T18:40:08.001Z, BatteryV: 12.27, Latitude: 77.320883, Longitude: -10.881050, Vul: 13.35
1557039	NERSC 3	Aug 3 2016 02:30:40.463 PM	Aug 3 2016 02:30:39.000 PM	Incoming	Timestamp: 2016-08-03T18:30:08.001Z, BatteryV: 12.27, Latitude: 77.321350, Longitude: -10.881312, Vul: 13.35
1557024	NERSC 3	Aug 3 2016 02:20:35.628 PM	Aug 3 2016 02:20:34.000 PM	Incoming	Timestamp: 2016-08-03T18:20:08.001Z, BatteryV: 12.27, Latitude: 77.321798, Longitude: -10.881766, Vul: 13.32
1557017	NERSC 3	Aug 3 2016 02:14:00.368 PM	Aug 3 2016 02:13:59.000 PM	Incoming	Timestamp: 2016-08-03T18:10:12.001Z, BatteryV: 12.27, Latitude: 77.322246, Longitude: -10.882394, Vul: 13.32
1556992	NERSC 3	Aug 3 2016 02:00:36.182 PM	Aug 3 2016 02:00:34.000 PM	Incoming	Timestamp: 2016-08-03T18:00:12.001Z, BatteryV: 12.24, Latitude: 77.322682, Longitude: -10.883187, Vul: 13.35
1556980	NERSC 3	Aug 3 2016 01:50:48.232 PM	Aug 3 2016 01:50:46.000 PM	Incoming	Timestamp: 2016-08-03T17:50:16.001Z, BatteryV: 12.27, Latitude: 77.323072, Longitude: -10.883981, Vul: 13.32
1556970	NERSC 3	Aug 3 2016 01:40:41.813 PM	Aug 3 2016 01:40:40.000 PM	Incoming	Timestamp: 2016-08-03T17:40:08.001Z, BatteryV: 12.24, Latitude: 77.323475, Longitude: -10.885165, Vul: 13.32
1556955	NERSC 3	Aug 3 2016 01:30:37.395 PM	Aug 3 2016 01:30:36.000 PM	Incoming	Timestamp: 2016-08-03T17:30:08.001Z, BatteryV: 12.27, Latitude: 77.323846, Longitude: -10.886259, Vul: 13.35
1556942	NERSC 3	Aug 3 2016 01:20:41.990 PM	Aug 3 2016 01:20:40.000 PM	Incoming	Timestamp: 2016-08-03T17:20:10.001Z, BatteryV: 12.24, Latitude: 77.324211, Longitude: -10.887334, Vul: 13.35
1556933	NERSC 3	Aug 3 2016 01:10:40.454 PM	Aug 3 2016 01:10:39.000 PM	Incoming	Timestamp: 2016-08-03T17:10:08.001Z, BatteryV: 12.27, Latitude: 77.324512, Longitude: -10.888486, Vul: 13.32
1556920	NERSC 3	Aug 3 2016 01:00:44.896 PM	Aug 3 2016 01:00:43.000 PM	Incoming	Timestamp: 2016-08-03T17:00:08.001Z, BatteryV: 12.24, Latitude: 77.324794, Longitude: -10.889741, Vul: 13.32
1556908	NERSC 3	Aug 3 2016 12:51:27.245 PM	Aug 3 2016 12:51:26.000 PM	Incoming	Timestamp: 2016-08-03T16:50:07.001Z, BatteryV: 12.24, Latitude: 77.325075, Longitude: -10.891174, Vul: 13.35
1556898	NERSC 3	Aug 3 2016 12:40:40.715 PM	Aug 3 2016 12:40:39.000 PM	Incoming	Timestamp: 2016-08-03T16:40:09.001Z, BatteryV: 12.27, Latitude: 77.325331, Longitude: -10.892429, Vul: 13.35
1556884	NERSC 3	Aug 3 2016 12:30:41.196 PM	Aug 3 2016 12:30:40.000 PM	Incoming	Timestamp: 2016-08-03T16:30:08.001Z, BatteryV: 12.24, Latitude: 77.325555, Longitude: -10.893882, Vul: 13.32
1556875	NERSC 3	Aug 3 2016 12:20:30.803 PM	Aug 3 2016 12:20:29.000 PM	Incoming	Timestamp: 2016-08-03T16:20:07.001Z, BatteryV: 12.21, Latitude: 77.325722, Longitude: -10.895539, Vul: 13.35
1556865	NERSC 3	Aug 3 2016 12:10:32.303 PM	Aug 3 2016 12:10:30.000 PM	Incoming	Timestamp: 2016-08-03T16:10:07.001Z, BatteryV: 12.24, Latitude: 77.325920, Longitude: -10.897510, Vul: 13.35
1556847	NERSC 3	Aug 3 2016 12:00:40.391 PM	Aug 3 2016 12:00:38.000 PM	Incoming	Timestamp: 2016-08-03T16:00:09.001Z, BatteryV: 12.21, Latitude: 77.326074, Longitude: -10.899526, Vul: 13.35
1556828	NERSC 3	Aug 3 2016 11:50:39.835 AM	Aug 3 2016 11:50:38.000 AM	Incoming	Timestamp: 2016-08-03T15:50:07.001Z, BatteryV: 12.21, Latitude: 77.326234, Longitude: -10.901747, Vul: 13.35
1556812	NERSC 3	Aug 3 2016 11:40:40.559 AM	Aug 3 2016 11:40:39.000 AM	Incoming	Timestamp: 2016-08-03T15:40:07.001Z, BatteryV: 12.21, Latitude: 77.326278, Longitude: -10.903450, Vul: 13.35
1556800	NERSC 3	Aug 3 2016 11:30:41.097 AM	Aug 3 2016 11:30:39.000 AM	Incoming	Timestamp: 2016-08-03T15:30:11.001Z, BatteryV: 12.21, Latitude: 77.326330, Longitude: -10.905619, Vul: 13.35
1556790	NERSC 3	Aug 3 2016 11:20:38.981 AM	Aug 3 2016 11:20:37.000 AM	Incoming	Timestamp: 2016-08-03T15:20:07.001Z, BatteryV: 12.18, Latitude: 77.326355, Longitude: -10.907590, Vul: 13.35
1556783	NERSC 3	Aug 3 2016 11:10:41.926 AM	Aug 3 2016 11:10:40.000 AM	Incoming	Timestamp: 2016-08-03T15:10:11.001Z, BatteryV: 12.21, Latitude: 77.326355, Longitude: -10.909568, Vul: 13.35
1556767	NERSC 3	Aug 3 2016 11:00:44.308 AM	Aug 3 2016 11:00:43.000 AM	Incoming	Timestamp: 2016-08-03T15:00:13.001Z, BatteryV: 12.18, Latitude: 77.326310, Longitude: -10.911590, Vul: 13.35
1556757	NERSC 3	Aug 3 2016 10:50:49.318 AM	Aug 3 2016 10:50:47.000 AM	Incoming	Timestamp: 2016-08-03T14:50:07.001Z, BatteryV: 12.21, Latitude: 77.326234, Longitude: -10.913587, Vul: 13.35
1556748	NERSC 3	Aug 3 2016 10:40:39.918 AM	Aug 3 2016 10:40:38.000 AM	Incoming	Timestamp: 2016-08-03T14:40:07.001Z, BatteryV: 12.21, Latitude: 77.326150, Longitude: -10.915507, Vul: 13.35
1556734	NERSC 3	Aug 3 2016 10:30:37.823 AM	Aug 3 2016 10:30:36.000 AM	Incoming	Timestamp: 2016-08-03T14:30:08.001Z, BatteryV: 12.24, Latitude: 77.326035, Longitude: -10.917363, Vul: 13.35
1556725	NERSC 3	Aug 3 2016 10:28:44.175 AM	Aug 3 2016 10:20:37.000 AM	Incoming	Timestamp: 2016-08-03T14:20:06.001Z, BatteryV: 12.24, Latitude: 77.325901, Longitude: -10.919315, Vul: 13.35
1556715	NERSC 3	Aug 3 2016 10:10:35.760 AM	Aug 3 2016 10:10:34.000 AM	Incoming	Timestamp: 2016-08-03T14:10:06.001Z, BatteryV: 12.24, Latitude: 77.325766, Longitude: -10.921088, Vul: 13.32
1556707	NERSC 3	Aug 3 2016 10:03:49.840 AM	Aug 3 2016 10:03:48.000 AM	Incoming	Timestamp: 2016-08-03T14:00:06.001Z, BatteryV: 12.24, Latitude: 77.325594, Longitude: -10.922816, Vul: 13.32
1556687	NERSC 3	Aug 3 2016 09:50:36.281 AM	Aug 3 2016 09:50:35.000 AM	Incoming	Timestamp: 2016-08-03T13:50:06.001Z, BatteryV: 12.21, Latitude: 77.325427, Longitude: -10.924474, Vul: 13.35
1556674	NERSC 3	Aug 3 2016 09:40:39.491 AM	Aug 3 2016 09:40:38.000 AM	Incoming	Timestamp: 2016-08-03T13:40:06.001Z, BatteryV: 12.30, Latitude: 77.325222, Longitude: -10.926061, Vul: 13.35
1556659	NERSC 3	Aug 3 2016 09:30:35.616 AM	Aug 3 2016 09:30:34.000 AM	Incoming	Timestamp: 2016-08-03T13:30:06.001Z, BatteryV: 12.27, Latitude: 77.324992, Longitude: -10.927354, Vul: 13.35
1556648	NERSC 3	Aug 3 2016 09:24:23.799 AM	Aug 3 2016 09:24:22.000 AM	Incoming	Timestamp: 2016-08-03T13:20:06.001Z, BatteryV: 12.24, Latitude: 77.324774, Longitude: -10.928602, Vul: 13.35
1556634	NERSC 3	Aug 3 2016 09:10:36.670 AM	Aug 3 2016 09:10:35.000 AM	Incoming	Timestamp: 2016-08-03T13:10:06.001Z, BatteryV: 12.27, Latitude: 77.324531, Longitude: -10.929798, Vul: 13.35
1556610	NERSC 3	Aug 3 2016 09:00:38.452 AM	Aug 3 2016 09:00:37.000 AM	Incoming	Timestamp: 2016-08-03T13:00:06.001Z, BatteryV: 12.27, Latitude: 77.324294, Longitude: -10.930694, Vul: 13.35
1556598	NERSC 3	Aug 3 2016 08:50:39.612 AM	Aug 3 2016 08:50:38.000 AM	Incoming	Timestamp: 2016-08-03T12:50:06.001Z, BatteryV: 12.27, Latitude: 77.324019, Longitude: -10.931418, Vul: 13.35
1556586	NERSC 3	Aug 3 2016 08:40:37.812 AM	Aug 3 2016 08:40:36.000 AM	Incoming	Timestamp: 2016-08-03T12:40:09.001Z, BatteryV: 12.27, Latitude: 77.323725, Longitude: -10.931866, Vul: 13.35
1556577	NERSC 3	Aug 3 2016 08:34:42.656 AM	Aug 3 2016 08:34:41.000 AM	Incoming	Timestamp: 2016-08-03T12:30:13.001Z, BatteryV: 12.27, Latitude: 77.323430, Longitude: -10.931859, Vul: 13.32
1556563	NERSC 3	Aug 3 2016 08:24:02.093 AM	Aug 3 2016 08:24:01.000 AM	Incoming	Timestamp: 2016-08-03T12:20:14.001Z, BatteryV: 12.27, Latitude: 77.323098, Longitude: -10.932102, Vul: 13.35
1556560	NERSC 3	Aug 3 2016 08:20:58.550 AM	Aug 3 2016 08:20:46.000 AM	Incoming	Timestamp: 2016-08-03T12:20:46.000Z, Message Check: true
1556552	NERSC 3	Aug 3 2016 08:13:49.642 AM	Aug 3 2016 08:13:48.000 AM	Incoming	Timestamp: 2016-08-03T12:10:06.001Z, BatteryV: 12.24, Latitude: 77.322778, Longitude: -10.931872, Vul: 13.35
1556549	NERSC 3	Aug 3 2016 08:10:55.584 AM	Aug 3 2016 08:10:45.000 AM	Incoming	Timestamp: 2016-08-03T12:10:45.000Z, Message Check: true
1556500	NERSC 3	Aug 3 2016 08:00:42.501 AM	Aug 3 2016 08:00:41.000 AM	Incoming	Timestamp: 2016-08-03T12:00:05.001Z, BatteryV: 12.24, Latitude: 77.322406, Longitude: -10.931322, Vul: 13.35
1556491	NERSC 3	Aug 3 2016 07:50:39.221 AM	Aug 3 2016 07:50:37.000 AM	Incoming	Timestamp: 2016-08-03T11:50:06.001Z, BatteryV: 12.27, Latitude: 77.322022, Longitude: -10.930682, Vul: 13.38
1556481	NERSC 3	Aug 3 2016 07:40:36.857 AM	Aug 3 2016 07:40:35.000 AM	Incoming	Timestamp: 2016-08-03T11:40:05.001Z, BatteryV: 12.24, Latitude: 77.321696, Longitude: -10.929690, Vul: 13.35
1556467	NERSC 3	Aug 3 2016 07:30:37.436 AM	Aug 3 2016 07:30:36.000 AM	Incoming	Timestamp: 2016-08-03T11:30:05.001Z, BatteryV: 12.30, Latitude: 77.321286, Longitude: -10.928531, Vul: 13.35
1556455	NERSC 3	Aug 3 2016 07:20:39.705 AM	Aug 3 2016 07:20:38.000 AM	Incoming	Timestamp: 2016-08-03T11:20:05.001Z, BatteryV: 12.27, Latitude: 77.320928, Longitude: -10.927142, Vul: 13.35
1556446	NERSC 3	Aug 3 2016 07:10:38.346 AM	Aug 3 2016 07:10:36.000 AM	Incoming	Timestamp: 2016-08-03T11:10:05.001Z, BatteryV: 12.24, Latitude: 77.320614, Longitude: -10.925517, Vul: 13.35
1556430	NERSC 3	Aug 3 2016 07:00:38.248 AM	Aug 3 2016 07:00:37.000 AM	Incoming	Timestamp: 2016-08-03T11:00:05.001Z, BatteryV: 12.27, Latitude: 77.320294, Longitude: -10.923718, Vul: 13.35
1556419	NERSC 3	Aug 3 2016 06:53:52.502 AM	Aug 3 2016 06:53:51.000 AM	Incoming	Timestamp: 2016-08-03T10:50:05.001Z, BatteryV: 12.24, Latitude: 77.320013, Longitude: -10.921690, Vul: 13.35
1556417	NERSC 3	Aug 3 2016 06:51:00.595 AM	Aug 3 2016 06:50:44.000 AM	Incoming	Timestamp: 2016-08-03T10:50:44.000Z, Message Check: true
1556407	NERSC 3	Aug 3 2016 06:41:05.302 AM	Aug 3 2016 06:41:04.000 AM	Incoming	Timestamp: 2016-08-03T10:40:36.001Z, BatteryV: 12.27, Latitude: 77.319738, Longitude: -10.919699, Vul: 13.35
1556393	NERSC 3	Aug 3 2016 06:30:32.285 AM	Aug 3 2016 06:30:31.000 AM	Incoming	Timestamp: 2016-08-03T10:30:05.001Z, BatteryV: 12.30, Latitude: 77.319475, Longitude: -10.917306, Vul: 13.35
1556386	NERSC 3	Aug 3 2016 06:21:25.641 AM	Aug 3 2016 06:21:24.000 AM	Incoming	Timestamp: 2016-08-03T10:20:05.001Z, BatteryV: 12.27, Latitude: 77.319264, Longitude: -10.915123, Vul: 13.35
1556377	NERSC 3	Aug 3 2016 06:11:47.556 AM	Aug 3 2016 06:11:45.000 AM	Incoming	Timestamp: 2016-08-03T10:10:06.001Z, BatteryV: 12.24, Latitude: 77.319046, Longitude: -10.912582, Vul: 13.38
1556358	NERSC 3	Aug 3 2016 06:00:32.381 AM	Aug 3 2016 06:00:31.000 AM	Incoming	Timestamp: 2016-08-03T10:00:08.001Z, BatteryV: 12.21, Latitude: 77.318880, Longitude: -10.910176, Vul: 13.35
1556350	NERSC 3	Aug 3 2016 05:50:38.127 AM	Aug 3 2016 05:50:37.000 AM	Incoming	Timestamp: 2016-08-03T09:50:05.001Z, BatteryV: 12.24, Latitude: 77.318746, Longitude: -10.907680, Vul: 13.35
1556340	NERSC 3	Aug 3 2016 05:40:39.339 AM	Aug 3 2016 05:40:38.000 AM	Incoming	Timestamp: 2016-08-03T09:40:09.001Z, BatteryV: 12.24, Latitude: 77.318637, Longitude: -10.905184, Vul: 13.38
1556328	NERSC 3	Aug 3 2016 05:30:39.565 AM	Aug 3 2016 05:30:38.000 AM	Incoming	Timestamp: 2016-08-03T09:30:09.001Z, BatteryV: 12.24, Latitude: 77.318586, Longitude: -10.902669, Vul: 13.38
1556316	NERSC 3	Aug 3 2016 05:20:37.602 AM	Aug 3 2016 05:20:36.000 AM	Incoming	Timestamp: 2016-08-03T09:20:08.001Z, BatteryV: 12.27, Latitude: 77.318579, Longitude: -10.900000, Vul: 13.38
1556306	NERSC 3	Aug 3 2016 05:10:42.590 AM	Aug 3 2016 05:10:41.000 AM	Incoming	Timestamp: 2016-08-03T09:10:08.001Z, BatteryV: 12.27, Latitude: 77.318605, Longitude: -10.897280, Vul: 13.38
1556290	NERSC 3	Aug 3 2016 05:00:40.884 AM	Aug 3 2016 05:00:40.000 AM	Incoming	Timestamp: 2016-08-03T09:00:08.001Z, BatteryV: 12.27, Latitude: 77.318682, Longitude: -10.894624, Vul: 13.35
1556278	NERSC 3	Aug 3 2016 04:50:39.779 AM	Aug 3 2016 04:50:38.000 AM	Incoming	Timestamp: 2016-08-03T08:50:08.001Z, BatteryV: 12.27, Latitude: 77.318797, Longitude: -10.891930, Vul: 13.38
1556271	NERSC 3	Aug 3 2016 04:41:00.210 AM	Aug 3 2016 04:40:59.000 AM	Incoming	Timestamp: 2016-08-03T08:40:08.001Z, BatteryV: 12.21, Latitude: 77.318938, Longitude: -10.889414, Vul: 13.35
1556262	NERSC 3	Aug 3 2016 04:31:13.034 AM	Aug 3 2016 04:31:11.000 AM	Incoming	Timestamp: 2016-08-03T08:30:08.001Z, BatteryV: 12.21, Latitude: 77.319110, Longitude: -10.886829, Vul: 13.38
1556248	NERSC 3	Aug 3 2016 04:20:59.984 AM	Aug 3 2016 04:20:59.000 AM	Incoming	Timestamp: 2016-08-03T08:20:36.001Z, BatteryV: 12.27, Latitude: 77.319270, Longitude: -10.884422, Vul: 13.38
1556240	NERSC 3	Aug 3 2016 04:10:45.436 AM	Aug 3 2016 04:10:44.000 AM	Incoming	Timestamp: 2016-08-03T08:10:18.001Z, BatteryV: 12.21, Latitude: 77.319475, Longitude: -10.882010, Vul: 13.38
1556223	NERSC 3	Aug 3 2016 04:00:32.122 AM	Aug 3 2016 04:00:31.000 AM	Incoming	Timestamp: 2016-08-03T08:00:08.001Z, BatteryV: 12.24, Latitude: 77.319706, Longitude: -10.879558, Vul: 13.38
1556215	NERSC 3	Aug 3 2016 03:50:43.087 AM	Aug 3 2016 03:50:41.000 AM	Incoming	Timestamp: 2016-08-03T07:50:09.001Z, BatteryV: 12.21, Latitude: 77.319859, Longitude: -10.877517, Vul: 13.38
1556208	NERSC 3	Aug 3 2016 03:41:01.156 AM	Aug 3 2016 03:41:00.000 AM	Incoming	Timestamp: 2016-08-03T07:40:29.001Z, BatteryV: 12.24, Latitude: 77.320102, Longitude: -10.875507, Vul: 13.38
1556198	NERSC 3	Aug 3 2016 03:30:40.484 AM	Aug 3 2016 03:30:39.000 AM	Incoming	Timestamp: 2016-08-03T07:30:08.001Z, BatteryV: 12.18, Latitude: 77.320275, Longitude: -10.873523, Vul: 13.38
1556187	NERSC 3	Aug 3 2016 03:20:39.594 AM	Aug 3 2016 03:20:38.000 AM	Incoming	Timestamp: 2016-08-03T07:20:08.001Z, BatteryV: 12.18, Latitude: 77.320493, Longitude: -10.871904, Vul: 13.38
1556174	NERSC 3	Aug 3 2016 03:10:40.984 AM	Aug 3 2016 03:10:40.000 AM	Incoming	Timestamp: 2016-08-03T07:10:08.001Z, BatteryV: 12.21, Latitude: 77.320704, Longitude: -10.870400, Vul: 13.38
1556157	NERSC 3	Aug 3 2016 03:00:37.343 AM	Aug 3 2016 03:00:36.000 AM	Incoming	Timestamp: 2016-08-03T07:00:07.001Z, BatteryV: 12.21, Latitude: 77.320922, Longitude: -10.869094, Vul: 13.38
1556145	NERSC 3	Aug 3 2016 02:50:40.725 AM	Aug 3 2016 02:50:40.000 AM	Incoming	Timestamp: 2016-08-03T06:50:08.001Z, BatteryV: 12.21, Latitude: 77.321158, Longitude: -10.868064, Vul: 13.38
1556137	NERSC 3	Aug 3 2016 02:40:30.701 AM	Aug 3 2016 02:40:29.000 AM	Incoming	Timestamp: 2016-08-03T06:40:07.001Z, BatteryV: 12.18, Latitude: 77.321389, Longitude: -10.867059, Vul: 13.38
1556124	NERSC 3	Aug 3 2016 02:30:39.809 AM	Aug 3 2016 02:30:39.000 AM	Incoming	Timestamp: 2016-08-03T06:30:07.001Z, BatteryV: 12.21, Latitude: 77.321606, Longitude: -10.866490, Vul: 13.38
1556117	NERSC 3	Aug 3 2016 02:21:01.338 AM	Aug 3 2016 02:21:00.000 AM	Incoming	Timestamp: 2016-08-03T06:20:36.001Z, BatteryV: 12.21, Latitude: 77.321818, Longitude: -10.866157, Vul: 13.38
1556108	NERSC 3	Aug 3 2016 02:10:40.224 AM	Aug 3 2016 02:10:39.000 AM	Incoming	Timestamp: 2016-08-03T06:10:07.001Z, BatteryV: 12.24, Latitude: 77.322035, Longitude: -10.865875, Vul: 13.38
1556089	NERSC 3	Aug 3 2016 02:00:41.071 AM	Aug 3 2016 02:00:39.000 AM	Incoming	Timestamp: 2016-08-03T06:00:07.001Z, BatteryV: 12.21, Latitude: 77.322189, Longitude: -10.865946, Vul: 13.38
1556081	NERSC 3	Aug 3 2016 01:53:27.137 AM	Aug 3 2016 01:53:26.000 AM	Incoming	Timestamp: 2016-08-03T05:45:07.001Z, BatteryV: 12.21, Latitude: 77.322432, Longitude: -10.865786, Vul: 13.38
1556073	NERSC 3	Aug 3 2016 01:41:14.549 AM	Aug 3 2016 01:41:13.000 AM	Incoming	Timestamp: 2016-08-03T05:40:36.001Z, BatteryV: 12.21, Latitude: 77.322496, Longitude: -10.866022, Vul: 13.38
1556064	NERSC 3	Aug 3 2016 01:33:57.213 AM	Aug 3 2016 01:33:56.000 AM	Incoming	Timestamp: 2016-08-03T05:30:07.001Z, BatteryV: 12.24, Latitude: 77.322643, Longitude: -10.866445, Vul: 13.38
1556050	NERSC 3	Aug 3 2016 01:20:40.141 AM	Aug 3 2016 01:20:38.000 AM	Incoming	Timestamp: 2016-08-03T05:20:07.001Z, BatteryV: 12.18, Latitude: 77.322746, Longitude: -10.867066, Vul: 13.38
1556043	NERSC 3	Aug 3 2016 01:10:38.177 AM	Aug 3 2016 01:10:36.000 AM	Incoming	Timestamp: 2016-08-03T05:10:07.001Z, BatteryV: 12.21, Latitude: 77.322861, Longitude: -10.867891, Vul: 13.41
1556029	NERSC 3	Aug 3 2016 01:00:38.843 AM	Aug 3 2016 01:00:37.000 AM	Incoming	Timestamp: 2016-08-03T05:00:07.001Z, BatteryV: 12.24, Latitude: 77.322976, Longitude: -10.869062, Vul: 13.38
1556018	NERSC 3	Aug 3 2016 12:50:35.507 AM	Aug 3 2016 12:50:34.000 AM	Incoming	Timestamp: 2016-08-03T04:50:07.001Z, BatteryV: 12.24, Latitude: 77.323072, Longitude: -10.870323, Vul: 13.41
1556011	NERSC 3	Aug 3 2016 12:43:56.990 AM	Aug 3 2016 12:43:56.000 AM	Incoming	Timestamp: 2016-08-03T04:40:06.001Z, BatteryV: 12.21, Latitude: 77.323142, Longitude: -10.871789, Vul: 13.38
1555999	NERSC 3	Aug 3 2016 12:30:40.079 AM	Aug 3 2016 12:30:39.000 AM	Incoming	Timestamp: 2016-08-03T04:30:09.001Z, BatteryV: 12.21, Latitude: 77.323194, Longitude: -10.873414, Vul: 13.41
1555992	NERSC 3	Aug 3 2016 12:24:47.803 AM	Aug 3 2016 12:24:46.000 AM	Incoming	Timestamp: 2016-08-03T04:20:09.001Z, BatteryV: 12.24, Latitude: 77.323219, Longitude: -10.875238, Vul: 13.38
1555987	NERSC 3	Aug 3 2016 12:18:21.398 AM	Aug 3 2016 12:18:20.000 AM	Incoming	Timestamp: 2016-08-03T04:16:23.001Z, BatteryV: 12.18, Latitude: 77.323238, Longitude: -10.875955, Vul: 13.41
1555985	NERSC 3	Aug 3 2016 12:16:01.910 AM	Aug 3 2016 12:16:00.000 AM	Incoming	Timestamp: 2016-08-03T04:11:04.001Z, BatteryV: 12.18, Latitude: 77.323238, Longitude: -10.876998, Vul: 13.38
1555966	NERSC 3	Aug 3 2016 12:00:28.129 AM	Aug 3 2016 12:00:26.000 AM	Incoming	Timestamp: 2016-08-03T04:00:06.001Z, BatteryV: 12.18, Latitude: 77.323219, Longitude: -10.879475, Vul: 13.41
1555957	NERSC 3	Aug 2 2016 11:50:42.822 PM	Aug 2 2016 11:50:41.000 PM	Incoming	Timestamp: 2016-08-03T03:50:09.001Z, BatteryV: 12.15, Latitude: 77.323155, Longitude: -10.881677, Vul: 13.44
1555948	NERSC 3	Aug 2 2016 11:40:37.723 PM	Aug 2 2016 11:40:36.000 PM	Incoming	Timestamp: 2016-08-03T03:40:06.001Z, BatteryV: 12.15, Latitude: 77.323078, Longitude: -10.884019, Vul: 13.41
1555938	NERSC 3	Aug 2 2016 11:30:40.885 PM	Aug 2 2016 11:30:40.000 PM	Incoming	Timestamp: 2016-08-03T03:30:08.001Z, BatteryV: 12.15, Latitude: 77.322982, Longitude: -10.886534, Vul: 13.44
1555927	NERSC 3	Aug 2 2016 11:20:33.097 PM	Aug 2 2016 11:20:31.000 PM	Incoming	Timestamp: 2016-08-03T03:20:06.001Z, BatteryV: 12.21, Latitude: 77.322867, Longitude: -10.889146, Vul: 13.44
1555917	NERSC 3	Aug 2 2016 11:10:31.445 PM	Aug 2 2016 11:10:30.000 PM	Incoming	Timestamp: 2016-08-03T03:10:06.001Z, BatteryV: 12.15, Latitude: 77.322720, Longitude: -10.891699, Vul: 13.44
1555899	NERSC 3	Aug 2 2016 11:00:44.824 PM	Aug 2 2016 11:00:43.000 PM	Incoming	Timestamp: 2016-08-03T03:00:13.001Z, BatteryV: 12.18, Latitude: 77.322554, Longitude: -10.894272, Vul: 13.44
1555885	NERSC 3	Aug 2 2016 10:50:37.021 PM	Aug 2 2016 10:50:36.000 PM	Incoming	Timestamp: 2016-08-03T02:50:06.001Z, BatteryV: 12.12, Latitude: 77.322355, Longitude: -10.896851, Vul: 13.44
1555878	NERSC 3	Aug 2 2016 10:40:38.944 PM	Aug 2 2016 10:40:38.000 PM	Incoming	Timestamp: 2016-08-03T02:40:06.001Z, BatteryV: 12.18, Latitude: 77.322112, Longitude: -10.899424, Vul: 13.44
1555869	NERSC 3	Aug 2 2016 10:31:19.980 PM	Aug 2 2016 10:31:18.000 PM	Incoming	Timestamp: 2016-08-03T02:30:09.001Z, BatteryV: 12.15, Latitude: 77.321837, Longitude: -10.901888, Vul: 13.44
1555858	NERSC 3	Aug 2 2016 10:20:33.708 PM	Aug 2 2016 10:20:32.000 PM	Incoming	Timestamp: 2016-08-03T02:20:05.001Z, BatteryV: 12.15, Latitude: 77.321530, Longitude: -10.904333, Vul: 13.44
1555848	NERSC 3	Aug 2 2016 10:10:38.028 PM	Aug 2 2016 10:10:36.000 PM	Incoming	Timestamp: 2016-08-03T02:10:05.001Z, BatteryV: 12.15, Latitude: 77.321178, Longitude: -10.906733, Vul: 13.44
1555837	NERSC 3	Aug 2 2016 10:01:09.868 PM	Aug 2 2016 10:01:08.000 PM	Incoming	Timestamp: 2016-08-03T02:00:36.001Z, BatteryV: 12.15, Latitude: 77.320813, Longitude: -10.908947, Vul: 13.44
1555826	NERSC 3	Aug 2 2016 09:50:46.693 PM	Aug 2 2016 09:50:45.000 PM	Incoming	Timestamp: 2016-08-03T01:50:13.001Z, BatteryV: 12.21, Latitude: 77.320384, Longitude: -10.911315, Vul: 13.44
1555817	NERSC 3	Aug 2 2016 09:40:38.771 PM	Aug 2 2016 09:40:37.000 PM	Incoming	Timestamp: 2016-08-03T01:40:05.001Z, BatteryV: 12.15, Latitude: 77.319968, Longitude: -10.913536, Vul: 13.47
1555807	NERSC 3	Aug 2 2016 09:30:50.446 PM	Aug 2 2016 09:30:49.000 PM	Incoming	Timestamp: 2016-08-03T01:30:25.001Z, BatteryV: 12.15, Latitude: 77.319520, Longitude: -10.915501, Vul: 13.44
1555797	NERSC 3	Aug 2 2016 09:20:37.978 PM	Aug 2 2016 09:20:37.000 PM	Incoming	Timestamp: 2016-08-03T01:20:05.001Z, BatteryV: 12.18, Latitude: 77.319091, Longitude: -10.917658, Vul: 13.47
1555788	NERSC 3	Aug 2 2016 09:10:35.285 PM	Aug 2 2016 09:10:34.000 PM	Incoming	Timestamp: 2016-08-03T01:10:05.001Z, BatteryV: 12.12, Latitude: 77.318675, Longitude: -10.919725, Vul: 13.44
1555774	NERSC 3	Aug 2 2016 09:01:04.332 PM	Aug 2 2016 09:01:03.000 PM	Incoming	Timestamp: 2016-08-03T01:00:09.001Z, BatteryV: 12.12, Latitude: 77.318234, Longitude: -10.921549, Vul: 13.44
1555773	NERSC 3	Aug 2 2016 09:00:52.805 PM	Aug 2 2016 09:00:51.000 PM	Incoming	Timestamp: 2016-08-03T01:00:51.000Z, BatteryV: 12.12, Return to normal: 255, Vul: 13.44
1555771	NERSC 3	Aug 2 2016 09:00:40.731 PM	Aug 2 2016 09:00:39.000 PM	Incoming	Message SubType: 0, Capsized Event: true, Orientation Change Count: 1, Timestamp: 2016-08-03T01:00:39.000Z, BatteryV: 12.27, Vul: 13.44, Uptime: 2284263, Lowest Battery Voltage: 12.27, Highest Battery Voltage: 14.58, Lowest Battery Voltage UTC Day: 12.27, Highest Battery Voltage UTC Day: 13.47, Iridium Message Count: 1277, Iridium Session Count: 1350, Iridium On Time: 524, Iridium Send Failures N…
1555749	NERSC 3	Aug 2 2016 08:31:14.241 PM	Aug 2 2016 08:31:13.000 PM	Incoming	Timestamp: 2016-08-03T00:30:36.001Z, BatteryV: 12.30, Latitude: 77.316998, Longitude: -10.926982, Vul: 13.44
1555619	NERSC 3	Aug 2 2016 08:00:44.220 PM	Aug 2 2016 08:00:43.000 PM	Incoming	Timestamp: 2016-08-03T00:00:13.001Z, BatteryV: 12.30, Latitude: 77.315731, Longitude: -10.931322, Vul: 13.47
1555599	NERSC 3	Aug 2 2016 07:30:45.288 PM	Aug 2 2016 07:30:43.000 PM	Incoming	Timestamp: 2016-08-02T23:30:12.001Z, BatteryV: 12.33, Latitude: 77.314586, Longitude: -10.934483, Vul: 13.44
1555571	NERSC 3	Aug 2 2016 07:00:41.936 PM	Aug 2 2016 07:00:40.000 PM	Incoming	Timestamp: 2016-08-02T23:00:08.001Z, BatteryV: 12.27, Latitude: 77.313498, Longitude: -10.936659, Vul: 13.44
1555557	NERSC 3	Aug 2 2016 06:31:07.442 PM	Aug 2 2016 06:31:06.000 PM	Incoming	Timestamp: 2016-08-02T22:30:36.001Z, BatteryV: 12.30, Latitude: 77.312499, Longitude: -10.937786, Vul: 13.44
1555513	NERSC 3	Aug 2 2016 06:00:36.667 PM	Aug 2 2016 06:00:35.000 PM	Incoming	Timestamp: 2016-08-02T22:00:13.001Z, BatteryV: 12.33, Latitude: 77.311629, Longitude: -10.938496, Vul: 13.44
1555478	NERSC 3	Aug 2 2016 05:30:46.149 PM	Aug 2 2016 05:30:44.000 PM	Incoming	Timestamp: 2016-08-02T21:30:12.001Z, BatteryV: 12.33, Latitude: 77.310886, Longitude: -10.938797, Vul: 13.44
1555433	NERSC 3	Aug 2 2016 05:00:32.122 PM	Aug 2 2016 05:00:31.000 PM	Incoming	Timestamp: 2016-08-02T21:00:07.001Z, BatteryV: 12.36, Latitude: 77.310253, Longitude: -10.938374, Vul: 13.44
1555397	NERSC 3	Aug 2 2016 04:30:48.301 PM	Aug 2 2016 04:30:47.000 PM	Incoming	Timestamp: 2016-08-02T20:30:07.001Z, BatteryV: 12.36, Latitude: 77.309773, Longitude: -10.937325, Vul: 13.47
1555351	NERSC 3	Aug 2 2016 04:01:07.148 PM	Aug 2 2016 04:01:06.000 PM	Incoming	Timestamp: 2016-08-02T20:00:36.001Z, BatteryV: 12.36, Latitude: 77.309466, Longitude: -10.935750, Vul: 13.44
1555315	NERSC 3	Aug 2 2016 03:30:35.917 PM	Aug 2 2016 03:30:34.000 PM	Incoming	Timestamp: 2016-08-02T19:30:07.001Z, BatteryV: 12.36, Latitude: 77.309325, Longitude: -10.933754, Vul: 13.44
1555270	NERSC 3	Aug 2 2016 03:00:30.188 PM	Aug 2 2016 03:00:29.000 PM	Incoming	Timestamp: 2016-08-02T19:00:06.001Z, BatteryV: 12.36, Latitude: 77.309363, Longitude: -10.931699, Vul: 13.47
1555243	NERSC 3	Aug 2 2016 02:30:40.404 PM	Aug 2 2016 02:30:39.000 PM	Incoming	Timestamp: 2016-08-02T18:30:06.001Z, BatteryV: 12.36, Latitude: 77.309702, Longitude: -10.930253, Vul: 13.44
1555205	NERSC 3	Aug 2 2016 02:00:35.482 PM	Aug 2 2016 02:00:34.000 PM	Incoming	Timestamp: 2016-08-02T18:00:06.001Z, BatteryV: 12.33, Latitude: 77.310323, Longitude: -10.929581, Vul: 13.44
1555170	NERSC 3	Aug 2 2016 01:31:01.005 PM	Aug 2 2016 01:31:00.000 PM	Incoming	Timestamp: 2016-08-02T17:30:36.001Z, BatteryV: 12.36, Latitude: 77.311130, Longitude: -10.931002, Vul: 13.44
1555133	NERSC 3	Aug 2 2016 01:00:39.208 PM	Aug 2 2016 01:00:38.000 PM	Incoming	Timestamp: 2016-08-02T17:00:06.001Z, BatteryV: 12.36, Latitude: 77.312090, Longitude: -10.935040, Vul: 13.47
1555112	NERSC 3	Aug 2 2016 12:30:29.283 PM	Aug 2 2016 12:30:28.000 PM	Incoming	Timestamp: 2016-08-02T16:30:05.001Z, BatteryV: 12.36, Latitude: 77.313062, Longitude: -10.940512, Vul: 13.44
1555087	NERSC 3	Aug 2 2016 12:00:31.336 PM	Aug 2 2016 12:00:30.000 PM	Incoming	Timestamp: 2016-08-02T16:00:09.001Z, BatteryV: 12.36, Latitude: 77.313830, Longitude: -10.948026, Vul: 13.44
1555074	NERSC 3	Aug 2 2016 11:31:08.146 AM	Aug 2 2016 11:31:07.000 AM	Incoming	Timestamp: 2016-08-02T15:30:36.001Z, BatteryV: 12.36, Latitude: 77.314470, Longitude: -10.957018, Vul: 13.44
1555046	NERSC 3	Aug 2 2016 11:00:41.495 AM	Aug 2 2016 11:00:40.000 AM	Incoming	Timestamp: 2016-08-02T15:00:09.001Z, BatteryV: 12.36, Latitude: 77.314886, Longitude: -10.967334, Vul: 13.44
1554996	NERSC 3	Aug 2 2016 10:30:34.864 AM	Aug 2 2016 10:30:33.000 AM	Incoming	Timestamp: 2016-08-02T14:30:10.001Z, BatteryV: 12.39, Latitude: 77.315034, Longitude: -10.978170, Vul: 13.44
1554969	NERSC 3	Aug 2 2016 10:00:41.396 AM	Aug 2 2016 10:00:40.000 AM	Incoming	Timestamp: 2016-08-02T14:00:08.001Z, BatteryV: 12.42, Latitude: 77.314950, Longitude: -10.989446, Vul: 13.44
1554936	NERSC 3	Aug 2 2016 09:34:29.119 AM	Aug 2 2016 09:34:26.000 AM	Incoming	Timestamp: 2016-08-02T13:30:36.001Z, BatteryV: 12.39, Latitude: 77.314688, Longitude: -11.001050, Vul: 13.44
1554872	NERSC 3	Aug 2 2016 09:00:40.442 AM	Aug 2 2016 09:00:39.000 AM	Incoming	Timestamp: 2016-08-02T13:00:08.001Z, BatteryV: 12.42, Latitude: 77.314426, Longitude: -11.012742, Vul: 13.44
1554854	NERSC 3	Aug 2 2016 08:30:44.362 AM	Aug 2 2016 08:30:43.000 AM	Incoming	Timestamp: 2016-08-02T12:30:08.001Z, BatteryV: 12.39, Latitude: 77.314195, Longitude: -11.024250, Vul: 13.47
1554791	NERSC 3	Aug 2 2016 08:00:33.690 AM	Aug 2 2016 08:00:32.000 AM	Incoming	Timestamp: 2016-08-02T12:00:09.001Z, BatteryV: 12.36, Latitude: 77.313978, Longitude: -11.035034, Vul: 13.47
1554773	NERSC 3	Aug 2 2016 07:30:29.162 AM	Aug 2 2016 07:30:27.000 AM	Incoming	Timestamp: 2016-08-02T11:30:07.001Z, BatteryV: 12.36, Latitude: 77.313862, Longitude: -11.044691, Vul: 13.44
1554750	NERSC 3	Aug 2 2016 07:01:06.876 AM	Aug 2 2016 07:01:06.000 AM	Incoming	Timestamp: 2016-08-02T11:00:36.001Z, BatteryV: 12.39, Latitude: 77.313862, Longitude: -11.053075, Vul: 13.47
1554726	NERSC 3	Aug 2 2016 06:30:39.846 AM	Aug 2 2016 06:30:39.000 AM	Incoming	Timestamp: 2016-08-02T10:30:07.001Z, BatteryV: 12.39, Latitude: 77.313946, Longitude: -11.060595, Vul: 13.44
1554706	NERSC 3	Aug 2 2016 06:00:38.534 AM	Aug 2 2016 06:00:37.000 AM	Incoming	Timestamp: 2016-08-02T10:00:07.001Z, BatteryV: 12.42, Latitude: 77.314080, Longitude: -11.066938, Vul: 13.44
1554689	NERSC 3	Aug 2 2016 05:30:41.125 AM	Aug 2 2016 05:30:40.000 AM	Incoming	Timestamp: 2016-08-02T09:30:07.001Z, BatteryV: 12.39, Latitude: 77.314214, Longitude: -11.072717, Vul: 13.44
1554665	NERSC 3	Aug 2 2016 05:00:35.437 AM	Aug 2 2016 05:00:34.000 AM	Incoming	Timestamp: 2016-08-02T09:00:06.001Z, BatteryV: 12.39, Latitude: 77.314342, Longitude: -11.077318, Vul: 13.44
1554646	NERSC 3	Aug 2 2016 04:30:38.188 AM	Aug 2 2016 04:30:37.000 AM	Incoming	Timestamp: 2016-08-02T08:30:06.001Z, BatteryV: 12.39, Latitude: 77.314509, Longitude: -11.080781, Vul: 13.47
1554630	NERSC 3	Aug 2 2016 04:01:07.967 AM	Aug 2 2016 04:01:06.000 AM	Incoming	Timestamp: 2016-08-02T08:00:37.001Z, BatteryV: 12.39, Latitude: 77.314829, Longitude: -11.083616, Vul: 13.44
1554612	NERSC 3	Aug 2 2016 03:30:38.529 AM	Aug 2 2016 03:30:37.000 AM	Incoming	Timestamp: 2016-08-02T07:30:06.001Z, BatteryV: 12.39, Latitude: 77.315174, Longitude: -11.086336, Vul: 13.47
1554593	NERSC 3	Aug 2 2016 03:00:38.823 AM	Aug 2 2016 03:00:37.000 AM	Incoming	Timestamp: 2016-08-02T07:00:06.001Z, BatteryV: 12.39, Latitude: 77.315725, Longitude: -11.088781, Vul: 13.44
1554575	NERSC 3	Aug 2 2016 02:30:39.812 AM	Aug 2 2016 02:30:38.000 AM	Incoming	Timestamp: 2016-08-02T06:30:08.001Z, BatteryV: 12.39, Latitude: 77.316262, Longitude: -11.091027, Vul: 13.47
1554551	NERSC 3	Aug 2 2016 02:01:09.222 AM	Aug 2 2016 02:01:08.000 AM	Incoming	Timestamp: 2016-08-02T06:00:36.001Z, BatteryV: 12.42, Latitude: 77.316877, Longitude: -11.093734, Vul: 13.47
1554513	NERSC 3	Aug 2 2016 01:30:38.201 AM	Aug 2 2016 01:30:37.000 AM	Incoming	Timestamp: 2016-08-02T05:30:09.001Z, BatteryV: 12.45, Latitude: 77.317510, Longitude: -11.096467, Vul: 13.44
1554494	NERSC 3	Aug 2 2016 01:03:59.298 AM	Aug 2 2016 01:03:58.000 AM	Incoming	Timestamp: 2016-08-02T05:00:09.001Z, BatteryV: 12.36, Latitude: 77.318093, Longitude: -11.099347, Vul: 13.44
1554472	NERSC 3	Aug 2 2016 12:31:06.898 AM	Aug 2 2016 12:31:06.000 AM	Incoming	Timestamp: 2016-08-02T04:30:36.001Z, BatteryV: 12.36, Latitude: 77.318707, Longitude: -11.102803, Vul: 13.47
1554448	NERSC 3	Aug 2 2016 12:00:46.441 AM	Aug 2 2016 12:00:44.000 AM	Incoming	Timestamp: 2016-08-02T04:00:12.001Z, BatteryV: 12.36, Latitude: 77.319354, Longitude: -11.106867, Vul: 13.47
1554431	NERSC 3	Aug 1 2016 11:30:39.929 PM	Aug 1 2016 11:30:38.000 PM	Incoming	Timestamp: 2016-08-02T03:30:08.001Z, BatteryV: 12.39, Latitude: 77.319987, Longitude: -11.111501, Vul: 13.47
1554410	NERSC 3	Aug 1 2016 11:01:11.591 PM	Aug 1 2016 11:01:10.000 PM	Incoming	Timestamp: 2016-08-02T03:00:36.001Z, BatteryV: 12.39, Latitude: 77.320634, Longitude: -11.117024, Vul: 13.47
1554392	NERSC 3	Aug 1 2016 10:30:44.521 PM	Aug 1 2016 10:30:43.000 PM	Incoming	Timestamp: 2016-08-02T02:30:13.001Z, BatteryV: 12.39, Latitude: 77.321344, Longitude: -11.123782, Vul: 13.47
1554370	NERSC 3	Aug 1 2016 10:00:43.654 PM	Aug 1 2016 10:00:42.000 PM	Incoming	Timestamp: 2016-08-02T02:00:12.001Z, BatteryV: 12.42, Latitude: 77.321984, Longitude: -11.131424, Vul: 13.47
1554355	NERSC 3	Aug 1 2016 09:30:53.145 PM	Aug 1 2016 09:30:51.000 PM	Incoming	Timestamp: 2016-08-02T01:30:12.001Z, BatteryV: 12.42, Latitude: 77.322426, Longitude: -11.139571, Vul: 13.47
1554339	NERSC 3	Aug 1 2016 09:03:57.671 PM	Aug 1 2016 09:03:56.000 PM	Incoming	Timestamp: 2016-08-02T01:00:07.001Z, BatteryV: 12.33, Latitude: 77.322694, Longitude: -11.147584, Vul: 13.47
1554314	NERSC 3	Aug 1 2016 08:30:58.496 PM	Aug 1 2016 08:30:57.000 PM	Incoming	Timestamp: 2016-08-02T00:30:37.001Z, BatteryV: 12.36, Latitude: 77.322861, Longitude: -11.154829, Vul: 13.47
1554210	NERSC 3	Aug 1 2016 08:00:34.067 PM	Aug 1 2016 08:00:33.000 PM	Incoming	Timestamp: 2016-08-02T00:00:06.001Z, BatteryV: 12.33, Latitude: 77.323040, Longitude: -11.161222, Vul: 13.47
1554191	NERSC 3	Aug 1 2016 07:30:39.251 PM	Aug 1 2016 07:30:38.000 PM	Incoming	Timestamp: 2016-08-01T23:30:06.001Z, BatteryV: 12.36, Latitude: 77.323334, Longitude: -11.166554, Vul: 13.47
1554172	NERSC 3	Aug 1 2016 07:00:30.895 PM	Aug 1 2016 07:00:30.000 PM	Incoming	Timestamp: 2016-08-01T23:00:06.001Z, BatteryV: 12.36, Latitude: 77.323917, Longitude: -11.171021, Vul: 13.47
1554154	NERSC 3	Aug 1 2016 06:31:01.549 PM	Aug 1 2016 06:31:00.000 PM	Incoming	Timestamp: 2016-08-01T22:30:36.001Z, BatteryV: 12.39, Latitude: 77.324838, Longitude: -11.175251, Vul: 13.47
1554124	NERSC 3	Aug 1 2016 06:00:39.366 PM	Aug 1 2016 06:00:38.000 PM	Incoming	Timestamp: 2016-08-01T22:00:07.001Z, BatteryV: 12.36, Latitude: 77.326035, Longitude: -11.179347, Vul: 13.47
1554109	NERSC 3	Aug 1 2016 05:30:38.792 PM	Aug 1 2016 05:30:37.000 PM	Incoming	Timestamp: 2016-08-01T21:30:05.001Z, BatteryV: 12.39, Latitude: 77.327443, Longitude: -11.183885, Vul: 13.47
1554083	NERSC 3	Aug 1 2016 05:00:37.236 PM	Aug 1 2016 05:00:36.000 PM	Incoming	Timestamp: 2016-08-01T21:00:05.001Z, BatteryV: 12.36, Latitude: 77.328915, Longitude: -11.188493, Vul: 13.47
1554066	NERSC 3	Aug 1 2016 04:30:37.963 PM	Aug 1 2016 04:30:36.000 PM	Incoming	Timestamp: 2016-08-01T20:30:09.001Z, BatteryV: 12.36, Latitude: 77.330298, Longitude: -11.193274, Vul: 13.47
1554047	NERSC 3	Aug 1 2016 04:01:08.453 PM	Aug 1 2016 04:01:07.000 PM	Incoming	Timestamp: 2016-08-01T20:00:36.001Z, BatteryV: 12.39, Latitude: 77.331590, Longitude: -11.197530, Vul: 13.47
1554022	NERSC 3	Aug 1 2016 03:30:42.999 PM	Aug 1 2016 03:30:41.000 PM	Incoming	Timestamp: 2016-08-01T19:30:09.001Z, BatteryV: 12.42, Latitude: 77.332966, Longitude: -11.201722, Vul: 13.47
1553993	NERSC 3	Aug 1 2016 03:00:29.451 PM	Aug 1 2016 03:00:28.000 PM	Incoming	Timestamp: 2016-08-01T19:00:08.001Z, BatteryV: 12.42, Latitude: 77.334413, Longitude: -11.205798, Vul: 13.47
1553968	NERSC 3	Aug 1 2016 02:30:40.407 PM	Aug 1 2016 02:30:39.000 PM	Incoming	Timestamp: 2016-08-01T18:30:08.001Z, BatteryV: 12.42, Latitude: 77.335853, Longitude: -11.210246, Vul: 13.47
1553933	NERSC 3	Aug 1 2016 02:00:41.181 PM	Aug 1 2016 02:00:40.000 PM	Incoming	Timestamp: 2016-08-01T18:00:08.001Z, BatteryV: 12.45, Latitude: 77.337338, Longitude: -11.214778, Vul: 13.47
1553910	NERSC 3	Aug 1 2016 01:30:57.598 PM	Aug 1 2016 01:30:56.000 PM	Incoming	Timestamp: 2016-08-01T17:30:36.001Z, BatteryV: 12.45, Latitude: 77.338656, Longitude: -11.219821, Vul: 13.47
1553881	NERSC 3	Aug 1 2016 01:00:42.767 PM	Aug 1 2016 01:00:41.000 PM	Incoming	Timestamp: 2016-08-01T17:00:08.001Z, BatteryV: 12.45, Latitude: 77.339776, Longitude: -11.224806, Vul: 13.47
1553847	NERSC 3	Aug 1 2016 12:30:49.225 PM	Aug 1 2016 12:30:48.000 PM	Incoming	Timestamp: 2016-08-01T16:30:14.001Z, BatteryV: 12.45, Latitude: 77.340646, Longitude: -11.229139, Vul: 13.47
1553813	NERSC 3	Aug 1 2016 12:00:38.690 PM	Aug 1 2016 12:00:37.000 PM	Incoming	Timestamp: 2016-08-01T16:00:07.001Z, BatteryV: 12.45, Latitude: 77.341549, Longitude: -11.232915, Vul: 13.47
1553778	NERSC 3	Aug 1 2016 11:31:08.844 AM	Aug 1 2016 11:31:07.000 AM	Incoming	Timestamp: 2016-08-01T15:30:36.001Z, BatteryV: 12.42, Latitude: 77.342432, Longitude: -11.236032, Vul: 13.47
1553750	NERSC 3	Aug 1 2016 11:00:40.032 AM	Aug 1 2016 11:00:38.000 AM	Incoming	Timestamp: 2016-08-01T15:00:07.001Z, BatteryV: 12.42, Latitude: 77.343354, Longitude: -11.238995, Vul: 13.47
1553730	NERSC 3	Aug 1 2016 10:30:37.903 AM	Aug 1 2016 10:30:37.000 AM	Incoming	Timestamp: 2016-08-01T14:30:07.001Z, BatteryV: 12.42, Latitude: 77.344173, Longitude: -11.241619, Vul: 13.47
1553707	NERSC 3	Aug 1 2016 10:00:38.496 AM	Aug 1 2016 10:00:37.000 AM	Incoming	Timestamp: 2016-08-01T14:00:06.001Z, BatteryV: 12.42, Latitude: 77.345018, Longitude: -11.243872, Vul: 13.47
1553689	NERSC 3	Aug 1 2016 09:31:08.054 AM	Aug 1 2016 09:31:07.000 AM	Incoming	Timestamp: 2016-08-01T13:30:36.001Z, BatteryV: 12.42, Latitude: 77.345914, Longitude: -11.245318, Vul: 13.47
1553664	NERSC 3	Aug 1 2016 09:00:29.693 AM	Aug 1 2016 09:00:28.000 AM	Incoming	Timestamp: 2016-08-01T13:00:06.001Z, BatteryV: 12.45, Latitude: 77.347027, Longitude: -11.246970, Vul: 13.47
1553639	NERSC 3	Aug 1 2016 08:30:38.963 AM	Aug 1 2016 08:30:38.000 AM	Incoming	Timestamp: 2016-08-01T12:30:07.001Z, BatteryV: 12.45, Latitude: 77.348237, Longitude: -11.247014, Vul: 13.47
1553608	NERSC 3	Aug 1 2016 08:03:57.425 AM	Aug 1 2016 08:03:55.000 AM	Incoming	Timestamp: 2016-08-01T12:00:05.001Z, BatteryV: 12.39, Latitude: 77.349606, Longitude: -11.247674, Vul: 13.47
1553547	NERSC 3	Aug 1 2016 07:30:38.240 AM	Aug 1 2016 07:30:37.000 AM	Incoming	Timestamp: 2016-08-01T11:30:09.001Z, BatteryV: 12.42, Latitude: 77.351110, Longitude: -11.247763, Vul: 13.47
1553525	NERSC 3	Aug 1 2016 07:00:58.531 AM	Aug 1 2016 07:00:57.000 AM	Incoming	Timestamp: 2016-08-01T11:00:36.001Z, BatteryV: 12.42, Latitude: 77.352717, Longitude: -11.247322, Vul: 13.47
1553501	NERSC 3	Aug 1 2016 06:30:42.292 AM	Aug 1 2016 06:30:41.000 AM	Incoming	Timestamp: 2016-08-01T10:30:09.001Z, BatteryV: 12.45, Latitude: 77.354451, Longitude: -11.246458, Vul: 13.47
1553469	NERSC 3	Aug 1 2016 06:00:42.277 AM	Aug 1 2016 06:00:41.000 AM	Incoming	Timestamp: 2016-08-01T10:00:09.001Z, BatteryV: 12.45, Latitude: 77.356365, Longitude: -11.245632, Vul: 13.47
1553415	NERSC 3	Aug 1 2016 05:30:38.098 AM	Aug 1 2016 05:30:36.000 AM	Incoming	Timestamp: 2016-08-01T09:30:09.001Z, BatteryV: 12.45, Latitude: 77.358445, Longitude: -11.245523, Vul: 13.47
1553385	NERSC 3	Aug 1 2016 05:00:34.121 AM	Aug 1 2016 05:00:33.000 AM	Incoming	Timestamp: 2016-08-01T09:00:08.001Z, BatteryV: 12.45, Latitude: 77.360698, Longitude: -11.245421, Vul: 13.47
1553363	NERSC 3	Aug 1 2016 04:30:31.171 AM	Aug 1 2016 04:30:30.000 AM	Incoming	Timestamp: 2016-08-01T08:30:08.001Z, BatteryV: 12.48, Latitude: 77.362906, Longitude: -11.245760, Vul: 13.47
1553342	NERSC 3	Aug 1 2016 04:01:08.558 AM	Aug 1 2016 04:01:07.000 AM	Incoming	Timestamp: 2016-08-01T08:00:36.001Z, BatteryV: 12.48, Latitude: 77.365030, Longitude: -11.246157, Vul: 13.47
1553320	NERSC 3	Aug 1 2016 03:30:37.232 AM	Aug 1 2016 03:30:35.000 AM	Incoming	Timestamp: 2016-08-01T07:30:08.001Z, BatteryV: 12.51, Latitude: 77.367046, Longitude: -11.246515, Vul: 13.47
1553293	NERSC 3	Aug 1 2016 03:03:48.019 AM	Aug 1 2016 03:03:46.000 AM	Incoming	Timestamp: 2016-08-01T07:00:07.001Z, BatteryV: 12.51, Latitude: 77.368794, Longitude: -11.246355, Vul: 13.47
1553248	NERSC 3	Aug 1 2016 02:30:41.605 AM	Aug 1 2016 02:30:40.000 AM	Incoming	Timestamp: 2016-08-01T06:30:08.001Z, BatteryV: 12.51, Latitude: 77.370387, Longitude: -11.246022, Vul: 13.47
1553202	NERSC 3	Aug 1 2016 02:01:39.808 AM	Aug 1 2016 02:01:38.000 AM	Incoming	Timestamp: 2016-08-01T06:01:06.001Z, BatteryV: 12.51, Latitude: 77.371904, Longitude: -11.244986, Vul: 13.47
1553175	NERSC 3	Aug 1 2016 01:33:55.810 AM	Aug 1 2016 01:33:54.000 AM	Incoming	Timestamp: 2016-08-01T05:30:07.001Z, BatteryV: 12.45, Latitude: 77.373459, Longitude: -11.243392, Vul: 13.47
1553148	NERSC 3	Aug 1 2016 01:00:41.731 AM	Aug 1 2016 01:00:40.000 AM	Incoming	Timestamp: 2016-08-01T05:00:07.001Z, BatteryV: 12.45, Latitude: 77.374790, Longitude: -11.241523, Vul: 13.47
1553124	NERSC 3	Aug 1 2016 12:31:08.504 AM	Aug 1 2016 12:31:07.000 AM	Incoming	Timestamp: 2016-08-01T04:30:35.001Z, BatteryV: 12.45, Latitude: 77.376186, Longitude: -11.239315, Vul: 13.47
1553102	NERSC 3	Aug 1 2016 12:00:38.290 AM	Aug 1 2016 12:00:37.000 AM	Incoming	Timestamp: 2016-08-01T04:00:07.001Z, BatteryV: 12.45, Latitude: 77.377562, Longitude: -11.236262, Vul: 13.47
1553079	NERSC 3	Jul 31 2016 11:31:08.006 PM	Jul 31 2016 11:31:06.000 PM	Incoming	Timestamp: 2016-08-01T03:30:36.001Z, BatteryV: 12.45, Latitude: 77.379027, Longitude: -11.232762, Vul: 13.50
1553039	NERSC 3	Jul 31 2016 11:00:38.748 PM	Jul 31 2016 11:00:37.000 PM	Incoming	Timestamp: 2016-08-01T03:00:06.001Z, BatteryV: 12.45, Latitude: 77.380570, Longitude: -11.228992, Vul: 13.50
1553015	NERSC 3	Jul 31 2016 10:30:29.761 PM	Jul 31 2016 10:30:28.000 PM	Incoming	Timestamp: 2016-08-01T02:30:05.001Z, BatteryV: 12.48, Latitude: 77.382074, Longitude: -11.225440, Vul: 13.50
1552992	NERSC 3	Jul 31 2016 10:00:37.537 PM	Jul 31 2016 10:00:36.000 PM	Incoming	Timestamp: 2016-08-01T02:00:05.001Z, BatteryV: 12.45, Latitude: 77.383622, Longitude: -11.222086, Vul: 13.50
1552973	NERSC 3	Jul 31 2016 09:30:34.603 PM	Jul 31 2016 09:30:33.000 PM	Incoming	Timestamp: 2016-08-01T01:30:05.001Z, BatteryV: 12.42, Latitude: 77.385248, Longitude: -11.218816, Vul: 13.50
1552950	NERSC 3	Jul 31 2016 09:01:15.454 PM	Jul 31 2016 09:01:14.000 PM	Incoming	Timestamp: 2016-08-01T01:00:36.001Z, BatteryV: 12.45, Latitude: 77.386746, Longitude: -11.215565, Vul: 13.50
1552918	NERSC 3	Jul 31 2016 08:30:39.202 PM	Jul 31 2016 08:30:38.000 PM	Incoming	Timestamp: 2016-08-01T00:30:09.001Z, BatteryV: 12.48, Latitude: 77.388371, Longitude: -11.211578, Vul: 13.47
1552810	NERSC 3	Jul 31 2016 08:00:34.873 PM	Jul 31 2016 08:00:34.000 PM	Incoming	Timestamp: 2016-08-01T00:00:09.001Z, BatteryV: 12.51, Latitude: 77.389939, Longitude: -11.207411, Vul: 13.50
1552783	NERSC 3	Jul 31 2016 07:30:38.125 PM	Jul 31 2016 07:30:37.000 PM	Incoming	Timestamp: 2016-07-31T23:30:08.001Z, BatteryV: 12.48, Latitude: 77.391725, Longitude: -11.203181, Vul: 13.50
1552724	NERSC 3	Jul 31 2016 07:00:39.886 PM	Jul 31 2016 07:00:38.000 PM	Incoming	Timestamp: 2016-07-31T23:00:08.001Z, BatteryV: 12.48, Latitude: 77.393645, Longitude: -11.199232, Vul: 13.50
1552676	NERSC 3	Jul 31 2016 06:31:09.031 PM	Jul 31 2016 06:31:08.000 PM	Incoming	Timestamp: 2016-07-31T22:30:36.001Z, BatteryV: 12.48, Latitude: 77.395680, Longitude: -11.195456, Vul: 13.47
1552611	NERSC 3	Jul 31 2016 06:00:29.164 PM	Jul 31 2016 06:00:28.000 PM	Incoming	Timestamp: 2016-07-31T22:00:08.001Z, BatteryV: 12.48, Latitude: 77.397901, Longitude: -11.191866, Vul: 13.50
1552564	NERSC 3	Jul 31 2016 05:30:40.713 PM	Jul 31 2016 05:30:39.000 PM	Incoming	Timestamp: 2016-07-31T21:30:08.001Z, BatteryV: 12.51, Latitude: 77.400083, Longitude: -11.188186, Vul: 13.50
1552509	NERSC 3	Jul 31 2016 05:00:37.840 PM	Jul 31 2016 05:00:36.000 PM	Incoming	Timestamp: 2016-07-31T21:00:07.001Z, BatteryV: 12.51, Latitude: 77.402323, Longitude: -11.184390, Vul: 13.50
1552463	NERSC 3	Jul 31 2016 04:30:38.760 PM	Jul 31 2016 04:30:37.000 PM	Incoming	Timestamp: 2016-07-31T20:30:07.001Z, BatteryV: 12.51, Latitude: 77.404634, Longitude: -11.180947, Vul: 13.47
1552407	NERSC 3	Jul 31 2016 04:00:59.227 PM	Jul 31 2016 04:00:58.000 PM	Incoming	Timestamp: 2016-07-31T20:00:36.001Z, BatteryV: 12.54, Latitude: 77.407021, Longitude: -11.178413, Vul: 13.50
1552345	NERSC 3	Jul 31 2016 03:30:37.453 PM	Jul 31 2016 03:30:36.000 PM	Incoming	Timestamp: 2016-07-31T19:30:07.001Z, BatteryV: 12.54, Latitude: 77.409613, Longitude: -11.176576, Vul: 13.47
1552288	NERSC 3	Jul 31 2016 03:00:31.838 PM	Jul 31 2016 03:00:30.000 PM	Incoming	Timestamp: 2016-07-31T19:00:07.001Z, BatteryV: 12.57, Latitude: 77.412275, Longitude: -11.175110, Vul: 13.47
1552241	NERSC 3	Jul 31 2016 02:30:39.352 PM	Jul 31 2016 02:30:38.000 PM	Incoming	Timestamp: 2016-07-31T18:30:06.001Z, BatteryV: 12.57, Latitude: 77.414957, Longitude: -11.173587, Vul: 13.47
1552199	NERSC 3	Jul 31 2016 02:03:56.185 PM	Jul 31 2016 02:03:55.000 PM	Incoming	Timestamp: 2016-07-31T18:00:06.001Z, BatteryV: 12.54, Latitude: 77.417581, Longitude: -11.172378, Vul: 13.47
1552142	NERSC 3	Jul 31 2016 01:31:02.351 PM	Jul 31 2016 01:31:00.000 PM	Incoming	Timestamp: 2016-07-31T17:30:36.001Z, BatteryV: 12.54, Latitude: 77.420237, Longitude: -11.172064, Vul: 13.47
1552097	NERSC 3	Jul 31 2016 01:00:39.871 PM	Jul 31 2016 01:00:39.000 PM	Incoming	Timestamp: 2016-07-31T17:00:08.001Z, BatteryV: 12.54, Latitude: 77.422886, Longitude: -11.172723, Vul: 13.47
1552053	NERSC 3	Jul 31 2016 12:30:37.522 PM	Jul 31 2016 12:30:36.000 PM	Incoming	Timestamp: 2016-07-31T16:30:05.001Z, BatteryV: 12.54, Latitude: 77.425344, Longitude: -11.173421, Vul: 13.47
1552022	NERSC 3	Jul 31 2016 12:00:39.590 PM	Jul 31 2016 12:00:38.000 PM	Incoming	Timestamp: 2016-07-31T16:00:09.001Z, BatteryV: 12.54, Latitude: 77.427622, Longitude: -11.174374, Vul: 13.47
1551996	NERSC 3	Jul 31 2016 11:31:00.263 AM	Jul 31 2016 11:30:59.000 AM	Incoming	Timestamp: 2016-07-31T15:30:36.001Z, BatteryV: 12.54, Latitude: 77.429664, Longitude: -11.175405, Vul: 13.47
1551944	NERSC 3	Jul 31 2016 11:00:42.238 AM	Jul 31 2016 11:00:41.000 AM	Incoming	Timestamp: 2016-07-31T15:00:09.001Z, BatteryV: 12.51, Latitude: 77.431616, Longitude: -11.175846, Vul: 13.50
1551898	NERSC 3	Jul 31 2016 10:30:31.157 AM	Jul 31 2016 10:30:29.000 AM	Incoming	Timestamp: 2016-07-31T14:30:09.001Z, BatteryV: 12.51, Latitude: 77.433562, Longitude: -11.175450, Vul: 13.47
1551865	NERSC 3	Jul 31 2016 10:00:33.148 AM	Jul 31 2016 10:00:31.000 AM	Incoming	Timestamp: 2016-07-31T14:00:10.001Z, BatteryV: 12.51, Latitude: 77.435616, Longitude: -11.174669, Vul: 13.47
1551844	NERSC 3	Jul 31 2016 09:31:09.053 AM	Jul 31 2016 09:31:07.000 AM	Incoming	Timestamp: 2016-07-31T13:30:36.001Z, BatteryV: 12.51, Latitude: 77.437734, Longitude: -11.173357, Vul: 13.50
1551818	NERSC 3	Jul 31 2016 09:00:32.887 AM	Jul 31 2016 09:00:31.000 AM	Incoming	Timestamp: 2016-07-31T13:00:08.001Z, BatteryV: 12.51, Latitude: 77.439885, Longitude: -11.171309, Vul: 13.47
1551791	NERSC 3	Jul 31 2016 08:30:40.372 AM	Jul 31 2016 08:30:39.000 AM	Incoming	Timestamp: 2016-07-31T12:30:08.001Z, BatteryV: 12.48, Latitude: 77.441997, Longitude: -11.169114, Vul: 13.50
1551709	NERSC 3	Jul 31 2016 08:00:37.882 AM	Jul 31 2016 08:00:37.000 AM	Incoming	Timestamp: 2016-07-31T12:00:08.001Z, BatteryV: 12.51, Latitude: 77.444173, Longitude: -11.166266, Vul: 13.50
1551685	NERSC 3	Jul 31 2016 07:30:40.678 AM	Jul 31 2016 07:30:39.000 AM	Incoming	Timestamp: 2016-07-31T11:30:08.001Z, BatteryV: 12.48, Latitude: 77.446445, Longitude: -11.162765, Vul: 13.50
1551656	NERSC 3	Jul 31 2016 07:01:09.107 AM	Jul 31 2016 07:01:07.000 AM	Incoming	Timestamp: 2016-07-31T11:00:36.001Z, BatteryV: 12.48, Latitude: 77.448858, Longitude: -11.158656, Vul: 13.50
1551623	NERSC 3	Jul 31 2016 06:30:29.144 AM	Jul 31 2016 06:30:27.000 AM	Incoming	Timestamp: 2016-07-31T10:30:07.001Z, BatteryV: 12.48, Latitude: 77.451526, Longitude: -11.153587, Vul: 13.47
1551585	NERSC 3	Jul 31 2016 06:00:38.460 AM	Jul 31 2016 06:00:37.000 AM	Incoming	Timestamp: 2016-07-31T10:00:07.001Z, BatteryV: 12.51, Latitude: 77.454419, Longitude: -11.149197, Vul: 13.50
1551552	NERSC 3	Jul 31 2016 05:30:37.884 AM	Jul 31 2016 05:30:37.000 AM	Incoming	Timestamp: 2016-07-31T09:30:07.001Z, BatteryV: 12.51, Latitude: 77.457594, Longitude: -11.144768, Vul: 13.50
1551519	NERSC 3	Jul 31 2016 05:00:34.959 AM	Jul 31 2016 05:00:34.000 AM	Incoming	Timestamp: 2016-07-31T09:00:06.001Z, BatteryV: 12.51, Latitude: 77.461037, Longitude: -11.140186, Vul: 13.50
1551500	NERSC 3	Jul 31 2016 04:30:30.176 AM	Jul 31 2016 04:30:29.000 AM	Incoming	Timestamp: 2016-07-31T08:30:06.001Z, BatteryV: 12.54, Latitude: 77.464653, Longitude: -11.136186, Vul: 13.50
1551474	NERSC 3	Jul 31 2016 04:01:03.895 AM	Jul 31 2016 04:01:02.000 AM	Incoming	Timestamp: 2016-07-31T08:00:36.001Z, BatteryV: 12.51, Latitude: 77.468320, Longitude: -11.132774, Vul: 13.50
1551455	NERSC 3	Jul 31 2016 03:30:36.859 AM	Jul 31 2016 03:30:35.000 AM	Incoming	Timestamp: 2016-07-31T07:30:06.001Z, BatteryV: 12.54, Latitude: 77.472077, Longitude: -11.129971, Vul: 13.50
1551433	NERSC 3	Jul 31 2016 03:00:30.123 AM	Jul 31 2016 03:00:29.000 AM	Incoming	Timestamp: 2016-07-31T07:00:06.001Z, BatteryV: 12.54, Latitude: 77.475718, Longitude: -11.127808, Vul: 13.50
1551413	NERSC 3	Jul 31 2016 02:33:58.030 AM	Jul 31 2016 02:33:56.000 AM	Incoming	Timestamp: 2016-07-31T06:30:06.001Z, BatteryV: 12.51, Latitude: 77.479245, Longitude: -11.126234, Vul: 13.47
1551373	NERSC 3	Jul 31 2016 02:01:09.467 AM	Jul 31 2016 02:01:08.000 AM	Incoming	Timestamp: 2016-07-31T06:00:36.001Z, BatteryV: 12.48, Latitude: 77.482611, Longitude: -11.124186, Vul: 13.47
1551351	NERSC 3	Jul 31 2016 01:30:39.433 AM	Jul 31 2016 01:30:38.000 AM	Incoming	Timestamp: 2016-07-31T05:30:05.001Z, BatteryV: 12.48, Latitude: 77.485939, Longitude: -11.122278, Vul: 13.50
1551320	NERSC 3	Jul 31 2016 01:00:29.003 AM	Jul 31 2016 01:00:28.000 AM	Incoming	Timestamp: 2016-07-31T05:00:05.001Z, BatteryV: 12.48, Latitude: 77.489037, Longitude: -11.120224, Vul: 13.50
1551301	NERSC 3	Jul 31 2016 12:30:41.779 AM	Jul 31 2016 12:30:40.000 AM	Incoming	Timestamp: 2016-07-31T04:30:09.001Z, BatteryV: 12.51, Latitude: 77.492032, Longitude: -11.117619, Vul: 13.50
1551277	NERSC 3	Jul 31 2016 12:02:27.857 AM	Jul 31 2016 12:02:26.000 AM	Incoming	Timestamp: 2016-07-31T04:01:54.001Z, BatteryV: 12.51, Latitude: 77.494739, Longitude: -11.114688, Vul: 13.50
1551255	NERSC 3	Jul 30 2016 11:33:27.661 PM	Jul 30 2016 11:33:26.000 PM	Incoming	Timestamp: 2016-07-31T03:33:26.000Z, Message Check: true
1551232	NERSC 3	Jul 30 2016 11:03:53.395 PM	Jul 30 2016 11:03:52.000 PM	Incoming	Timestamp: 2016-07-31T03:00:08.001Z, BatteryV: 12.48, Latitude: 77.499962, Longitude: -11.106861, Vul: 13.50
1551198	NERSC 3	Jul 30 2016 10:30:40.598 PM	Jul 30 2016 10:30:39.000 PM	Incoming	Timestamp: 2016-07-31T02:30:09.001Z, BatteryV: 12.45, Latitude: 77.502214, Longitude: -11.102067, Vul: 13.50
1551174	NERSC 3	Jul 30 2016 10:01:07.502 PM	Jul 30 2016 10:01:06.000 PM	Incoming	Timestamp: 2016-07-31T02:00:37.001Z, BatteryV: 12.45, Latitude: 77.504390, Longitude: -11.096141, Vul: 13.50
1551156	NERSC 3	Jul 30 2016 09:30:40.694 PM	Jul 30 2016 09:30:39.000 PM	Incoming	Timestamp: 2016-07-31T01:30:07.001Z, BatteryV: 12.48, Latitude: 77.506726, Longitude: -11.088461, Vul: 13.50
1551139	NERSC 3	Jul 30 2016 09:03:35.902 PM	Jul 30 2016 09:03:35.000 PM	Incoming	Timestamp: 2016-07-31T01:03:35.000Z, Message Check: true
1551112	NERSC 3	Jul 30 2016 08:31:06.006 PM	Jul 30 2016 08:31:05.000 PM	Incoming	Timestamp: 2016-07-31T00:30:36.001Z, BatteryV: 12.51, Latitude: 77.512160, Longitude: -11.071194, Vul: 13.50
1551076	NERSC 3	Jul 30 2016 08:03:55.147 PM	Jul 30 2016 08:03:54.000 PM	Incoming	Timestamp: 2016-07-31T00:00:07.001Z, BatteryV: 12.51, Latitude: 77.515558, Longitude: -11.061824, Vul: 13.50
1550978	NERSC 3	Jul 30 2016 07:30:37.442 PM	Jul 30 2016 07:30:36.000 PM	Incoming	Timestamp: 2016-07-30T23:30:08.001Z, BatteryV: 12.51, Latitude: 77.519322, Longitude: -11.052902, Vul: 13.50
1550955	NERSC 3	Jul 30 2016 07:00:38.304 PM	Jul 30 2016 07:00:37.000 PM	Incoming	Timestamp: 2016-07-30T23:00:06.001Z, BatteryV: 12.54, Latitude: 77.523405, Longitude: -11.044608, Vul: 13.50
1550927	NERSC 3	Jul 30 2016 06:30:36.775 PM	Jul 30 2016 06:30:35.000 PM	Incoming	Timestamp: 2016-07-30T22:30:06.001Z, BatteryV: 12.51, Latitude: 77.527731, Longitude: -11.037434, Vul: 13.53
1550902	NERSC 3	Jul 30 2016 06:01:07.650 PM	Jul 30 2016 06:01:06.000 PM	Incoming	Timestamp: 2016-07-30T22:00:36.001Z, BatteryV: 12.51, Latitude: 77.532064, Longitude: -11.032026, Vul: 13.50
1550875	NERSC 3	Jul 30 2016 05:30:39.164 PM	Jul 30 2016 05:30:37.000 PM	Incoming	Timestamp: 2016-07-30T21:30:06.001Z, BatteryV: 12.51, Latitude: 77.536582, Longitude: -11.027878, Vul: 13.50
1550844	NERSC 3	Jul 30 2016 05:00:36.468 PM	Jul 30 2016 05:00:35.000 PM	Incoming	Timestamp: 2016-07-30T21:00:05.001Z, BatteryV: 12.54, Latitude: 77.540851, Longitude: -11.025312, Vul: 13.50
1550819	NERSC 3	Jul 30 2016 04:30:36.614 PM	Jul 30 2016 04:30:35.000 PM	Incoming	Timestamp: 2016-07-30T20:30:05.001Z, BatteryV: 12.54, Latitude: 77.545024, Longitude: -11.022874, Vul: 13.50
1550789	NERSC 3	Jul 30 2016 04:00:37.138 PM	Jul 30 2016 04:00:36.000 PM	Incoming	Timestamp: 2016-07-30T20:00:05.001Z, BatteryV: 12.54, Latitude: 77.549197, Longitude: -11.020576, Vul: 13.50
1550766	NERSC 3	Jul 30 2016 03:31:09.583 PM	Jul 30 2016 03:31:08.000 PM	Incoming	Timestamp: 2016-07-30T19:30:36.001Z, BatteryV: 12.57, Latitude: 77.553370, Longitude: -11.018758, Vul: 13.50
1550731	NERSC 3	Jul 30 2016 03:00:37.826 PM	Jul 30 2016 03:00:36.000 PM	Incoming	Timestamp: 2016-07-30T19:00:09.001Z, BatteryV: 12.60, Latitude: 77.557722, Longitude: -11.017491, Vul: 13.50
1550714	NERSC 3	Jul 30 2016 02:30:39.795 PM	Jul 30 2016 02:30:39.000 PM	Incoming	Timestamp: 2016-07-30T18:30:08.001Z, BatteryV: 12.60, Latitude: 77.561984, Longitude: -11.016243, Vul: 13.50
1550681	NERSC 3	Jul 30 2016 02:00:40.906 PM	Jul 30 2016 02:00:40.000 PM	Incoming	Timestamp: 2016-07-30T18:00:08.001Z, BatteryV: 12.60, Latitude: 77.565984, Longitude: -11.014240, Vul: 13.50
1550660	NERSC 3	Jul 30 2016 01:30:32.043 PM	Jul 30 2016 01:30:31.000 PM	Incoming	Timestamp: 2016-07-30T17:30:08.001Z, BatteryV: 12.60, Latitude: 77.569798, Longitude: -11.011008, Vul: 13.50
1550640	NERSC 3	Jul 30 2016 01:01:06.671 PM	Jul 30 2016 01:01:05.000 PM	Incoming	Timestamp: 2016-07-30T17:00:36.001Z, BatteryV: 12.63, Latitude: 77.573306, Longitude: -11.006874, Vul: 13.50
1550615	NERSC 3	Jul 30 2016 12:33:59.866 PM	Jul 30 2016 12:33:58.000 PM	Incoming	Timestamp: 2016-07-30T16:30:08.001Z, BatteryV: 12.57, Latitude: 77.576704, Longitude: -11.001466, Vul: 13.47
1550568	NERSC 3	Jul 30 2016 12:00:28.913 PM	Jul 30 2016 12:00:28.000 PM	Incoming	Timestamp: 2016-07-30T16:00:07.001Z, BatteryV: 12.57, Latitude: 77.579904, Longitude: -10.994214, Vul: 13.50
1550547	NERSC 3	Jul 30 2016 11:31:07.169 AM	Jul 30 2016 11:31:06.000 AM	Incoming	Timestamp: 2016-07-30T15:30:36.001Z, BatteryV: 12.57, Latitude: 77.582995, Longitude: -10.986022, Vul: 13.50
1550515	NERSC 3	Jul 30 2016 11:00:37.036 AM	Jul 30 2016 11:00:35.000 AM	Incoming	Timestamp: 2016-07-30T15:00:07.001Z, BatteryV: 12.54, Latitude: 77.586272, Longitude: -10.976538, Vul: 13.50
1550495	NERSC 3	Jul 30 2016 10:30:41.128 AM	Jul 30 2016 10:30:39.000 AM	Incoming	Timestamp: 2016-07-30T14:30:07.001Z, BatteryV: 12.57, Latitude: 77.589542, Longitude: -10.966189, Vul: 13.50
1550472	NERSC 3	Jul 30 2016 10:00:39.296 AM	Jul 30 2016 10:00:38.000 AM	Incoming	Timestamp: 2016-07-30T14:00:07.001Z, BatteryV: 12.60, Latitude: 77.592973, Longitude: -10.955104, Vul: 13.50
1550446	NERSC 3	Jul 30 2016 09:30:34.468 AM	Jul 30 2016 09:30:33.000 AM	Incoming	Timestamp: 2016-07-30T13:30:07.001Z, BatteryV: 12.57, Latitude: 77.596640, Longitude: -10.943322, Vul: 13.50
1550424	NERSC 3	Jul 30 2016 09:01:19.860 AM	Jul 30 2016 09:01:18.000 AM	Incoming	Timestamp: 2016-07-30T13:00:36.001Z, BatteryV: 12.54, Latitude: 77.600762, Longitude: -10.931782, Vul: 13.50
1550400	NERSC 3	Jul 30 2016 08:30:40.911 AM	Jul 30 2016 08:30:39.000 AM	Incoming	Timestamp: 2016-07-30T12:30:06.001Z, BatteryV: 12.51, Latitude: 77.605485, Longitude: -10.920352, Vul: 13.50
1550327	NERSC 3	Jul 30 2016 08:00:31.630 AM	Jul 30 2016 08:00:30.000 AM	Incoming	Timestamp: 2016-07-30T12:00:06.001Z, BatteryV: 12.54, Latitude: 77.610611, Longitude: -10.909709, Vul: 13.50
1550303	NERSC 3	Jul 30 2016 07:30:37.304 AM	Jul 30 2016 07:30:35.000 AM	Incoming	Timestamp: 2016-07-30T11:30:06.001Z, BatteryV: 12.51, Latitude: 77.615987, Longitude: -10.899853, Vul: 13.50
1550276	NERSC 3	Jul 30 2016 07:00:30.473 AM	Jul 30 2016 07:00:29.000 AM	Incoming	Timestamp: 2016-07-30T11:00:06.001Z, BatteryV: 12.51, Latitude: 77.621517, Longitude: -10.889888, Vul: 13.50
1550256	NERSC 3	Jul 30 2016 06:31:05.776 AM	Jul 30 2016 06:31:04.000 AM	Incoming	Timestamp: 2016-07-30T10:30:36.001Z, BatteryV: 12.51, Latitude: 77.627104, Longitude: -10.879923, Vul: 13.50
1550227	NERSC 3	Jul 30 2016 06:00:38.570 AM	Jul 30 2016 06:00:37.000 AM	Incoming	Timestamp: 2016-07-30T10:00:05.001Z, BatteryV: 12.48, Latitude: 77.632736, Longitude: -10.870189, Vul: 13.50
1550205	NERSC 3	Jul 30 2016 05:30:38.923 AM	Jul 30 2016 05:30:37.000 AM	Incoming	Timestamp: 2016-07-30T09:30:05.001Z, BatteryV: 12.48, Latitude: 77.638208, Longitude: -10.861101, Vul: 13.50
1550177	NERSC 3	Jul 30 2016 05:00:41.921 AM	Jul 30 2016 05:00:41.000 AM	Incoming	Timestamp: 2016-07-30T09:00:09.001Z, BatteryV: 12.48, Latitude: 77.643488, Longitude: -10.852154, Vul: 13.53
1550152	NERSC 3	Jul 30 2016 04:30:34.225 AM	Jul 30 2016 04:30:33.000 AM	Incoming	Timestamp: 2016-07-30T08:30:09.001Z, BatteryV: 12.48, Latitude: 77.648730, Longitude: -10.843750, Vul: 13.53
1550133	NERSC 3	Jul 30 2016 04:01:06.982 AM	Jul 30 2016 04:01:05.000 AM	Incoming	Timestamp: 2016-07-30T08:00:36.001Z, BatteryV: 12.51, Latitude: 77.653843, Longitude: -10.835757, Vul: 13.53
1550110	NERSC 3	Jul 30 2016 03:30:50.727 AM	Jul 30 2016 03:30:49.000 AM	Incoming	Timestamp: 2016-07-30T07:30:08.001Z, BatteryV: 12.48, Latitude: 77.659136, Longitude: -10.827763, Vul: 13.53
1550083	NERSC 3	Jul 30 2016 03:00:38.821 AM	Jul 30 2016 03:00:37.000 AM	Incoming	Timestamp: 2016-07-30T07:00:08.001Z, BatteryV: 12.48, Latitude: 77.664218, Longitude: -10.819872, Vul: 13.53
1550042	NERSC 3	Jul 30 2016 02:30:39.807 AM	Jul 30 2016 02:30:38.000 AM	Incoming	Timestamp: 2016-07-30T06:30:08.001Z, BatteryV: 12.48, Latitude: 77.669082, Longitude: -10.811827, Vul: 13.53
1549998	NERSC 3	Jul 30 2016 02:01:08.363 AM	Jul 30 2016 02:01:06.000 AM	Incoming	Timestamp: 2016-07-30T06:00:35.001Z, BatteryV: 12.48, Latitude: 77.673856, Longitude: -10.803296, Vul: 13.53
1549948	NERSC 3	Jul 30 2016 01:30:38.446 AM	Jul 30 2016 01:30:37.000 AM	Incoming	Timestamp: 2016-07-30T05:30:07.001Z, BatteryV: 12.51, Latitude: 77.678733, Longitude: -10.792563, Vul: 13.53
1549908	NERSC 3	Jul 30 2016 01:00:39.892 AM	Jul 30 2016 01:00:38.000 AM	Incoming	Timestamp: 2016-07-30T05:00:07.001Z, BatteryV: 12.48, Latitude: 77.683546, Longitude: -10.781683, Vul: 13.53
1549869	NERSC 3	Jul 30 2016 12:31:08.473 AM	Jul 30 2016 12:31:07.000 AM	Incoming	Timestamp: 2016-07-30T04:30:36.001Z, BatteryV: 12.51, Latitude: 77.688147, Longitude: -10.769645, Vul: 13.53
1549832	NERSC 3	Jul 30 2016 12:00:38.494 AM	Jul 30 2016 12:00:37.000 AM	Incoming	Timestamp: 2016-07-30T04:00:09.001Z, BatteryV: 12.54, Latitude: 77.692691, Longitude: -10.756422, Vul: 13.53
1549792	NERSC 3	Jul 29 2016 11:30:38.568 PM	Jul 29 2016 11:30:37.000 PM	Incoming	Timestamp: 2016-07-30T03:30:06.001Z, BatteryV: 12.54, Latitude: 77.696922, Longitude: -10.742701, Vul: 13.50
1549750	NERSC 3	Jul 29 2016 11:00:33.813 PM	Jul 29 2016 11:00:32.000 PM	Incoming	Timestamp: 2016-07-30T03:00:06.001Z, BatteryV: 12.57, Latitude: 77.701293, Longitude: -10.728954, Vul: 13.53
1549706	NERSC 3	Jul 29 2016 10:30:37.937 PM	Jul 29 2016 10:30:36.000 PM	Incoming	Timestamp: 2016-07-30T02:30:06.001Z, BatteryV: 12.57, Latitude: 77.706029, Longitude: -10.714989, Vul: 13.53
1549672	NERSC 3	Jul 29 2016 10:04:25.721 PM	Jul 29 2016 10:04:24.000 PM	Incoming	Timestamp: 2016-07-30T02:00:36.001Z, BatteryV: 12.48, Latitude: 77.710912, Longitude: -10.701587, Vul: 13.50
1549608	NERSC 3	Jul 29 2016 09:30:35.768 PM	Jul 29 2016 09:30:34.000 PM	Incoming	Timestamp: 2016-07-30T01:30:06.001Z, BatteryV: 12.54, Latitude: 77.715949, Longitude: -10.688134, Vul: 13.53
1549548	NERSC 3	Jul 29 2016 09:00:38.102 PM	Jul 29 2016 09:00:37.000 PM	Incoming	Timestamp: 2016-07-30T01:00:05.001Z, BatteryV: 12.51, Latitude: 77.720928, Longitude: -10.674848, Vul: 13.53
1549500	NERSC 3	Jul 29 2016 08:30:32.239 PM	Jul 29 2016 08:30:31.000 PM	Incoming	Timestamp: 2016-07-30T00:30:05.001Z, BatteryV: 12.51, Latitude: 77.725958, Longitude: -10.662374, Vul: 13.53
1549368	NERSC 3	Jul 29 2016 08:00:37.208 PM	Jul 29 2016 08:00:36.000 PM	Incoming	Timestamp: 2016-07-30T00:00:05.001Z, BatteryV: 12.51, Latitude: 77.731008, Longitude: -10.650592, Vul: 13.53
1549327	NERSC 3	Jul 29 2016 07:30:57.916 PM	Jul 29 2016 07:30:56.000 PM	Incoming	Timestamp: 2016-07-29T23:30:36.001Z, BatteryV: 12.54, Latitude: 77.735962, Longitude: -10.639661, Vul: 13.53
1549291	NERSC 3	Jul 29 2016 07:04:00.238 PM	Jul 29 2016 07:03:59.000 PM	Incoming	Timestamp: 2016-07-29T23:00:10.001Z, BatteryV: 12.51, Latitude: 77.740915, Longitude: -10.628480, Vul: 13.50
1549219	NERSC 3	Jul 29 2016 06:30:30.920 PM	Jul 29 2016 06:30:29.000 PM	Incoming	Timestamp: 2016-07-29T22:30:08.001Z, BatteryV: 12.57, Latitude: 77.745779, Longitude: -10.617485, Vul: 13.53
1549170	NERSC 3	Jul 29 2016 06:00:41.991 PM	Jul 29 2016 06:00:40.000 PM	Incoming	Timestamp: 2016-07-29T22:00:08.001Z, BatteryV: 12.54, Latitude: 77.750573, Longitude: -10.606765, Vul: 13.53
1549146	NERSC 3	Jul 29 2016 05:30:41.166 PM	Jul 29 2016 05:30:40.000 PM	Incoming	Timestamp: 2016-07-29T21:30:08.001Z, BatteryV: 12.57, Latitude: 77.755405, Longitude: -10.596672, Vul: 13.53
1549104	NERSC 3	Jul 29 2016 05:01:08.735 PM	Jul 29 2016 05:01:07.000 PM	Incoming	Timestamp: 2016-07-29T21:00:36.001Z, BatteryV: 12.60, Latitude: 77.760230, Longitude: -10.587213, Vul: 13.53
1549059	NERSC 3	Jul 29 2016 04:30:37.690 PM	Jul 29 2016 04:30:36.000 PM	Incoming	Timestamp: 2016-07-29T20:30:08.001Z, BatteryV: 12.60, Latitude: 77.765274, Longitude: -10.578317, Vul: 13.53
1549013	NERSC 3	Jul 29 2016 04:00:40.288 PM	Jul 29 2016 04:00:39.000 PM	Incoming	Timestamp: 2016-07-29T20:00:07.001Z, BatteryV: 12.63, Latitude: 77.770106, Longitude: -10.569626, Vul: 13.50
1548951	NERSC 3	Jul 29 2016 03:30:38.386 PM	Jul 29 2016 03:30:37.000 PM	Incoming	Timestamp: 2016-07-29T19:30:07.001Z, BatteryV: 12.66, Latitude: 77.774899, Longitude: -10.560806, Vul: 13.50
1548888	NERSC 3	Jul 29 2016 03:00:37.556 PM	Jul 29 2016 03:00:36.000 PM	Incoming	Timestamp: 2016-07-29T19:00:07.001Z, BatteryV: 12.66, Latitude: 77.779578, Longitude: -10.550963, Vul: 13.53
1548817	NERSC 3	Jul 29 2016 02:30:31.931 PM	Jul 29 2016 02:30:30.000 PM	Incoming	Timestamp: 2016-07-29T18:30:07.001Z, BatteryV: 12.66, Latitude: 77.784230, Longitude: -10.540320, Vul: 13.50
1548757	NERSC 3	Jul 29 2016 02:01:08.811 PM	Jul 29 2016 02:01:07.000 PM	Incoming	Timestamp: 2016-07-29T18:00:36.001Z, BatteryV: 12.60, Latitude: 77.788762, Longitude: -10.529402, Vul: 13.50
1548692	NERSC 3	Jul 29 2016 01:30:37.069 PM	Jul 29 2016 01:30:36.000 PM	Incoming	Timestamp: 2016-07-29T17:30:06.001Z, BatteryV: 12.63, Latitude: 77.793325, Longitude: -10.518227, Vul: 13.50
1548646	NERSC 3	Jul 29 2016 01:00:38.949 PM	Jul 29 2016 01:00:37.000 PM	Incoming	Timestamp: 2016-07-29T17:00:06.001Z, BatteryV: 12.69, Latitude: 77.797626, Longitude: -10.507021, Vul: 13.50
1548594	NERSC 3	Jul 29 2016 12:30:35.665 PM	Jul 29 2016 12:30:34.000 PM	Incoming	Timestamp: 2016-07-29T16:30:06.001Z, BatteryV: 12.69, Latitude: 77.801754, Longitude: -10.495622, Vul: 13.50
1548560	NERSC 3	Jul 29 2016 12:04:21.604 PM	Jul 29 2016 12:04:20.000 PM	Incoming	Timestamp: 2016-07-29T16:00:36.001Z, BatteryV: 12.63, Latitude: 77.805741, Longitude: -10.483232, Vul: 13.50
1548526	NERSC 3	Jul 29 2016 11:30:38.972 AM	Jul 29 2016 11:30:37.000 AM	Incoming	Timestamp: 2016-07-29T15:30:06.001Z, BatteryV: 12.69, Latitude: 77.809754, Longitude: -10.468979, Vul: 13.50
1548503	NERSC 3	Jul 29 2016 11:00:33.482 AM	Jul 29 2016 11:00:32.000 AM	Incoming	Timestamp: 2016-07-29T15:00:06.001Z, BatteryV: 12.69, Latitude: 77.813722, Longitude: -10.454170, Vul: 13.50
1548471	NERSC 3	Jul 29 2016 10:30:38.229 AM	Jul 29 2016 10:30:37.000 AM	Incoming	Timestamp: 2016-07-29T14:30:05.001Z, BatteryV: 12.69, Latitude: 77.817670, Longitude: -10.438227, Vul: 13.50
1548437	NERSC 3	Jul 29 2016 10:01:08.699 AM	Jul 29 2016 10:01:07.000 AM	Incoming	Timestamp: 2016-07-29T14:00:36.001Z, BatteryV: 12.66, Latitude: 77.821562, Longitude: -10.421523, Vul: 13.50
1548409	NERSC 3	Jul 29 2016 09:30:45.833 AM	Jul 29 2016 09:30:44.000 AM	Incoming	Timestamp: 2016-07-29T13:30:05.001Z, BatteryV: 12.66, Latitude: 77.825549, Longitude: -10.402854, Vul: 13.50
1548381	NERSC 3	Jul 29 2016 09:00:39.189 AM	Jul 29 2016 09:00:38.000 AM	Incoming	Timestamp: 2016-07-29T13:00:07.001Z, BatteryV: 12.60, Latitude: 77.829434, Longitude: -10.384186, Vul: 13.50
1548328	NERSC 3	Jul 29 2016 08:30:39.829 AM	Jul 29 2016 08:30:38.000 AM	Incoming	Timestamp: 2016-07-29T12:30:12.001Z, BatteryV: 12.60, Latitude: 77.833376, Longitude: -10.364570, Vul: 13.50
1548263	NERSC 3	Jul 29 2016 08:00:40.523 AM	Jul 29 2016 08:00:39.000 AM	Incoming	Timestamp: 2016-07-29T12:00:08.001Z, BatteryV: 12.60, Latitude: 77.837331, Longitude: -10.344333, Vul: 13.50
1548231	NERSC 3	Jul 29 2016 07:30:38.625 AM	Jul 29 2016 07:30:37.000 AM	Incoming	Timestamp: 2016-07-29T11:30:08.001Z, BatteryV: 12.57, Latitude: 77.841248, Longitude: -10.325005, Vul: 13.50
1548195	NERSC 3	Jul 29 2016 07:01:06.725 AM	Jul 29 2016 07:01:05.000 AM	Incoming	Timestamp: 2016-07-29T11:00:36.001Z, BatteryV: 12.54, Latitude: 77.845203, Longitude: -10.306829, Vul: 13.50
1548169	NERSC 3	Jul 29 2016 06:30:41.132 AM	Jul 29 2016 06:30:39.000 AM	Incoming	Timestamp: 2016-07-29T10:30:08.001Z, BatteryV: 12.51, Latitude: 77.849350, Longitude: -10.289254, Vul: 13.50
1548129	NERSC 3	Jul 29 2016 06:00:51.777 AM	Jul 29 2016 06:00:50.000 AM	Incoming	Timestamp: 2016-07-29T10:00:19.001Z, BatteryV: 12.51, Latitude: 77.853478, Longitude: -10.272966, Vul: 13.53
1548107	NERSC 3	Jul 29 2016 05:30:40.841 AM	Jul 29 2016 05:30:40.000 AM	Incoming	Timestamp: 2016-07-29T09:30:08.001Z, BatteryV: 12.51, Latitude: 77.857536, Longitude: -10.257363, Vul: 13.53
1548080	NERSC 3	Jul 29 2016 05:00:39.700 AM	Jul 29 2016 05:00:38.000 AM	Incoming	Timestamp: 2016-07-29T09:00:07.001Z, BatteryV: 12.54, Latitude: 77.861491, Longitude: -10.242566, Vul: 13.53
1548053	NERSC 3	Jul 29 2016 04:30:39.265 AM	Jul 29 2016 04:30:38.000 AM	Incoming	Timestamp: 2016-07-29T08:30:07.001Z, BatteryV: 12.51, Latitude: 77.865395, Longitude: -10.228480, Vul: 13.53
1548029	NERSC 3	Jul 29 2016 04:01:01.250 AM	Jul 29 2016 04:00:59.000 AM	Incoming	Timestamp: 2016-07-29T08:00:36.001Z, BatteryV: 12.51, Latitude: 77.869126, Longitude: -10.215002, Vul: 13.50
1547997	NERSC 3	Jul 29 2016 03:30:46.075 AM	Jul 29 2016 03:30:44.000 AM	Incoming	Timestamp: 2016-07-29T07:30:07.001Z, BatteryV: 12.51, Latitude: 77.872928, Longitude: -10.201184, Vul: 13.53
1547970	NERSC 3	Jul 29 2016 03:00:37.481 AM	Jul 29 2016 03:00:36.000 AM	Incoming	Timestamp: 2016-07-29T07:00:06.001Z, BatteryV: 12.51, Latitude: 77.876525, Longitude: -10.186880, Vul: 13.53
1547949	NERSC 3	Jul 29 2016 02:30:38.268 AM	Jul 29 2016 02:30:37.000 AM	Incoming	Timestamp: 2016-07-29T06:30:06.001Z, BatteryV: 12.51, Latitude: 77.880070, Longitude: -10.172422, Vul: 13.53
1547925	NERSC 3	Jul 29 2016 02:01:17.364 AM	Jul 29 2016 02:01:15.000 AM	Incoming	Timestamp: 2016-07-29T06:00:36.001Z, BatteryV: 12.48, Latitude: 77.883520, Longitude: -10.158362, Vul: 13.53
1547887	NERSC 3	Jul 29 2016 01:30:29.447 AM	Jul 29 2016 01:30:28.000 AM	Incoming	Timestamp: 2016-07-29T05:30:06.001Z, BatteryV: 12.45, Latitude: 77.886989, Longitude: -10.144141, Vul: 13.53
1547842	NERSC 3	Jul 29 2016 01:00:32.256 AM	Jul 29 2016 01:00:31.000 AM	Incoming	Timestamp: 2016-07-29T05:00:07.001Z, BatteryV: 12.45, Latitude: 77.890253, Longitude: -10.130342, Vul: 13.53
1547817	NERSC 3	Jul 29 2016 12:30:33.189 AM	Jul 29 2016 12:30:32.000 AM	Incoming	Timestamp: 2016-07-29T04:30:05.001Z, BatteryV: 12.51, Latitude: 77.893306, Longitude: -10.116384, Vul: 13.53
1547790	NERSC 3	Jul 29 2016 12:00:29.954 AM	Jul 29 2016 12:00:28.000 AM	Incoming	Timestamp: 2016-07-29T04:00:05.001Z, BatteryV: 12.51, Latitude: 77.896326, Longitude: -10.102490, Vul: 13.53
1547769	NERSC 3	Jul 28 2016 11:31:06.578 PM	Jul 28 2016 11:31:05.000 PM	Incoming	Timestamp: 2016-07-29T03:30:36.001Z, BatteryV: 12.51, Latitude: 77.899213, Longitude: -10.088563, Vul: 13.53
1547742	NERSC 3	Jul 28 2016 11:00:41.693 PM	Jul 28 2016 11:00:40.000 PM	Incoming	Timestamp: 2016-07-29T03:00:09.001Z, BatteryV: 12.51, Latitude: 77.902080, Longitude: -10.073728, Vul: 13.53
1547720	NERSC 3	Jul 28 2016 10:30:36.778 PM	Jul 28 2016 10:30:35.000 PM	Incoming	Timestamp: 2016-07-29T02:30:10.001Z, BatteryV: 12.51, Latitude: 77.904864, Longitude: -10.058707, Vul: 13.53
1547695	NERSC 3	Jul 28 2016 10:00:45.249 PM	Jul 28 2016 10:00:44.000 PM	Incoming	Timestamp: 2016-07-29T02:00:08.001Z, BatteryV: 12.51, Latitude: 77.907539, Longitude: -10.043053, Vul: 13.53
1547675	NERSC 3	Jul 28 2016 09:30:41.265 PM	Jul 28 2016 09:30:40.000 PM	Incoming	Timestamp: 2016-07-29T01:30:08.001Z, BatteryV: 12.51, Latitude: 77.910112, Longitude: -10.027168, Vul: 13.53
1547646	NERSC 3	Jul 28 2016 09:00:41.855 PM	Jul 28 2016 09:00:39.000 PM	Incoming	Timestamp: 2016-07-29T01:00:08.001Z, BatteryV: 12.51, Latitude: 77.912608, Longitude: -10.011309, Vul: 13.53
1547619	NERSC 3	Jul 28 2016 08:31:08.822 PM	Jul 28 2016 08:31:07.000 PM	Incoming	Timestamp: 2016-07-29T00:30:36.001Z, BatteryV: 12.51, Latitude: 77.914752, Longitude: -9.995667, Vul: 13.53
1547511	NERSC 3	Jul 28 2016 08:00:35.767 PM	Jul 28 2016 08:00:34.000 PM	Incoming	Timestamp: 2016-07-29T00:00:08.001Z, BatteryV: 12.54, Latitude: 77.916672, Longitude: -9.978970, Vul: 13.53
1547487	NERSC 3	Jul 28 2016 07:30:37.937 PM	Jul 28 2016 07:30:36.000 PM	Incoming	Timestamp: 2016-07-28T23:30:07.001Z, BatteryV: 12.54, Latitude: 77.918445, Longitude: -9.961555, Vul: 13.53
1547456	NERSC 3	Jul 28 2016 07:00:39.732 PM	Jul 28 2016 07:00:38.000 PM	Incoming	Timestamp: 2016-07-28T23:00:07.001Z, BatteryV: 12.57, Latitude: 77.920243, Longitude: -9.943085, Vul: 13.53
1547432	NERSC 3	Jul 28 2016 06:30:37.803 PM	Jul 28 2016 06:30:36.000 PM	Incoming	Timestamp: 2016-07-28T22:30:07.001Z, BatteryV: 12.57, Latitude: 77.921978, Longitude: -9.923283, Vul: 13.53
1547389	NERSC 3	Jul 28 2016 06:01:02.309 PM	Jul 28 2016 06:01:01.000 PM	Incoming	Timestamp: 2016-07-28T22:00:37.001Z, BatteryV: 12.60, Latitude: 77.923840, Longitude: -9.902522, Vul: 13.53
1547354	NERSC 3	Jul 28 2016 05:30:40.407 PM	Jul 28 2016 05:30:39.000 PM	Incoming	Timestamp: 2016-07-28T21:30:06.001Z, BatteryV: 12.57, Latitude: 77.925907, Longitude: -9.880410, Vul: 13.50
1547326	NERSC 3	Jul 28 2016 05:00:37.473 PM	Jul 28 2016 05:00:36.000 PM	Incoming	Timestamp: 2016-07-28T21:00:06.001Z, BatteryV: 12.57, Latitude: 77.928160, Longitude: -9.858598, Vul: 13.53
1547295	NERSC 3	Jul 28 2016 04:30:37.809 PM	Jul 28 2016 04:30:37.000 PM	Incoming	Timestamp: 2016-07-28T20:30:06.001Z, BatteryV: 12.60, Latitude: 77.930586, Longitude: -9.836819, Vul: 13.53
1547250	NERSC 3	Jul 28 2016 04:00:37.473 PM	Jul 28 2016 04:00:36.000 PM	Incoming	Timestamp: 2016-07-28T20:00:06.001Z, BatteryV: 12.54, Latitude: 77.933171, Longitude: -9.814765, Vul: 13.53
1547187	NERSC 3	Jul 28 2016 03:30:37.432 PM	Jul 28 2016 03:30:36.000 PM	Incoming	Timestamp: 2016-07-28T19:30:06.001Z, BatteryV: 12.54, Latitude: 77.936179, Longitude: -9.792352, Vul: 13.53
1547108	NERSC 3	Jul 28 2016 03:01:04.398 PM	Jul 28 2016 03:01:03.000 PM	Incoming	Timestamp: 2016-07-28T19:00:36.001Z, BatteryV: 12.51, Latitude: 77.939610, Longitude: -9.770976, Vul: 13.53
1547068	NERSC 3	Jul 28 2016 02:30:38.508 PM	Jul 28 2016 02:30:37.000 PM	Incoming	Timestamp: 2016-07-28T18:30:05.001Z, BatteryV: 12.54, Latitude: 77.943507, Longitude: -9.751219, Vul: 13.53
1546986	NERSC 3	Jul 28 2016 02:00:35.562 PM	Jul 28 2016 02:00:34.000 PM	Incoming	Timestamp: 2016-07-28T18:00:05.001Z, BatteryV: 12.54, Latitude: 77.947411, Longitude: -9.734778, Vul: 13.53
1546956	NERSC 3	Jul 28 2016 01:30:46.547 PM	Jul 28 2016 01:30:45.000 PM	Incoming	Timestamp: 2016-07-28T17:30:09.001Z, BatteryV: 12.57, Latitude: 77.951200, Longitude: -9.720922, Vul: 13.53
1546915	NERSC 3	Jul 28 2016 01:00:41.527 PM	Jul 28 2016 01:00:40.000 PM	Incoming	Timestamp: 2016-07-28T17:00:09.001Z, BatteryV: 12.60, Latitude: 77.954534, Longitude: -9.708557, Vul: 13.53
1546898	NERSC 3	Jul 28 2016 12:34:19.889 PM	Jul 28 2016 12:34:18.000 PM	Incoming	Timestamp: 2016-07-28T16:30:36.001Z, BatteryV: 12.54, Latitude: 77.957357, Longitude: -9.695392, Vul: 13.50
1546854	NERSC 3	Jul 28 2016 12:00:40.240 PM	Jul 28 2016 12:00:38.000 PM	Incoming	Timestamp: 2016-07-28T16:00:08.001Z, BatteryV: 12.51, Latitude: 77.959962, Longitude: -9.681402, Vul: 13.53
1546819	NERSC 3	Jul 28 2016 11:30:41.024 AM	Jul 28 2016 11:30:40.000 AM	Incoming	Timestamp: 2016-07-28T15:30:08.001Z, BatteryV: 12.54, Latitude: 77.962214, Longitude: -9.667667, Vul: 13.53
1546790	NERSC 3	Jul 28 2016 11:00:41.662 AM	Jul 28 2016 11:00:40.000 AM	Incoming	Timestamp: 2016-07-28T15:00:08.001Z, BatteryV: 12.54, Latitude: 77.964256, Longitude: -9.653786, Vul: 13.53
1546760	NERSC 3	Jul 28 2016 10:30:37.325 AM	Jul 28 2016 10:30:36.000 AM	Incoming	Timestamp: 2016-07-28T14:30:08.001Z, BatteryV: 12.51, Latitude: 77.966080, Longitude: -9.639277, Vul: 13.53
1546718	NERSC 3	Jul 28 2016 10:00:59.050 AM	Jul 28 2016 10:00:57.000 AM	Incoming	Timestamp: 2016-07-28T14:00:36.001Z, BatteryV: 12.54, Latitude: 77.967674, Longitude: -9.624166, Vul: 13.53
1546699	NERSC 3	Jul 28 2016 09:30:37.573 AM	Jul 28 2016 09:30:36.000 AM	Incoming	Timestamp: 2016-07-28T13:30:07.001Z, BatteryV: 12.57, Latitude: 77.969293, Longitude: -9.607021, Vul: 13.53
1546673	NERSC 3	Jul 28 2016 09:00:36.423 AM	Jul 28 2016 09:00:35.000 AM	Incoming	Timestamp: 2016-07-28T13:00:07.001Z, BatteryV: 12.54, Latitude: 77.970771, Longitude: -9.589357, Vul: 13.53
1546652	NERSC 3	Jul 28 2016 08:30:38.580 AM	Jul 28 2016 08:30:37.000 AM	Incoming	Timestamp: 2016-07-28T12:30:07.001Z, BatteryV: 12.54, Latitude: 77.972205, Longitude: -9.569702, Vul: 13.53
1546586	NERSC 3	Jul 28 2016 08:00:37.915 AM	Jul 28 2016 08:00:37.000 AM	Incoming	Timestamp: 2016-07-28T12:00:07.001Z, BatteryV: 12.54, Latitude: 77.973722, Longitude: -9.549651, Vul: 13.53
1546562	NERSC 3	Jul 28 2016 07:30:40.038 AM	Jul 28 2016 07:30:38.000 AM	Incoming	Timestamp: 2016-07-28T11:30:06.001Z, BatteryV: 12.57, Latitude: 77.975174, Longitude: -9.528902, Vul: 13.53
1546524	NERSC 3	Jul 28 2016 07:01:09.005 AM	Jul 28 2016 07:01:07.000 AM	Incoming	Timestamp: 2016-07-28T11:00:36.001Z, BatteryV: 12.63, Latitude: 77.976749, Longitude: -9.508224, Vul: 13.53
1546512	NERSC 3	Jul 28 2016 06:33:54.304 AM	Jul 28 2016 06:33:53.000 AM	Incoming	Timestamp: 2016-07-28T10:30:06.001Z, BatteryV: 12.54, Latitude: 77.978592, Longitude: -9.487226, Vul: 13.53
1546484	NERSC 3	Jul 28 2016 06:00:38.713 AM	Jul 28 2016 06:00:37.000 AM	Incoming	Timestamp: 2016-07-28T10:00:06.001Z, BatteryV: 12.51, Latitude: 77.980659, Longitude: -9.467373, Vul: 13.56
1546459	NERSC 3	Jul 28 2016 05:30:38.884 AM	Jul 28 2016 05:30:38.000 AM	Incoming	Timestamp: 2016-07-28T09:30:07.001Z, BatteryV: 12.51, Latitude: 77.983053, Longitude: -9.448186, Vul: 13.56
1546408	NERSC 3	Jul 28 2016 05:00:37.283 AM	Jul 28 2016 05:00:35.000 AM	Incoming	Timestamp: 2016-07-28T09:00:05.001Z, BatteryV: 12.54, Latitude: 77.985747, Longitude: -9.431475, Vul: 13.56
1546356	NERSC 3	Jul 28 2016 04:30:33.209 AM	Jul 28 2016 04:30:32.000 AM	Incoming	Timestamp: 2016-07-28T08:30:09.001Z, BatteryV: 12.54, Latitude: 77.988378, Longitude: -9.417158, Vul: 13.56
1546328	NERSC 3	Jul 28 2016 04:01:25.220 AM	Jul 28 2016 04:01:24.000 AM	Incoming	Timestamp: 2016-07-28T08:00:36.001Z, BatteryV: 12.60, Latitude: 77.990957, Longitude: -9.405728, Vul: 13.53
1546308	NERSC 3	Jul 28 2016 03:30:41.888 AM	Jul 28 2016 03:30:40.000 AM	Incoming	Timestamp: 2016-07-28T07:30:09.001Z, BatteryV: 12.57, Latitude: 77.993542, Longitude: -9.396909, Vul: 13.56
1546281	NERSC 3	Jul 28 2016 03:00:38.458 AM	Jul 28 2016 03:00:37.000 AM	Incoming	Timestamp: 2016-07-28T07:00:08.001Z, BatteryV: 12.54, Latitude: 77.996070, Longitude: -9.391226, Vul: 13.56
1546255	NERSC 3	Jul 28 2016 02:30:39.658 AM	Jul 28 2016 02:30:38.000 AM	Incoming	Timestamp: 2016-07-28T06:30:08.001Z, BatteryV: 12.54, Latitude: 77.998547, Longitude: -9.388794, Vul: 13.56
1546233	NERSC 3	Jul 28 2016 02:01:08.042 AM	Jul 28 2016 02:01:07.000 AM	Incoming	Timestamp: 2016-07-28T06:00:36.001Z, BatteryV: 12.54, Latitude: 78.000838, Longitude: -9.389587, Vul: 13.56
1546213	NERSC 3	Jul 28 2016 01:30:50.899 AM	Jul 28 2016 01:30:50.000 AM	Incoming	Timestamp: 2016-07-28T05:30:08.001Z, BatteryV: 12.51, Latitude: 78.002938, Longitude: -9.393958, Vul: 13.56
1546190	NERSC 3	Jul 28 2016 01:00:38.473 AM	Jul 28 2016 01:00:37.000 AM	Incoming	Timestamp: 2016-07-28T05:00:08.001Z, BatteryV: 12.51, Latitude: 78.004742, Longitude: -9.400627, Vul: 13.56
1546176	NERSC 3	Jul 28 2016 12:30:42.205 AM	Jul 28 2016 12:30:40.000 AM	Incoming	Timestamp: 2016-07-28T04:30:08.001Z, BatteryV: 12.57, Latitude: 78.006304, Longitude: -9.409837, Vul: 13.56
1546161	NERSC 3	Jul 28 2016 12:04:21.641 AM	Jul 28 2016 12:04:20.000 AM	Incoming	Timestamp: 2016-07-28T04:00:37.001Z, BatteryV: 12.51, Latitude: 78.007322, Longitude: -9.420563, Vul: 13.53
1546131	NERSC 3	Jul 27 2016 11:30:41.704 PM	Jul 27 2016 11:30:40.000 PM	Incoming	Timestamp: 2016-07-28T03:30:12.001Z, BatteryV: 12.48, Latitude: 78.007552, Longitude: -9.433075, Vul: 13.56
1546104	NERSC 3	Jul 27 2016 11:00:44.939 PM	Jul 27 2016 11:00:43.000 PM	Incoming	Timestamp: 2016-07-28T03:00:13.001Z, BatteryV: 12.48, Latitude: 78.006931, Longitude: -9.445197, Vul: 13.56
1546078	NERSC 3	Jul 27 2016 10:30:38.405 PM	Jul 27 2016 10:30:37.000 PM	Incoming	Timestamp: 2016-07-28T02:30:07.001Z, BatteryV: 12.51, Latitude: 78.005651, Longitude: -9.456378, Vul: 13.56
1546039	NERSC 3	Jul 27 2016 10:00:39.467 PM	Jul 27 2016 10:00:38.000 PM	Incoming	Timestamp: 2016-07-28T02:00:06.001Z, BatteryV: 12.48, Latitude: 78.003808, Longitude: -9.465267, Vul: 13.56
1546018	NERSC 3	Jul 27 2016 09:30:38.470 PM	Jul 27 2016 09:30:37.000 PM	Incoming	Timestamp: 2016-07-28T01:30:06.001Z, BatteryV: 12.48, Latitude: 78.001824, Longitude: -9.472307, Vul: 13.56
1545994	NERSC 3	Jul 27 2016 09:00:37.773 PM	Jul 27 2016 09:00:36.000 PM	Incoming	Timestamp: 2016-07-28T01:00:06.001Z, BatteryV: 12.51, Latitude: 77.999974, Longitude: -9.477549, Vul: 13.59
1545975	NERSC 3	Jul 27 2016 08:31:08.994 PM	Jul 27 2016 08:31:07.000 PM	Incoming	Timestamp: 2016-07-28T00:30:36.001Z, BatteryV: 12.45, Latitude: 77.998310, Longitude: -9.481690, Vul: 13.56
1545873	NERSC 3	Jul 27 2016 08:00:39.121 PM	Jul 27 2016 08:00:37.000 PM	Incoming	Timestamp: 2016-07-28T00:00:07.001Z, BatteryV: 12.48, Latitude: 77.996595, Longitude: -9.484998, Vul: 13.56
1545847	NERSC 3	Jul 27 2016 07:30:29.749 PM	Jul 27 2016 07:30:28.000 PM	Incoming	Timestamp: 2016-07-27T23:30:06.001Z, BatteryV: 12.51, Latitude: 77.994950, Longitude: -9.487213, Vul: 13.56
1545825	NERSC 3	Jul 27 2016 07:00:32.245 PM	Jul 27 2016 07:00:31.000 PM	Incoming	Timestamp: 2016-07-27T23:00:06.001Z, BatteryV: 12.51, Latitude: 77.993427, Longitude: -9.488678, Vul: 13.59
1545808	NERSC 3	Jul 27 2016 06:30:41.942 PM	Jul 27 2016 06:30:41.000 PM	Incoming	Timestamp: 2016-07-27T22:30:09.001Z, BatteryV: 12.51, Latitude: 77.992134, Longitude: -9.490272, Vul: 13.56
1545785	NERSC 3	Jul 27 2016 06:01:01.714 PM	Jul 27 2016 06:01:00.000 PM	Incoming	Timestamp: 2016-07-27T22:00:37.001Z, BatteryV: 12.51, Latitude: 77.991136, Longitude: -9.492563, Vul: 13.56
1545759	NERSC 3	Jul 27 2016 05:30:41.877 PM	Jul 27 2016 05:30:40.000 PM	Incoming	Timestamp: 2016-07-27T21:30:08.001Z, BatteryV: 12.51, Latitude: 77.990413, Longitude: -9.496397, Vul: 13.56
1545709	NERSC 3	Jul 27 2016 05:00:41.319 PM	Jul 27 2016 05:00:40.000 PM	Incoming	Timestamp: 2016-07-27T21:00:08.001Z, BatteryV: 12.54, Latitude: 77.989824, Longitude: -9.502163, Vul: 13.56
1545653	NERSC 3	Jul 27 2016 04:30:39.546 PM	Jul 27 2016 04:30:38.000 PM	Incoming	Timestamp: 2016-07-27T20:30:08.001Z, BatteryV: 12.51, Latitude: 77.989350, Longitude: -9.509997, Vul: 13.56
1545574	NERSC 3	Jul 27 2016 04:00:40.565 PM	Jul 27 2016 04:00:39.000 PM	Incoming	Timestamp: 2016-07-27T20:00:08.001Z, BatteryV: 12.51, Latitude: 77.988749, Longitude: -9.519974, Vul: 13.56
1545513	NERSC 3	Jul 27 2016 03:30:34.114 PM	Jul 27 2016 03:30:33.000 PM	Incoming	Timestamp: 2016-07-27T19:30:08.001Z, BatteryV: 12.54, Latitude: 77.988026, Longitude: -9.531802, Vul: 13.56
1545463	NERSC 3	Jul 27 2016 03:01:00.708 PM	Jul 27 2016 03:00:59.000 PM	Incoming	Timestamp: 2016-07-27T19:00:36.001Z, BatteryV: 12.54, Latitude: 77.987366, Longitude: -9.545216, Vul: 13.56
1545396	NERSC 3	Jul 27 2016 02:30:47.967 PM	Jul 27 2016 02:30:47.000 PM	Incoming	Timestamp: 2016-07-27T18:30:07.001Z, BatteryV: 12.57, Latitude: 77.986541, Longitude: -9.560371, Vul: 13.56
1545340	NERSC 3	Jul 27 2016 02:00:41.222 PM	Jul 27 2016 02:00:40.000 PM	Incoming	Timestamp: 2016-07-27T18:00:08.001Z, BatteryV: 12.60, Latitude: 77.985690, Longitude: -9.576147, Vul: 13.56
1545279	NERSC 3	Jul 27 2016 01:30:37.772 PM	Jul 27 2016 01:30:36.000 PM	Incoming	Timestamp: 2016-07-27T17:30:07.001Z, BatteryV: 12.57, Latitude: 77.984819, Longitude: -9.592992, Vul: 13.56
1545236	NERSC 3	Jul 27 2016 01:03:57.727 PM	Jul 27 2016 01:03:56.000 PM	Incoming	Timestamp: 2016-07-27T17:00:07.001Z, BatteryV: 12.54, Latitude: 77.983923, Longitude: -9.611117, Vul: 13.56
1545173	NERSC 3	Jul 27 2016 12:31:08.408 PM	Jul 27 2016 12:31:07.000 PM	Incoming	Timestamp: 2016-07-27T16:30:36.001Z, BatteryV: 12.54, Latitude: 77.982982, Longitude: -9.629696, Vul: 13.56
1545112	NERSC 3	Jul 27 2016 12:00:37.321 PM	Jul 27 2016 12:00:36.000 PM	Incoming	Timestamp: 2016-07-27T16:00:06.001Z, BatteryV: 12.54, Latitude: 77.981658, Longitude: -9.648640, Vul: 13.56
1545017	NERSC 3	Jul 27 2016 11:30:37.602 AM	Jul 27 2016 11:30:36.000 AM	Incoming	Timestamp: 2016-07-27T15:30:06.001Z, BatteryV: 12.57, Latitude: 77.979981, Longitude: -9.666195, Vul: 13.56
1544961	NERSC 3	Jul 27 2016 11:01:09.768 AM	Jul 27 2016 11:01:08.000 AM	Incoming	Timestamp: 2016-07-27T15:00:06.001Z, BatteryV: 12.54, Latitude: 77.977939, Longitude: -9.681549, Vul: 13.59
1544920	NERSC 3	Jul 27 2016 10:30:30.250 AM	Jul 27 2016 10:30:29.000 AM	Incoming	Timestamp: 2016-07-27T14:30:06.001Z, BatteryV: 12.54, Latitude: 77.975770, Longitude: -9.694490, Vul: 13.59
1544895	NERSC 3	Jul 27 2016 10:01:09.108 AM	Jul 27 2016 10:01:08.000 AM	Incoming	Timestamp: 2016-07-27T14:00:36.001Z, BatteryV: 12.57, Latitude: 77.973664, Longitude: -9.704986, Vul: 13.56
1544858	NERSC 3	Jul 27 2016 09:30:34.759 AM	Jul 27 2016 09:30:33.000 AM	Incoming	Timestamp: 2016-07-27T13:30:05.001Z, BatteryV: 12.57, Latitude: 77.971552, Longitude: -9.713632, Vul: 13.56
1544835	NERSC 3	Jul 27 2016 09:00:40.372 AM	Jul 27 2016 09:00:39.000 AM	Incoming	Timestamp: 2016-07-27T13:00:09.001Z, BatteryV: 12.54, Latitude: 77.969677, Longitude: -9.719738, Vul: 13.59
1544813	NERSC 3	Jul 27 2016 08:30:42.008 AM	Jul 27 2016 08:30:40.000 AM	Incoming	Timestamp: 2016-07-27T12:30:09.001Z, BatteryV: 12.57, Latitude: 77.967866, Longitude: -9.723578, Vul: 13.59
1544763	NERSC 3	Jul 27 2016 08:00:41.939 AM	Jul 27 2016 08:00:40.000 AM	Incoming	Timestamp: 2016-07-27T12:00:08.001Z, BatteryV: 12.60, Latitude: 77.966253, Longitude: -9.726118, Vul: 13.56
1544743	NERSC 3	Jul 27 2016 07:31:07.470 AM	Jul 27 2016 07:31:05.000 AM	Incoming	Timestamp: 2016-07-27T11:30:36.001Z, BatteryV: 12.60, Latitude: 77.964736, Longitude: -9.727226, Vul: 13.56
1544722	NERSC 3	Jul 27 2016 07:07:14.652 AM	Jul 27 2016 07:07:13.000 AM	Incoming	Timestamp: 2016-07-27T11:00:08.001Z, BatteryV: 12.57, Latitude: 77.963379, Longitude: -9.727731, Vul: 13.53
1544696	NERSC 3	Jul 27 2016 06:30:40.117 AM	Jul 27 2016 06:30:39.000 AM	Incoming	Timestamp: 2016-07-27T10:30:08.001Z, BatteryV: 12.57, Latitude: 77.962298, Longitude: -9.728166, Vul: 13.59
1544679	NERSC 3	Jul 27 2016 06:00:39.141 AM	Jul 27 2016 06:00:37.000 AM	Incoming	Timestamp: 2016-07-27T10:00:08.001Z, BatteryV: 12.57, Latitude: 77.961363, Longitude: -9.728813, Vul: 13.59
1544662	NERSC 3	Jul 27 2016 05:30:40.550 AM	Jul 27 2016 05:30:39.000 AM	Incoming	Timestamp: 2016-07-27T09:30:07.001Z, BatteryV: 12.57, Latitude: 77.960710, Longitude: -9.730112, Vul: 13.56
1544639	NERSC 3	Jul 27 2016 05:00:37.495 AM	Jul 27 2016 05:00:36.000 AM	Incoming	Timestamp: 2016-07-27T09:00:07.001Z, BatteryV: 12.57, Latitude: 77.960173, Longitude: -9.731968, Vul: 13.59
1544618	NERSC 3	Jul 27 2016 04:31:00.700 AM	Jul 27 2016 04:30:59.000 AM	Incoming	Timestamp: 2016-07-27T08:30:36.001Z, BatteryV: 12.57, Latitude: 77.959878, Longitude: -9.734784, Vul: 13.56
1544596	NERSC 3	Jul 27 2016 04:00:38.769 AM	Jul 27 2016 04:00:37.000 AM	Incoming	Timestamp: 2016-07-27T08:00:07.001Z, BatteryV: 12.54, Latitude: 77.959648, Longitude: -9.738592, Vul: 13.59
1544573	NERSC 3	Jul 27 2016 03:31:23.447 AM	Jul 27 2016 03:31:22.000 AM	Incoming	Timestamp: 2016-07-27T07:30:07.001Z, BatteryV: 12.57, Latitude: 77.959469, Longitude: -9.743110, Vul: 13.59
1544570	NERSC 3	Jul 27 2016 03:30:52.349 AM	Jul 27 2016 03:30:41.000 AM	Incoming	Timestamp: 2016-07-27T07:30:41.000Z, Message Check: true
1544539	NERSC 3	Jul 27 2016 03:00:30.394 AM	Jul 27 2016 03:00:29.000 AM	Incoming	Timestamp: 2016-07-27T07:00:06.001Z, BatteryV: 12.54, Latitude: 77.959130, Longitude: -9.747808, Vul: 13.59
1544511	NERSC 3	Jul 27 2016 02:31:31.830 AM	Jul 27 2016 02:31:30.000 AM	Incoming	Timestamp: 2016-07-27T06:30:59.001Z, BatteryV: 12.57, Latitude: 77.958618, Longitude: -9.752941, Vul: 13.59
1544473	NERSC 3	Jul 27 2016 02:00:38.375 AM	Jul 27 2016 02:00:37.000 AM	Incoming	Timestamp: 2016-07-27T06:00:06.001Z, BatteryV: 12.57, Latitude: 77.957792, Longitude: -9.758131, Vul: 13.59
1544443	NERSC 3	Jul 27 2016 01:30:29.902 AM	Jul 27 2016 01:30:29.000 AM	Incoming	Timestamp: 2016-07-27T05:30:06.001Z, BatteryV: 12.57, Latitude: 77.956666, Longitude: -9.762547, Vul: 13.59
1544423	NERSC 3	Jul 27 2016 01:01:06.118 AM	Jul 27 2016 01:01:04.000 AM	Incoming	Timestamp: 2016-07-27T05:00:36.001Z, BatteryV: 12.57, Latitude: 77.955469, Longitude: -9.766042, Vul: 13.59
1544394	NERSC 3	Jul 27 2016 12:30:44.559 AM	Jul 27 2016 12:30:43.000 AM	Incoming	Timestamp: 2016-07-27T04:30:06.001Z, BatteryV: 12.60, Latitude: 77.954189, Longitude: -9.768563, Vul: 13.59
1544374	NERSC 3	Jul 27 2016 12:00:38.218 AM	Jul 27 2016 12:00:37.000 AM	Incoming	Timestamp: 2016-07-27T04:00:05.001Z, BatteryV: 12.57, Latitude: 77.952806, Longitude: -9.769350, Vul: 13.59
1544344	NERSC 3	Jul 26 2016 11:30:38.624 PM	Jul 26 2016 11:30:37.000 PM	Incoming	Timestamp: 2016-07-27T03:30:09.001Z, BatteryV: 12.60, Latitude: 77.951398, Longitude: -9.768467, Vul: 13.59
1544326	NERSC 3	Jul 26 2016 11:01:08.994 PM	Jul 26 2016 11:01:08.000 PM	Incoming	Timestamp: 2016-07-27T03:00:36.001Z, BatteryV: 12.63, Latitude: 77.950086, Longitude: -9.765837, Vul: 13.59
1544298	NERSC 3	Jul 26 2016 10:33:57.067 PM	Jul 26 2016 10:33:56.000 PM	Incoming	Timestamp: 2016-07-27T02:30:10.001Z, BatteryV: 12.57, Latitude: 77.948870, Longitude: -9.761363, Vul: 13.59
1544271	NERSC 3	Jul 26 2016 10:01:19.323 PM	Jul 26 2016 10:01:18.000 PM	Incoming	Timestamp: 2016-07-27T02:00:12.001Z, BatteryV: 12.54, Latitude: 77.947827, Longitude: -9.755277, Vul: 13.59
1544246	NERSC 3	Jul 26 2016 09:30:39.493 PM	Jul 26 2016 09:30:38.000 PM	Incoming	Timestamp: 2016-07-27T01:30:08.001Z, BatteryV: 12.51, Latitude: 77.947066, Longitude: -9.747942, Vul: 13.59
1544221	NERSC 3	Jul 26 2016 09:00:38.625 PM	Jul 26 2016 09:00:37.000 PM	Incoming	Timestamp: 2016-07-27T01:00:08.001Z, BatteryV: 12.54, Latitude: 77.946611, Longitude: -9.739878, Vul: 13.59
1544201	NERSC 3	Jul 26 2016 08:31:06.014 PM	Jul 26 2016 08:31:05.000 PM	Incoming	Timestamp: 2016-07-27T00:30:36.001Z, BatteryV: 12.54, Latitude: 77.946330, Longitude: -9.731610, Vul: 13.59
1544088	NERSC 3	Jul 26 2016 08:00:41.832 PM	Jul 26 2016 08:00:41.000 PM	Incoming	Timestamp: 2016-07-27T00:00:09.001Z, BatteryV: 12.54, Latitude: 77.946253, Longitude: -9.723328, Vul: 13.62
1544069	NERSC 3	Jul 26 2016 07:30:30.880 PM	Jul 26 2016 07:30:30.000 PM	Incoming	Timestamp: 2016-07-26T23:30:07.001Z, BatteryV: 12.57, Latitude: 77.946419, Longitude: -9.715270, Vul: 13.59
1544037	NERSC 3	Jul 26 2016 07:00:40.009 PM	Jul 26 2016 07:00:39.000 PM	Incoming	Timestamp: 2016-07-26T23:00:07.001Z, BatteryV: 12.57, Latitude: 77.946701, Longitude: -9.707891, Vul: 13.59
1544001	NERSC 3	Jul 26 2016 06:30:29.802 PM	Jul 26 2016 06:30:28.000 PM	Incoming	Timestamp: 2016-07-26T22:30:07.001Z, BatteryV: 12.57, Latitude: 77.947130, Longitude: -9.701229, Vul: 13.59
1543976	NERSC 3	Jul 26 2016 06:01:07.061 PM	Jul 26 2016 06:01:06.000 PM	Incoming	Timestamp: 2016-07-26T22:00:37.001Z, BatteryV: 12.57, Latitude: 77.947725, Longitude: -9.695571, Vul: 13.59
1543950	NERSC 3	Jul 26 2016 05:30:39.821 PM	Jul 26 2016 05:30:38.000 PM	Incoming	Timestamp: 2016-07-26T21:30:06.001Z, BatteryV: 12.54, Latitude: 77.948493, Longitude: -9.691200, Vul: 13.59
1543916	NERSC 3	Jul 26 2016 05:00:32.696 PM	Jul 26 2016 05:00:31.000 PM	Incoming	Timestamp: 2016-07-26T21:00:06.001Z, BatteryV: 12.57, Latitude: 77.949338, Longitude: -9.688346, Vul: 13.59
1543883	NERSC 3	Jul 26 2016 04:30:37.564 PM	Jul 26 2016 04:30:36.000 PM	Incoming	Timestamp: 2016-07-26T20:30:06.001Z, BatteryV: 12.60, Latitude: 77.950189, Longitude: -9.686522, Vul: 13.59
1543827	NERSC 3	Jul 26 2016 04:00:38.103 PM	Jul 26 2016 04:00:37.000 PM	Incoming	Timestamp: 2016-07-26T20:00:06.001Z, BatteryV: 12.57, Latitude: 77.951014, Longitude: -9.686362, Vul: 13.62
1543780	NERSC 3	Jul 26 2016 03:31:06.929 PM	Jul 26 2016 03:31:05.000 PM	Incoming	Timestamp: 2016-07-26T19:30:36.001Z, BatteryV: 12.57, Latitude: 77.951750, Longitude: -9.687949, Vul: 13.62
1543723	NERSC 3	Jul 26 2016 03:00:38.400 PM	Jul 26 2016 03:00:37.000 PM	Incoming	Timestamp: 2016-07-26T19:00:05.001Z, BatteryV: 12.57, Latitude: 77.952307, Longitude: -9.690765, Vul: 13.62
1543681	NERSC 3	Jul 26 2016 02:30:29.871 PM	Jul 26 2016 02:30:28.000 PM	Incoming	Timestamp: 2016-07-26T18:30:05.001Z, BatteryV: 12.60, Latitude: 77.952621, Longitude: -9.694848, Vul: 13.59
1543618	NERSC 3	Jul 26 2016 02:00:37.781 PM	Jul 26 2016 02:00:36.000 PM	Incoming	Timestamp: 2016-07-26T18:00:05.001Z, BatteryV: 12.57, Latitude: 77.952736, Longitude: -9.698598, Vul: 13.59
1543564	NERSC 3	Jul 26 2016 01:30:40.212 PM	Jul 26 2016 01:30:39.000 PM	Incoming	Timestamp: 2016-07-26T17:30:09.001Z, BatteryV: 12.60, Latitude: 77.952819, Longitude: -9.701587, Vul: 13.59
1543534	NERSC 3	Jul 26 2016 01:02:59.479 PM	Jul 26 2016 01:02:58.000 PM	Incoming	Timestamp: 2016-07-26T17:02:36.001Z, BatteryV: 12.63, Latitude: 77.952787, Longitude: -9.704326, Vul: 13.59
1543484	NERSC 3	Jul 26 2016 12:31:09.807 PM	Jul 26 2016 12:31:08.000 PM	Incoming	Timestamp: 2016-07-26T16:30:36.001Z, BatteryV: 12.60, Latitude: 77.952704, Longitude: -9.706502, Vul: 13.59
1543456	NERSC 3	Jul 26 2016 12:00:41.634 PM	Jul 26 2016 12:00:40.000 PM	Incoming	Timestamp: 2016-07-26T16:00:08.001Z, BatteryV: 12.60, Latitude: 77.952608, Longitude: -9.707782, Vul: 13.59
1543429	NERSC 3	Jul 26 2016 11:30:40.620 AM	Jul 26 2016 11:30:39.000 AM	Incoming	Timestamp: 2016-07-26T15:30:08.001Z, BatteryV: 12.60, Latitude: 77.952467, Longitude: -9.708730, Vul: 13.59
1543406	NERSC 3	Jul 26 2016 11:00:41.224 AM	Jul 26 2016 11:00:39.000 AM	Incoming	Timestamp: 2016-07-26T15:00:08.001Z, BatteryV: 12.60, Latitude: 77.952358, Longitude: -9.709165, Vul: 13.62
1543384	NERSC 3	Jul 26 2016 10:30:38.293 AM	Jul 26 2016 10:30:37.000 AM	Incoming	Timestamp: 2016-07-26T14:30:09.001Z, BatteryV: 12.63, Latitude: 77.952083, Longitude: -9.708211, Vul: 13.59
1543361	NERSC 3	Jul 26 2016 10:01:09.866 AM	Jul 26 2016 10:01:08.000 AM	Incoming	Timestamp: 2016-07-26T14:00:36.001Z, BatteryV: 12.60, Latitude: 77.951744, Longitude: -9.705766, Vul: 13.59
1543337	NERSC 3	Jul 26 2016 09:30:40.957 AM	Jul 26 2016 09:30:40.000 AM	Incoming	Timestamp: 2016-07-26T13:30:07.001Z, BatteryV: 12.60, Latitude: 77.951482, Longitude: -9.701293, Vul: 13.59
1543315	NERSC 3	Jul 26 2016 09:00:38.215 AM	Jul 26 2016 09:00:37.000 AM	Incoming	Timestamp: 2016-07-26T13:00:07.001Z, BatteryV: 12.60, Latitude: 77.951584, Longitude: -9.695078, Vul: 13.59
1543289	NERSC 3	Jul 26 2016 08:30:44.513 AM	Jul 26 2016 08:30:43.000 AM	Incoming	Timestamp: 2016-07-26T12:30:07.001Z, BatteryV: 12.63, Latitude: 77.951981, Longitude: -9.687494, Vul: 13.59
1543242	NERSC 3	Jul 26 2016 08:01:07.139 AM	Jul 26 2016 08:01:05.000 AM	Incoming	Timestamp: 2016-07-26T12:00:36.001Z, BatteryV: 12.60, Latitude: 77.952659, Longitude: -9.679642, Vul: 13.62
1543219	NERSC 3	Jul 26 2016 07:30:36.334 AM	Jul 26 2016 07:30:35.000 AM	Incoming	Timestamp: 2016-07-26T11:30:06.001Z, BatteryV: 12.63, Latitude: 77.953555, Longitude: -9.671674, Vul: 13.62
1543192	NERSC 3	Jul 26 2016 07:00:38.119 AM	Jul 26 2016 07:00:37.000 AM	Incoming	Timestamp: 2016-07-26T11:00:06.001Z, BatteryV: 12.60, Latitude: 77.954643, Longitude: -9.664467, Vul: 13.62
1543173	NERSC 3	Jul 26 2016 06:30:35.603 AM	Jul 26 2016 06:30:34.000 AM	Incoming	Timestamp: 2016-07-26T10:30:06.001Z, BatteryV: 12.66, Latitude: 77.955968, Longitude: -9.657658, Vul: 13.59
1543151	NERSC 3	Jul 26 2016 06:01:09.776 AM	Jul 26 2016 06:01:08.000 AM	Incoming	Timestamp: 2016-07-26T10:00:36.001Z, BatteryV: 12.63, Latitude: 77.957600, Longitude: -9.652365, Vul: 13.62
1543125	NERSC 3	Jul 26 2016 05:30:38.571 AM	Jul 26 2016 05:30:37.000 AM	Incoming	Timestamp: 2016-07-26T09:30:06.001Z, BatteryV: 12.66, Latitude: 77.959443, Longitude: -9.649075, Vul: 13.59
1543099	NERSC 3	Jul 26 2016 05:00:34.480 AM	Jul 26 2016 05:00:33.000 AM	Incoming	Timestamp: 2016-07-26T09:00:09.001Z, BatteryV: 12.66, Latitude: 77.961331, Longitude: -9.648109, Vul: 13.59
1543081	NERSC 3	Jul 26 2016 04:31:09.232 AM	Jul 26 2016 04:31:08.000 AM	Incoming	Timestamp: 2016-07-26T08:30:36.001Z, BatteryV: 12.66, Latitude: 77.963200, Longitude: -9.649165, Vul: 13.59
1543065	NERSC 3	Jul 26 2016 04:03:58.231 AM	Jul 26 2016 04:03:57.000 AM	Incoming	Timestamp: 2016-07-26T08:00:09.001Z, BatteryV: 12.60, Latitude: 77.965235, Longitude: -9.652147, Vul: 13.59
1543033	NERSC 3	Jul 26 2016 03:31:08.289 AM	Jul 26 2016 03:31:06.000 AM	Incoming	Timestamp: 2016-07-26T07:30:36.001Z, BatteryV: 12.60, Latitude: 77.967296, Longitude: -9.657184, Vul: 13.62
1543005	NERSC 3	Jul 26 2016 03:00:36.813 AM	Jul 26 2016 03:00:35.000 AM	Incoming	Timestamp: 2016-07-26T07:00:09.001Z, BatteryV: 12.63, Latitude: 77.969242, Longitude: -9.664602, Vul: 13.62
1542987	NERSC 3	Jul 26 2016 02:30:42.044 AM	Jul 26 2016 02:30:41.000 AM	Incoming	Timestamp: 2016-07-26T06:30:08.001Z, BatteryV: 12.63, Latitude: 77.970938, Longitude: -9.673946, Vul: 13.62
1542949	NERSC 3	Jul 26 2016 02:00:41.418 AM	Jul 26 2016 02:00:40.000 AM	Incoming	Timestamp: 2016-07-26T06:00:08.001Z, BatteryV: 12.66, Latitude: 77.972365, Longitude: -9.683981, Vul: 13.62
1542931	NERSC 3	Jul 26 2016 01:31:09.712 AM	Jul 26 2016 01:31:08.000 AM	Incoming	Timestamp: 2016-07-26T05:30:36.001Z, BatteryV: 12.63, Latitude: 77.973414, Longitude: -9.694682, Vul: 13.59
1542905	NERSC 3	Jul 26 2016 01:00:41.298 AM	Jul 26 2016 01:00:40.000 AM	Incoming	Timestamp: 2016-07-26T05:00:08.001Z, BatteryV: 12.66, Latitude: 77.974189, Longitude: -9.705862, Vul: 13.62
1542889	NERSC 3	Jul 26 2016 12:33:58.731 AM	Jul 26 2016 12:33:57.000 AM	Incoming	Timestamp: 2016-07-26T04:30:08.001Z, BatteryV: 12.60, Latitude: 77.974643, Longitude: -9.716378, Vul: 13.62
1542856	NERSC 3	Jul 26 2016 12:00:42.266 AM	Jul 26 2016 12:00:41.000 AM	Incoming	Timestamp: 2016-07-26T04:00:07.001Z, BatteryV: 12.57, Latitude: 77.974816, Longitude: -9.726246, Vul: 13.62
1542840	NERSC 3	Jul 25 2016 11:30:58.887 PM	Jul 25 2016 11:30:57.000 PM	Incoming	Timestamp: 2016-07-26T03:30:36.001Z, BatteryV: 12.60, Latitude: 77.974778, Longitude: -9.735155, Vul: 13.62
1542808	NERSC 3	Jul 25 2016 11:00:45.903 PM	Jul 25 2016 11:00:44.000 PM	Incoming	Timestamp: 2016-07-26T03:00:07.001Z, BatteryV: 12.60, Latitude: 77.974643, Longitude: -9.743309, Vul: 13.62
1542776	NERSC 3	Jul 25 2016 10:30:42.125 PM	Jul 25 2016 10:30:40.000 PM	Incoming	Timestamp: 2016-07-26T02:30:07.001Z, BatteryV: 12.63, Latitude: 77.974304, Longitude: -9.749427, Vul: 13.62
1542696	NERSC 3	Jul 25 2016 10:00:40.754 PM	Jul 25 2016 10:00:39.000 PM	Incoming	Timestamp: 2016-07-26T02:00:07.001Z, BatteryV: 12.63, Latitude: 77.973798, Longitude: -9.753638, Vul: 13.65
1542603	NERSC 3	Jul 25 2016 09:33:54.184 PM	Jul 25 2016 09:33:53.000 PM	Incoming	Timestamp: 2016-07-26T01:30:06.001Z, BatteryV: 12.57, Latitude: 77.973280, Longitude: -9.755923, Vul: 13.62
1542548	NERSC 3	Jul 25 2016 09:01:17.600 PM	Jul 25 2016 09:01:16.000 PM	Incoming	Timestamp: 2016-07-26T01:00:36.001Z, BatteryV: 12.54, Latitude: 77.972845, Longitude: -9.755923, Vul: 13.62
1542490	NERSC 3	Jul 25 2016 08:30:39.322 PM	Jul 25 2016 08:30:38.000 PM	Incoming	Timestamp: 2016-07-26T00:30:06.001Z, BatteryV: 12.57, Latitude: 77.972659, Longitude: -9.753939, Vul: 13.65
1542350	NERSC 3	Jul 25 2016 08:00:34.877 PM	Jul 25 2016 08:00:34.000 PM	Incoming	Timestamp: 2016-07-26T00:00:06.001Z, BatteryV: 12.57, Latitude: 77.972762, Longitude: -9.750310, Vul: 13.65
1542288	NERSC 3	Jul 25 2016 07:30:37.611 PM	Jul 25 2016 07:30:36.000 PM	Incoming	Timestamp: 2016-07-25T23:30:05.001Z, BatteryV: 12.57, Latitude: 77.973152, Longitude: -9.745779, Vul: 13.65
1542236	NERSC 3	Jul 25 2016 07:01:04.259 PM	Jul 25 2016 07:01:03.000 PM	Incoming	Timestamp: 2016-07-25T23:00:36.001Z, BatteryV: 12.60, Latitude: 77.973811, Longitude: -9.741126, Vul: 13.62
1542184	NERSC 3	Jul 25 2016 06:30:41.281 PM	Jul 25 2016 06:30:40.000 PM	Incoming	Timestamp: 2016-07-25T22:30:09.001Z, BatteryV: 12.63, Latitude: 77.974829, Longitude: -9.736346, Vul: 13.65
1542118	NERSC 3	Jul 25 2016 06:01:06.550 PM	Jul 25 2016 06:01:05.000 PM	Incoming	Timestamp: 2016-07-25T22:00:36.001Z, BatteryV: 12.63, Latitude: 77.976083, Longitude: -9.732614, Vul: 13.62
1542063	NERSC 3	Jul 25 2016 05:30:42.891 PM	Jul 25 2016 05:30:42.000 PM	Incoming	Timestamp: 2016-07-25T21:30:08.001Z, BatteryV: 12.63, Latitude: 77.977517, Longitude: -9.729965, Vul: 13.65
1542004	NERSC 3	Jul 25 2016 05:00:42.123 PM	Jul 25 2016 05:00:40.000 PM	Incoming	Timestamp: 2016-07-25T21:00:08.001Z, BatteryV: 12.66, Latitude: 77.978938, Longitude: -9.728877, Vul: 13.62
1541954	NERSC 3	Jul 25 2016 04:30:38.341 PM	Jul 25 2016 04:30:36.000 PM	Incoming	Timestamp: 2016-07-25T20:30:08.001Z, BatteryV: 12.63, Latitude: 77.980294, Longitude: -9.729434, Vul: 13.65
1541905	NERSC 3	Jul 25 2016 04:01:05.927 PM	Jul 25 2016 04:01:05.000 PM	Incoming	Timestamp: 2016-07-25T20:00:36.001Z, BatteryV: 12.66, Latitude: 77.981491, Longitude: -9.731488, Vul: 13.62
1541842	NERSC 3	Jul 25 2016 03:30:41.411 PM	Jul 25 2016 03:30:40.000 PM	Incoming	Timestamp: 2016-07-25T19:30:08.001Z, BatteryV: 12.69, Latitude: 77.982522, Longitude: -9.734739, Vul: 13.65
1541805	NERSC 3	Jul 25 2016 03:00:38.489 PM	Jul 25 2016 03:00:37.000 PM	Incoming	Timestamp: 2016-07-25T19:00:08.001Z, BatteryV: 12.66, Latitude: 77.983392, Longitude: -9.739642, Vul: 13.65
1541782	NERSC 3	Jul 25 2016 02:30:40.497 PM	Jul 25 2016 02:30:39.000 PM	Incoming	Timestamp: 2016-07-25T18:30:07.001Z, BatteryV: 12.66, Latitude: 77.984064, Longitude: -9.745677, Vul: 13.65
1541749	NERSC 3	Jul 25 2016 02:00:29.211 PM	Jul 25 2016 02:00:28.000 PM	Incoming	Timestamp: 2016-07-25T18:00:07.001Z, BatteryV: 12.69, Latitude: 77.984397, Longitude: -9.752608, Vul: 13.62
1541731	NERSC 3	Jul 25 2016 01:34:20.736 PM	Jul 25 2016 01:34:19.000 PM	Incoming	Timestamp: 2016-07-25T17:30:36.001Z, BatteryV: 12.66, Latitude: 77.984346, Longitude: -9.759795, Vul: 13.62
1541708	NERSC 3	Jul 25 2016 01:00:39.192 PM	Jul 25 2016 01:00:38.000 PM	Incoming	Timestamp: 2016-07-25T17:00:07.001Z, BatteryV: 12.72, Latitude: 77.983878, Longitude: -9.766592, Vul: 13.62
1541682	NERSC 3	Jul 25 2016 12:30:40.056 PM	Jul 25 2016 12:30:38.000 PM	Incoming	Timestamp: 2016-07-25T16:30:07.001Z, BatteryV: 12.66, Latitude: 77.983098, Longitude: -9.771654, Vul: 13.62
1541655	NERSC 3	Jul 25 2016 12:01:06.112 PM	Jul 25 2016 12:01:04.000 PM	Incoming	Timestamp: 2016-07-25T16:00:35.001Z, BatteryV: 12.72, Latitude: 77.981952, Longitude: -9.774989, Vul: 13.62
1541632	NERSC 3	Jul 25 2016 11:30:31.452 AM	Jul 25 2016 11:30:30.000 AM	Incoming	Timestamp: 2016-07-25T15:30:06.001Z, BatteryV: 12.72, Latitude: 77.980506, Longitude: -9.776371, Vul: 13.62
1541603	NERSC 3	Jul 25 2016 11:00:36.130 AM	Jul 25 2016 11:00:35.000 AM	Incoming	Timestamp: 2016-07-25T15:00:06.001Z, BatteryV: 12.75, Latitude: 77.978739, Longitude: -9.774752, Vul: 13.62
1541586	NERSC 3	Jul 25 2016 10:33:54.672 AM	Jul 25 2016 10:33:53.000 AM	Incoming	Timestamp: 2016-07-25T14:30:06.001Z, BatteryV: 12.69, Latitude: 77.976890, Longitude: -9.770298, Vul: 13.62
1541553	NERSC 3	Jul 25 2016 10:00:28.070 AM	Jul 25 2016 10:00:26.000 AM	Incoming	Timestamp: 2016-07-25T14:00:06.001Z, BatteryV: 12.72, Latitude: 77.975194, Longitude: -9.762586, Vul: 13.62
1541529	NERSC 3	Jul 25 2016 09:30:36.499 AM	Jul 25 2016 09:30:35.000 AM	Incoming	Timestamp: 2016-07-25T13:30:05.001Z, BatteryV: 12.72, Latitude: 77.973658, Longitude: -9.751994, Vul: 13.62
1541515	NERSC 3	Jul 25 2016 09:03:31.177 AM	Jul 25 2016 09:03:30.000 AM	Incoming	Timestamp: 2016-07-25T13:03:30.000Z, Message Check: true
1541492	NERSC 3	Jul 25 2016 08:30:57.727 AM	Jul 25 2016 08:30:54.000 AM	Incoming	Timestamp: 2016-07-25T12:30:54.000Z, Ascii: Tmr:SBD,30m,10m,10m,1d,3h,3h,3h,3h Tmr:GPS,30m,10m,5m,1d,3h,3h,3h,3h Tmr:ACP,1h,1h,1h,1h,1h,1h,1h,1h Tmr:ACS,1m,1m,1m,1m,1m,1m,1m,1m Tmr:ORN,1h,1h,1h,1h,1h,1h,1h,1h
1541490	NERSC 3	Jul 25 2016 08:30:43.128 AM	Jul 25 2016 08:30:40.000 AM	Incoming	Timestamp: 2016-07-25T12:30:12.001Z, BatteryV: 12.69, Latitude: 77.971462, Longitude: -9.723904, Vul: 13.62
1541477	NERSC 3	Jul 25 2016 08:18:27.530 AM	Jul 25 2016 08:18:27.530 AM	Outgoing	Timestamp: 2016-07-25T12:18:27.530Z, Outgoing SBD Text: $unlock 70135 $timer SBD 0 30m $timer GPS 0 30m $timer
1541428	NERSC 3	Jul 25 2016 08:00:42.034 AM	Jul 25 2016 08:00:40.000 AM	Incoming	Timestamp: 2016-07-25T12:00:09.001Z, BatteryV: 12.72, Latitude: 77.970989, Longitude: -9.706573, Vul: 13.62
1541404	NERSC 3	Jul 25 2016 07:30:43.368 AM	Jul 25 2016 07:30:42.000 AM	Incoming	Timestamp: 2016-07-25T11:30:09.001Z, BatteryV: 12.69, Latitude: 77.971046, Longitude: -9.687891, Vul: 13.62
1541373	NERSC 3	Jul 25 2016 07:01:08.313 AM	Jul 25 2016 07:01:07.000 AM	Incoming	Timestamp: 2016-07-25T11:00:35.001Z, BatteryV: 12.72, Latitude: 77.971622, Longitude: -9.668973, Vul: 13.62
1541355	NERSC 3	Jul 25 2016 06:30:45.487 AM	Jul 25 2016 06:30:44.000 AM	Incoming	Timestamp: 2016-07-25T10:30:11.001Z, BatteryV: 12.69, Latitude: 77.972678, Longitude: -9.650112, Vul: 13.65
1541328	NERSC 3	Jul 25 2016 06:00:40.340 AM	Jul 25 2016 06:00:39.000 AM	Incoming	Timestamp: 2016-07-25T10:00:08.001Z, BatteryV: 12.66, Latitude: 77.974221, Longitude: -9.631603, Vul: 13.65
1541301	NERSC 3	Jul 25 2016 05:30:41.740 AM	Jul 25 2016 05:30:40.000 AM	Incoming	Timestamp: 2016-07-25T09:30:08.001Z, BatteryV: 12.69, Latitude: 77.976243, Longitude: -9.615040, Vul: 13.62
1541276	NERSC 3	Jul 25 2016 05:00:40.903 AM	Jul 25 2016 05:00:39.000 AM	Incoming	Timestamp: 2016-07-25T09:00:07.001Z, BatteryV: 12.69, Latitude: 77.978650, Longitude: -9.600627, Vul: 13.65
1541252	NERSC 3	Jul 25 2016 04:31:16.700 AM	Jul 25 2016 04:31:15.000 AM	Incoming	Timestamp: 2016-07-25T08:30:36.001Z, BatteryV: 12.63, Latitude: 77.981184, Longitude: -9.588550, Vul: 13.62
1541210	NERSC 3	Jul 25 2016 04:00:40.143 AM	Jul 25 2016 04:00:38.000 AM	Incoming	Timestamp: 2016-07-25T08:00:07.001Z, BatteryV: 12.63, Latitude: 77.983930, Longitude: -9.579066, Vul: 13.65
1541186	NERSC 3	Jul 25 2016 03:30:39.395 AM	Jul 25 2016 03:30:38.000 AM	Incoming	Timestamp: 2016-07-25T07:30:07.001Z, BatteryV: 12.60, Latitude: 77.986522, Longitude: -9.572224, Vul: 13.65
1541161	NERSC 3	Jul 25 2016 03:00:37.724 AM	Jul 25 2016 03:00:36.000 AM	Incoming	Timestamp: 2016-07-25T07:00:07.001Z, BatteryV: 12.66, Latitude: 77.989062, Longitude: -9.567776, Vul: 13.65
1541139	NERSC 3	Jul 25 2016 02:31:08.514 AM	Jul 25 2016 02:31:07.000 AM	Incoming	Timestamp: 2016-07-25T06:30:36.001Z, BatteryV: 12.63, Latitude: 77.991373, Longitude: -9.565171, Vul: 13.65
1541102	NERSC 3	Jul 25 2016 02:00:37.109 AM	Jul 25 2016 02:00:35.000 AM	Incoming	Timestamp: 2016-07-25T06:00:06.001Z, BatteryV: 12.63, Latitude: 77.993434, Longitude: -9.564403, Vul: 13.65
1541082	NERSC 3	Jul 25 2016 01:31:09.655 AM	Jul 25 2016 01:31:08.000 AM	Incoming	Timestamp: 2016-07-25T05:30:36.001Z, BatteryV: 12.63, Latitude: 77.995027, Longitude: -9.564538, Vul: 13.65
1541050	NERSC 3	Jul 25 2016 01:00:40.631 AM	Jul 25 2016 01:00:39.000 AM	Incoming	Timestamp: 2016-07-25T05:00:07.001Z, BatteryV: 12.60, Latitude: 77.996250, Longitude: -9.565088, Vul: 13.65
1541027	NERSC 3	Jul 25 2016 12:30:37.094 AM	Jul 25 2016 12:30:36.000 AM	Incoming	Timestamp: 2016-07-25T04:30:06.001Z, BatteryV: 12.60, Latitude: 77.997030, Longitude: -9.565523, Vul: 13.65
1540999	NERSC 3	Jul 25 2016 12:00:27.643 AM	Jul 25 2016 12:00:26.000 AM	Incoming	Timestamp: 2016-07-25T04:00:05.001Z, BatteryV: 12.60, Latitude: 77.997510, Longitude: -9.564576, Vul: 13.68
1540977	NERSC 3	Jul 24 2016 11:31:06.797 PM	Jul 24 2016 11:31:05.000 PM	Incoming	Timestamp: 2016-07-25T03:30:36.001Z, BatteryV: 12.60, Latitude: 77.997619, Longitude: -9.562259, Vul: 13.65
1540915	NERSC 3	Jul 24 2016 11:00:37.501 PM	Jul 24 2016 11:00:36.000 PM	Incoming	Timestamp: 2016-07-25T03:00:05.001Z, BatteryV: 12.60, Latitude: 77.997536, Longitude: -9.557555, Vul: 13.65
1540890	NERSC 3	Jul 24 2016 10:30:40.350 PM	Jul 24 2016 10:30:39.000 PM	Incoming	Timestamp: 2016-07-25T02:30:09.001Z, BatteryV: 12.63, Latitude: 77.997453, Longitude: -9.549850, Vul: 13.65
1540862	NERSC 3	Jul 24 2016 10:00:41.795 PM	Jul 24 2016 10:00:40.000 PM	Incoming	Timestamp: 2016-07-25T02:00:09.001Z, BatteryV: 12.63, Latitude: 77.997408, Longitude: -9.539424, Vul: 13.65
1540837	NERSC 3	Jul 24 2016 09:30:41.511 PM	Jul 24 2016 09:30:40.000 PM	Incoming	Timestamp: 2016-07-25T01:30:08.001Z, BatteryV: 12.63, Latitude: 77.997536, Longitude: -9.526541, Vul: 13.65
1540807	NERSC 3	Jul 24 2016 09:00:30.177 PM	Jul 24 2016 09:00:29.000 PM	Incoming	Timestamp: 2016-07-25T01:00:08.001Z, BatteryV: 12.63, Latitude: 77.997862, Longitude: -9.511930, Vul: 13.65
1540790	NERSC 3	Jul 24 2016 08:30:40.309 PM	Jul 24 2016 08:30:39.000 PM	Incoming	Timestamp: 2016-07-25T00:30:08.001Z, BatteryV: 12.63, Latitude: 77.998643, Longitude: -9.495264, Vul: 13.68
1540686	NERSC 3	Jul 24 2016 08:01:00.332 PM	Jul 24 2016 08:00:59.000 PM	Incoming	Timestamp: 2016-07-25T00:00:36.001Z, BatteryV: 12.63, Latitude: 77.999840, Longitude: -9.477946, Vul: 13.65
1540659	NERSC 3	Jul 24 2016 07:30:29.502 PM	Jul 24 2016 07:30:28.000 PM	Incoming	Timestamp: 2016-07-24T23:30:07.001Z, BatteryV: 12.60, Latitude: 78.001594, Longitude: -9.460320, Vul: 13.68
1540637	NERSC 3	Jul 24 2016 07:00:32.769 PM	Jul 24 2016 07:00:31.000 PM	Incoming	Timestamp: 2016-07-24T23:00:08.001Z, BatteryV: 12.60, Latitude: 78.003744, Longitude: -9.442989, Vul: 13.68
1540616	NERSC 3	Jul 24 2016 06:30:40.347 PM	Jul 24 2016 06:30:39.000 PM	Incoming	Timestamp: 2016-07-24T22:30:07.001Z, BatteryV: 12.66, Latitude: 78.006362, Longitude: -9.426573, Vul: 13.68
1540594	NERSC 3	Jul 24 2016 06:01:04.219 PM	Jul 24 2016 06:01:03.000 PM	Incoming	Timestamp: 2016-07-24T22:00:36.001Z, BatteryV: 12.66, Latitude: 78.009350, Longitude: -9.412224, Vul: 13.65
1540570	NERSC 3	Jul 24 2016 05:30:30.691 PM	Jul 24 2016 05:30:29.000 PM	Incoming	Timestamp: 2016-07-24T21:30:07.001Z, BatteryV: 12.69, Latitude: 78.012928, Longitude: -9.398534, Vul: 13.65
1540545	NERSC 3	Jul 24 2016 05:00:37.993 PM	Jul 24 2016 05:00:36.000 PM	Incoming	Timestamp: 2016-07-24T21:00:07.001Z, BatteryV: 12.75, Latitude: 78.016736, Longitude: -9.387494, Vul: 13.65
1540518	NERSC 3	Jul 24 2016 04:30:38.090 PM	Jul 24 2016 04:30:37.000 PM	Incoming	Timestamp: 2016-07-24T20:30:06.001Z, BatteryV: 12.78, Latitude: 78.020659, Longitude: -9.378790, Vul: 13.65
1540477	NERSC 3	Jul 24 2016 04:01:07.303 PM	Jul 24 2016 04:01:06.000 PM	Incoming	Timestamp: 2016-07-24T20:00:36.001Z, BatteryV: 12.78, Latitude: 78.024627, Longitude: -9.372883, Vul: 13.62
1540459	NERSC 3	Jul 24 2016 03:33:56.039 PM	Jul 24 2016 03:33:54.000 PM	Incoming	Timestamp: 2016-07-24T19:30:06.001Z, BatteryV: 12.75, Latitude: 78.028698, Longitude: -9.369517, Vul: 13.65
1540434	NERSC 3	Jul 24 2016 03:04:01.394 PM	Jul 24 2016 03:04:00.000 PM	Incoming	Timestamp: 2016-07-24T19:00:06.001Z, BatteryV: 12.69, Latitude: 78.032608, Longitude: -9.368928, Vul: 13.65
1540400	NERSC 3	Jul 24 2016 02:30:39.975 PM	Jul 24 2016 02:30:38.000 PM	Incoming	Timestamp: 2016-07-24T18:30:10.001Z, BatteryV: 12.69, Latitude: 78.036198, Longitude: -9.370502, Vul: 13.68
1540367	NERSC 3	Jul 24 2016 02:00:33.966 PM	Jul 24 2016 02:00:32.000 PM	Incoming	Timestamp: 2016-07-24T18:00:09.001Z, BatteryV: 12.72, Latitude: 78.039424, Longitude: -9.373920, Vul: 13.68
1540351	NERSC 3	Jul 24 2016 01:31:09.631 PM	Jul 24 2016 01:31:08.000 PM	Incoming	Timestamp: 2016-07-24T17:30:36.001Z, BatteryV: 12.69, Latitude: 78.042342, Longitude: -9.378394, Vul: 13.68
1540321	NERSC 3	Jul 24 2016 01:00:40.545 PM	Jul 24 2016 01:00:39.000 PM	Incoming	Timestamp: 2016-07-24T17:00:09.001Z, BatteryV: 12.69, Latitude: 78.045120, Longitude: -9.383910, Vul: 13.68
1540303	NERSC 3	Jul 24 2016 12:31:08.717 PM	Jul 24 2016 12:31:07.000 PM	Incoming	Timestamp: 2016-07-24T16:30:36.001Z, BatteryV: 12.66, Latitude: 78.047622, Longitude: -9.389696, Vul: 13.68
1540271	NERSC 3	Jul 24 2016 12:00:51.740 PM	Jul 24 2016 12:00:51.000 PM	Incoming	Timestamp: 2016-07-24T16:00:19.001Z, BatteryV: 12.69, Latitude: 78.049862, Longitude: -9.395802, Vul: 13.65
1540251	NERSC 3	Jul 24 2016 11:30:41.314 AM	Jul 24 2016 11:30:40.000 AM	Incoming	Timestamp: 2016-07-24T15:30:08.001Z, BatteryV: 12.69, Latitude: 78.052058, Longitude: -9.401952, Vul: 13.68
1540221	NERSC 3	Jul 24 2016 11:00:40.907 AM	Jul 24 2016 11:00:39.000 AM	Incoming	Timestamp: 2016-07-24T15:00:08.001Z, BatteryV: 12.66, Latitude: 78.054246, Longitude: -9.406893, Vul: 13.68
1540206	NERSC 3	Jul 24 2016 10:31:09.583 AM	Jul 24 2016 10:31:08.000 AM	Incoming	Timestamp: 2016-07-24T14:30:36.001Z, BatteryV: 12.66, Latitude: 78.056384, Longitude: -9.410733, Vul: 13.65
1540183	NERSC 3	Jul 24 2016 10:00:43.048 AM	Jul 24 2016 10:00:42.000 AM	Incoming	Timestamp: 2016-07-24T14:00:11.001Z, BatteryV: 12.66, Latitude: 78.058451, Longitude: -9.412640, Vul: 13.68
1540162	NERSC 3	Jul 24 2016 09:30:34.894 AM	Jul 24 2016 09:30:34.000 AM	Incoming	Timestamp: 2016-07-24T13:30:07.001Z, BatteryV: 12.66, Latitude: 78.061050, Longitude: -9.413798, Vul: 13.68
1540139	NERSC 3	Jul 24 2016 09:00:39.912 AM	Jul 24 2016 09:00:38.000 AM	Incoming	Timestamp: 2016-07-24T13:00:07.001Z, BatteryV: 12.66, Latitude: 78.063782, Longitude: -9.413114, Vul: 13.68
1540118	NERSC 3	Jul 24 2016 08:30:39.825 AM	Jul 24 2016 08:30:38.000 AM	Incoming	Timestamp: 2016-07-24T12:30:07.001Z, BatteryV: 12.66, Latitude: 78.066739, Longitude: -9.411091, Vul: 13.68
1540067	NERSC 3	Jul 24 2016 08:01:08.986 AM	Jul 24 2016 08:01:07.000 AM	Incoming	Timestamp: 2016-07-24T12:00:36.001Z, BatteryV: 12.66, Latitude: 78.069850, Longitude: -9.406822, Vul: 13.68
1540042	NERSC 3	Jul 24 2016 07:30:28.766 AM	Jul 24 2016 07:30:27.000 AM	Incoming	Timestamp: 2016-07-24T11:30:07.001Z, BatteryV: 12.66, Latitude: 78.073376, Longitude: -9.400634, Vul: 13.68
1540012	NERSC 3	Jul 24 2016 07:00:42.812 AM	Jul 24 2016 07:00:41.000 AM	Incoming	Timestamp: 2016-07-24T11:00:06.001Z, BatteryV: 12.66, Latitude: 78.077299, Longitude: -9.393760, Vul: 13.68
1539987	NERSC 3	Jul 24 2016 06:30:37.165 AM	Jul 24 2016 06:30:34.000 AM	Incoming	Timestamp: 2016-07-24T10:30:10.001Z, BatteryV: 12.69, Latitude: 78.081690, Longitude: -9.386630, Vul: 13.68
1539953	NERSC 3	Jul 24 2016 06:01:02.002 AM	Jul 24 2016 06:01:01.000 AM	Incoming	Timestamp: 2016-07-24T10:00:35.001Z, BatteryV: 12.66, Latitude: 78.086515, Longitude: -9.380512, Vul: 13.68
1539929	NERSC 3	Jul 24 2016 05:30:30.453 AM	Jul 24 2016 05:30:29.000 AM	Incoming	Timestamp: 2016-07-24T09:30:06.001Z, BatteryV: 12.69, Latitude: 78.092128, Longitude: -9.375654, Vul: 13.68
1539895	NERSC 3	Jul 24 2016 05:00:35.695 AM	Jul 24 2016 05:00:34.000 AM	Incoming	Timestamp: 2016-07-24T09:00:06.001Z, BatteryV: 12.66, Latitude: 78.097990, Longitude: -9.372986, Vul: 13.68
1539875	NERSC 3	Jul 24 2016 04:30:38.018 AM	Jul 24 2016 04:30:37.000 AM	Incoming	Timestamp: 2016-07-24T08:30:05.001Z, BatteryV: 12.69, Latitude: 78.104179, Longitude: -9.372621, Vul: 13.71
1539841	NERSC 3	Jul 24 2016 04:01:00.291 AM	Jul 24 2016 04:00:59.000 AM	Incoming	Timestamp: 2016-07-24T08:00:36.001Z, BatteryV: 12.66, Latitude: 78.110477, Longitude: -9.375098, Vul: 13.68
1539811	NERSC 3	Jul 24 2016 03:30:37.459 AM	Jul 24 2016 03:30:36.000 AM	Incoming	Timestamp: 2016-07-24T07:30:05.001Z, BatteryV: 12.63, Latitude: 78.117184, Longitude: -9.380787, Vul: 13.68
1539778	NERSC 3	Jul 24 2016 03:00:52.300 AM	Jul 24 2016 03:00:51.000 AM	Incoming	Timestamp: 2016-07-24T07:00:19.001Z, BatteryV: 12.66, Latitude: 78.123667, Longitude: -9.389504, Vul: 13.71
1539757	NERSC 3	Jul 24 2016 02:30:41.223 AM	Jul 24 2016 02:30:39.000 AM	Incoming	Timestamp: 2016-07-24T06:30:09.001Z, BatteryV: 12.66, Latitude: 78.130202, Longitude: -9.401510, Vul: 13.71
1539722	NERSC 3	Jul 24 2016 02:00:33.249 AM	Jul 24 2016 02:00:32.000 AM	Incoming	Timestamp: 2016-07-24T06:00:08.001Z, BatteryV: 12.69, Latitude: 78.136371, Longitude: -9.416851, Vul: 13.71
1539700	NERSC 3	Jul 24 2016 01:31:02.953 AM	Jul 24 2016 01:31:01.000 AM	Incoming	Timestamp: 2016-07-24T05:30:35.001Z, BatteryV: 12.63, Latitude: 78.142170, Longitude: -9.434554, Vul: 13.68
1539667	NERSC 3	Jul 24 2016 01:00:55.159 AM	Jul 24 2016 01:00:53.000 AM	Incoming	Timestamp: 2016-07-24T05:00:08.001Z, BatteryV: 12.66, Latitude: 78.147834, Longitude: -9.455258, Vul: 13.71
1539641	NERSC 3	Jul 24 2016 12:30:41.367 AM	Jul 24 2016 12:30:40.000 AM	Incoming	Timestamp: 2016-07-24T04:30:08.001Z, BatteryV: 12.66, Latitude: 78.153050, Longitude: -9.477408, Vul: 13.68
1539604	NERSC 3	Jul 24 2016 12:00:29.850 AM	Jul 24 2016 12:00:28.000 AM	Incoming	Timestamp: 2016-07-24T04:00:07.001Z, BatteryV: 12.63, Latitude: 78.157690, Longitude: -9.500858, Vul: 13.71
1539578	NERSC 3	Jul 23 2016 11:31:03.770 PM	Jul 23 2016 11:31:02.000 PM	Incoming	Timestamp: 2016-07-24T03:30:36.001Z, BatteryV: 12.66, Latitude: 78.161574, Longitude: -9.524614, Vul: 13.68
1539544	NERSC 3	Jul 23 2016 11:00:37.225 PM	Jul 23 2016 11:00:36.000 PM	Incoming	Timestamp: 2016-07-24T03:00:07.001Z, BatteryV: 12.69, Latitude: 78.165312, Longitude: -9.548723, Vul: 13.71
1539520	NERSC 3	Jul 23 2016 10:30:37.940 PM	Jul 23 2016 10:30:36.000 PM	Incoming	Timestamp: 2016-07-24T02:30:07.001Z, BatteryV: 12.72, Latitude: 78.169050, Longitude: -9.571494, Vul: 13.68
1539480	NERSC 3	Jul 23 2016 10:00:38.763 PM	Jul 23 2016 10:00:37.000 PM	Incoming	Timestamp: 2016-07-24T02:00:07.001Z, BatteryV: 12.69, Latitude: 78.172806, Longitude: -9.593005, Vul: 13.68
1539440	NERSC 3	Jul 23 2016 09:30:36.990 PM	Jul 23 2016 09:30:35.000 PM	Incoming	Timestamp: 2016-07-24T01:30:07.001Z, BatteryV: 12.69, Latitude: 78.176806, Longitude: -9.613146, Vul: 13.71
1539410	NERSC 3	Jul 23 2016 09:00:44.863 PM	Jul 23 2016 09:00:43.000 PM	Incoming	Timestamp: 2016-07-24T01:00:06.001Z, BatteryV: 12.69, Latitude: 78.180947, Longitude: -9.632134, Vul: 13.71
1539380	NERSC 3	Jul 23 2016 08:31:07.121 PM	Jul 23 2016 08:31:06.000 PM	Incoming	Timestamp: 2016-07-24T00:30:36.001Z, BatteryV: 12.72, Latitude: 78.185126, Longitude: -9.648685, Vul: 13.68
1539260	NERSC 3	Jul 23 2016 08:00:37.544 PM	Jul 23 2016 08:00:36.000 PM	Incoming	Timestamp: 2016-07-24T00:00:06.001Z, BatteryV: 12.69, Latitude: 78.189747, Longitude: -9.664992, Vul: 13.71
1539233	NERSC 3	Jul 23 2016 07:30:36.960 PM	Jul 23 2016 07:30:36.000 PM	Incoming	Timestamp: 2016-07-23T23:30:06.001Z, BatteryV: 12.69, Latitude: 78.194675, Longitude: -9.680819, Vul: 13.68
1539208	NERSC 3	Jul 23 2016 07:00:39.690 PM	Jul 23 2016 07:00:39.000 PM	Incoming	Timestamp: 2016-07-23T23:00:05.001Z, BatteryV: 12.69, Latitude: 78.200026, Longitude: -9.696960, Vul: 13.71
1539185	NERSC 3	Jul 23 2016 06:31:00.295 PM	Jul 23 2016 06:30:59.000 PM	Incoming	Timestamp: 2016-07-23T22:30:37.001Z, BatteryV: 12.72, Latitude: 78.205574, Longitude: -9.714054, Vul: 13.68
1539142	NERSC 3	Jul 23 2016 06:00:38.596 PM	Jul 23 2016 06:00:37.000 PM	Incoming	Timestamp: 2016-07-23T22:00:07.001Z, BatteryV: 12.69, Latitude: 78.211494, Longitude: -9.733146, Vul: 13.71
1539115	NERSC 3	Jul 23 2016 05:30:32.648 PM	Jul 23 2016 05:30:31.000 PM	Incoming	Timestamp: 2016-07-23T21:30:05.001Z, BatteryV: 12.69, Latitude: 78.217382, Longitude: -9.753120, Vul: 13.71
1539080	NERSC 3	Jul 23 2016 05:00:41.822 PM	Jul 23 2016 05:00:40.000 PM	Incoming	Timestamp: 2016-07-23T21:00:09.001Z, BatteryV: 12.72, Latitude: 78.223168, Longitude: -9.774880, Vul: 13.68
1539055	NERSC 3	Jul 23 2016 04:30:37.970 PM	Jul 23 2016 04:30:36.000 PM	Incoming	Timestamp: 2016-07-23T20:30:09.001Z, BatteryV: 12.69, Latitude: 78.228717, Longitude: -9.798272, Vul: 13.68
1539025	NERSC 3	Jul 23 2016 04:00:59.040 PM	Jul 23 2016 04:00:57.000 PM	Incoming	Timestamp: 2016-07-23T20:00:36.001Z, BatteryV: 12.72, Latitude: 78.233747, Longitude: -9.823091, Vul: 13.68
1538994	NERSC 3	Jul 23 2016 03:30:40.822 PM	Jul 23 2016 03:30:40.000 PM	Incoming	Timestamp: 2016-07-23T19:30:08.001Z, BatteryV: 12.75, Latitude: 78.238176, Longitude: -9.851629, Vul: 13.68
1538963	NERSC 3	Jul 23 2016 03:00:29.286 PM	Jul 23 2016 03:00:28.000 PM	Incoming	Timestamp: 2016-07-23T19:00:08.001Z, BatteryV: 12.78, Latitude: 78.241901, Longitude: -9.880992, Vul: 13.68
1538936	NERSC 3	Jul 23 2016 02:30:41.099 PM	Jul 23 2016 02:30:39.000 PM	Incoming	Timestamp: 2016-07-23T18:30:08.001Z, BatteryV: 12.78, Latitude: 78.245171, Longitude: -9.911034, Vul: 13.71
1538912	NERSC 3	Jul 23 2016 02:04:03.802 PM	Jul 23 2016 02:04:02.000 PM	Incoming	Timestamp: 2016-07-23T18:00:08.001Z, BatteryV: 12.75, Latitude: 78.247923, Longitude: -9.940858, Vul: 13.68
1538868	NERSC 3	Jul 23 2016 01:31:01.253 PM	Jul 23 2016 01:31:00.000 PM	Incoming	Timestamp: 2016-07-23T17:30:36.001Z, BatteryV: 12.75, Latitude: 78.250080, Longitude: -9.970906, Vul: 13.68
1538838	NERSC 3	Jul 23 2016 01:00:47.861 PM	Jul 23 2016 01:00:46.000 PM	Incoming	Timestamp: 2016-07-23T17:00:14.001Z, BatteryV: 12.78, Latitude: 78.251187, Longitude: -10.003571, Vul: 13.68
1538814	NERSC 3	Jul 23 2016 12:30:36.779 PM	Jul 23 2016 12:30:35.000 PM	Incoming	Timestamp: 2016-07-23T16:30:07.001Z, BatteryV: 12.78, Latitude: 78.251482, Longitude: -10.033965, Vul: 13.71
1538789	NERSC 3	Jul 23 2016 12:04:22.994 PM	Jul 23 2016 12:04:22.000 PM	Incoming	Timestamp: 2016-07-23T16:00:36.001Z, BatteryV: 12.72, Latitude: 78.251558, Longitude: -10.061011, Vul: 13.68
1538748	NERSC 3	Jul 23 2016 11:30:40.852 AM	Jul 23 2016 11:30:39.000 AM	Incoming	Timestamp: 2016-07-23T15:30:07.001Z, BatteryV: 12.72, Latitude: 78.251680, Longitude: -10.085600, Vul: 13.71
1538717	NERSC 3	Jul 23 2016 11:00:38.834 AM	Jul 23 2016 11:00:37.000 AM	Incoming	Timestamp: 2016-07-23T15:00:06.001Z, BatteryV: 12.72, Latitude: 78.251923, Longitude: -10.107302, Vul: 13.71
1538692	NERSC 3	Jul 23 2016 10:30:29.877 AM	Jul 23 2016 10:30:28.000 AM	Incoming	Timestamp: 2016-07-23T14:30:06.001Z, BatteryV: 12.78, Latitude: 78.252115, Longitude: -10.126765, Vul: 13.68
1538657	NERSC 3	Jul 23 2016 10:00:38.472 AM	Jul 23 2016 10:00:37.000 AM	Incoming	Timestamp: 2016-07-23T14:00:06.001Z, BatteryV: 12.75, Latitude: 78.252083, Longitude: -10.144000, Vul: 13.68
1538632	NERSC 3	Jul 23 2016 09:31:08.592 AM	Jul 23 2016 09:31:07.000 AM	Incoming	Timestamp: 2016-07-23T13:30:36.001Z, BatteryV: 12.75, Latitude: 78.251859, Longitude: -10.159942, Vul: 13.68
1538607	NERSC 3	Jul 23 2016 09:00:38.464 AM	Jul 23 2016 09:00:37.000 AM	Incoming	Timestamp: 2016-07-23T13:00:06.001Z, BatteryV: 12.75, Latitude: 78.251597, Longitude: -10.174982, Vul: 13.68
1538579	NERSC 3	Jul 23 2016 08:30:37.991 AM	Jul 23 2016 08:30:37.000 AM	Incoming	Timestamp: 2016-07-23T12:30:05.001Z, BatteryV: 12.75, Latitude: 78.251168, Longitude: -10.188627, Vul: 13.68
1538520	NERSC 3	Jul 23 2016 08:00:35.951 AM	Jul 23 2016 08:00:34.000 AM	Incoming	Timestamp: 2016-07-23T12:00:05.001Z, BatteryV: 12.78, Latitude: 78.250918, Longitude: -10.200762, Vul: 13.71
1538494	NERSC 3	Jul 23 2016 07:30:37.156 AM	Jul 23 2016 07:30:35.000 AM	Incoming	Timestamp: 2016-07-23T11:30:05.001Z, BatteryV: 12.75, Latitude: 78.250554, Longitude: -10.212486, Vul: 13.71
1538460	NERSC 3	Jul 23 2016 07:00:32.399 AM	Jul 23 2016 07:00:31.000 AM	Incoming	Timestamp: 2016-07-23T11:00:09.001Z, BatteryV: 12.78, Latitude: 78.250323, Longitude: -10.223328, Vul: 13.71
1538440	NERSC 3	Jul 23 2016 06:31:09.615 AM	Jul 23 2016 06:31:08.000 AM	Incoming	Timestamp: 2016-07-23T10:30:37.001Z, BatteryV: 12.78, Latitude: 78.250138, Longitude: -10.233850, Vul: 13.68
1538409	NERSC 3	Jul 23 2016 06:00:45.177 AM	Jul 23 2016 06:00:44.000 AM	Incoming	Timestamp: 2016-07-23T10:00:11.001Z, BatteryV: 12.75, Latitude: 78.250272, Longitude: -10.245037, Vul: 13.71
1538385	NERSC 3	Jul 23 2016 05:30:41.328 AM	Jul 23 2016 05:30:40.000 AM	Incoming	Timestamp: 2016-07-23T09:30:08.001Z, BatteryV: 12.75, Latitude: 78.250221, Longitude: -10.256794, Vul: 13.71
1538345	NERSC 3	Jul 23 2016 05:00:35.545 AM	Jul 23 2016 05:00:34.000 AM	Incoming	Timestamp: 2016-07-23T09:00:08.001Z, BatteryV: 12.75, Latitude: 78.250048, Longitude: -10.269408, Vul: 13.68
1538323	NERSC 3	Jul 23 2016 04:30:39.262 AM	Jul 23 2016 04:30:38.000 AM	Incoming	Timestamp: 2016-07-23T08:30:08.001Z, BatteryV: 12.78, Latitude: 78.249690, Longitude: -10.282790, Vul: 13.71
1538292	NERSC 3	Jul 23 2016 04:01:08.470 AM	Jul 23 2016 04:01:07.000 AM	Incoming	Timestamp: 2016-07-23T08:00:37.001Z, BatteryV: 12.78, Latitude: 78.248915, Longitude: -10.296813, Vul: 13.68
1538246	NERSC 3	Jul 23 2016 03:30:40.874 AM	Jul 23 2016 03:30:39.000 AM	Incoming	Timestamp: 2016-07-23T07:30:07.001Z, BatteryV: 12.75, Latitude: 78.247552, Longitude: -10.312109, Vul: 13.71
1538213	NERSC 3	Jul 23 2016 03:00:37.478 AM	Jul 23 2016 03:00:36.000 AM	Incoming	Timestamp: 2016-07-23T07:00:07.001Z, BatteryV: 12.75, Latitude: 78.245715, Longitude: -10.326778, Vul: 13.71
1538190	NERSC 3	Jul 23 2016 02:30:36.488 AM	Jul 23 2016 02:30:35.000 AM	Incoming	Timestamp: 2016-07-23T06:30:07.001Z, BatteryV: 12.75, Latitude: 78.243418, Longitude: -10.341510, Vul: 13.71
1538143	NERSC 3	Jul 23 2016 02:00:38.100 AM	Jul 23 2016 02:00:36.000 AM	Incoming	Timestamp: 2016-07-23T06:00:07.001Z, BatteryV: 12.75, Latitude: 78.240787, Longitude: -10.355322, Vul: 13.71
1538111	NERSC 3	Jul 23 2016 01:31:08.947 AM	Jul 23 2016 01:31:07.000 AM	Incoming	Timestamp: 2016-07-23T05:30:37.001Z, BatteryV: 12.78, Latitude: 78.238061, Longitude: -10.368320, Vul: 13.71
1538077	NERSC 3	Jul 23 2016 01:00:39.639 AM	Jul 23 2016 01:00:38.000 AM	Incoming	Timestamp: 2016-07-23T05:00:06.001Z, BatteryV: 12.72, Latitude: 78.235123, Longitude: -10.381133, Vul: 13.71
1538048	NERSC 3	Jul 23 2016 12:30:59.280 AM	Jul 23 2016 12:30:58.000 AM	Incoming	Timestamp: 2016-07-23T04:30:08.001Z, BatteryV: 12.75, Latitude: 78.232077, Longitude: -10.392858, Vul: 13.71
1538002	NERSC 3	Jul 23 2016 12:01:05.731 AM	Jul 23 2016 12:01:04.000 AM	Incoming	Timestamp: 2016-07-23T04:00:36.001Z, BatteryV: 12.75, Latitude: 78.229037, Longitude: -10.403386, Vul: 13.71
1537965	NERSC 3	Jul 22 2016 11:30:32.884 PM	Jul 22 2016 11:30:31.000 PM	Incoming	Timestamp: 2016-07-23T03:30:06.001Z, BatteryV: 12.72, Latitude: 78.225971, Longitude: -10.413357, Vul: 13.74
1537928	NERSC 3	Jul 22 2016 11:00:29.110 PM	Jul 22 2016 11:00:28.000 PM	Incoming	Timestamp: 2016-07-23T03:00:05.001Z, BatteryV: 12.75, Latitude: 78.222893, Longitude: -10.421286, Vul: 13.71
1537901	NERSC 3	Jul 22 2016 10:30:37.904 PM	Jul 22 2016 10:30:37.000 PM	Incoming	Timestamp: 2016-07-23T02:30:05.001Z, BatteryV: 12.72, Latitude: 78.219994, Longitude: -10.427834, Vul: 13.74
1537865	NERSC 3	Jul 22 2016 10:00:39.336 PM	Jul 22 2016 10:00:38.000 PM	Incoming	Timestamp: 2016-07-23T02:00:05.001Z, BatteryV: 12.75, Latitude: 78.217312, Longitude: -10.432768, Vul: 13.74
1537831	NERSC 3	Jul 22 2016 09:31:08.775 PM	Jul 22 2016 09:31:07.000 PM	Incoming	Timestamp: 2016-07-23T01:30:36.001Z, BatteryV: 12.72, Latitude: 78.214931, Longitude: -10.436429, Vul: 13.74
1537799	NERSC 3	Jul 22 2016 09:00:32.045 PM	Jul 22 2016 09:00:31.000 PM	Incoming	Timestamp: 2016-07-23T01:00:09.001Z, BatteryV: 12.75, Latitude: 78.212768, Longitude: -10.439098, Vul: 13.74
1537779	NERSC 3	Jul 22 2016 08:30:50.269 PM	Jul 22 2016 08:30:48.000 PM	Incoming	Timestamp: 2016-07-23T00:30:08.001Z, BatteryV: 12.75, Latitude: 78.210893, Longitude: -10.441197, Vul: 13.71
1537675	NERSC 3	Jul 22 2016 08:00:43.039 PM	Jul 22 2016 08:00:41.000 PM	Incoming	Timestamp: 2016-07-23T00:00:08.001Z, BatteryV: 12.75, Latitude: 78.209197, Longitude: -10.442598, Vul: 13.74
1537640	NERSC 3	Jul 22 2016 07:30:37.525 PM	Jul 22 2016 07:30:36.000 PM	Incoming	Timestamp: 2016-07-22T23:30:08.001Z, BatteryV: 12.75, Latitude: 78.207674, Longitude: -10.443283, Vul: 13.74
1537598	NERSC 3	Jul 22 2016 07:01:07.382 PM	Jul 22 2016 07:01:06.000 PM	Incoming	Timestamp: 2016-07-22T23:00:36.001Z, BatteryV: 12.78, Latitude: 78.206426, Longitude: -10.443648, Vul: 13.74
1537553	NERSC 3	Jul 22 2016 06:30:38.701 PM	Jul 22 2016 06:30:37.000 PM	Incoming	Timestamp: 2016-07-22T22:30:08.001Z, BatteryV: 12.72, Latitude: 78.205382, Longitude: -10.443776, Vul: 13.74
1537520	NERSC 3	Jul 22 2016 06:00:49.240 PM	Jul 22 2016 06:00:48.000 PM	Incoming	Timestamp: 2016-07-22T22:00:09.001Z, BatteryV: 12.81, Latitude: 78.204653, Longitude: -10.444326, Vul: 13.71
1537501	NERSC 3	Jul 22 2016 05:33:59.194 PM	Jul 22 2016 05:33:57.000 PM	Incoming	Timestamp: 2016-07-22T21:30:07.001Z, BatteryV: 12.75, Latitude: 78.203910, Longitude: -10.445395, Vul: 13.71
1537461	NERSC 3	Jul 22 2016 05:00:41.761 PM	Jul 22 2016 05:00:40.000 PM	Incoming	Timestamp: 2016-07-22T21:00:07.001Z, BatteryV: 12.75, Latitude: 78.203219, Longitude: -10.447098, Vul: 13.74
1537435	NERSC 3	Jul 22 2016 04:30:38.850 PM	Jul 22 2016 04:30:37.000 PM	Incoming	Timestamp: 2016-07-22T20:30:07.001Z, BatteryV: 12.75, Latitude: 78.202522, Longitude: -10.449434, Vul: 13.74
1537400	NERSC 3	Jul 22 2016 04:01:08.205 PM	Jul 22 2016 04:01:07.000 PM	Incoming	Timestamp: 2016-07-22T20:00:37.001Z, BatteryV: 12.75, Latitude: 78.201760, Longitude: -10.452730, Vul: 13.74
1537371	NERSC 3	Jul 22 2016 03:30:37.800 PM	Jul 22 2016 03:30:36.000 PM	Incoming	Timestamp: 2016-07-22T19:30:06.001Z, BatteryV: 12.78, Latitude: 78.200762, Longitude: -10.456704, Vul: 13.74
1537330	NERSC 3	Jul 22 2016 03:03:48.352 PM	Jul 22 2016 03:03:47.000 PM	Incoming	Timestamp: 2016-07-22T19:00:06.001Z, BatteryV: 12.75, Latitude: 78.199680, Longitude: -10.461408, Vul: 13.74
1537284	NERSC 3	Jul 22 2016 02:30:38.144 PM	Jul 22 2016 02:30:37.000 PM	Incoming	Timestamp: 2016-07-22T18:30:06.001Z, BatteryV: 12.75, Latitude: 78.198342, Longitude: -10.466502, Vul: 13.74
1537245	NERSC 3	Jul 22 2016 02:00:32.025 PM	Jul 22 2016 02:00:31.000 PM	Incoming	Timestamp: 2016-07-22T18:00:06.001Z, BatteryV: 12.78, Latitude: 78.196806, Longitude: -10.471962, Vul: 13.74
1537213	NERSC 3	Jul 22 2016 01:31:10.087 PM	Jul 22 2016 01:31:09.000 PM	Incoming	Timestamp: 2016-07-22T17:30:36.001Z, BatteryV: 12.81, Latitude: 78.195059, Longitude: -10.477094, Vul: 13.74
1537182	NERSC 3	Jul 22 2016 01:03:56.984 PM	Jul 22 2016 01:03:55.000 PM	Incoming	Timestamp: 2016-07-22T17:00:05.001Z, BatteryV: 12.78, Latitude: 78.192966, Longitude: -10.481869, Vul: 13.71
1537139	NERSC 3	Jul 22 2016 12:31:08.037 PM	Jul 22 2016 12:31:07.000 PM	Incoming	Timestamp: 2016-07-22T16:30:36.001Z, BatteryV: 12.78, Latitude: 78.190765, Longitude: -10.485536, Vul: 13.74
1537096	NERSC 3	Jul 22 2016 12:00:38.285 PM	Jul 22 2016 12:00:37.000 PM	Incoming	Timestamp: 2016-07-22T16:00:05.001Z, BatteryV: 12.78, Latitude: 78.188365, Longitude: -10.488416, Vul: 13.71
1537065	NERSC 3	Jul 22 2016 11:30:32.408 AM	Jul 22 2016 11:30:31.000 AM	Incoming	Timestamp: 2016-07-22T15:30:09.001Z, BatteryV: 12.81, Latitude: 78.185907, Longitude: -10.489664, Vul: 13.74
1537029	NERSC 3	Jul 22 2016 11:00:41.960 AM	Jul 22 2016 11:00:40.000 AM	Incoming	Timestamp: 2016-07-22T15:00:09.001Z, BatteryV: 12.84, Latitude: 78.183539, Longitude: -10.489574, Vul: 13.74
1536979	NERSC 3	Jul 22 2016 10:31:05.600 AM	Jul 22 2016 10:31:04.000 AM	Incoming	Timestamp: 2016-07-22T14:30:36.001Z, BatteryV: 12.84, Latitude: 78.181363, Longitude: -10.487597, Vul: 13.71
1536947	NERSC 3	Jul 22 2016 10:00:40.869 AM	Jul 22 2016 10:00:40.000 AM	Incoming	Timestamp: 2016-07-22T14:00:08.001Z, BatteryV: 12.84, Latitude: 78.179309, Longitude: -10.483834, Vul: 13.74
1536923	NERSC 3	Jul 22 2016 09:33:54.161 AM	Jul 22 2016 09:33:52.000 AM	Incoming	Timestamp: 2016-07-22T13:30:08.001Z, BatteryV: 12.81, Latitude: 78.177606, Longitude: -10.478880, Vul: 13.74
1536890	NERSC 3	Jul 22 2016 09:00:38.288 AM	Jul 22 2016 09:00:37.000 AM	Incoming	Timestamp: 2016-07-22T13:00:08.001Z, BatteryV: 12.87, Latitude: 78.176371, Longitude: -10.472819, Vul: 13.74
1536870	NERSC 3	Jul 22 2016 08:30:43.872 AM	Jul 22 2016 08:30:42.000 AM	Incoming	Timestamp: 2016-07-22T12:30:08.001Z, BatteryV: 12.87, Latitude: 78.175411, Longitude: -10.466125, Vul: 13.74
1536803	NERSC 3	Jul 22 2016 08:01:08.093 AM	Jul 22 2016 08:01:07.000 AM	Incoming	Timestamp: 2016-07-22T12:00:36.001Z, BatteryV: 12.87, Latitude: 78.174790, Longitude: -10.459014, Vul: 13.71
1536781	NERSC 3	Jul 22 2016 07:30:39.818 AM	Jul 22 2016 07:30:38.000 AM	Incoming	Timestamp: 2016-07-22T11:30:07.001Z, BatteryV: 12.90, Latitude: 78.174515, Longitude: -10.450944, Vul: 13.74
1536750	NERSC 3	Jul 22 2016 07:00:39.666 AM	Jul 22 2016 07:00:38.000 AM	Incoming	Timestamp: 2016-07-22T11:00:07.001Z, BatteryV: 12.93, Latitude: 78.174579, Longitude: -10.442982, Vul: 13.71
1536718	NERSC 3	Jul 22 2016 06:30:35.195 AM	Jul 22 2016 06:30:34.000 AM	Incoming	Timestamp: 2016-07-22T10:30:07.001Z, BatteryV: 12.93, Latitude: 78.174912, Longitude: -10.435341, Vul: 13.71
1536676	NERSC 3	Jul 22 2016 06:00:40.153 AM	Jul 22 2016 06:00:38.000 AM	Incoming	Timestamp: 2016-07-22T10:00:07.001Z, BatteryV: 12.96, Latitude: 78.175430, Longitude: -10.428275, Vul: 13.71
1536654	NERSC 3	Jul 22 2016 05:31:06.995 AM	Jul 22 2016 05:31:06.000 AM	Incoming	Timestamp: 2016-07-22T09:30:37.001Z, BatteryV: 12.96, Latitude: 78.176045, Longitude: -10.422227, Vul: 13.71
1536613	NERSC 3	Jul 22 2016 05:00:35.252 AM	Jul 22 2016 05:00:34.000 AM	Incoming	Timestamp: 2016-07-22T09:00:06.001Z, BatteryV: 12.93, Latitude: 78.176646, Longitude: -10.416896, Vul: 13.71
1536589	NERSC 3	Jul 22 2016 04:30:39.869 AM	Jul 22 2016 04:30:37.000 AM	Incoming	Timestamp: 2016-07-22T08:30:06.001Z, BatteryV: 12.90, Latitude: 78.177139, Longitude: -10.412454, Vul: 13.74
1536551	NERSC 3	Jul 22 2016 04:00:38.123 AM	Jul 22 2016 04:00:37.000 AM	Incoming	Timestamp: 2016-07-22T08:00:06.001Z, BatteryV: 12.84, Latitude: 78.177939, Longitude: -10.409216, Vul: 13.71
1536529	NERSC 3	Jul 22 2016 03:30:35.522 AM	Jul 22 2016 03:30:34.000 AM	Incoming	Timestamp: 2016-07-22T07:30:06.001Z, BatteryV: 12.84, Latitude: 78.178586, Longitude: -10.407334, Vul: 13.71
1536504	NERSC 3	Jul 22 2016 03:01:08.046 AM	Jul 22 2016 03:01:07.000 AM	Incoming	Timestamp: 2016-07-22T07:00:36.001Z, BatteryV: 12.81, Latitude: 78.179155, Longitude: -10.406509, Vul: 13.71
1536485	NERSC 3	Jul 22 2016 02:33:58.072 AM	Jul 22 2016 02:33:56.000 AM	Incoming	Timestamp: 2016-07-22T06:30:09.001Z, BatteryV: 12.78, Latitude: 78.179712, Longitude: -10.406810, Vul: 13.74
1536425	NERSC 3	Jul 22 2016 02:00:41.632 AM	Jul 22 2016 02:00:40.000 AM	Incoming	Timestamp: 2016-07-22T06:00:09.001Z, BatteryV: 12.78, Latitude: 78.179981, Longitude: -10.408346, Vul: 13.74
1536388	NERSC 3	Jul 22 2016 01:31:08.513 AM	Jul 22 2016 01:31:07.000 AM	Incoming	Timestamp: 2016-07-22T05:30:36.001Z, BatteryV: 12.78, Latitude: 78.179968, Longitude: -10.410726, Vul: 13.74
1536355	NERSC 3	Jul 22 2016 01:00:41.209 AM	Jul 22 2016 01:00:40.000 AM	Incoming	Timestamp: 2016-07-22T05:00:09.001Z, BatteryV: 12.75, Latitude: 78.179642, Longitude: -10.414016, Vul: 13.74
1536311	NERSC 3	Jul 22 2016 12:30:42.122 AM	Jul 22 2016 12:30:41.000 AM	Incoming	Timestamp: 2016-07-22T04:30:09.001Z, BatteryV: 12.72, Latitude: 78.178950, Longitude: -10.417696, Vul: 13.74
1536264	NERSC 3	Jul 22 2016 12:00:40.524 AM	Jul 22 2016 12:00:39.000 AM	Incoming	Timestamp: 2016-07-22T04:00:08.001Z, BatteryV: 12.72, Latitude: 78.177971, Longitude: -10.421120, Vul: 13.74
1536231	NERSC 3	Jul 21 2016 11:31:09.206 PM	Jul 21 2016 11:31:08.000 PM	Incoming	Timestamp: 2016-07-22T03:30:36.001Z, BatteryV: 12.75, Latitude: 78.176934, Longitude: -10.423699, Vul: 13.74
1536192	NERSC 3	Jul 21 2016 11:00:31.811 PM	Jul 21 2016 11:00:31.000 PM	Incoming	Timestamp: 2016-07-22T03:00:08.001Z, BatteryV: 12.78, Latitude: 78.175782, Longitude: -10.425274, Vul: 13.74
1536173	NERSC 3	Jul 21 2016 10:30:40.414 PM	Jul 21 2016 10:30:39.000 PM	Incoming	Timestamp: 2016-07-22T02:30:08.001Z, BatteryV: 12.75, Latitude: 78.174784, Longitude: -10.425606, Vul: 13.74
1536139	NERSC 3	Jul 21 2016 10:00:39.110 PM	Jul 21 2016 10:00:38.000 PM	Incoming	Timestamp: 2016-07-22T02:00:07.001Z, BatteryV: 12.75, Latitude: 78.173843, Longitude: -10.424826, Vul: 13.74
1536117	NERSC 3	Jul 21 2016 09:31:07.904 PM	Jul 21 2016 09:31:07.000 PM	Incoming	Timestamp: 2016-07-22T01:30:36.001Z, BatteryV: 12.72, Latitude: 78.172960, Longitude: -10.422656, Vul: 13.74
1536083	NERSC 3	Jul 21 2016 09:00:32.318 PM	Jul 21 2016 09:00:31.000 PM	Incoming	Timestamp: 2016-07-22T01:00:07.001Z, BatteryV: 12.75, Latitude: 78.172147, Longitude: -10.419379, Vul: 13.74
1536059	NERSC 3	Jul 21 2016 08:30:40.178 PM	Jul 21 2016 08:30:38.000 PM	Incoming	Timestamp: 2016-07-22T00:30:07.001Z, BatteryV: 12.75, Latitude: 78.171482, Longitude: -10.414144, Vul: 13.74
1535941	NERSC 3	Jul 21 2016 08:00:36.503 PM	Jul 21 2016 08:00:35.000 PM	Incoming	Timestamp: 2016-07-22T00:00:07.001Z, BatteryV: 12.75, Latitude: 78.170989, Longitude: -10.407245, Vul: 13.74
1535905	NERSC 3	Jul 21 2016 07:30:37.468 PM	Jul 21 2016 07:30:36.000 PM	Incoming	Timestamp: 2016-07-21T23:30:06.001Z, BatteryV: 12.75, Latitude: 78.170790, Longitude: -10.399411, Vul: 13.77
1535871	NERSC 3	Jul 21 2016 07:01:07.799 PM	Jul 21 2016 07:01:06.000 PM	Incoming	Timestamp: 2016-07-21T23:00:36.001Z, BatteryV: 12.75, Latitude: 78.170906, Longitude: -10.390982, Vul: 13.74
1535832	NERSC 3	Jul 21 2016 06:30:36.213 PM	Jul 21 2016 06:30:34.000 PM	Incoming	Timestamp: 2016-07-21T22:30:06.001Z, BatteryV: 12.78, Latitude: 78.171245, Longitude: -10.381773, Vul: 13.74
1535791	NERSC 3	Jul 21 2016 06:00:54.431 PM	Jul 21 2016 06:00:53.000 PM	Incoming	Timestamp: 2016-07-21T22:00:06.001Z, BatteryV: 12.75, Latitude: 78.171782, Longitude: -10.372499, Vul: 13.77
1535748	NERSC 3	Jul 21 2016 05:30:39.426 PM	Jul 21 2016 05:30:38.000 PM	Incoming	Timestamp: 2016-07-21T21:30:06.001Z, BatteryV: 12.78, Latitude: 78.172461, Longitude: -10.363526, Vul: 13.74
1535703	NERSC 3	Jul 21 2016 05:00:37.473 PM	Jul 21 2016 05:00:35.000 PM	Incoming	Timestamp: 2016-07-21T21:00:05.001Z, BatteryV: 12.78, Latitude: 78.173146, Longitude: -10.354989, Vul: 13.77
1535672	NERSC 3	Jul 21 2016 04:30:45.605 PM	Jul 21 2016 04:30:44.000 PM	Incoming	Timestamp: 2016-07-21T20:30:05.001Z, BatteryV: 12.75, Latitude: 78.173869, Longitude: -10.346950, Vul: 13.74
1535634	NERSC 3	Jul 21 2016 04:01:07.005 PM	Jul 21 2016 04:01:06.000 PM	Incoming	Timestamp: 2016-07-21T20:00:36.001Z, BatteryV: 12.75, Latitude: 78.174490, Longitude: -10.339981, Vul: 13.74
1535593	NERSC 3	Jul 21 2016 03:30:41.883 PM	Jul 21 2016 03:30:40.000 PM	Incoming	Timestamp: 2016-07-21T19:30:09.001Z, BatteryV: 12.78, Latitude: 78.175136, Longitude: -10.333267, Vul: 13.74
1535562	NERSC 3	Jul 21 2016 03:00:37.252 PM	Jul 21 2016 03:00:36.000 PM	Incoming	Timestamp: 2016-07-21T19:00:08.001Z, BatteryV: 12.78, Latitude: 78.175654, Longitude: -10.327814, Vul: 13.77
1535531	NERSC 3	Jul 21 2016 02:31:03.377 PM	Jul 21 2016 02:31:02.000 PM	Incoming	Timestamp: 2016-07-21T18:30:09.001Z, BatteryV: 12.75, Latitude: 78.176051, Longitude: -10.323398, Vul: 13.74
1535476	NERSC 3	Jul 21 2016 02:00:41.217 PM	Jul 21 2016 02:00:40.000 PM	Incoming	Timestamp: 2016-07-21T18:00:08.001Z, BatteryV: 12.81, Latitude: 78.176378, Longitude: -10.320653, Vul: 13.74
1535447	NERSC 3	Jul 21 2016 01:31:09.939 PM	Jul 21 2016 01:31:09.000 PM	Incoming	Timestamp: 2016-07-21T17:30:37.001Z, BatteryV: 12.78, Latitude: 78.176467, Longitude: -10.319533, Vul: 13.77
1535402	NERSC 3	Jul 21 2016 01:00:41.023 PM	Jul 21 2016 01:00:39.000 PM	Incoming	Timestamp: 2016-07-21T17:00:08.001Z, BatteryV: 12.81, Latitude: 78.176192, Longitude: -10.319398, Vul: 13.74
1535366	NERSC 3	Jul 21 2016 12:30:41.845 PM	Jul 21 2016 12:30:41.000 PM	Incoming	Timestamp: 2016-07-21T16:30:08.001Z, BatteryV: 12.81, Latitude: 78.175616, Longitude: -10.319603, Vul: 13.74
1535323	NERSC 3	Jul 21 2016 12:01:09.438 PM	Jul 21 2016 12:01:08.000 PM	Incoming	Timestamp: 2016-07-21T16:00:36.001Z, BatteryV: 12.84, Latitude: 78.174758, Longitude: -10.318957, Vul: 13.74
1535284	NERSC 3	Jul 21 2016 11:30:40.654 AM	Jul 21 2016 11:30:39.000 AM	Incoming	Timestamp: 2016-07-21T15:30:07.001Z, BatteryV: 12.90, Latitude: 78.173715, Longitude: -10.317952, Vul: 13.74
1535219	NERSC 3	Jul 21 2016 11:00:43.749 AM	Jul 21 2016 11:00:42.000 AM	Incoming	Timestamp: 2016-07-21T15:00:07.001Z, BatteryV: 12.87, Latitude: 78.172544, Longitude: -10.316333, Vul: 13.74
1535178	NERSC 3	Jul 21 2016 10:30:40.310 AM	Jul 21 2016 10:30:39.000 AM	Incoming	Timestamp: 2016-07-21T14:30:07.001Z, BatteryV: 12.87, Latitude: 78.171334, Longitude: -10.313882, Vul: 13.74
1535131	NERSC 3	Jul 21 2016 10:00:38.597 AM	Jul 21 2016 10:00:37.000 AM	Incoming	Timestamp: 2016-07-21T14:00:07.001Z, BatteryV: 12.90, Latitude: 78.170125, Longitude: -10.310618, Vul: 13.74
1535102	NERSC 3	Jul 21 2016 09:31:09.612 AM	Jul 21 2016 09:31:08.000 AM	Incoming	Timestamp: 2016-07-21T13:30:36.001Z, BatteryV: 12.87, Latitude: 78.169024, Longitude: -10.306765, Vul: 13.74
1535073	NERSC 3	Jul 21 2016 09:00:44.725 AM	Jul 21 2016 09:00:43.000 AM	Incoming	Timestamp: 2016-07-21T13:00:06.001Z, BatteryV: 12.87, Latitude: 78.167994, Longitude: -10.301632, Vul: 13.74
1535048	NERSC 3	Jul 21 2016 08:30:39.282 AM	Jul 21 2016 08:30:38.000 AM	Incoming	Timestamp: 2016-07-21T12:30:06.001Z, BatteryV: 12.84, Latitude: 78.167117, Longitude: -10.295699, Vul: 13.74
1534968	NERSC 3	Jul 21 2016 08:00:38.533 AM	Jul 21 2016 08:00:37.000 AM	Incoming	Timestamp: 2016-07-21T12:00:06.001Z, BatteryV: 12.87, Latitude: 78.166413, Longitude: -10.289568, Vul: 13.74
1534940	NERSC 3	Jul 21 2016 07:30:38.200 AM	Jul 21 2016 07:30:36.000 AM	Incoming	Timestamp: 2016-07-21T11:30:06.001Z, BatteryV: 12.90, Latitude: 78.165907, Longitude: -10.283405, Vul: 13.74
1534903	NERSC 3	Jul 21 2016 07:01:00.731 AM	Jul 21 2016 07:00:59.000 AM	Incoming	Timestamp: 2016-07-21T11:00:36.001Z, BatteryV: 12.90, Latitude: 78.165651, Longitude: -10.276806, Vul: 13.74
1534875	NERSC 3	Jul 21 2016 06:30:35.385 AM	Jul 21 2016 06:30:34.000 AM	Incoming	Timestamp: 2016-07-21T10:30:05.001Z, BatteryV: 12.96, Latitude: 78.165562, Longitude: -10.269619, Vul: 13.74
1534851	NERSC 3	Jul 21 2016 06:03:54.863 AM	Jul 21 2016 06:03:54.000 AM	Incoming	Timestamp: 2016-07-21T10:00:05.001Z, BatteryV: 12.87, Latitude: 78.165741, Longitude: -10.262573, Vul: 13.74
1534810	NERSC 3	Jul 21 2016 05:30:32.983 AM	Jul 21 2016 05:30:32.000 AM	Incoming	Timestamp: 2016-07-21T09:30:09.001Z, BatteryV: 12.96, Latitude: 78.166106, Longitude: -10.255872, Vul: 13.74
1534771	NERSC 3	Jul 21 2016 05:00:41.953 AM	Jul 21 2016 05:00:40.000 AM	Incoming	Timestamp: 2016-07-21T09:00:09.001Z, BatteryV: 12.93, Latitude: 78.166566, Longitude: -10.250227, Vul: 13.74
1534731	NERSC 3	Jul 21 2016 04:31:09.482 AM	Jul 21 2016 04:31:08.000 AM	Incoming	Timestamp: 2016-07-21T08:30:37.001Z, BatteryV: 12.93, Latitude: 78.167014, Longitude: -10.245824, Vul: 13.74
1534667	NERSC 3	Jul 21 2016 04:00:41.744 AM	Jul 21 2016 04:00:40.000 AM	Incoming	Timestamp: 2016-07-21T08:00:08.001Z, BatteryV: 12.93, Latitude: 78.167379, Longitude: -10.242810, Vul: 13.74
1534621	NERSC 3	Jul 21 2016 03:30:45.439 AM	Jul 21 2016 03:30:44.000 AM	Incoming	Timestamp: 2016-07-21T07:30:08.001Z, BatteryV: 12.93, Latitude: 78.167693, Longitude: -10.241395, Vul: 13.74
1534588	NERSC 3	Jul 21 2016 03:01:09.456 AM	Jul 21 2016 03:01:08.000 AM	Incoming	Timestamp: 2016-07-21T07:00:36.001Z, BatteryV: 12.90, Latitude: 78.167814, Longitude: -10.241613, Vul: 13.74
1534561	NERSC 3	Jul 21 2016 02:30:38.060 AM	Jul 21 2016 02:30:37.000 AM	Incoming	Timestamp: 2016-07-21T06:30:08.001Z, BatteryV: 12.90, Latitude: 78.167763, Longitude: -10.242266, Vul: 13.74
1534517	NERSC 3	Jul 21 2016 02:00:39.893 AM	Jul 21 2016 02:00:39.000 AM	Incoming	Timestamp: 2016-07-21T06:00:07.001Z, BatteryV: 12.93, Latitude: 78.167520, Longitude: -10.243942, Vul: 13.74
1534495	NERSC 3	Jul 21 2016 01:31:18.938 AM	Jul 21 2016 01:31:17.000 AM	Incoming	Timestamp: 2016-07-21T05:30:36.001Z, BatteryV: 12.90, Latitude: 78.167200, Longitude: -10.246278, Vul: 13.74
1534461	NERSC 3	Jul 21 2016 01:00:39.619 AM	Jul 21 2016 01:00:38.000 AM	Incoming	Timestamp: 2016-07-21T05:00:07.001Z, BatteryV: 12.87, Latitude: 78.166739, Longitude: -10.249568, Vul: 13.74
1534436	NERSC 3	Jul 21 2016 12:30:40.990 AM	Jul 21 2016 12:30:39.000 AM	Incoming	Timestamp: 2016-07-21T04:30:07.001Z, BatteryV: 12.90, Latitude: 78.166170, Longitude: -10.253773, Vul: 13.74
1534398	NERSC 3	Jul 21 2016 12:01:03.974 AM	Jul 21 2016 12:01:02.000 AM	Incoming	Timestamp: 2016-07-21T04:00:36.001Z, BatteryV: 12.84, Latitude: 78.165523, Longitude: -10.258682, Vul: 13.74
1534367	NERSC 3	Jul 20 2016 11:30:38.753 PM	Jul 20 2016 11:30:37.000 PM	Incoming	Timestamp: 2016-07-21T03:30:06.001Z, BatteryV: 12.81, Latitude: 78.164717, Longitude: -10.264326, Vul: 13.74
1534294	NERSC 3	Jul 20 2016 11:00:33.950 PM	Jul 20 2016 11:00:33.000 PM	Incoming	Timestamp: 2016-07-21T03:00:06.001Z, BatteryV: 12.81, Latitude: 78.163923, Longitude: -10.270573, Vul: 13.74
1534267	NERSC 3	Jul 20 2016 10:30:30.631 PM	Jul 20 2016 10:30:29.000 PM	Incoming	Timestamp: 2016-07-21T02:30:06.001Z, BatteryV: 12.84, Latitude: 78.162963, Longitude: -10.276832, Vul: 13.77
1534232	NERSC 3	Jul 20 2016 10:00:39.073 PM	Jul 20 2016 10:00:38.000 PM	Incoming	Timestamp: 2016-07-21T02:00:06.001Z, BatteryV: 12.81, Latitude: 78.161946, Longitude: -10.283040, Vul: 13.77
1534179	NERSC 3	Jul 20 2016 09:31:08.121 PM	Jul 20 2016 09:31:07.000 PM	Incoming	Timestamp: 2016-07-21T01:30:36.001Z, BatteryV: 12.81, Latitude: 78.160806, Longitude: -10.288909, Vul: 13.74
1534140	NERSC 3	Jul 20 2016 09:00:38.192 PM	Jul 20 2016 09:00:37.000 PM	Incoming	Timestamp: 2016-07-21T01:00:06.001Z, BatteryV: 12.78, Latitude: 78.159507, Longitude: -10.294790, Vul: 13.77
1534121	NERSC 3	Jul 20 2016 08:30:35.899 PM	Jul 20 2016 08:30:34.000 PM	Incoming	Timestamp: 2016-07-21T00:30:05.001Z, BatteryV: 12.81, Latitude: 78.158093, Longitude: -10.300006, Vul: 13.77
1534004	NERSC 3	Jul 20 2016 08:01:09.380 PM	Jul 20 2016 08:01:08.000 PM	Incoming	Timestamp: 2016-07-21T00:00:36.001Z, BatteryV: 12.78, Latitude: 78.156672, Longitude: -10.304448, Vul: 13.77
1533979	NERSC 3	Jul 20 2016 07:30:38.901 PM	Jul 20 2016 07:30:38.000 PM	Incoming	Timestamp: 2016-07-20T23:30:05.001Z, BatteryV: 12.81, Latitude: 78.155206, Longitude: -10.307962, Vul: 13.77
1533951	NERSC 3	Jul 20 2016 07:00:50.588 PM	Jul 20 2016 07:00:49.000 PM	Incoming	Timestamp: 2016-07-20T23:00:09.001Z, BatteryV: 12.81, Latitude: 78.153786, Longitude: -10.310182, Vul: 13.77
1533930	NERSC 3	Jul 20 2016 06:30:38.312 PM	Jul 20 2016 06:30:37.000 PM	Incoming	Timestamp: 2016-07-20T22:30:09.001Z, BatteryV: 12.78, Latitude: 78.152582, Longitude: -10.311590, Vul: 13.77
1533896	NERSC 3	Jul 20 2016 06:00:37.278 PM	Jul 20 2016 06:00:36.000 PM	Incoming	Timestamp: 2016-07-20T22:00:08.001Z, BatteryV: 12.78, Latitude: 78.151853, Longitude: -10.311142, Vul: 13.77
1533856	NERSC 3	Jul 20 2016 05:31:08.722 PM	Jul 20 2016 05:31:07.000 PM	Incoming	Timestamp: 2016-07-20T21:30:36.001Z, BatteryV: 12.78, Latitude: 78.151424, Longitude: -10.308870, Vul: 13.77
1533815	NERSC 3	Jul 20 2016 05:00:41.545 PM	Jul 20 2016 05:00:40.000 PM	Incoming	Timestamp: 2016-07-20T21:00:08.001Z, BatteryV: 12.78, Latitude: 78.151072, Longitude: -10.306816, Vul: 13.77
1533789	NERSC 3	Jul 20 2016 04:30:38.009 PM	Jul 20 2016 04:30:36.000 PM	Incoming	Timestamp: 2016-07-20T20:30:08.001Z, BatteryV: 12.78, Latitude: 78.150854, Longitude: -10.305178, Vul: 13.77
1533755	NERSC 3	Jul 20 2016 04:00:40.794 PM	Jul 20 2016 04:00:39.000 PM	Incoming	Timestamp: 2016-07-20T20:00:09.001Z, BatteryV: 12.78, Latitude: 78.150643, Longitude: -10.304026, Vul: 13.77
1533725	NERSC 3	Jul 20 2016 03:30:38.874 PM	Jul 20 2016 03:30:37.000 PM	Incoming	Timestamp: 2016-07-20T19:30:07.001Z, BatteryV: 12.84, Latitude: 78.150458, Longitude: -10.303270, Vul: 13.77
1533671	NERSC 3	Jul 20 2016 03:00:37.466 PM	Jul 20 2016 03:00:36.000 PM	Incoming	Timestamp: 2016-07-20T19:00:07.001Z, BatteryV: 12.81, Latitude: 78.150342, Longitude: -10.303386, Vul: 13.77
1533611	NERSC 3	Jul 20 2016 02:31:07.337 PM	Jul 20 2016 02:31:06.000 PM	Incoming	Timestamp: 2016-07-20T18:30:36.001Z, BatteryV: 12.84, Latitude: 78.150253, Longitude: -10.303917, Vul: 13.77
1533562	NERSC 3	Jul 20 2016 02:04:00.396 PM	Jul 20 2016 02:03:58.000 PM	Incoming	Timestamp: 2016-07-20T18:00:07.001Z, BatteryV: 12.81, Latitude: 78.150214, Longitude: -10.305190, Vul: 13.74
1533515	NERSC 3	Jul 20 2016 01:30:37.702 PM	Jul 20 2016 01:30:36.000 PM	Incoming	Timestamp: 2016-07-20T17:30:06.001Z, BatteryV: 12.84, Latitude: 78.150150, Longitude: -10.307245, Vul: 13.74
1533488	NERSC 3	Jul 20 2016 01:01:09.719 PM	Jul 20 2016 01:01:08.000 PM	Incoming	Timestamp: 2016-07-20T17:00:36.001Z, BatteryV: 12.84, Latitude: 78.150016, Longitude: -10.310515, Vul: 13.77
1533454	NERSC 3	Jul 20 2016 12:30:35.669 PM	Jul 20 2016 12:30:34.000 PM	Incoming	Timestamp: 2016-07-20T16:30:06.001Z, BatteryV: 12.87, Latitude: 78.149862, Longitude: -10.315162, Vul: 13.77
1533419	NERSC 3	Jul 20 2016 12:00:45.440 PM	Jul 20 2016 12:00:44.000 PM	Incoming	Timestamp: 2016-07-20T16:00:06.001Z, BatteryV: 12.84, Latitude: 78.149485, Longitude: -10.320166, Vul: 13.77
1533388	NERSC 3	Jul 20 2016 11:30:39.354 AM	Jul 20 2016 11:30:37.000 AM	Incoming	Timestamp: 2016-07-20T15:30:06.001Z, BatteryV: 12.84, Latitude: 78.148934, Longitude: -10.326080, Vul: 13.77
1533350	NERSC 3	Jul 20 2016 11:00:35.719 AM	Jul 20 2016 11:00:34.000 AM	Incoming	Timestamp: 2016-07-20T15:00:06.001Z, BatteryV: 12.84, Latitude: 78.147994, Longitude: -10.332275, Vul: 13.77
1533319	NERSC 3	Jul 20 2016 10:31:04.043 AM	Jul 20 2016 10:31:02.000 AM	Incoming	Timestamp: 2016-07-20T14:30:36.001Z, BatteryV: 12.84, Latitude: 78.146790, Longitude: -10.337914, Vul: 13.77
1533256	NERSC 3	Jul 20 2016 10:00:38.054 AM	Jul 20 2016 10:00:37.000 AM	Incoming	Timestamp: 2016-07-20T14:00:05.001Z, BatteryV: 12.87, Latitude: 78.145370, Longitude: -10.343405, Vul: 13.77
1533218	NERSC 3	Jul 20 2016 09:30:29.900 AM	Jul 20 2016 09:30:28.000 AM	Incoming	Timestamp: 2016-07-20T13:30:05.001Z, BatteryV: 12.87, Latitude: 78.143891, Longitude: -10.347616, Vul: 13.77
1533190	NERSC 3	Jul 20 2016 09:00:32.141 AM	Jul 20 2016 09:00:31.000 AM	Incoming	Timestamp: 2016-07-20T13:00:09.001Z, BatteryV: 12.90, Latitude: 78.142323, Longitude: -10.350413, Vul: 13.74
1533164	NERSC 3	Jul 20 2016 08:31:05.005 AM	Jul 20 2016 08:31:03.000 AM	Incoming	Timestamp: 2016-07-20T12:30:36.001Z, BatteryV: 12.90, Latitude: 78.140787, Longitude: -10.351302, Vul: 13.74
1533089	NERSC 3	Jul 20 2016 08:00:40.932 AM	Jul 20 2016 08:00:40.000 AM	Incoming	Timestamp: 2016-07-20T12:00:08.001Z, BatteryV: 12.96, Latitude: 78.139315, Longitude: -10.350278, Vul: 13.74
1533041	NERSC 3	Jul 20 2016 07:30:36.425 AM	Jul 20 2016 07:30:35.000 AM	Incoming	Timestamp: 2016-07-20T11:30:08.001Z, BatteryV: 12.96, Latitude: 78.138010, Longitude: -10.347597, Vul: 13.74
1533009	NERSC 3	Jul 20 2016 07:00:41.175 AM	Jul 20 2016 07:00:40.000 AM	Incoming	Timestamp: 2016-07-20T11:00:08.001Z, BatteryV: 12.93, Latitude: 78.137229, Longitude: -10.343072, Vul: 13.74
1532982	NERSC 3	Jul 20 2016 06:30:41.009 AM	Jul 20 2016 06:30:39.000 AM	Incoming	Timestamp: 2016-07-20T10:30:08.001Z, BatteryV: 12.93, Latitude: 78.136890, Longitude: -10.337453, Vul: 13.74
1532956	NERSC 3	Jul 20 2016 06:01:25.962 AM	Jul 20 2016 06:01:25.000 AM	Incoming	Timestamp: 2016-07-20T10:00:54.001Z, BatteryV: 12.93, Latitude: 78.136858, Longitude: -10.330848, Vul: 13.74
1532930	NERSC 3	Jul 20 2016 05:31:07.335 AM	Jul 20 2016 05:31:06.000 AM	Incoming	Timestamp: 2016-07-20T09:30:37.001Z, BatteryV: 12.93, Latitude: 78.137133, Longitude: -10.323085, Vul: 13.77
1532909	NERSC 3	Jul 20 2016 05:04:01.262 AM	Jul 20 2016 05:04:00.000 AM	Incoming	Timestamp: 2016-07-20T09:00:10.001Z, BatteryV: 12.90, Latitude: 78.137626, Longitude: -10.314566, Vul: 13.74
1532860	NERSC 3	Jul 20 2016 04:30:41.376 AM	Jul 20 2016 04:30:40.000 AM	Incoming	Timestamp: 2016-07-20T08:30:09.001Z, BatteryV: 12.84, Latitude: 78.138490, Longitude: -10.306227, Vul: 13.77
1532816	NERSC 3	Jul 20 2016 04:00:38.179 AM	Jul 20 2016 04:00:36.000 AM	Incoming	Timestamp: 2016-07-20T08:00:07.001Z, BatteryV: 12.87, Latitude: 78.139552, Longitude: -10.297504, Vul: 13.77
1532787	NERSC 3	Jul 20 2016 03:30:40.603 AM	Jul 20 2016 03:30:39.000 AM	Incoming	Timestamp: 2016-07-20T07:30:07.001Z, BatteryV: 12.87, Latitude: 78.140749, Longitude: -10.290054, Vul: 13.77
1532756	NERSC 3	Jul 20 2016 03:01:41.610 AM	Jul 20 2016 03:01:39.000 AM	Incoming	Timestamp: 2016-07-20T07:01:06.001Z, BatteryV: 12.84, Latitude: 78.142061, Longitude: -10.284134, Vul: 13.77
1532695	NERSC 3	Jul 20 2016 02:30:32.354 AM	Jul 20 2016 02:30:31.000 AM	Incoming	Timestamp: 2016-07-20T06:30:06.001Z, BatteryV: 12.84, Latitude: 78.143603, Longitude: -10.278496, Vul: 13.77
1532654	NERSC 3	Jul 20 2016 02:00:39.350 AM	Jul 20 2016 02:00:37.000 AM	Incoming	Timestamp: 2016-07-20T06:00:06.001Z, BatteryV: 12.84, Latitude: 78.145114, Longitude: -10.274118, Vul: 13.77
1532628	NERSC 3	Jul 20 2016 01:31:11.040 AM	Jul 20 2016 01:31:08.000 AM	Incoming	Timestamp: 2016-07-20T05:30:36.001Z, BatteryV: 12.81, Latitude: 78.146688, Longitude: -10.270906, Vul: 13.77
1532594	NERSC 3	Jul 20 2016 01:00:36.750 AM	Jul 20 2016 01:00:35.000 AM	Incoming	Timestamp: 2016-07-20T05:00:06.001Z, BatteryV: 12.81, Latitude: 78.148288, Longitude: -10.269619, Vul: 13.80
1532575	NERSC 3	Jul 20 2016 12:33:56.996 AM	Jul 20 2016 12:33:52.000 AM	Incoming	Timestamp: 2016-07-20T04:30:05.001Z, BatteryV: 12.78, Latitude: 78.149779, Longitude: -10.269997, Vul: 13.77
1532542	NERSC 3	Jul 20 2016 12:01:09.844 AM	Jul 20 2016 12:01:08.000 AM	Incoming	Timestamp: 2016-07-20T04:00:37.001Z, BatteryV: 12.81, Latitude: 78.151053, Longitude: -10.271885, Vul: 13.80
1532517	NERSC 3	Jul 19 2016 11:30:34.002 PM	Jul 19 2016 11:30:32.000 PM	Incoming	Timestamp: 2016-07-20T03:30:05.001Z, BatteryV: 12.81, Latitude: 78.152205, Longitude: -10.275565, Vul: 13.80
1532485	NERSC 3	Jul 19 2016 11:00:42.016 PM	Jul 19 2016 11:00:40.000 PM	Incoming	Timestamp: 2016-07-20T03:00:09.001Z, BatteryV: 12.78, Latitude: 78.152864, Longitude: -10.279750, Vul: 13.80
1532464	NERSC 3	Jul 19 2016 10:30:38.185 PM	Jul 19 2016 10:30:37.000 PM	Incoming	Timestamp: 2016-07-20T02:30:08.001Z, BatteryV: 12.78, Latitude: 78.153382, Longitude: -10.284294, Vul: 13.80
1532434	NERSC 3	Jul 19 2016 10:00:38.664 PM	Jul 19 2016 10:00:37.000 PM	Incoming	Timestamp: 2016-07-20T02:00:09.001Z, BatteryV: 12.81, Latitude: 78.153594, Longitude: -10.288922, Vul: 13.80
1532410	NERSC 3	Jul 19 2016 09:30:39.886 PM	Jul 19 2016 09:30:38.000 PM	Incoming	Timestamp: 2016-07-20T01:30:08.001Z, BatteryV: 12.78, Latitude: 78.153472, Longitude: -10.291750, Vul: 13.80
1532383	NERSC 3	Jul 19 2016 09:01:07.512 PM	Jul 19 2016 09:01:06.000 PM	Incoming	Timestamp: 2016-07-20T01:00:36.001Z, BatteryV: 12.81, Latitude: 78.153152, Longitude: -10.293222, Vul: 13.80
1532356	NERSC 3	Jul 19 2016 08:30:31.882 PM	Jul 19 2016 08:30:30.000 PM	Incoming	Timestamp: 2016-07-20T00:30:08.001Z, BatteryV: 12.81, Latitude: 78.152749, Longitude: -10.293286, Vul: 13.80
1532236	NERSC 3	Jul 19 2016 08:00:40.240 PM	Jul 19 2016 08:00:39.000 PM	Incoming	Timestamp: 2016-07-20T00:00:07.001Z, BatteryV: 12.87, Latitude: 78.152352, Longitude: -10.291245, Vul: 13.80
1532192	NERSC 3	Jul 19 2016 07:30:37.532 PM	Jul 19 2016 07:30:36.000 PM	Incoming	Timestamp: 2016-07-19T23:30:07.001Z, BatteryV: 12.84, Latitude: 78.151974, Longitude: -10.286861, Vul: 13.80
1532162	NERSC 3	Jul 19 2016 07:00:40.534 PM	Jul 19 2016 07:00:39.000 PM	Incoming	Timestamp: 2016-07-19T23:00:07.001Z, BatteryV: 12.87, Latitude: 78.151738, Longitude: -10.280269, Vul: 13.80
1532143	NERSC 3	Jul 19 2016 06:34:20.290 PM	Jul 19 2016 06:34:19.000 PM	Incoming	Timestamp: 2016-07-19T22:30:36.001Z, BatteryV: 12.84, Latitude: 78.151744, Longitude: -10.271418, Vul: 13.80
1532105	NERSC 3	Jul 19 2016 06:00:36.693 PM	Jul 19 2016 06:00:35.000 PM	Incoming	Timestamp: 2016-07-19T22:00:07.001Z, BatteryV: 12.87, Latitude: 78.152102, Longitude: -10.260077, Vul: 13.80
1532079	NERSC 3	Jul 19 2016 05:33:57.787 PM	Jul 19 2016 05:33:56.000 PM	Incoming	Timestamp: 2016-07-19T21:30:06.001Z, BatteryV: 12.78, Latitude: 78.152819, Longitude: -10.247379, Vul: 13.80
1532033	NERSC 3	Jul 19 2016 05:00:39.309 PM	Jul 19 2016 05:00:37.000 PM	Incoming	Timestamp: 2016-07-19T21:00:06.001Z, BatteryV: 12.81, Latitude: 78.153850, Longitude: -10.233242, Vul: 13.83
1531997	NERSC 3	Jul 19 2016 04:30:38.171 PM	Jul 19 2016 04:30:37.000 PM	Incoming	Timestamp: 2016-07-19T20:30:06.001Z, BatteryV: 12.81, Latitude: 78.155213, Longitude: -10.217965, Vul: 13.83
1531960	NERSC 3	Jul 19 2016 04:01:14.218 PM	Jul 19 2016 04:01:13.000 PM	Incoming	Timestamp: 2016-07-19T20:00:36.001Z, BatteryV: 12.81, Latitude: 78.156832, Longitude: -10.202675, Vul: 13.80
1531924	NERSC 3	Jul 19 2016 03:30:37.451 PM	Jul 19 2016 03:30:36.000 PM	Incoming	Timestamp: 2016-07-19T19:30:06.001Z, BatteryV: 12.84, Latitude: 78.158810, Longitude: -10.186560, Vul: 13.80
1531851	NERSC 3	Jul 19 2016 03:00:38.687 PM	Jul 19 2016 03:00:37.000 PM	Incoming	Timestamp: 2016-07-19T19:00:05.001Z, BatteryV: 12.84, Latitude: 78.161037, Longitude: -10.171066, Vul: 13.80
1531787	NERSC 3	Jul 19 2016 02:30:38.758 PM	Jul 19 2016 02:30:37.000 PM	Incoming	Timestamp: 2016-07-19T18:30:05.001Z, BatteryV: 12.84, Latitude: 78.163482, Longitude: -10.156077, Vul: 13.80
1531737	NERSC 3	Jul 19 2016 02:00:34.645 PM	Jul 19 2016 02:00:33.000 PM	Incoming	Timestamp: 2016-07-19T18:00:09.001Z, BatteryV: 12.84, Latitude: 78.166099, Longitude: -10.141882, Vul: 13.80
1531669	NERSC 3	Jul 19 2016 01:31:09.202 PM	Jul 19 2016 01:31:08.000 PM	Incoming	Timestamp: 2016-07-19T17:30:36.001Z, BatteryV: 12.87, Latitude: 78.168742, Longitude: -10.128883, Vul: 13.83
1531592	NERSC 3	Jul 19 2016 01:03:59.934 PM	Jul 19 2016 01:03:59.000 PM	Incoming	Timestamp: 2016-07-19T17:00:09.001Z, BatteryV: 12.84, Latitude: 78.171501, Longitude: -10.116653, Vul: 13.80
1531508	NERSC 3	Jul 19 2016 12:30:53.203 PM	Jul 19 2016 12:30:52.000 PM	Incoming	Timestamp: 2016-07-19T16:30:08.001Z, BatteryV: 12.84, Latitude: 78.174246, Longitude: -10.105766, Vul: 13.80
1531463	NERSC 3	Jul 19 2016 12:01:09.985 PM	Jul 19 2016 12:01:08.000 PM	Incoming	Timestamp: 2016-07-19T16:00:36.001Z, BatteryV: 12.81, Latitude: 78.176826, Longitude: -10.095757, Vul: 13.83
1531429	NERSC 3	Jul 19 2016 11:30:32.713 AM	Jul 19 2016 11:30:31.000 AM	Incoming	Timestamp: 2016-07-19T15:30:08.001Z, BatteryV: 12.84, Latitude: 78.179494, Longitude: -10.086310, Vul: 13.83
1531345	NERSC 3	Jul 19 2016 11:00:40.610 AM	Jul 19 2016 11:00:39.000 AM	Incoming	Timestamp: 2016-07-19T15:00:08.001Z, BatteryV: 12.84, Latitude: 78.182016, Longitude: -10.077683, Vul: 13.83
1531301	NERSC 3	Jul 19 2016 10:30:38.587 AM	Jul 19 2016 10:30:37.000 AM	Incoming	Timestamp: 2016-07-19T14:30:07.001Z, BatteryV: 12.84, Latitude: 78.184378, Longitude: -10.069459, Vul: 13.83
1531265	NERSC 3	Jul 19 2016 10:00:43.799 AM	Jul 19 2016 10:00:43.000 AM	Incoming	Timestamp: 2016-07-19T14:00:07.001Z, BatteryV: 12.87, Latitude: 78.186694, Longitude: -10.061478, Vul: 13.83
1531210	NERSC 3	Jul 19 2016 09:31:10.840 AM	Jul 19 2016 09:31:09.000 AM	Incoming	Timestamp: 2016-07-19T13:30:36.001Z, BatteryV: 12.84, Latitude: 78.188890, Longitude: -10.053984, Vul: 13.80
1531171	NERSC 3	Jul 19 2016 09:00:40.514 AM	Jul 19 2016 09:00:39.000 AM	Incoming	Timestamp: 2016-07-19T13:00:07.001Z, BatteryV: 12.84, Latitude: 78.191085, Longitude: -10.045574, Vul: 13.80
1531127	NERSC 3	Jul 19 2016 08:30:37.963 AM	Jul 19 2016 08:30:36.000 AM	Incoming	Timestamp: 2016-07-19T12:30:07.001Z, BatteryV: 12.87, Latitude: 78.193248, Longitude: -10.036717, Vul: 13.83
1531040	NERSC 3	Jul 19 2016 08:00:38.009 AM	Jul 19 2016 08:00:37.000 AM	Incoming	Timestamp: 2016-07-19T12:00:06.001Z, BatteryV: 12.87, Latitude: 78.195418, Longitude: -10.027014, Vul: 13.83
1531016	NERSC 3	Jul 19 2016 07:30:35.046 AM	Jul 19 2016 07:30:33.000 AM	Incoming	Timestamp: 2016-07-19T11:30:06.001Z, BatteryV: 12.87, Latitude: 78.197536, Longitude: -10.016768, Vul: 13.83
1530990	NERSC 3	Jul 19 2016 07:01:11.365 AM	Jul 19 2016 07:01:10.000 AM	Incoming	Timestamp: 2016-07-19T11:00:36.001Z, BatteryV: 12.90, Latitude: 78.199622, Longitude: -10.005856, Vul: 13.83
1530963	NERSC 3	Jul 19 2016 06:33:52.967 AM	Jul 19 2016 06:33:51.000 AM	Incoming	Timestamp: 2016-07-19T10:30:06.001Z, BatteryV: 12.84, Latitude: 78.201862, Longitude: -9.993542, Vul: 13.83
1530922	NERSC 3	Jul 19 2016 06:00:42.129 AM	Jul 19 2016 06:00:40.000 AM	Incoming	Timestamp: 2016-07-19T10:00:07.001Z, BatteryV: 12.84, Latitude: 78.204141, Longitude: -9.980454, Vul: 13.83
1530844	NERSC 3	Jul 19 2016 05:30:38.802 AM	Jul 19 2016 05:30:37.000 AM	Incoming	Timestamp: 2016-07-19T09:30:05.001Z, BatteryV: 12.87, Latitude: 78.206579, Longitude: -9.966502, Vul: 13.83
1530812	NERSC 3	Jul 19 2016 05:00:38.023 AM	Jul 19 2016 05:00:37.000 AM	Incoming	Timestamp: 2016-07-19T09:00:05.001Z, BatteryV: 12.90, Latitude: 78.209254, Longitude: -9.951424, Vul: 13.83
1530796	NERSC 3	Jul 19 2016 04:34:23.346 AM	Jul 19 2016 04:34:22.000 AM	Incoming	Timestamp: 2016-07-19T08:30:36.001Z, BatteryV: 12.81, Latitude: 78.212211, Longitude: -9.935450, Vul: 13.83
1530752	NERSC 3	Jul 19 2016 04:00:32.854 AM	Jul 19 2016 04:00:31.000 AM	Incoming	Timestamp: 2016-07-19T08:00:09.001Z, BatteryV: 12.84, Latitude: 78.215635, Longitude: -9.918502, Vul: 13.83
1530732	NERSC 3	Jul 19 2016 03:30:42.080 AM	Jul 19 2016 03:30:40.000 AM	Incoming	Timestamp: 2016-07-19T07:30:08.001Z, BatteryV: 12.84, Latitude: 78.219258, Longitude: -9.902202, Vul: 13.83
1530702	NERSC 3	Jul 19 2016 03:00:38.806 AM	Jul 19 2016 03:00:37.000 AM	Incoming	Timestamp: 2016-07-19T07:00:08.001Z, BatteryV: 12.84, Latitude: 78.223162, Longitude: -9.886592, Vul: 13.86
1530680	NERSC 3	Jul 19 2016 02:31:08.814 AM	Jul 19 2016 02:31:07.000 AM	Incoming	Timestamp: 2016-07-19T06:30:36.001Z, BatteryV: 12.84, Latitude: 78.227430, Longitude: -9.871386, Vul: 13.83
1530607	NERSC 3	Jul 19 2016 02:00:41.487 AM	Jul 19 2016 02:00:40.000 AM	Incoming	Timestamp: 2016-07-19T06:00:08.001Z, BatteryV: 12.84, Latitude: 78.232179, Longitude: -9.857280, Vul: 13.83
1530571	NERSC 3	Jul 19 2016 01:30:40.410 AM	Jul 19 2016 01:30:39.000 AM	Incoming	Timestamp: 2016-07-19T05:30:08.001Z, BatteryV: 12.84, Latitude: 78.237210, Longitude: -9.845818, Vul: 13.83
1530539	NERSC 3	Jul 19 2016 01:01:08.732 AM	Jul 19 2016 01:01:07.000 AM	Incoming	Timestamp: 2016-07-19T05:00:36.001Z, BatteryV: 12.81, Latitude: 78.242368, Longitude: -9.837376, Vul: 13.86
1530497	NERSC 3	Jul 19 2016 12:30:39.646 AM	Jul 19 2016 12:30:38.000 AM	Incoming	Timestamp: 2016-07-19T04:30:07.001Z, BatteryV: 12.84, Latitude: 78.247808, Longitude: -9.831283, Vul: 13.83
1530445	NERSC 3	Jul 19 2016 12:00:36.017 AM	Jul 19 2016 12:00:35.000 AM	Incoming	Timestamp: 2016-07-19T04:00:07.001Z, BatteryV: 12.87, Latitude: 78.253126, Longitude: -9.827520, Vul: 13.86
1530422	NERSC 3	Jul 18 2016 11:30:39.478 PM	Jul 18 2016 11:30:38.000 PM	Incoming	Timestamp: 2016-07-19T03:30:07.001Z, BatteryV: 12.84, Latitude: 78.258330, Longitude: -9.826170, Vul: 13.83
1530385	NERSC 3	Jul 18 2016 11:00:33.536 PM	Jul 18 2016 11:00:32.000 PM	Incoming	Timestamp: 2016-07-19T03:00:08.001Z, BatteryV: 12.90, Latitude: 78.263264, Longitude: -9.827590, Vul: 13.83
1530371	NERSC 3	Jul 18 2016 10:33:54.788 PM	Jul 18 2016 10:33:53.000 PM	Incoming	Timestamp: 2016-07-19T02:30:06.001Z, BatteryV: 12.81, Latitude: 78.267891, Longitude: -9.830931, Vul: 13.83
1530330	NERSC 3	Jul 18 2016 10:01:08.973 PM	Jul 18 2016 10:01:08.000 PM	Incoming	Timestamp: 2016-07-19T02:00:36.001Z, BatteryV: 12.84, Latitude: 78.272166, Longitude: -9.835680, Vul: 13.86
1530299	NERSC 3	Jul 18 2016 09:30:37.125 PM	Jul 18 2016 09:30:36.000 PM	Incoming	Timestamp: 2016-07-19T01:30:06.001Z, BatteryV: 12.81, Latitude: 78.276173, Longitude: -9.841338, Vul: 13.86
1530258	NERSC 3	Jul 18 2016 09:00:37.891 PM	Jul 18 2016 09:00:36.000 PM	Incoming	Timestamp: 2016-07-19T01:00:06.001Z, BatteryV: 12.84, Latitude: 78.279629, Longitude: -9.846573, Vul: 13.86
1530236	NERSC 3	Jul 18 2016 08:30:38.076 PM	Jul 18 2016 08:30:37.000 PM	Incoming	Timestamp: 2016-07-19T00:30:06.001Z, BatteryV: 12.84, Latitude: 78.282899, Longitude: -9.851488, Vul: 13.86
1530108	NERSC 3	Jul 18 2016 08:00:34.402 PM	Jul 18 2016 08:00:33.000 PM	Incoming	Timestamp: 2016-07-19T00:00:09.001Z, BatteryV: 12.87, Latitude: 78.286048, Longitude: -9.856038, Vul: 13.86
1530064	NERSC 3	Jul 18 2016 07:31:09.712 PM	Jul 18 2016 07:31:08.000 PM	Incoming	Timestamp: 2016-07-18T23:30:36.001Z, BatteryV: 12.87, Latitude: 78.289267, Longitude: -9.859910, Vul: 13.86
1530012	NERSC 3	Jul 18 2016 07:00:38.288 PM	Jul 18 2016 07:00:36.000 PM	Incoming	Timestamp: 2016-07-18T23:00:09.001Z, BatteryV: 12.84, Latitude: 78.292710, Longitude: -9.862816, Vul: 13.86
1529966	NERSC 3	Jul 18 2016 06:30:40.224 PM	Jul 18 2016 06:30:39.000 PM	Incoming	Timestamp: 2016-07-18T22:30:09.001Z, BatteryV: 12.87, Latitude: 78.296339, Longitude: -9.864192, Vul: 13.86
1529935	NERSC 3	Jul 18 2016 06:00:41.421 PM	Jul 18 2016 06:00:40.000 PM	Incoming	Timestamp: 2016-07-18T22:00:08.001Z, BatteryV: 12.84, Latitude: 78.300262, Longitude: -9.863872, Vul: 13.86
1529908	NERSC 3	Jul 18 2016 05:31:01.048 PM	Jul 18 2016 05:30:59.000 PM	Incoming	Timestamp: 2016-07-18T21:30:36.001Z, BatteryV: 12.87, Latitude: 78.304301, Longitude: -9.861856, Vul: 13.86
1529874	NERSC 3	Jul 18 2016 05:00:49.302 PM	Jul 18 2016 05:00:48.000 PM	Incoming	Timestamp: 2016-07-18T21:00:08.001Z, BatteryV: 12.90, Latitude: 78.308787, Longitude: -9.858042, Vul: 13.86
1529843	NERSC 3	Jul 18 2016 04:30:30.756 PM	Jul 18 2016 04:30:29.000 PM	Incoming	Timestamp: 2016-07-18T20:30:08.001Z, BatteryV: 12.90, Latitude: 78.313562, Longitude: -9.852864, Vul: 13.86
1529810	NERSC 3	Jul 18 2016 04:00:41.844 PM	Jul 18 2016 04:00:40.000 PM	Incoming	Timestamp: 2016-07-18T20:00:09.001Z, BatteryV: 12.90, Latitude: 78.318861, Longitude: -9.847245, Vul: 13.86
1529779	NERSC 3	Jul 18 2016 03:33:55.285 PM	Jul 18 2016 03:33:53.000 PM	Incoming	Timestamp: 2016-07-18T19:30:07.001Z, BatteryV: 12.87, Latitude: 78.324550, Longitude: -9.840723, Vul: 13.83
1529676	NERSC 3	Jul 18 2016 03:00:38.403 PM	Jul 18 2016 03:00:36.000 PM	Incoming	Timestamp: 2016-07-18T19:00:07.001Z, BatteryV: 12.90, Latitude: 78.330733, Longitude: -9.834656, Vul: 13.86
1529627	NERSC 3	Jul 18 2016 02:31:03.555 PM	Jul 18 2016 02:31:02.000 PM	Incoming	Timestamp: 2016-07-18T18:30:36.001Z, BatteryV: 12.90, Latitude: 78.337280, Longitude: -9.829030, Vul: 13.86
1529573	NERSC 3	Jul 18 2016 02:00:35.760 PM	Jul 18 2016 02:00:34.000 PM	Incoming	Timestamp: 2016-07-18T18:00:07.001Z, BatteryV: 12.87, Latitude: 78.344525, Longitude: -9.824262, Vul: 13.86
1529530	NERSC 3	Jul 18 2016 01:30:37.482 PM	Jul 18 2016 01:30:36.000 PM	Incoming	Timestamp: 2016-07-18T17:30:07.001Z, BatteryV: 12.87, Latitude: 78.352070, Longitude: -9.821248, Vul: 13.86
1529494	NERSC 3	Jul 18 2016 01:01:08.573 PM	Jul 18 2016 01:01:07.000 PM	Incoming	Timestamp: 2016-07-18T17:00:36.001Z, BatteryV: 12.90, Latitude: 78.359776, Longitude: -9.820947, Vul: 13.86
1529462	NERSC 3	Jul 18 2016 12:30:39.010 PM	Jul 18 2016 12:30:37.000 PM	Incoming	Timestamp: 2016-07-18T16:30:06.001Z, BatteryV: 12.87, Latitude: 78.367917, Longitude: -9.822938, Vul: 13.86
1529429	NERSC 3	Jul 18 2016 12:00:38.251 PM	Jul 18 2016 12:00:37.000 PM	Incoming	Timestamp: 2016-07-18T16:00:06.001Z, BatteryV: 12.93, Latitude: 78.375859, Longitude: -9.826880, Vul: 13.86
1529395	NERSC 3	Jul 18 2016 11:30:39.090 AM	Jul 18 2016 11:30:38.000 AM	Incoming	Timestamp: 2016-07-18T15:30:06.001Z, BatteryV: 12.93, Latitude: 78.383603, Longitude: -9.832525, Vul: 13.86
1529356	NERSC 3	Jul 18 2016 11:00:34.749 AM	Jul 18 2016 11:00:33.000 AM	Incoming	Timestamp: 2016-07-18T15:00:06.001Z, BatteryV: 12.93, Latitude: 78.390938, Longitude: -9.839635, Vul: 13.86
1529335	NERSC 3	Jul 18 2016 10:31:13.251 AM	Jul 18 2016 10:31:11.000 AM	Incoming	Timestamp: 2016-07-18T14:30:36.001Z, BatteryV: 12.90, Latitude: 78.397696, Longitude: -9.848038, Vul: 13.86
1529307	NERSC 3	Jul 18 2016 10:00:39.545 AM	Jul 18 2016 10:00:38.000 AM	Incoming	Timestamp: 2016-07-18T14:00:05.001Z, BatteryV: 12.96, Latitude: 78.404166, Longitude: -9.856582, Vul: 13.86
1529280	NERSC 3	Jul 18 2016 09:30:35.129 AM	Jul 18 2016 09:30:34.000 AM	Incoming	Timestamp: 2016-07-18T13:30:05.001Z, BatteryV: 12.93, Latitude: 78.410029, Longitude: -9.864883, Vul: 13.86
1529247	NERSC 3	Jul 18 2016 09:00:43.292 AM	Jul 18 2016 09:00:42.000 AM	Incoming	Timestamp: 2016-07-18T13:00:09.001Z, BatteryV: 12.93, Latitude: 78.415546, Longitude: -9.871123, Vul: 13.86
1529216	NERSC 3	Jul 18 2016 08:30:41.113 AM	Jul 18 2016 08:30:40.000 AM	Incoming	Timestamp: 2016-07-18T12:30:10.001Z, BatteryV: 12.93, Latitude: 78.420787, Longitude: -9.874720, Vul: 13.86
1529146	NERSC 3	Jul 18 2016 08:01:08.653 AM	Jul 18 2016 08:01:07.000 AM	Incoming	Timestamp: 2016-07-18T12:00:36.001Z, BatteryV: 12.93, Latitude: 78.425914, Longitude: -9.874931, Vul: 13.86
1529112	NERSC 3	Jul 18 2016 07:30:37.688 AM	Jul 18 2016 07:30:36.000 AM	Incoming	Timestamp: 2016-07-18T11:30:08.001Z, BatteryV: 12.93, Latitude: 78.431168, Longitude: -9.870931, Vul: 13.86
1529063	NERSC 3	Jul 18 2016 07:00:40.479 AM	Jul 18 2016 07:00:39.000 AM	Incoming	Timestamp: 2016-07-18T11:00:08.001Z, BatteryV: 12.90, Latitude: 78.436544, Longitude: -9.863002, Vul: 13.86
1529017	NERSC 3	Jul 18 2016 06:30:35.956 AM	Jul 18 2016 06:30:34.000 AM	Incoming	Timestamp: 2016-07-18T10:30:12.001Z, BatteryV: 12.90, Latitude: 78.442285, Longitude: -9.851450, Vul: 13.86
1528964	NERSC 3	Jul 18 2016 06:00:46.198 AM	Jul 18 2016 06:00:44.000 AM	Incoming	Timestamp: 2016-07-18T10:00:08.001Z, BatteryV: 12.90, Latitude: 78.448595, Longitude: -9.836698, Vul: 13.86
1528919	NERSC 3	Jul 18 2016 05:31:09.355 AM	Jul 18 2016 05:31:08.000 AM	Incoming	Timestamp: 2016-07-18T09:30:36.001Z, BatteryV: 12.87, Latitude: 78.455162, Longitude: -9.819411, Vul: 13.86
1528872	NERSC 3	Jul 18 2016 05:00:31.855 AM	Jul 18 2016 05:00:31.000 AM	Incoming	Timestamp: 2016-07-18T09:00:07.001Z, BatteryV: 12.90, Latitude: 78.462534, Longitude: -9.799206, Vul: 13.89
1528838	NERSC 3	Jul 18 2016 04:30:38.072 AM	Jul 18 2016 04:30:37.000 AM	Incoming	Timestamp: 2016-07-18T08:30:07.001Z, BatteryV: 12.93, Latitude: 78.470125, Longitude: -9.777408, Vul: 13.86
1528793	NERSC 3	Jul 18 2016 04:00:47.000 AM	Jul 18 2016 04:00:46.000 AM	Incoming	Timestamp: 2016-07-18T08:00:07.001Z, BatteryV: 12.93, Latitude: 78.478285, Longitude: -9.754400, Vul: 13.86
1528749	NERSC 3	Jul 18 2016 03:30:37.563 AM	Jul 18 2016 03:30:36.000 AM	Incoming	Timestamp: 2016-07-18T07:30:06.001Z, BatteryV: 12.90, Latitude: 78.486746, Longitude: -9.730022, Vul: 13.86
1528708	NERSC 3	Jul 18 2016 03:01:08.898 AM	Jul 18 2016 03:01:07.000 AM	Incoming	Timestamp: 2016-07-18T07:00:37.001Z, BatteryV: 12.87, Latitude: 78.495322, Longitude: -9.705933, Vul: 13.89
1528668	NERSC 3	Jul 18 2016 02:30:38.201 AM	Jul 18 2016 02:30:37.000 AM	Incoming	Timestamp: 2016-07-18T06:30:06.001Z, BatteryV: 12.87, Latitude: 78.504282, Longitude: -9.680666, Vul: 13.89
1528626	NERSC 3	Jul 18 2016 02:00:38.239 AM	Jul 18 2016 02:00:37.000 AM	Incoming	Timestamp: 2016-07-18T06:00:06.001Z, BatteryV: 12.87, Latitude: 78.513146, Longitude: -9.655507, Vul: 13.89
1528595	NERSC 3	Jul 18 2016 01:31:08.631 AM	Jul 18 2016 01:31:07.000 AM	Incoming	Timestamp: 2016-07-18T05:30:36.001Z, BatteryV: 12.90, Latitude: 78.521856, Longitude: -9.631130, Vul: 13.89
1528541	NERSC 3	Jul 18 2016 01:00:47.437 AM	Jul 18 2016 01:00:46.000 AM	Incoming	Timestamp: 2016-07-18T05:00:14.001Z, BatteryV: 12.87, Latitude: 78.530643, Longitude: -9.606483, Vul: 13.86
1528511	NERSC 3	Jul 18 2016 12:30:35.572 AM	Jul 18 2016 12:30:34.000 AM	Incoming	Timestamp: 2016-07-18T04:30:05.001Z, BatteryV: 12.87, Latitude: 78.539085, Longitude: -9.582906, Vul: 13.89
1528461	NERSC 3	Jul 18 2016 12:01:03.781 AM	Jul 18 2016 12:01:02.000 AM	Incoming	Timestamp: 2016-07-18T04:00:36.001Z, BatteryV: 12.87, Latitude: 78.547040, Longitude: -9.560979, Vul: 13.89
1528417	NERSC 3	Jul 17 2016 11:30:40.016 PM	Jul 17 2016 11:30:38.000 PM	Incoming	Timestamp: 2016-07-18T03:30:09.001Z, BatteryV: 12.90, Latitude: 78.554790, Longitude: -9.539360, Vul: 13.89
1528370	NERSC 3	Jul 17 2016 11:00:41.261 PM	Jul 17 2016 11:00:40.000 PM	Incoming	Timestamp: 2016-07-18T03:00:08.001Z, BatteryV: 12.87, Latitude: 78.561894, Longitude: -9.519085, Vul: 13.89
1528335	NERSC 3	Jul 17 2016 10:30:38.428 PM	Jul 17 2016 10:30:37.000 PM	Incoming	Timestamp: 2016-07-18T02:30:08.001Z, BatteryV: 12.87, Latitude: 78.568435, Longitude: -9.498912, Vul: 13.89
1528298	NERSC 3	Jul 17 2016 10:00:38.739 PM	Jul 17 2016 10:00:38.000 PM	Incoming	Timestamp: 2016-07-18T02:00:08.001Z, BatteryV: 12.87, Latitude: 78.574195, Longitude: -9.477939, Vul: 13.89
1528267	NERSC 3	Jul 17 2016 09:30:42.693 PM	Jul 17 2016 09:30:41.000 PM	Incoming	Timestamp: 2016-07-18T01:30:08.001Z, BatteryV: 12.87, Latitude: 78.579354, Longitude: -9.455770, Vul: 13.89
1528214	NERSC 3	Jul 17 2016 09:01:11.635 PM	Jul 17 2016 09:01:10.000 PM	Incoming	Timestamp: 2016-07-18T01:00:36.001Z, BatteryV: 12.87, Latitude: 78.583827, Longitude: -9.431635, Vul: 13.92
1528177	NERSC 3	Jul 17 2016 08:30:40.354 PM	Jul 17 2016 08:30:39.000 PM	Incoming	Timestamp: 2016-07-18T00:30:09.001Z, BatteryV: 12.90, Latitude: 78.587814, Longitude: -9.403795, Vul: 13.89
1528051	NERSC 3	Jul 17 2016 08:00:40.925 PM	Jul 17 2016 08:00:39.000 PM	Incoming	Timestamp: 2016-07-18T00:00:07.001Z, BatteryV: 12.87, Latitude: 78.591213, Longitude: -9.373754, Vul: 13.89
1527997	NERSC 3	Jul 17 2016 07:30:41.954 PM	Jul 17 2016 07:30:39.000 PM	Incoming	Timestamp: 2016-07-17T23:30:07.001Z, BatteryV: 12.90, Latitude: 78.594317, Longitude: -9.340864, Vul: 13.89
1527937	NERSC 3	Jul 17 2016 07:00:40.516 PM	Jul 17 2016 07:00:39.000 PM	Incoming	Timestamp: 2016-07-17T23:00:07.001Z, BatteryV: 12.87, Latitude: 78.597306, Longitude: -9.304909, Vul: 13.89
1527878	NERSC 3	Jul 17 2016 06:31:08.228 PM	Jul 17 2016 06:31:07.000 PM	Incoming	Timestamp: 2016-07-17T22:30:37.001Z, BatteryV: 12.90, Latitude: 78.600211, Longitude: -9.266304, Vul: 13.89
1527819	NERSC 3	Jul 17 2016 06:00:44.422 PM	Jul 17 2016 06:00:42.000 PM	Incoming	Timestamp: 2016-07-17T22:00:06.001Z, BatteryV: 12.90, Latitude: 78.603219, Longitude: -9.223219, Vul: 13.89
1527788	NERSC 3	Jul 17 2016 05:30:40.904 PM	Jul 17 2016 05:30:39.000 PM	Incoming	Timestamp: 2016-07-17T21:30:06.001Z, BatteryV: 12.90, Latitude: 78.606381, Longitude: -9.178778, Vul: 13.89
1527743	NERSC 3	Jul 17 2016 05:00:37.798 PM	Jul 17 2016 05:00:36.000 PM	Incoming	Timestamp: 2016-07-17T21:00:06.001Z, BatteryV: 12.90, Latitude: 78.609658, Longitude: -9.132851, Vul: 13.89
1527705	NERSC 3	Jul 17 2016 04:30:37.635 PM	Jul 17 2016 04:30:36.000 PM	Incoming	Timestamp: 2016-07-17T20:30:06.001Z, BatteryV: 12.90, Latitude: 78.613190, Longitude: -9.086579, Vul: 13.89
1527633	NERSC 3	Jul 17 2016 04:01:08.640 PM	Jul 17 2016 04:01:07.000 PM	Incoming	Timestamp: 2016-07-17T20:00:37.001Z, BatteryV: 12.93, Latitude: 78.616717, Longitude: -9.040448, Vul: 13.89
1527579	NERSC 3	Jul 17 2016 03:30:32.521 PM	Jul 17 2016 03:30:31.000 PM	Incoming	Timestamp: 2016-07-17T19:30:05.001Z, BatteryV: 12.93, Latitude: 78.620429, Longitude: -8.992653, Vul: 13.89
1527528	NERSC 3	Jul 17 2016 03:00:37.593 PM	Jul 17 2016 03:00:36.000 PM	Incoming	Timestamp: 2016-07-17T19:00:05.001Z, BatteryV: 12.90, Latitude: 78.624192, Longitude: -8.946534, Vul: 13.89
1527490	NERSC 3	Jul 17 2016 02:30:41.885 PM	Jul 17 2016 02:30:40.000 PM	Incoming	Timestamp: 2016-07-17T18:30:09.001Z, BatteryV: 12.90, Latitude: 78.628045, Longitude: -8.902458, Vul: 13.89
1527452	NERSC 3	Jul 17 2016 02:01:10.149 PM	Jul 17 2016 02:01:08.000 PM	Incoming	Timestamp: 2016-07-17T18:00:37.001Z, BatteryV: 12.90, Latitude: 78.631910, Longitude: -8.860192, Vul: 13.89
1527419	NERSC 3	Jul 17 2016 01:30:40.039 PM	Jul 17 2016 01:30:39.000 PM	Incoming	Timestamp: 2016-07-17T17:30:09.001Z, BatteryV: 12.87, Latitude: 78.635782, Longitude: -8.818733, Vul: 13.92
1527379	NERSC 3	Jul 17 2016 01:00:57.250 PM	Jul 17 2016 01:00:56.000 PM	Incoming	Timestamp: 2016-07-17T17:00:35.001Z, BatteryV: 12.93, Latitude: 78.639110, Longitude: -8.781056, Vul: 13.89
1527352	NERSC 3	Jul 17 2016 12:30:41.001 PM	Jul 17 2016 12:30:40.000 PM	Incoming	Timestamp: 2016-07-17T16:30:08.001Z, BatteryV: 12.96, Latitude: 78.642099, Longitude: -8.745472, Vul: 13.89
1527318	NERSC 3	Jul 17 2016 12:01:02.789 PM	Jul 17 2016 12:01:01.000 PM	Incoming	Timestamp: 2016-07-17T16:00:36.001Z, BatteryV: 12.96, Latitude: 78.644480, Longitude: -8.713402, Vul: 13.89
1527289	NERSC 3	Jul 17 2016 11:30:39.519 AM	Jul 17 2016 11:30:37.000 AM	Incoming	Timestamp: 2016-07-17T15:30:08.001Z, BatteryV: 12.96, Latitude: 78.646394, Longitude: -8.681760, Vul: 13.89
1527249	NERSC 3	Jul 17 2016 11:00:43.513 AM	Jul 17 2016 11:00:42.000 AM	Incoming	Timestamp: 2016-07-17T15:00:09.001Z, BatteryV: 13.02, Latitude: 78.647661, Longitude: -8.651846, Vul: 13.89
1527215	NERSC 3	Jul 17 2016 10:30:29.854 AM	Jul 17 2016 10:30:28.000 AM	Incoming	Timestamp: 2016-07-17T14:30:07.001Z, BatteryV: 13.05, Latitude: 78.648358, Longitude: -8.622938, Vul: 13.89
1527181	NERSC 3	Jul 17 2016 10:00:40.125 AM	Jul 17 2016 10:00:38.000 AM	Incoming	Timestamp: 2016-07-17T14:00:07.001Z, BatteryV: 13.08, Latitude: 78.648570, Longitude: -8.593965, Vul: 13.89
1527144	NERSC 3	Jul 17 2016 09:31:09.259 AM	Jul 17 2016 09:31:08.000 AM	Incoming	Timestamp: 2016-07-17T13:30:36.001Z, BatteryV: 13.05, Latitude: 78.648499, Longitude: -8.565120, Vul: 13.89
1527092	NERSC 3	Jul 17 2016 09:00:39.300 AM	Jul 17 2016 09:00:38.000 AM	Incoming	Timestamp: 2016-07-17T13:00:07.001Z, BatteryV: 13.08, Latitude: 78.648275, Longitude: -8.533798, Vul: 13.89
1527062	NERSC 3	Jul 17 2016 08:30:38.683 AM	Jul 17 2016 08:30:37.000 AM	Incoming	Timestamp: 2016-07-17T12:30:08.001Z, BatteryV: 13.08, Latitude: 78.647789, Longitude: -8.502483, Vul: 13.89
1526995	NERSC 3	Jul 17 2016 08:00:36.649 AM	Jul 17 2016 08:00:35.000 AM	Incoming	Timestamp: 2016-07-17T12:00:06.001Z, BatteryV: 13.11, Latitude: 78.647149, Longitude: -8.469651, Vul: 13.89
1526965	NERSC 3	Jul 17 2016 07:31:06.349 AM	Jul 17 2016 07:31:05.000 AM	Incoming	Timestamp: 2016-07-17T11:30:36.001Z, BatteryV: 13.11, Latitude: 78.646496, Longitude: -8.436064, Vul: 13.89
1526924	NERSC 3	Jul 17 2016 07:00:40.859 AM	Jul 17 2016 07:00:40.000 AM	Incoming	Timestamp: 2016-07-17T11:00:08.001Z, BatteryV: 13.08, Latitude: 78.645837, Longitude: -8.400333, Vul: 13.89
1526901	NERSC 3	Jul 17 2016 06:30:37.875 AM	Jul 17 2016 06:30:36.000 AM	Incoming	Timestamp: 2016-07-17T10:30:06.001Z, BatteryV: 13.08, Latitude: 78.645325, Longitude: -8.363686, Vul: 13.89
1526879	NERSC 3	Jul 17 2016 06:03:47.464 AM	Jul 17 2016 06:03:46.000 AM	Incoming	Timestamp: 2016-07-17T10:00:06.001Z, BatteryV: 13.02, Latitude: 78.644954, Longitude: -8.326438, Vul: 13.89
1526846	NERSC 3	Jul 17 2016 05:30:39.109 AM	Jul 17 2016 05:30:37.000 AM	Incoming	Timestamp: 2016-07-17T09:30:05.001Z, BatteryV: 13.02, Latitude: 78.644691, Longitude: -8.288384, Vul: 13.89
1526807	NERSC 3	Jul 17 2016 05:00:26.955 AM	Jul 17 2016 05:00:26.000 AM	Incoming	Timestamp: 2016-07-17T09:00:05.001Z, BatteryV: 13.05, Latitude: 78.645024, Longitude: -8.248730, Vul: 13.89
1526784	NERSC 3	Jul 17 2016 04:31:08.791 AM	Jul 17 2016 04:31:07.000 AM	Incoming	Timestamp: 2016-07-17T08:30:36.001Z, BatteryV: 13.05, Latitude: 78.645600, Longitude: -8.209440, Vul: 13.89
1526742	NERSC 3	Jul 17 2016 04:00:37.369 AM	Jul 17 2016 04:00:36.000 AM	Incoming	Timestamp: 2016-07-17T08:00:05.001Z, BatteryV: 13.08, Latitude: 78.646554, Longitude: -8.168096, Vul: 13.89
1526708	NERSC 3	Jul 17 2016 03:30:42.042 AM	Jul 17 2016 03:30:40.000 AM	Incoming	Timestamp: 2016-07-17T07:30:09.001Z, BatteryV: 13.11, Latitude: 78.647808, Longitude: -8.127098, Vul: 13.89
1526665	NERSC 3	Jul 17 2016 03:00:33.843 AM	Jul 17 2016 03:00:32.000 AM	Incoming	Timestamp: 2016-07-17T07:00:09.001Z, BatteryV: 13.08, Latitude: 78.649658, Longitude: -8.086118, Vul: 13.89
1526624	NERSC 3	Jul 17 2016 02:30:41.530 AM	Jul 17 2016 02:30:40.000 AM	Incoming	Timestamp: 2016-07-17T06:30:08.001Z, BatteryV: 13.05, Latitude: 78.651814, Longitude: -8.045453, Vul: 13.89
1526587	NERSC 3	Jul 17 2016 02:02:57.505 AM	Jul 17 2016 02:02:56.000 AM	Incoming	Timestamp: 2016-07-17T06:02:23.001Z, BatteryV: 12.99, Latitude: 78.654048, Longitude: -8.009517, Vul: 13.89
1526544	NERSC 3	Jul 17 2016 01:30:43.963 AM	Jul 17 2016 01:30:43.000 AM	Incoming	Timestamp: 2016-07-17T05:30:10.001Z, BatteryV: 12.99, Latitude: 78.656915, Longitude: -7.969485, Vul: 13.92
1526505	NERSC 3	Jul 17 2016 01:00:32.794 AM	Jul 17 2016 01:00:31.000 AM	Incoming	Timestamp: 2016-07-17T05:00:08.001Z, BatteryV: 12.96, Latitude: 78.659744, Longitude: -7.934406, Vul: 13.89
1526484	NERSC 3	Jul 17 2016 12:33:28.148 AM	Jul 17 2016 12:33:27.000 AM	Incoming	Timestamp: 2016-07-17T04:33:27.000Z, Message Check: true
1526442	NERSC 3	Jul 17 2016 12:02:25.834 AM	Jul 17 2016 12:02:24.000 AM	Incoming	Timestamp: 2016-07-17T04:01:53.001Z, BatteryV: 12.93, Latitude: 78.665651, Longitude: -7.873581, Vul: 13.92
1526405	NERSC 3	Jul 16 2016 11:30:40.597 PM	Jul 16 2016 11:30:39.000 PM	Incoming	Timestamp: 2016-07-17T03:30:07.001Z, BatteryV: 12.96, Latitude: 78.668813, Longitude: -7.844346, Vul: 13.92
1526366	NERSC 3	Jul 16 2016 11:01:10.023 PM	Jul 16 2016 11:01:09.000 PM	Incoming	Timestamp: 2016-07-17T03:00:36.001Z, BatteryV: 12.93, Latitude: 78.671571, Longitude: -7.819379, Vul: 13.95
1526330	NERSC 3	Jul 16 2016 10:30:38.195 PM	Jul 16 2016 10:30:37.000 PM	Incoming	Timestamp: 2016-07-17T02:30:07.001Z, BatteryV: 12.96, Latitude: 78.674150, Longitude: -7.795462, Vul: 13.92
1526288	NERSC 3	Jul 16 2016 10:01:06.529 PM	Jul 16 2016 10:01:05.000 PM	Incoming	Timestamp: 2016-07-17T02:00:36.001Z, BatteryV: 12.93, Latitude: 78.676416, Longitude: -7.773978, Vul: 13.92
1526263	NERSC 3	Jul 16 2016 09:30:35.304 PM	Jul 16 2016 09:30:34.000 PM	Incoming	Timestamp: 2016-07-17T01:30:06.001Z, BatteryV: 12.93, Latitude: 78.678458, Longitude: -7.753280, Vul: 13.92
1526228	NERSC 3	Jul 16 2016 09:01:07.072 PM	Jul 16 2016 09:01:05.000 PM	Incoming	Timestamp: 2016-07-17T01:00:36.001Z, BatteryV: 12.93, Latitude: 78.680262, Longitude: -7.734086, Vul: 13.92
1526200	NERSC 3	Jul 16 2016 08:30:41.373 PM	Jul 16 2016 08:30:40.000 PM	Incoming	Timestamp: 2016-07-17T00:30:08.001Z, BatteryV: 12.93, Latitude: 78.681946, Longitude: -7.715021, Vul: 13.92
1526085	NERSC 3	Jul 16 2016 08:00:36.684 PM	Jul 16 2016 08:00:35.000 PM	Incoming	Timestamp: 2016-07-17T00:00:05.001Z, BatteryV: 12.96, Latitude: 78.683526, Longitude: -7.696314, Vul: 13.95
1526054	NERSC 3	Jul 16 2016 07:30:37.789 PM	Jul 16 2016 07:30:36.000 PM	Incoming	Timestamp: 2016-07-16T23:30:05.001Z, BatteryV: 12.96, Latitude: 78.685139, Longitude: -7.677331, Vul: 13.92
1526022	NERSC 3	Jul 16 2016 07:01:04.799 PM	Jul 16 2016 07:01:03.000 PM	Incoming	Timestamp: 2016-07-16T23:00:36.001Z, BatteryV: 12.99, Latitude: 78.686835, Longitude: -7.658035, Vul: 13.92
1525990	NERSC 3	Jul 16 2016 06:30:38.507 PM	Jul 16 2016 06:30:37.000 PM	Incoming	Timestamp: 2016-07-16T22:30:05.001Z, BatteryV: 12.99, Latitude: 78.688742, Longitude: -7.637555, Vul: 13.95
1525955	NERSC 3	Jul 16 2016 06:00:32.558 PM	Jul 16 2016 06:00:31.000 PM	Incoming	Timestamp: 2016-07-16T22:00:09.001Z, BatteryV: 13.02, Latitude: 78.690720, Longitude: -7.616403, Vul: 13.92
1525934	NERSC 3	Jul 16 2016 05:30:39.941 PM	Jul 16 2016 05:30:39.000 PM	Incoming	Timestamp: 2016-07-16T21:30:09.001Z, BatteryV: 13.08, Latitude: 78.692781, Longitude: -7.594528, Vul: 13.92
1525902	NERSC 3	Jul 16 2016 05:04:27.421 PM	Jul 16 2016 05:04:26.000 PM	Incoming	Timestamp: 2016-07-16T21:00:36.001Z, BatteryV: 13.02, Latitude: 78.694982, Longitude: -7.571814, Vul: 13.92
1525864	NERSC 3	Jul 16 2016 04:30:47.272 PM	Jul 16 2016 04:30:43.000 PM	Incoming	Timestamp: 2016-07-16T20:30:08.001Z, BatteryV: 13.02, Latitude: 78.697510, Longitude: -7.547251, Vul: 13.92
1525809	NERSC 3	Jul 16 2016 04:00:41.324 PM	Jul 16 2016 04:00:40.000 PM	Incoming	Timestamp: 2016-07-16T20:00:08.001Z, BatteryV: 13.02, Latitude: 78.700416, Longitude: -7.522522, Vul: 13.92
1525751	NERSC 3	Jul 16 2016 03:30:41.926 PM	Jul 16 2016 03:30:40.000 PM	Incoming	Timestamp: 2016-07-16T19:30:09.001Z, BatteryV: 13.02, Latitude: 78.703878, Longitude: -7.496762, Vul: 13.92
1525690	NERSC 3	Jul 16 2016 03:00:38.469 PM	Jul 16 2016 03:00:37.000 PM	Incoming	Timestamp: 2016-07-16T19:00:08.001Z, BatteryV: 13.05, Latitude: 78.708032, Longitude: -7.471725, Vul: 13.92
1525652	NERSC 3	Jul 16 2016 02:30:41.477 PM	Jul 16 2016 02:30:40.000 PM	Incoming	Timestamp: 2016-07-16T18:30:07.001Z, BatteryV: 13.05, Latitude: 78.712723, Longitude: -7.447283, Vul: 13.92
1525585	NERSC 3	Jul 16 2016 02:01:09.547 PM	Jul 16 2016 02:01:08.000 PM	Incoming	Timestamp: 2016-07-16T18:00:36.001Z, BatteryV: 13.05, Latitude: 78.717766, Longitude: -7.424736, Vul: 13.92
1525549	NERSC 3	Jul 16 2016 01:30:36.805 PM	Jul 16 2016 01:30:35.000 PM	Incoming	Timestamp: 2016-07-16T17:30:07.001Z, BatteryV: 13.05, Latitude: 78.723238, Longitude: -7.403053, Vul: 13.92
1525515	NERSC 3	Jul 16 2016 01:00:40.133 PM	Jul 16 2016 01:00:38.000 PM	Incoming	Timestamp: 2016-07-16T17:00:07.001Z, BatteryV: 13.11, Latitude: 78.728877, Longitude: -7.383642, Vul: 13.92
1525493	NERSC 3	Jul 16 2016 12:31:10.657 PM	Jul 16 2016 12:31:09.000 PM	Incoming	Timestamp: 2016-07-16T16:30:37.001Z, BatteryV: 13.05, Latitude: 78.734458, Longitude: -7.366163, Vul: 13.92
1525456	NERSC 3	Jul 16 2016 12:00:52.982 PM	Jul 16 2016 12:00:51.000 PM	Incoming	Timestamp: 2016-07-16T16:00:06.001Z, BatteryV: 13.05, Latitude: 78.740243, Longitude: -7.349971, Vul: 13.92
1525429	NERSC 3	Jul 16 2016 11:30:31.602 AM	Jul 16 2016 11:30:30.000 AM	Incoming	Timestamp: 2016-07-16T15:30:06.001Z, BatteryV: 13.05, Latitude: 78.746010, Longitude: -7.336352, Vul: 13.95
1525390	NERSC 3	Jul 16 2016 11:00:41.642 AM	Jul 16 2016 11:00:37.000 AM	Incoming	Timestamp: 2016-07-16T15:00:06.001Z, BatteryV: 13.08, Latitude: 78.751834, Longitude: -7.325222, Vul: 13.92
1525360	NERSC 3	Jul 16 2016 10:30:38.368 AM	Jul 16 2016 10:30:37.000 AM	Incoming	Timestamp: 2016-07-16T14:30:06.001Z, BatteryV: 13.05, Latitude: 78.757581, Longitude: -7.316998, Vul: 13.92
1525321	NERSC 3	Jul 16 2016 10:01:06.770 AM	Jul 16 2016 10:01:05.000 AM	Incoming	Timestamp: 2016-07-16T14:00:37.001Z, BatteryV: 13.05, Latitude: 78.763072, Longitude: -7.311552, Vul: 13.92
1525285	NERSC 3	Jul 16 2016 09:30:43.195 AM	Jul 16 2016 09:30:42.000 AM	Incoming	Timestamp: 2016-07-16T13:30:09.001Z, BatteryV: 13.05, Latitude: 78.768416, Longitude: -7.308038, Vul: 13.92
1525244	NERSC 3	Jul 16 2016 09:00:41.909 AM	Jul 16 2016 09:00:40.000 AM	Incoming	Timestamp: 2016-07-16T13:00:09.001Z, BatteryV: 13.02, Latitude: 78.773312, Longitude: -7.305798, Vul: 13.95
1525209	NERSC 3	Jul 16 2016 08:31:10.450 AM	Jul 16 2016 08:31:09.000 AM	Incoming	Timestamp: 2016-07-16T12:30:36.001Z, BatteryV: 13.02, Latitude: 78.777747, Longitude: -7.304147, Vul: 13.92
1525115	NERSC 3	Jul 16 2016 08:00:41.703 AM	Jul 16 2016 08:00:40.000 AM	Incoming	Timestamp: 2016-07-16T12:00:09.001Z, BatteryV: 13.02, Latitude: 78.782010, Longitude: -7.302317, Vul: 13.92
1525067	NERSC 3	Jul 16 2016 07:30:34.750 AM	Jul 16 2016 07:30:33.000 AM	Incoming	Timestamp: 2016-07-16T11:30:09.001Z, BatteryV: 13.02, Latitude: 78.785958, Longitude: -7.299450, Vul: 13.95
1525019	NERSC 3	Jul 16 2016 07:00:50.077 AM	Jul 16 2016 07:00:48.000 AM	Incoming	Timestamp: 2016-07-16T11:00:08.001Z, BatteryV: 12.99, Latitude: 78.789664, Longitude: -7.295302, Vul: 13.95
1524981	NERSC 3	Jul 16 2016 06:30:35.132 AM	Jul 16 2016 06:30:34.000 AM	Incoming	Timestamp: 2016-07-16T10:30:08.001Z, BatteryV: 12.99, Latitude: 78.793254, Longitude: -7.288896, Vul: 13.95
1524947	NERSC 3	Jul 16 2016 06:01:09.313 AM	Jul 16 2016 06:01:08.000 AM	Incoming	Timestamp: 2016-07-16T10:00:36.001Z, BatteryV: 13.02, Latitude: 78.796787, Longitude: -7.280806, Vul: 13.95
1524917	NERSC 3	Jul 16 2016 05:30:40.800 AM	Jul 16 2016 05:30:39.000 AM	Incoming	Timestamp: 2016-07-16T09:30:08.001Z, BatteryV: 12.99, Latitude: 78.800531, Longitude: -7.270432, Vul: 13.95
1524881	NERSC 3	Jul 16 2016 05:00:40.703 AM	Jul 16 2016 05:00:39.000 AM	Incoming	Timestamp: 2016-07-16T09:00:08.001Z, BatteryV: 12.99, Latitude: 78.804518, Longitude: -7.258829, Vul: 13.95
1524853	NERSC 3	Jul 16 2016 04:30:32.387 AM	Jul 16 2016 04:30:31.000 AM	Incoming	Timestamp: 2016-07-16T08:30:07.001Z, BatteryV: 12.99, Latitude: 78.808736, Longitude: -7.245722, Vul: 13.95
1524812	NERSC 3	Jul 16 2016 04:00:37.733 AM	Jul 16 2016 04:00:36.000 AM	Incoming	Timestamp: 2016-07-16T08:00:07.001Z, BatteryV: 12.96, Latitude: 78.813350, Longitude: -7.231642, Vul: 13.95
1524785	NERSC 3	Jul 16 2016 03:30:43.521 AM	Jul 16 2016 03:30:42.000 AM	Incoming	Timestamp: 2016-07-16T07:30:07.001Z, BatteryV: 13.02, Latitude: 78.818330, Longitude: -7.216448, Vul: 13.95
1524751	NERSC 3	Jul 16 2016 03:01:05.507 AM	Jul 16 2016 03:01:04.000 AM	Incoming	Timestamp: 2016-07-16T07:00:36.001Z, BatteryV: 12.96, Latitude: 78.823750, Longitude: -7.200998, Vul: 13.95
1524717	NERSC 3	Jul 16 2016 02:30:38.344 AM	Jul 16 2016 02:30:37.000 AM	Incoming	Timestamp: 2016-07-16T06:30:06.001Z, BatteryV: 12.99, Latitude: 78.829888, Longitude: -7.184826, Vul: 13.98
1524661	NERSC 3	Jul 16 2016 02:00:42.393 AM	Jul 16 2016 02:00:41.000 AM	Incoming	Timestamp: 2016-07-16T06:00:07.001Z, BatteryV: 12.96, Latitude: 78.836429, Longitude: -7.169741, Vul: 13.95
1524627	NERSC 3	Jul 16 2016 01:30:36.361 AM	Jul 16 2016 01:30:35.000 AM	Incoming	Timestamp: 2016-07-16T05:30:06.001Z, BatteryV: 12.99, Latitude: 78.843450, Longitude: -7.155738, Vul: 13.95
1524593	NERSC 3	Jul 16 2016 01:01:07.309 AM	Jul 16 2016 01:01:06.000 AM	Incoming	Timestamp: 2016-07-16T05:00:37.001Z, BatteryV: 12.96, Latitude: 78.850733, Longitude: -7.143949, Vul: 13.95
1524562	NERSC 3	Jul 16 2016 12:30:35.577 AM	Jul 16 2016 12:30:34.000 AM	Incoming	Timestamp: 2016-07-16T04:30:06.001Z, BatteryV: 12.96, Latitude: 78.858528, Longitude: -7.134195, Vul: 13.98
1524528	NERSC 3	Jul 16 2016 12:00:35.836 AM	Jul 16 2016 12:00:34.000 AM	Incoming	Timestamp: 2016-07-16T04:00:06.001Z, BatteryV: 12.99, Latitude: 78.866317, Longitude: -7.127142, Vul: 13.98
1524497	NERSC 3	Jul 15 2016 11:30:37.950 PM	Jul 15 2016 11:30:36.000 PM	Incoming	Timestamp: 2016-07-16T03:30:05.001Z, BatteryV: 12.99, Latitude: 78.874112, Longitude: -7.123386, Vul: 13.95
1524455	NERSC 3	Jul 15 2016 11:01:08.048 PM	Jul 15 2016 11:01:07.000 PM	Incoming	Timestamp: 2016-07-16T03:00:36.001Z, BatteryV: 13.05, Latitude: 78.881747, Longitude: -7.122957, Vul: 13.98
1524418	NERSC 3	Jul 15 2016 10:30:38.497 PM	Jul 15 2016 10:30:37.000 PM	Incoming	Timestamp: 2016-07-16T02:30:07.001Z, BatteryV: 13.05, Latitude: 78.889453, Longitude: -7.124800, Vul: 13.95
1524382	NERSC 3	Jul 15 2016 10:00:49.630 PM	Jul 15 2016 10:00:48.000 PM	Incoming	Timestamp: 2016-07-16T02:00:17.001Z, BatteryV: 13.05, Latitude: 78.896870, Longitude: -7.129555, Vul: 13.95
1524356	NERSC 3	Jul 15 2016 09:30:41.300 PM	Jul 15 2016 09:30:40.000 PM	Incoming	Timestamp: 2016-07-16T01:30:10.001Z, BatteryV: 13.02, Latitude: 78.904045, Longitude: -7.136077, Vul: 13.95
1524316	NERSC 3	Jul 15 2016 09:00:40.998 PM	Jul 15 2016 09:00:39.000 PM	Incoming	Timestamp: 2016-07-16T01:00:08.001Z, BatteryV: 13.05, Latitude: 78.910746, Longitude: -7.144403, Vul: 13.95
1524286	NERSC 3	Jul 15 2016 08:31:06.489 PM	Jul 15 2016 08:31:05.000 PM	Incoming	Timestamp: 2016-07-16T00:30:36.001Z, BatteryV: 13.02, Latitude: 78.916845, Longitude: -7.152781, Vul: 13.95
1524161	NERSC 3	Jul 15 2016 08:00:40.811 PM	Jul 15 2016 08:00:40.000 PM	Incoming	Timestamp: 2016-07-16T00:00:08.001Z, BatteryV: 12.99, Latitude: 78.922630, Longitude: -7.161357, Vul: 13.95
1524094	NERSC 3	Jul 15 2016 07:30:31.497 PM	Jul 15 2016 07:30:30.000 PM	Incoming	Timestamp: 2016-07-15T23:30:08.001Z, BatteryV: 13.05, Latitude: 78.927917, Longitude: -7.168986, Vul: 13.98
1524040	NERSC 3	Jul 15 2016 07:00:41.735 PM	Jul 15 2016 07:00:40.000 PM	Incoming	Timestamp: 2016-07-15T23:00:07.001Z, BatteryV: 13.08, Latitude: 78.932896, Longitude: -7.175149, Vul: 13.98
1524014	NERSC 3	Jul 15 2016 06:30:40.879 PM	Jul 15 2016 06:30:39.000 PM	Incoming	Timestamp: 2016-07-15T22:30:07.001Z, BatteryV: 13.08, Latitude: 78.937574, Longitude: -7.179821, Vul: 13.95
1523960	NERSC 3	Jul 15 2016 06:01:09.778 PM	Jul 15 2016 06:01:08.000 PM	Incoming	Timestamp: 2016-07-15T22:00:36.001Z, BatteryV: 13.05, Latitude: 78.942010, Longitude: -7.182470, Vul: 13.95
1523927	NERSC 3	Jul 15 2016 05:30:38.716 PM	Jul 15 2016 05:30:37.000 PM	Incoming	Timestamp: 2016-07-15T21:30:07.001Z, BatteryV: 13.08, Latitude: 78.946534, Longitude: -7.183302, Vul: 13.95
1523875	NERSC 3	Jul 15 2016 05:03:53.638 PM	Jul 15 2016 05:03:52.000 PM	Incoming	Timestamp: 2016-07-15T21:00:07.001Z, BatteryV: 12.96, Latitude: 78.951053, Longitude: -7.182291, Vul: 13.95
1523833	NERSC 3	Jul 15 2016 04:30:30.228 PM	Jul 15 2016 04:30:29.000 PM	Incoming	Timestamp: 2016-07-15T20:30:07.001Z, BatteryV: 12.96, Latitude: 78.955699, Longitude: -7.179866, Vul: 13.98
1523798	NERSC 3	Jul 15 2016 04:00:38.833 PM	Jul 15 2016 04:00:37.000 PM	Incoming	Timestamp: 2016-07-15T20:00:06.001Z, BatteryV: 12.96, Latitude: 78.960589, Longitude: -7.175405, Vul: 13.98
1523767	NERSC 3	Jul 15 2016 03:30:37.445 PM	Jul 15 2016 03:30:36.000 PM	Incoming	Timestamp: 2016-07-15T19:30:06.001Z, BatteryV: 12.99, Latitude: 78.965830, Longitude: -7.169894, Vul: 13.98
1523725	NERSC 3	Jul 15 2016 03:00:38.392 PM	Jul 15 2016 03:00:37.000 PM	Incoming	Timestamp: 2016-07-15T19:00:06.001Z, BatteryV: 13.02, Latitude: 78.971430, Longitude: -7.163091, Vul: 13.98
1523695	NERSC 3	Jul 15 2016 02:31:08.914 PM	Jul 15 2016 02:31:08.000 PM	Incoming	Timestamp: 2016-07-15T18:30:36.001Z, BatteryV: 13.02, Latitude: 78.977382, Longitude: -7.155411, Vul: 13.98
1523637	NERSC 3	Jul 15 2016 02:00:35.438 PM	Jul 15 2016 02:00:34.000 PM	Incoming	Timestamp: 2016-07-15T18:00:06.001Z, BatteryV: 13.02, Latitude: 78.983917, Longitude: -7.147059, Vul: 13.98
1523592	NERSC 3	Jul 15 2016 01:30:37.731 PM	Jul 15 2016 01:30:36.000 PM	Incoming	Timestamp: 2016-07-15T17:30:05.001Z, BatteryV: 13.08, Latitude: 78.990739, Longitude: -7.138586, Vul: 13.98
1523531	NERSC 3	Jul 15 2016 01:01:08.791 PM	Jul 15 2016 01:01:07.000 PM	Incoming	Timestamp: 2016-07-15T17:00:36.001Z, BatteryV: 13.08, Latitude: 78.997760, Longitude: -7.130861, Vul: 13.98
1523489	NERSC 3	Jul 15 2016 12:30:39.158 PM	Jul 15 2016 12:30:37.000 PM	Incoming	Timestamp: 2016-07-15T16:30:06.001Z, BatteryV: 13.11, Latitude: 79.005318, Longitude: -7.123776, Vul: 13.95
1523437	NERSC 3	Jul 15 2016 12:00:38.768 PM	Jul 15 2016 12:00:37.000 PM	Incoming	Timestamp: 2016-07-15T16:00:09.001Z, BatteryV: 13.11, Latitude: 79.012986, Longitude: -7.118131, Vul: 13.95
1523410	NERSC 3	Jul 15 2016 11:30:50.108 AM	Jul 15 2016 11:30:49.000 AM	Incoming	Timestamp: 2016-07-15T15:30:09.001Z, BatteryV: 13.11, Latitude: 79.020755, Longitude: -7.114221, Vul: 13.95
1523371	NERSC 3	Jul 15 2016 11:01:02.158 AM	Jul 15 2016 11:01:00.000 AM	Incoming	Timestamp: 2016-07-15T15:00:36.001Z, BatteryV: 13.14, Latitude: 79.028378, Longitude: -7.111750, Vul: 13.95
1523341	NERSC 3	Jul 15 2016 10:30:40.257 AM	Jul 15 2016 10:30:39.000 AM	Incoming	Timestamp: 2016-07-15T14:30:08.001Z, BatteryV: 13.11, Latitude: 79.036090, Longitude: -7.110566, Vul: 13.95
1523312	NERSC 3	Jul 15 2016 10:00:39.655 AM	Jul 15 2016 10:00:38.000 AM	Incoming	Timestamp: 2016-07-15T14:00:08.001Z, BatteryV: 13.14, Latitude: 79.043450, Longitude: -7.111174, Vul: 13.95
1523273	NERSC 3	Jul 15 2016 09:30:35.442 AM	Jul 15 2016 09:30:34.000 AM	Incoming	Timestamp: 2016-07-15T13:30:08.001Z, BatteryV: 13.14, Latitude: 79.050470, Longitude: -7.114624, Vul: 13.95
1523222	NERSC 3	Jul 15 2016 09:01:19.493 AM	Jul 15 2016 09:01:18.000 AM	Incoming	Timestamp: 2016-07-15T13:00:37.001Z, BatteryV: 13.17, Latitude: 79.056941, Longitude: -7.119578, Vul: 13.95
1523172	NERSC 3	Jul 15 2016 08:30:41.612 AM	Jul 15 2016 08:30:40.000 AM	Incoming	Timestamp: 2016-07-15T12:30:08.001Z, BatteryV: 13.14, Latitude: 79.063200, Longitude: -7.125459, Vul: 13.95
1523085	NERSC 3	Jul 15 2016 08:00:39.879 AM	Jul 15 2016 08:00:39.000 AM	Incoming	Timestamp: 2016-07-15T12:00:07.001Z, BatteryV: 13.14, Latitude: 79.068877, Longitude: -7.131635, Vul: 13.95
1523050	NERSC 3	Jul 15 2016 07:30:37.979 AM	Jul 15 2016 07:30:36.000 AM	Incoming	Timestamp: 2016-07-15T11:30:07.001Z, BatteryV: 13.14, Latitude: 79.074106, Longitude: -7.138208, Vul: 13.95
1523025	NERSC 3	Jul 15 2016 07:03:59.045 AM	Jul 15 2016 07:03:58.000 AM	Incoming	Timestamp: 2016-07-15T11:00:07.001Z, BatteryV: 13.08, Latitude: 79.078918, Longitude: -7.144941, Vul: 13.95
1522989	NERSC 3	Jul 15 2016 06:30:35.802 AM	Jul 15 2016 06:30:34.000 AM	Incoming	Timestamp: 2016-07-15T10:30:07.001Z, BatteryV: 13.08, Latitude: 79.083366, Longitude: -7.150963, Vul: 13.98
1522959	NERSC 3	Jul 15 2016 06:01:09.382 AM	Jul 15 2016 06:01:08.000 AM	Incoming	Timestamp: 2016-07-15T10:00:36.001Z, BatteryV: 13.08, Latitude: 79.087469, Longitude: -7.155686, Vul: 13.98
1522941	NERSC 3	Jul 15 2016 05:30:39.383 AM	Jul 15 2016 05:30:38.000 AM	Incoming	Timestamp: 2016-07-15T09:30:06.001Z, BatteryV: 13.08, Latitude: 79.091475, Longitude: -7.158810, Vul: 13.98
1522908	NERSC 3	Jul 15 2016 05:00:29.269 AM	Jul 15 2016 05:00:28.000 AM	Incoming	Timestamp: 2016-07-15T09:00:06.001Z, BatteryV: 13.11, Latitude: 79.095238, Longitude: -7.160160, Vul: 13.98
1522892	NERSC 3	Jul 15 2016 04:30:38.782 AM	Jul 15 2016 04:30:37.000 AM	Incoming	Timestamp: 2016-07-15T08:30:06.001Z, BatteryV: 13.11, Latitude: 79.099078, Longitude: -7.160115, Vul: 13.98
1522862	NERSC 3	Jul 15 2016 04:00:38.508 AM	Jul 15 2016 04:00:37.000 AM	Incoming	Timestamp: 2016-07-15T08:00:06.001Z, BatteryV: 13.11, Latitude: 79.102906, Longitude: -7.158266, Vul: 13.98
1522843	NERSC 3	Jul 15 2016 03:30:37.381 AM	Jul 15 2016 03:30:36.000 AM	Incoming	Timestamp: 2016-07-15T07:30:05.001Z, BatteryV: 13.11, Latitude: 79.106848, Longitude: -7.155130, Vul: 13.98
1522813	NERSC 3	Jul 15 2016 03:01:04.124 AM	Jul 15 2016 03:01:03.000 AM	Incoming	Timestamp: 2016-07-15T07:00:36.001Z, BatteryV: 13.08, Latitude: 79.110944, Longitude: -7.150835, Vul: 13.98
1522792	NERSC 3	Jul 15 2016 02:30:39.977 AM	Jul 15 2016 02:30:37.000 AM	Incoming	Timestamp: 2016-07-15T06:30:09.001Z, BatteryV: 13.08, Latitude: 79.115424, Longitude: -7.145613, Vul: 13.98
1522761	NERSC 3	Jul 15 2016 02:00:42.281 AM	Jul 15 2016 02:00:41.000 AM	Incoming	Timestamp: 2016-07-15T06:00:09.001Z, BatteryV: 13.08, Latitude: 79.120160, Longitude: -7.140429, Vul: 13.98
1522745	NERSC 3	Jul 15 2016 01:30:39.978 AM	Jul 15 2016 01:30:38.000 AM	Incoming	Timestamp: 2016-07-15T05:30:09.001Z, BatteryV: 13.08, Latitude: 79.125190, Longitude: -7.135206, Vul: 13.98
1522715	NERSC 3	Jul 15 2016 01:00:57.981 AM	Jul 15 2016 01:00:57.000 AM	Incoming	Timestamp: 2016-07-15T05:00:36.001Z, BatteryV: 13.08, Latitude: 79.130432, Longitude: -7.130253, Vul: 13.98
1522702	NERSC 3	Jul 15 2016 12:30:41.694 AM	Jul 15 2016 12:30:40.000 AM	Incoming	Timestamp: 2016-07-15T04:30:08.001Z, BatteryV: 13.08, Latitude: 79.136096, Longitude: -7.125856, Vul: 13.98
1522668	NERSC 3	Jul 15 2016 12:00:38.124 AM	Jul 15 2016 12:00:37.000 AM	Incoming	Timestamp: 2016-07-15T04:00:08.001Z, BatteryV: 13.05, Latitude: 79.141907, Longitude: -7.122605, Vul: 13.98
1522635	NERSC 3	Jul 14 2016 11:30:32.542 PM	Jul 14 2016 11:30:31.000 PM	Incoming	Timestamp: 2016-07-15T03:30:08.001Z, BatteryV: 13.08, Latitude: 79.147853, Longitude: -7.121267, Vul: 13.98
1522604	NERSC 3	Jul 14 2016 11:00:37.815 PM	Jul 14 2016 11:00:36.000 PM	Incoming	Timestamp: 2016-07-15T03:00:08.001Z, BatteryV: 13.05, Latitude: 79.153894, Longitude: -7.122234, Vul: 13.98
1522587	NERSC 3	Jul 14 2016 10:30:39.241 PM	Jul 14 2016 10:30:38.000 PM	Incoming	Timestamp: 2016-07-15T02:30:07.001Z, BatteryV: 13.08, Latitude: 79.159981, Longitude: -7.126202, Vul: 13.98
1522564	NERSC 3	Jul 14 2016 10:01:09.617 PM	Jul 14 2016 10:01:08.000 PM	Incoming	Timestamp: 2016-07-15T02:00:36.001Z, BatteryV: 13.05, Latitude: 79.165798, Longitude: -7.133094, Vul: 13.98
1522541	NERSC 3	Jul 14 2016 09:30:33.861 PM	Jul 14 2016 09:30:32.000 PM	Incoming	Timestamp: 2016-07-15T01:30:07.001Z, BatteryV: 12.99, Latitude: 79.171533, Longitude: -7.143206, Vul: 14.01
1522517	NERSC 3	Jul 14 2016 09:00:56.455 PM	Jul 14 2016 09:00:55.000 PM	Incoming	Timestamp: 2016-07-15T01:00:07.001Z, BatteryV: 13.02, Latitude: 79.176800, Longitude: -7.155526, Vul: 14.01
1522499	NERSC 3	Jul 14 2016 08:30:40.368 PM	Jul 14 2016 08:30:39.000 PM	Incoming	Timestamp: 2016-07-15T00:30:07.001Z, BatteryV: 12.99, Latitude: 79.181696, Longitude: -7.169894, Vul: 14.01
1522373	NERSC 3	Jul 14 2016 08:01:01.866 PM	Jul 14 2016 08:01:00.000 PM	Incoming	Timestamp: 2016-07-15T00:00:37.001Z, BatteryV: 13.02, Latitude: 79.186099, Longitude: -7.185446, Vul: 14.01
1522349	NERSC 3	Jul 14 2016 07:30:35.562 PM	Jul 14 2016 07:30:34.000 PM	Incoming	Timestamp: 2016-07-14T23:30:06.001Z, BatteryV: 13.08, Latitude: 79.190259, Longitude: -7.202656, Vul: 14.01
1522295	NERSC 3	Jul 14 2016 07:00:30.639 PM	Jul 14 2016 07:00:29.000 PM	Incoming	Timestamp: 2016-07-14T23:00:06.001Z, BatteryV: 13.05, Latitude: 79.193939, Longitude: -7.220122, Vul: 14.01
1522258	NERSC 3	Jul 14 2016 06:30:29.811 PM	Jul 14 2016 06:30:28.000 PM	Incoming	Timestamp: 2016-07-14T22:30:06.001Z, BatteryV: 13.08, Latitude: 79.197190, Longitude: -7.236736, Vul: 13.98
1522205	NERSC 3	Jul 14 2016 06:00:37.280 PM	Jul 14 2016 06:00:36.000 PM	Incoming	Timestamp: 2016-07-14T22:00:06.001Z, BatteryV: 13.08, Latitude: 79.200070, Longitude: -7.252678, Vul: 14.01
1522175	NERSC 3	Jul 14 2016 05:31:08.308 PM	Jul 14 2016 05:31:07.000 PM	Incoming	Timestamp: 2016-07-14T21:30:36.001Z, BatteryV: 13.11, Latitude: 79.202522, Longitude: -7.267238, Vul: 14.01
1522124	NERSC 3	Jul 14 2016 05:00:29.618 PM	Jul 14 2016 05:00:28.000 PM	Incoming	Timestamp: 2016-07-14T21:00:05.001Z, BatteryV: 13.14, Latitude: 79.204838, Longitude: -7.280467, Vul: 13.98
1522090	NERSC 3	Jul 14 2016 04:30:37.903 PM	Jul 14 2016 04:30:36.000 PM	Incoming	Timestamp: 2016-07-14T20:30:05.001Z, BatteryV: 13.14, Latitude: 79.207053, Longitude: -7.290848, Vul: 13.98
1522051	NERSC 3	Jul 14 2016 04:00:29.579 PM	Jul 14 2016 04:00:28.000 PM	Incoming	Timestamp: 2016-07-14T20:00:05.001Z, BatteryV: 13.14, Latitude: 79.209357, Longitude: -7.299104, Vul: 13.98
1522010	NERSC 3	Jul 14 2016 03:30:40.988 PM	Jul 14 2016 03:30:40.000 PM	Incoming	Timestamp: 2016-07-14T19:30:09.001Z, BatteryV: 13.17, Latitude: 79.211853, Longitude: -7.304224, Vul: 13.98
1521953	NERSC 3	Jul 14 2016 03:00:37.310 PM	Jul 14 2016 03:00:36.000 PM	Incoming	Timestamp: 2016-07-14T19:00:09.001Z, BatteryV: 13.17, Latitude: 79.214694, Longitude: -7.307002, Vul: 13.98
1521901	NERSC 3	Jul 14 2016 02:30:42.514 PM	Jul 14 2016 02:30:41.000 PM	Incoming	Timestamp: 2016-07-14T18:30:08.001Z, BatteryV: 13.14, Latitude: 79.217914, Longitude: -7.307411, Vul: 13.95
1521858	NERSC 3	Jul 14 2016 02:01:08.716 PM	Jul 14 2016 02:01:07.000 PM	Incoming	Timestamp: 2016-07-14T18:00:36.001Z, BatteryV: 13.11, Latitude: 79.221517, Longitude: -7.307091, Vul: 13.98
1521821	NERSC 3	Jul 14 2016 01:30:39.795 PM	Jul 14 2016 01:30:39.000 PM	Incoming	Timestamp: 2016-07-14T17:30:08.001Z, BatteryV: 13.11, Latitude: 79.225766, Longitude: -7.306406, Vul: 13.98
1521796	NERSC 3	Jul 14 2016 01:00:46.670 PM	Jul 14 2016 01:00:45.000 PM	Incoming	Timestamp: 2016-07-14T17:00:08.001Z, BatteryV: 13.14, Latitude: 79.230451, Longitude: -7.306477, Vul: 13.98
1521773	NERSC 3	Jul 14 2016 12:30:41.229 PM	Jul 14 2016 12:30:40.000 PM	Incoming	Timestamp: 2016-07-14T16:30:09.001Z, BatteryV: 13.14, Latitude: 79.235565, Longitude: -7.307072, Vul: 13.98
1521748	NERSC 3	Jul 14 2016 12:00:59.324 PM	Jul 14 2016 12:00:58.000 PM	Incoming	Timestamp: 2016-07-14T16:00:36.001Z, BatteryV: 13.14, Latitude: 79.241024, Longitude: -7.308787, Vul: 13.98
1521718	NERSC 3	Jul 14 2016 11:30:39.278 AM	Jul 14 2016 11:30:37.000 AM	Incoming	Timestamp: 2016-07-14T15:30:07.001Z, BatteryV: 13.14, Latitude: 79.246899, Longitude: -7.312211, Vul: 13.98
1521690	NERSC 3	Jul 14 2016 11:00:38.832 AM	Jul 14 2016 11:00:37.000 AM	Incoming	Timestamp: 2016-07-14T15:00:07.001Z, BatteryV: 13.11, Latitude: 79.252986, Longitude: -7.317382, Vul: 13.98
1521671	NERSC 3	Jul 14 2016 10:30:37.968 AM	Jul 14 2016 10:30:36.000 AM	Incoming	Timestamp: 2016-07-14T14:30:07.001Z, BatteryV: 13.14, Latitude: 79.259302, Longitude: -7.324819, Vul: 13.98
1521648	NERSC 3	Jul 14 2016 10:00:40.111 AM	Jul 14 2016 10:00:38.000 AM	Incoming	Timestamp: 2016-07-14T14:00:07.001Z, BatteryV: 13.14, Latitude: 79.265549, Longitude: -7.335046, Vul: 13.98
1521632	NERSC 3	Jul 14 2016 09:31:09.296 AM	Jul 14 2016 09:31:08.000 AM	Incoming	Timestamp: 2016-07-14T13:30:36.001Z, BatteryV: 13.17, Latitude: 79.271539, Longitude: -7.347738, Vul: 13.98
1521607	NERSC 3	Jul 14 2016 09:00:38.212 AM	Jul 14 2016 09:00:37.000 AM	Incoming	Timestamp: 2016-07-14T13:00:06.001Z, BatteryV: 13.17, Latitude: 79.277498, Longitude: -7.362906, Vul: 13.98
1521594	NERSC 3	Jul 14 2016 08:33:57.757 AM	Jul 14 2016 08:33:57.000 AM	Incoming	Timestamp: 2016-07-14T12:30:06.001Z, BatteryV: 13.11, Latitude: 79.282950, Longitude: -7.378976, Vul: 13.98
1521533	NERSC 3	Jul 14 2016 08:00:43.380 AM	Jul 14 2016 08:00:42.000 AM	Incoming	Timestamp: 2016-07-14T12:00:06.001Z, BatteryV: 13.14, Latitude: 79.287981, Longitude: -7.396525, Vul: 14.01
1521523	NERSC 3	Jul 14 2016 07:33:52.060 AM	Jul 14 2016 07:33:51.000 AM	Incoming	Timestamp: 2016-07-14T11:30:06.001Z, BatteryV: 13.14, Latitude: 79.292602, Longitude: -7.414771, Vul: 13.98
1521486	NERSC 3	Jul 14 2016 07:01:17.721 AM	Jul 14 2016 07:01:16.000 AM	Incoming	Timestamp: 2016-07-14T11:00:36.001Z, BatteryV: 13.11, Latitude: 79.296762, Longitude: -7.433350, Vul: 14.01
1521469	NERSC 3	Jul 14 2016 06:30:34.175 AM	Jul 14 2016 06:30:32.000 AM	Incoming	Timestamp: 2016-07-14T10:30:05.001Z, BatteryV: 13.08, Latitude: 79.300640, Longitude: -7.451962, Vul: 14.01
1521448	NERSC 3	Jul 14 2016 06:00:41.502 AM	Jul 14 2016 06:00:40.000 AM	Incoming	Timestamp: 2016-07-14T10:00:09.001Z, BatteryV: 13.14, Latitude: 79.304160, Longitude: -7.469229, Vul: 14.01
1521427	NERSC 3	Jul 14 2016 05:30:41.466 AM	Jul 14 2016 05:30:40.000 AM	Incoming	Timestamp: 2016-07-14T09:30:09.001Z, BatteryV: 13.14, Latitude: 79.307398, Longitude: -7.484250, Vul: 14.01
1521397	NERSC 3	Jul 14 2016 05:00:32.534 AM	Jul 14 2016 05:00:31.000 AM	Incoming	Timestamp: 2016-07-14T09:00:09.001Z, BatteryV: 13.14, Latitude: 79.310560, Longitude: -7.496659, Vul: 14.01
1521386	NERSC 3	Jul 14 2016 04:33:57.604 AM	Jul 14 2016 04:33:56.000 AM	Incoming	Timestamp: 2016-07-14T08:30:08.001Z, BatteryV: 13.11, Latitude: 79.313843, Longitude: -7.506112, Vul: 14.01
1521363	NERSC 3	Jul 14 2016 04:01:48.350 AM	Jul 14 2016 04:01:47.000 AM	Incoming	Timestamp: 2016-07-14T08:00:36.001Z, BatteryV: 13.11, Latitude: 79.317280, Longitude: -7.513254, Vul: 14.01
1521325	NERSC 3	Jul 14 2016 03:30:40.785 AM	Jul 14 2016 03:30:39.000 AM	Incoming	Timestamp: 2016-07-14T07:30:08.001Z, BatteryV: 13.11, Latitude: 79.321152, Longitude: -7.518643, Vul: 14.01
1521278	NERSC 3	Jul 14 2016 03:00:37.584 AM	Jul 14 2016 03:00:36.000 AM	Incoming	Timestamp: 2016-07-14T07:00:08.001Z, BatteryV: 13.11, Latitude: 79.325280, Longitude: -7.523021, Vul: 14.01
1521258	NERSC 3	Jul 14 2016 02:30:59.990 AM	Jul 14 2016 02:30:59.000 AM	Incoming	Timestamp: 2016-07-14T06:30:08.001Z, BatteryV: 13.14, Latitude: 79.329734, Longitude: -7.527034, Vul: 14.04
1521233	NERSC 3	Jul 14 2016 02:04:18.474 AM	Jul 14 2016 02:04:17.000 AM	Incoming	Timestamp: 2016-07-14T06:00:36.001Z, BatteryV: 13.08, Latitude: 79.334304, Longitude: -7.530765, Vul: 14.01
1521205	NERSC 3	Jul 14 2016 01:30:32.296 AM	Jul 14 2016 01:30:31.000 AM	Incoming	Timestamp: 2016-07-14T05:30:07.001Z, BatteryV: 13.05, Latitude: 79.339245, Longitude: -7.534336, Vul: 14.04
1521180	NERSC 3	Jul 14 2016 01:00:32.151 AM	Jul 14 2016 01:00:31.000 AM	Incoming	Timestamp: 2016-07-14T05:00:07.001Z, BatteryV: 13.08, Latitude: 79.344301, Longitude: -7.537728, Vul: 14.04
1521164	NERSC 3	Jul 14 2016 12:31:08.286 AM	Jul 14 2016 12:31:07.000 AM	Incoming	Timestamp: 2016-07-14T04:30:36.001Z, BatteryV: 13.05, Latitude: 79.349568, Longitude: -7.540704, Vul: 14.01
1521140	NERSC 3	Jul 14 2016 12:00:30.008 AM	Jul 14 2016 12:00:28.000 AM	Incoming	Timestamp: 2016-07-14T04:00:06.001Z, BatteryV: 13.05, Latitude: 79.355283, Longitude: -7.544166, Vul: 14.04
1521126	NERSC 3	Jul 13 2016 11:30:31.398 PM	Jul 13 2016 11:30:30.000 PM	Incoming	Timestamp: 2016-07-14T03:30:06.001Z, BatteryV: 13.11, Latitude: 79.361203, Longitude: -7.547910, Vul: 14.04
1521104	NERSC 3	Jul 13 2016 11:03:45.233 PM	Jul 13 2016 11:03:44.000 PM	Incoming	Timestamp: 2016-07-14T03:00:06.001Z, BatteryV: 13.05, Latitude: 79.367302, Longitude: -7.551635, Vul: 14.04
1521073	NERSC 3	Jul 13 2016 10:30:32.886 PM	Jul 13 2016 10:30:32.000 PM	Incoming	Timestamp: 2016-07-14T02:30:09.001Z, BatteryV: 13.05, Latitude: 79.373510, Longitude: -7.555712, Vul: 14.04
1521042	NERSC 3	Jul 13 2016 10:01:08.602 PM	Jul 13 2016 10:01:07.000 PM	Incoming	Timestamp: 2016-07-14T02:00:37.001Z, BatteryV: 13.02, Latitude: 79.379667, Longitude: -7.559904, Vul: 14.04
1521008	NERSC 3	Jul 13 2016 09:30:35.415 PM	Jul 13 2016 09:30:34.000 PM	Incoming	Timestamp: 2016-07-14T01:30:05.001Z, BatteryV: 13.02, Latitude: 79.385965, Longitude: -7.564461, Vul: 14.04
1520977	NERSC 3	Jul 13 2016 09:00:38.540 PM	Jul 13 2016 09:00:37.000 PM	Incoming	Timestamp: 2016-07-14T01:00:05.001Z, BatteryV: 13.02, Latitude: 79.392070, Longitude: -7.569402, Vul: 14.04
1520948	NERSC 3	Jul 13 2016 08:30:41.249 PM	Jul 13 2016 08:30:40.000 PM	Incoming	Timestamp: 2016-07-14T00:30:09.001Z, BatteryV: 13.05, Latitude: 79.398163, Longitude: -7.575149, Vul: 14.04
1520812	NERSC 3	Jul 13 2016 08:01:09.214 PM	Jul 13 2016 08:01:08.000 PM	Incoming	Timestamp: 2016-07-14T00:00:36.001Z, BatteryV: 13.05, Latitude: 79.404115, Longitude: -7.582579, Vul: 14.07
1520769	NERSC 3	Jul 13 2016 07:30:37.817 PM	Jul 13 2016 07:30:36.000 PM	Incoming	Timestamp: 2016-07-13T23:30:09.001Z, BatteryV: 13.05, Latitude: 79.410298, Longitude: -7.591347, Vul: 14.04
1520741	NERSC 3	Jul 13 2016 07:00:41.255 PM	Jul 13 2016 07:00:40.000 PM	Incoming	Timestamp: 2016-07-13T23:00:08.001Z, BatteryV: 13.08, Latitude: 79.416064, Longitude: -7.601792, Vul: 14.04
1520715	NERSC 3	Jul 13 2016 06:30:41.466 PM	Jul 13 2016 06:30:40.000 PM	Incoming	Timestamp: 2016-07-13T22:30:08.001Z, BatteryV: 13.05, Latitude: 79.421498, Longitude: -7.613440, Vul: 14.04
1520694	NERSC 3	Jul 13 2016 06:01:04.123 PM	Jul 13 2016 06:01:02.000 PM	Incoming	Timestamp: 2016-07-13T22:00:36.001Z, BatteryV: 13.08, Latitude: 79.426330, Longitude: -7.624998, Vul: 14.04
1520665	NERSC 3	Jul 13 2016 05:30:39.584 PM	Jul 13 2016 05:30:38.000 PM	Incoming	Timestamp: 2016-07-13T21:30:08.001Z, BatteryV: 13.08, Latitude: 79.430899, Longitude: -7.635379, Vul: 14.04
1520621	NERSC 3	Jul 13 2016 05:00:44.340 PM	Jul 13 2016 05:00:41.000 PM	Incoming	Timestamp: 2016-07-13T21:00:09.001Z, BatteryV: 13.11, Latitude: 79.435219, Longitude: -7.643533, Vul: 14.04
1520593	NERSC 3	Jul 13 2016 04:33:57.041 PM	Jul 13 2016 04:33:55.000 PM	Incoming	Timestamp: 2016-07-13T20:30:07.001Z, BatteryV: 13.08, Latitude: 79.439443, Longitude: -7.649664, Vul: 14.04
1520557	NERSC 3	Jul 13 2016 04:00:41.611 PM	Jul 13 2016 04:00:40.000 PM	Incoming	Timestamp: 2016-07-13T20:00:07.001Z, BatteryV: 13.08, Latitude: 79.443661, Longitude: -7.653485, Vul: 14.07
1520532	NERSC 3	Jul 13 2016 03:30:37.735 PM	Jul 13 2016 03:30:36.000 PM	Incoming	Timestamp: 2016-07-13T19:30:07.001Z, BatteryV: 13.11, Latitude: 79.447917, Longitude: -7.655104, Vul: 14.04
1520507	NERSC 3	Jul 13 2016 03:01:03.994 PM	Jul 13 2016 03:01:02.000 PM	Incoming	Timestamp: 2016-07-13T19:00:37.001Z, BatteryV: 13.11, Latitude: 79.452218, Longitude: -7.654778, Vul: 14.04
1520482	NERSC 3	Jul 13 2016 02:31:11.314 PM	Jul 13 2016 02:31:10.000 PM	Incoming	Timestamp: 2016-07-13T18:30:06.001Z, BatteryV: 13.08, Latitude: 79.456896, Longitude: -7.652890, Vul: 14.07
1520443	NERSC 3	Jul 13 2016 02:00:35.083 PM	Jul 13 2016 02:00:34.000 PM	Incoming	Timestamp: 2016-07-13T18:00:06.001Z, BatteryV: 13.08, Latitude: 79.461722, Longitude: -7.649619, Vul: 14.07
1520425	NERSC 3	Jul 13 2016 01:31:05.481 PM	Jul 13 2016 01:31:04.000 PM	Incoming	Timestamp: 2016-07-13T17:30:36.001Z, BatteryV: 13.08, Latitude: 79.466688, Longitude: -7.645210, Vul: 14.07
1520362	NERSC 3	Jul 13 2016 01:00:38.601 PM	Jul 13 2016 01:00:37.000 PM	Incoming	Timestamp: 2016-07-13T17:00:06.001Z, BatteryV: 13.11, Latitude: 79.472102, Longitude: -7.639507, Vul: 14.07
1520342	NERSC 3	Jul 13 2016 12:30:48.971 PM	Jul 13 2016 12:30:48.000 PM	Incoming	Timestamp: 2016-07-13T16:30:06.001Z, BatteryV: 13.05, Latitude: 79.477594, Longitude: -7.632570, Vul: 14.04
1520300	NERSC 3	Jul 13 2016 12:00:38.978 PM	Jul 13 2016 12:00:37.000 PM	Incoming	Timestamp: 2016-07-13T16:00:05.001Z, BatteryV: 13.05, Latitude: 79.483309, Longitude: -7.624512, Vul: 14.07
1520278	NERSC 3	Jul 13 2016 11:30:30.505 AM	Jul 13 2016 11:30:29.000 AM	Incoming	Timestamp: 2016-07-13T15:30:05.001Z, BatteryV: 13.11, Latitude: 79.489306, Longitude: -7.615245, Vul: 14.07
1520250	NERSC 3	Jul 13 2016 11:01:07.586 AM	Jul 13 2016 11:01:06.000 AM	Incoming	Timestamp: 2016-07-13T15:00:36.001Z, BatteryV: 13.08, Latitude: 79.495590, Longitude: -7.605427, Vul: 14.07
1520230	NERSC 3	Jul 13 2016 10:30:38.590 AM	Jul 13 2016 10:30:37.000 AM	Incoming	Timestamp: 2016-07-13T14:30:09.001Z, BatteryV: 13.11, Latitude: 79.502464, Longitude: -7.595136, Vul: 14.07
1520206	NERSC 3	Jul 13 2016 10:00:40.744 AM	Jul 13 2016 10:00:39.000 AM	Incoming	Timestamp: 2016-07-13T14:00:09.001Z, BatteryV: 13.08, Latitude: 79.509645, Longitude: -7.585702, Vul: 14.07
1520185	NERSC 3	Jul 13 2016 09:31:08.947 AM	Jul 13 2016 09:31:07.000 AM	Incoming	Timestamp: 2016-07-13T13:30:36.001Z, BatteryV: 13.08, Latitude: 79.517075, Longitude: -7.577254, Vul: 14.07
1520154	NERSC 3	Jul 13 2016 09:00:41.564 AM	Jul 13 2016 09:00:40.000 AM	Incoming	Timestamp: 2016-07-13T13:00:08.001Z, BatteryV: 13.11, Latitude: 79.524768, Longitude: -7.571046, Vul: 14.07
1520136	NERSC 3	Jul 13 2016 08:30:31.440 AM	Jul 13 2016 08:30:30.000 AM	Incoming	Timestamp: 2016-07-13T12:30:08.001Z, BatteryV: 13.14, Latitude: 79.532032, Longitude: -7.567270, Vul: 14.07
1520103	NERSC 3	Jul 13 2016 08:03:52.026 AM	Jul 13 2016 08:03:51.000 AM	Incoming	Timestamp: 2016-07-13T12:00:08.001Z, BatteryV: 13.11, Latitude: 79.538982, Longitude: -7.565286, Vul: 14.07
1520051	NERSC 3	Jul 13 2016 07:30:41.226 AM	Jul 13 2016 07:30:40.000 AM	Incoming	Timestamp: 2016-07-13T11:30:09.001Z, BatteryV: 13.08, Latitude: 79.545568, Longitude: -7.565088, Vul: 14.07
1520023	NERSC 3	Jul 13 2016 07:01:22.085 AM	Jul 13 2016 07:01:20.000 AM	Incoming	Timestamp: 2016-07-13T11:00:36.001Z, BatteryV: 13.11, Latitude: 79.551622, Longitude: -7.565542, Vul: 14.07
1520006	NERSC 3	Jul 13 2016 06:30:47.802 AM	Jul 13 2016 06:30:46.000 AM	Incoming	Timestamp: 2016-07-13T10:30:07.001Z, BatteryV: 13.08, Latitude: 79.557408, Longitude: -7.565485, Vul: 14.07
1519985	NERSC 3	Jul 13 2016 06:00:40.882 AM	Jul 13 2016 06:00:39.000 AM	Incoming	Timestamp: 2016-07-13T10:00:07.001Z, BatteryV: 13.08, Latitude: 79.562611, Longitude: -7.564493, Vul: 14.10
1519967	NERSC 3	Jul 13 2016 05:30:38.786 AM	Jul 13 2016 05:30:37.000 AM	Incoming	Timestamp: 2016-07-13T09:30:07.001Z, BatteryV: 13.05, Latitude: 79.567475, Longitude: -7.561523, Vul: 14.10
1519944	NERSC 3	Jul 13 2016 05:00:35.280 AM	Jul 13 2016 05:00:34.000 AM	Incoming	Timestamp: 2016-07-13T09:00:07.001Z, BatteryV: 13.11, Latitude: 79.572122, Longitude: -7.557050, Vul: 14.07
1519925	NERSC 3	Jul 13 2016 04:30:38.416 AM	Jul 13 2016 04:30:37.000 AM	Incoming	Timestamp: 2016-07-13T08:30:06.001Z, BatteryV: 13.08, Latitude: 79.576557, Longitude: -7.551418, Vul: 14.10
1519894	NERSC 3	Jul 13 2016 04:01:11.804 AM	Jul 13 2016 04:01:10.000 AM	Incoming	Timestamp: 2016-07-13T08:00:36.001Z, BatteryV: 13.08, Latitude: 79.580531, Longitude: -7.545248, Vul: 14.07
1519872	NERSC 3	Jul 13 2016 03:30:39.348 AM	Jul 13 2016 03:30:38.000 AM	Incoming	Timestamp: 2016-07-13T07:30:06.001Z, BatteryV: 13.11, Latitude: 79.584422, Longitude: -7.537530, Vul: 14.10
1519839	NERSC 3	Jul 13 2016 03:00:40.386 AM	Jul 13 2016 03:00:39.000 AM	Incoming	Timestamp: 2016-07-13T07:00:06.001Z, BatteryV: 13.08, Latitude: 79.588077, Longitude: -7.527910, Vul: 14.10
1519819	NERSC 3	Jul 13 2016 02:30:30.132 AM	Jul 13 2016 02:30:29.000 AM	Incoming	Timestamp: 2016-07-13T06:30:06.001Z, BatteryV: 13.11, Latitude: 79.591712, Longitude: -7.515712, Vul: 14.10
1519795	NERSC 3	Jul 13 2016 02:01:10.414 AM	Jul 13 2016 02:01:09.000 AM	Incoming	Timestamp: 2016-07-13T06:00:36.001Z, BatteryV: 13.11, Latitude: 79.595309, Longitude: -7.501427, Vul: 14.10
1519775	NERSC 3	Jul 13 2016 01:30:36.276 AM	Jul 13 2016 01:30:34.000 AM	Incoming	Timestamp: 2016-07-13T05:30:05.001Z, BatteryV: 13.11, Latitude: 79.599040, Longitude: -7.484282, Vul: 14.10
1519750	NERSC 3	Jul 13 2016 01:00:42.618 AM	Jul 13 2016 01:00:41.000 AM	Incoming	Timestamp: 2016-07-13T05:00:09.001Z, BatteryV: 13.11, Latitude: 79.602854, Longitude: -7.465920, Vul: 14.10
1519734	NERSC 3	Jul 13 2016 12:31:08.060 AM	Jul 13 2016 12:31:07.000 AM	Incoming	Timestamp: 2016-07-13T04:30:36.001Z, BatteryV: 13.08, Latitude: 79.606816, Longitude: -7.445613, Vul: 14.10
1519706	NERSC 3	Jul 13 2016 12:00:44.961 AM	Jul 13 2016 12:00:44.000 AM	Incoming	Timestamp: 2016-07-13T04:00:12.001Z, BatteryV: 13.11, Latitude: 79.611213, Longitude: -7.423264, Vul: 14.10
1519683	NERSC 3	Jul 12 2016 11:30:39.983 PM	Jul 12 2016 11:30:39.000 PM	Incoming	Timestamp: 2016-07-13T03:30:08.001Z, BatteryV: 13.11, Latitude: 79.616218, Longitude: -7.400205, Vul: 14.10
1519654	NERSC 3	Jul 12 2016 11:00:41.061 PM	Jul 12 2016 11:00:40.000 PM	Incoming	Timestamp: 2016-07-13T03:00:08.001Z, BatteryV: 13.11, Latitude: 79.621709, Longitude: -7.377146, Vul: 14.10
1519630	NERSC 3	Jul 12 2016 10:30:40.354 PM	Jul 12 2016 10:30:39.000 PM	Incoming	Timestamp: 2016-07-13T02:30:08.001Z, BatteryV: 13.11, Latitude: 79.627693, Longitude: -7.354950, Vul: 14.10
1519588	NERSC 3	Jul 12 2016 10:01:09.464 PM	Jul 12 2016 10:01:08.000 PM	Incoming	Timestamp: 2016-07-13T02:00:36.001Z, BatteryV: 13.11, Latitude: 79.633850, Longitude: -7.334778, Vul: 14.10
1519542	NERSC 3	Jul 12 2016 09:30:40.280 PM	Jul 12 2016 09:30:39.000 PM	Incoming	Timestamp: 2016-07-13T01:30:07.001Z, BatteryV: 13.11, Latitude: 79.640448, Longitude: -7.316378, Vul: 14.10
1519507	NERSC 3	Jul 12 2016 09:00:38.599 PM	Jul 12 2016 09:00:37.000 PM	Incoming	Timestamp: 2016-07-13T01:00:07.001Z, BatteryV: 13.08, Latitude: 79.647098, Longitude: -7.300269, Vul: 14.10
1519484	NERSC 3	Jul 12 2016 08:30:40.508 PM	Jul 12 2016 08:30:39.000 PM	Incoming	Timestamp: 2016-07-13T00:30:07.001Z, BatteryV: 13.11, Latitude: 79.653709, Longitude: -7.286925, Vul: 14.10
1519370	NERSC 3	Jul 12 2016 08:01:10.021 PM	Jul 12 2016 08:01:08.000 PM	Incoming	Timestamp: 2016-07-13T00:00:37.001Z, BatteryV: 13.08, Latitude: 79.660013, Longitude: -7.276499, Vul: 14.10
1519340	NERSC 3	Jul 12 2016 07:30:37.829 PM	Jul 12 2016 07:30:36.000 PM	Incoming	Timestamp: 2016-07-12T23:30:06.001Z, BatteryV: 13.08, Latitude: 79.666176, Longitude: -7.268646, Vul: 14.10
1519308	NERSC 3	Jul 12 2016 07:00:31.376 PM	Jul 12 2016 07:00:30.000 PM	Incoming	Timestamp: 2016-07-12T23:00:06.001Z, BatteryV: 13.11, Latitude: 79.671680, Longitude: -7.262714, Vul: 14.10
1519281	NERSC 3	Jul 12 2016 06:30:33.984 PM	Jul 12 2016 06:30:33.000 PM	Incoming	Timestamp: 2016-07-12T22:30:06.001Z, BatteryV: 13.11, Latitude: 79.676678, Longitude: -7.258080, Vul: 14.13
1519249	NERSC 3	Jul 12 2016 06:01:03.463 PM	Jul 12 2016 06:01:02.000 PM	Incoming	Timestamp: 2016-07-12T22:00:36.001Z, BatteryV: 13.11, Latitude: 79.681210, Longitude: -7.253920, Vul: 14.10
1519212	NERSC 3	Jul 12 2016 05:30:38.465 PM	Jul 12 2016 05:30:37.000 PM	Incoming	Timestamp: 2016-07-12T21:30:07.001Z, BatteryV: 13.11, Latitude: 79.685446, Longitude: -7.249728, Vul: 14.13
1519176	NERSC 3	Jul 12 2016 05:00:35.684 PM	Jul 12 2016 05:00:34.000 PM	Incoming	Timestamp: 2016-07-12T21:00:05.001Z, BatteryV: 13.08, Latitude: 79.689101, Longitude: -7.244640, Vul: 14.13
1519150	NERSC 3	Jul 12 2016 04:30:38.394 PM	Jul 12 2016 04:30:37.000 PM	Incoming	Timestamp: 2016-07-12T20:30:05.001Z, BatteryV: 13.11, Latitude: 79.692250, Longitude: -7.237818, Vul: 14.10
1519113	NERSC 3	Jul 12 2016 04:00:40.868 PM	Jul 12 2016 04:00:40.000 PM	Incoming	Timestamp: 2016-07-12T20:00:09.001Z, BatteryV: 13.08, Latitude: 79.694893, Longitude: -7.229274, Vul: 14.13
1519082	NERSC 3	Jul 12 2016 03:31:08.972 PM	Jul 12 2016 03:31:07.000 PM	Incoming	Timestamp: 2016-07-12T19:30:36.001Z, BatteryV: 13.14, Latitude: 79.697094, Longitude: -7.217626, Vul: 14.10
1519046	NERSC 3	Jul 12 2016 03:00:46.767 PM	Jul 12 2016 03:00:45.000 PM	Incoming	Timestamp: 2016-07-12T19:00:09.001Z, BatteryV: 13.14, Latitude: 79.699123, Longitude: -7.201856, Vul: 14.13
1519015	NERSC 3	Jul 12 2016 02:30:39.780 PM	Jul 12 2016 02:30:38.000 PM	Incoming	Timestamp: 2016-07-12T18:30:08.001Z, BatteryV: 13.08, Latitude: 79.701005, Longitude: -7.184461, Vul: 14.13
1518976	NERSC 3	Jul 12 2016 02:00:39.061 PM	Jul 12 2016 02:00:37.000 PM	Incoming	Timestamp: 2016-07-12T18:00:08.001Z, BatteryV: 13.14, Latitude: 79.702950, Longitude: -7.165581, Vul: 14.13
1518955	NERSC 3	Jul 12 2016 01:31:09.177 PM	Jul 12 2016 01:31:08.000 PM	Incoming	Timestamp: 2016-07-12T17:30:36.001Z, BatteryV: 13.14, Latitude: 79.704819, Longitude: -7.144979, Vul: 14.13
1518927	NERSC 3	Jul 12 2016 01:00:40.565 PM	Jul 12 2016 01:00:39.000 PM	Incoming	Timestamp: 2016-07-12T17:00:08.001Z, BatteryV: 13.14, Latitude: 79.706918, Longitude: -7.120051, Vul: 14.13
1518897	NERSC 3	Jul 12 2016 12:30:39.270 PM	Jul 12 2016 12:30:37.000 PM	Incoming	Timestamp: 2016-07-12T16:30:07.001Z, BatteryV: 13.14, Latitude: 79.709472, Longitude: -7.092474, Vul: 14.13
1518860	NERSC 3	Jul 12 2016 12:00:38.741 PM	Jul 12 2016 12:00:37.000 PM	Incoming	Timestamp: 2016-07-12T16:00:07.001Z, BatteryV: 13.11, Latitude: 79.712429, Longitude: -7.063840, Vul: 14.13
1518832	NERSC 3	Jul 12 2016 11:30:42.516 AM	Jul 12 2016 11:30:41.000 AM	Incoming	Timestamp: 2016-07-12T15:30:07.001Z, BatteryV: 13.14, Latitude: 79.715872, Longitude: -7.035098, Vul: 14.13
1518796	NERSC 3	Jul 12 2016 11:01:05.202 AM	Jul 12 2016 11:01:04.000 AM	Incoming	Timestamp: 2016-07-12T15:00:36.001Z, BatteryV: 13.14, Latitude: 79.719718, Longitude: -7.007750, Vul: 14.13
1518768	NERSC 3	Jul 12 2016 10:30:35.826 AM	Jul 12 2016 10:30:35.000 AM	Incoming	Timestamp: 2016-07-12T14:30:07.001Z, BatteryV: 13.14, Latitude: 79.724128, Longitude: -6.981171, Vul: 14.13
1518726	NERSC 3	Jul 12 2016 10:00:38.773 AM	Jul 12 2016 10:00:37.000 AM	Incoming	Timestamp: 2016-07-12T14:00:08.001Z, BatteryV: 13.14, Latitude: 79.728800, Longitude: -6.956851, Vul: 14.13
1518684	NERSC 3	Jul 12 2016 09:30:29.824 AM	Jul 12 2016 09:30:28.000 AM	Incoming	Timestamp: 2016-07-12T13:30:06.001Z, BatteryV: 13.20, Latitude: 79.733542, Longitude: -6.933894, Vul: 14.13
1518637	NERSC 3	Jul 12 2016 09:01:19.044 AM	Jul 12 2016 09:01:18.000 AM	Incoming	Timestamp: 2016-07-12T13:00:36.001Z, BatteryV: 13.17, Latitude: 79.738054, Longitude: -6.912794, Vul: 14.13
1518594	NERSC 3	Jul 12 2016 08:30:39.029 AM	Jul 12 2016 08:30:38.000 AM	Incoming	Timestamp: 2016-07-12T12:30:06.001Z, BatteryV: 13.17, Latitude: 79.742477, Longitude: -6.892678, Vul: 14.13
1518525	NERSC 3	Jul 12 2016 08:00:45.851 AM	Jul 12 2016 08:00:44.000 AM	Incoming	Timestamp: 2016-07-12T12:00:06.001Z, BatteryV: 13.20, Latitude: 79.746221, Longitude: -6.872998, Vul: 14.13
1518495	NERSC 3	Jul 12 2016 07:30:38.531 AM	Jul 12 2016 07:30:37.000 AM	Incoming	Timestamp: 2016-07-12T11:30:05.001Z, BatteryV: 13.20, Latitude: 79.749094, Longitude: -6.852371, Vul: 14.13
1518448	NERSC 3	Jul 12 2016 07:00:40.740 AM	Jul 12 2016 07:00:39.000 AM	Incoming	Timestamp: 2016-07-12T11:00:09.001Z, BatteryV: 13.23, Latitude: 79.751418, Longitude: -6.833318, Vul: 14.13
1518429	NERSC 3	Jul 12 2016 06:34:00.418 AM	Jul 12 2016 06:33:59.000 AM	Incoming	Timestamp: 2016-07-12T10:30:09.001Z, BatteryV: 13.14, Latitude: 79.753408, Longitude: -6.815149, Vul: 14.13
1518401	NERSC 3	Jul 12 2016 06:01:12.855 AM	Jul 12 2016 06:01:11.000 AM	Incoming	Timestamp: 2016-07-12T10:00:36.001Z, BatteryV: 13.14, Latitude: 79.755072, Longitude: -6.798733, Vul: 14.13
1518379	NERSC 3	Jul 12 2016 05:30:39.721 AM	Jul 12 2016 05:30:38.000 AM	Incoming	Timestamp: 2016-07-12T09:30:10.001Z, BatteryV: 13.14, Latitude: 79.756493, Longitude: -6.782803, Vul: 14.13
1518332	NERSC 3	Jul 12 2016 05:00:42.997 AM	Jul 12 2016 05:00:41.000 AM	Incoming	Timestamp: 2016-07-12T09:00:08.001Z, BatteryV: 13.14, Latitude: 79.757696, Longitude: -6.767840, Vul: 14.13
1518280	NERSC 3	Jul 12 2016 04:30:38.788 AM	Jul 12 2016 04:30:37.000 AM	Incoming	Timestamp: 2016-07-12T08:30:08.001Z, BatteryV: 13.14, Latitude: 79.758669, Longitude: -6.751878, Vul: 14.16
1518234	NERSC 3	Jul 12 2016 04:00:38.137 AM	Jul 12 2016 04:00:37.000 AM	Incoming	Timestamp: 2016-07-12T08:00:08.001Z, BatteryV: 13.14, Latitude: 79.759520, Longitude: -6.734669, Vul: 14.13
1518216	NERSC 3	Jul 12 2016 03:30:40.124 AM	Jul 12 2016 03:30:39.000 AM	Incoming	Timestamp: 2016-07-12T07:30:08.001Z, BatteryV: 13.14, Latitude: 79.759859, Longitude: -6.716102, Vul: 14.13
[truncated: 271 more rows]
