# Supplementary material for: GPS data from sea ice trackers deployed in Fram Strait in 2016
Source: Data Brief. 2018 May 4;18:2000–9. doi: 10.1016/j.dib.2018.04.109 (PMC5999012; doi:10.1016/j.dib.2018.04.109)
Supplement: Supplementary file 2 — Supplementary material [file mmc2.zip › GPS_tracker_data_python_plots_satellite/GPS_tracker_python/01_read_data.py]

"""
@author: Stefan Muckenhuber, NERSC
"""

import itertools
import numpy as np
import datetime

############################################################################### Hovercraft

# load hovercraft data
file_name = '/Users/stemuc/Documents/NERSC/projects/IceMotion/GPS_icedrift/hovercraft/FRAM_2015_trackdata_filtered.txt'
n=10
lon_h = []
lat_h = []
time_h = []
with open(file_name, 'r') as f:
    nthlines = itertools.islice(f, 0, 4000000, n) # 31/08/2014-06/07/2015
    for line in nthlines:
        vec = line.split(' ')
        lon_h.append(vec[0])
        lat_h.append(vec[1])
        time_h.append(datetime.datetime(int(vec[2][4:]), int(vec[2][2:4]), int(vec[2][:2]), int(vec[3][0:2]), int(vec[3][2:4]), int(vec[3][4:])))


np.savez(file_name[:-4], lon_h = np.array(lon_h), lat_h = np.array(lat_h), time_h = np.array(time_h))

# read hovercraft data
npzfile = np.load('/Users/stemuc/Documents/NERSC/projects/IceMotion/GPS_icedrift/hovercraft/FRAM_2015_trackdata_filtered.npz')
lon_h, lat_h, time_h = npzfile['lon_h'],npzfile['lat_h'],npzfile['time_h']


############################################################################### GPS tracker
# before: save as 'Windows fromatted text (.txt)'

# NERSC 1
file_name = '/Users/stemuc/Documents/NERSC/projects/IceMotion/GPS_icedrift/ice_tracker/data_gps/NERSC_1_gps.txt'
f = open(file_name, 'r')
data = f.readlines()
time_n1, lon_n1, lat_n1 = [], [], []
for line in data:
    time_n1.append(datetime.datetime(int(line[11:15]),int(line[16:18]),int(line[19:21]),int(line[22:24]),int(line[25:27]),int(line[28:30])))
    lon_n1.append(float(line[86:95]))
    lat_n1.append(float(line[64:73]))
f.close()
np.savez(file_name[:-4], time_n1 = np.array(time_n1), lon_n1 = np.array(lon_n1), lat_n1 = np.array(lat_n1))

# read NERSC 1 data
npzfile = np.load('/Users/stemuc/Documents/NERSC/projects/IceMotion/GPS_icedrift/ice_tracker/data_gps/NERSC_1_gps.npz')
lon_n1, lat_n1, time_n1 = npzfile['lon_n1'],npzfile['lat_n1'],npzfile['time_n1']


# NERSC 2
file_name = '/Users/stemuc/Documents/NERSC/projects/IceMotion/GPS_icedrift/ice_tracker/data_gps/NERSC_2_gps.txt'
f = open(file_name, 'r')
data = f.readlines()
time_n2, lon_n2, lat_n2 = [], [], []
for line in data:
    time_n2.append(datetime.datetime(int(line[11:15]),int(line[16:18]),int(line[19:21]),int(line[22:24]),int(line[25:27]),int(line[28:30])))
    lon_n2.append(float(line[86:95]))
    lat_n2.append(float(line[64:73]))
f.close()
np.savez(file_name[:-4], time_n2 = np.array(time_n2), lon_n2 = np.array(lon_n2), lat_n2 = np.array(lat_n2))

# read NERSC 2 data
npzfile = np.load('/Users/stemuc/Documents/NERSC/projects/IceMotion/GPS_icedrift/ice_tracker/data_gps/NERSC_2_gps.npz')
lon_n2, lat_n2, time_n2 = npzfile['lon_n2'],npzfile['lat_n2'],npzfile['time_n2']


# NERSC 3
file_name = '/Users/stemuc/Documents/NERSC/projects/IceMotion/GPS_icedrift/ice_tracker/data_gps/NERSC_3_gps.txt'
f = open(file_name, 'r')
data = f.readlines()
time_n3, lon_n3, lat_n3 = [], [], []
for line in data:
    time_n3.append(datetime.datetime(int(line[11:15]),int(line[16:18]),int(line[19:21]),int(line[22:24]),int(line[25:27]),int(line[28:30])))
    lon_n3.append(float(line[86:95]))
    lat_n3.append(float(line[64:73]))
f.close()
np.savez(file_name[:-4], time_n3 = np.array(time_n3), lon_n3 = np.array(lon_n3), lat_n3 = np.array(lat_n3))

# read NERSC 3 data
npzfile = np.load('/Users/stemuc/Documents/NERSC/projects/IceMotion/GPS_icedrift/ice_tracker/data_gps/NERSC_3_gps.npz')
lon_n3, lat_n3, time_n3 = npzfile['lon_n3'],npzfile['lat_n3'],npzfile['time_n3']
