# Supplementary material for: GPS data from sea ice trackers deployed in Fram Strait in 2016
Source: Data Brief. 2018 May 4;18:2000–9. doi: 10.1016/j.dib.2018.04.109 (PMC5999012; doi:10.1016/j.dib.2018.04.109)
Supplement: Supplementary file 2 — Supplementary material [file mmc2.zip › GPS_tracker_data_python_plots_satellite/GPS_tracker_python/02_trajectory_plot.py]

"""
@author: Stefan Muckenhuber, NERSC
"""


import sys
sys.path.insert(0, '/Users/stemuc/Documents/NERSC/projects/IceMotion/python/GPS_tracker')
from GPS_functions import *


# read hovercraft data
npzfile = np.load('/Users/stemuc/Documents/NERSC/projects/IceMotion/GPS_icedrift/hovercraft/FRAM_2015_trackdata_filtered.npz')
lon_h, lat_h, time_h = npzfile['lon_h'],npzfile['lat_h'],npzfile['time_h']

############################################################################### figure
plt.figure(num=1, figsize=(10, 10), dpi=80, facecolor='w', edgecolor='k')
m = Basemap(projection='npstere',boundinglat=82,lon_0=0,resolution='l')
#lon_low=-18; lon_high=-2
#lat_low=75.5; lat_high=80.2
#m = Basemap(projection='stere',lon_0=(lon_high+lon_low)/2,lat_0=(lat_high+lat_low)/2,llcrnrlon=lon_low,llcrnrlat=lat_low,urcrnrlon=lon_high,urcrnrlat=lat_high,resolution='h')
m.drawcoastlines()
m.fillcontinents(color='gray',lake_color='white')
parallels = [70,75,80,85]
#parallels = [76, 77, 78, 79, 80]
m.drawparallels(parallels,labels=[1,0,0,0],fontsize=10)
meridians = np.arange(-180.,181.,10.)
m.drawmeridians(meridians,labels=[0,0,0,1],fontsize=10,latmax=85)

m.drawmapboundary(fill_color='white')

min_val = 50#np.min(n_grid)
max_val = 255#np.max(n_grid)
my_cmap = cm.get_cmap('gray') # or any other one
norm = matplotlib.colors.Normalize(min_val, max_val) # the color maps work for [0, 1]

# hovercraft
for i in range(0, len(lon_h), 100):
    x_h,y_h=m(lon_h[i], lat_h[i])
    plt.gca().plot(x_h,y_h,'k.')

plt.gca().plot(x_h,y_h,'k', label = 'Hovercraft')

#plt.title(str(len(lon1_mcc))+' vectors using FT + MCC')
plt.legend(loc=1)
plt.show()


###############################################################################
# NERSC 1,2,3 incl. 30min position interval

# read NERSC 1 data
npzfile = np.load('/Users/stemuc/Documents/NERSC/projects/IceMotion/GPS_icedrift/ice_tracker/data_gps/NERSC_1_gps.npz')
lon_n1, lat_n1, time_n1 = npzfile['lon_n1'],npzfile['lat_n1'],npzfile['time_n1']
# exclude <30min time steps, get lon_30, lat_30, time_30
t_start_n1 = datetime(2016, 7, 8, 11, 30, 0)
t_stop_n1 = datetime(2016, 7, 17, 8, 0, 0)
lon_n1_30, lat_n1_30, time_n1_30 = exclude_high_resolution(lon_n1, lat_n1, time_n1, t_start_n1, t_stop_n1, interval=0.5)
# get spd_30, dt_30 and time_spd_30
spd_n1_30, dt_n1_30 = get_spd_dt(lon_n1_30, lat_n1_30, time_n1_30, step=1, dt_step=1)
time_spd_n1_30 = get_time_spd(time_n1_30)


# read NERSC 2 data
npzfile = np.load('/Users/stemuc/Documents/NERSC/projects/IceMotion/GPS_icedrift/ice_tracker/data_gps/NERSC_2_gps.npz')
lon_n2, lat_n2, time_n2 = npzfile['lon_n2'],npzfile['lat_n2'],npzfile['time_n2']
# exclude <30min time steps, get lon_30, lat_30, time_30
t_start_n2 = datetime(2016, 7, 7, 16, 0, 0)
t_stop_n2 = datetime(2016, 9, 10, 9, 30, 0)
lon_n2_30, lat_n2_30, time_n2_30 = exclude_high_resolution(lon_n2, lat_n2, time_n2, t_start_n2, t_stop_n2, interval=0.5)
# get spd_30, dt_30 and time_spd_30
spd_n2_30, dt_n2_30 = get_spd_dt(lon_n2_30, lat_n2_30, time_n2_30, step=1, dt_step=1)
time_spd_n2_30 = get_time_spd(time_n2_30)


# read NERSC 3 data
npzfile = np.load('/Users/stemuc/Documents/NERSC/projects/IceMotion/GPS_icedrift/ice_tracker/data_gps/NERSC_3_gps.npz')
lon_n3, lat_n3, time_n3 = npzfile['lon_n3'],npzfile['lat_n3'],npzfile['time_n3']
# exclude <30min time steps, get lon_30, lat_30, time_30
t_start_n3 = datetime(2016, 7, 7, 19, 0, 0)
t_stop_n3 = datetime(2016, 8, 18, 20, 30, 0)
lon_n3_30, lat_n3_30, time_n3_30 = exclude_high_resolution(lon_n3, lat_n3, time_n3, t_start_n3, t_stop_n3, interval=0.5)
# get spd_30, dt_30 and time_spd_30
spd_n3_30, dt_n3_30 = get_spd_dt(lon_n3_30, lat_n3_30, time_n3_30, step=1, dt_step=1)
time_spd_n3_30 = get_time_spd(time_n3_30)


## Get satellite data
#execfile('/Users/stemuc/Documents/NERSC/projects/IceMotion/python/FT_MCC/ft_mcc_08_functions.py')
#idir = '/Users/stemuc/Documents/NERSC/projects/IceMotion/SAR_data'
## Fram Strait
#file1 = os.path.join(idir, 'S1A_EW_GRDM_1SDH_20150328T074433_20150328T074533_005229_0069A8_801E.zip')
#file2 = os.path.join(idir, 'S1A_EW_GRDM_1SDH_20150329T163452_20150329T163552_005249_006A15_FD89.zip')
#n1, n2, img1, img2, alpha = get_n_img(file1, file2, band='HV', resize_factor=0.01, maxSpeed=0.5)


############################################################################### figure
plt.figure(num=1, figsize=(10, 10), dpi=80, facecolor='w', edgecolor='k')
#m = Basemap(projection='npstere',boundinglat=75,lon_0=0,resolution='l')
lon_low=-18; lon_high=-2
lat_low=75.5; lat_high=80.2
m = Basemap(projection='stere',lon_0=(lon_high+lon_low)/2,lat_0=(lat_high+lat_low)/2,llcrnrlon=lon_low,llcrnrlat=lat_low,urcrnrlon=lon_high,urcrnrlat=lat_high,resolution='h')
m.drawcoastlines()
m.fillcontinents(color='gray',lake_color='white')
#parallels = [70,75,80,85]
parallels = [76, 77, 78, 79, 80]
m.drawparallels(parallels,labels=[1,0,0,0],fontsize=10)
meridians = np.arange(-180.,181.,5.)
m.drawmeridians(meridians,labels=[0,0,0,1],fontsize=10,latmax=85)

m.drawmapboundary(fill_color='white')

min_val = 50#np.min(n_grid)
max_val = 255#np.max(n_grid)
my_cmap = cm.get_cmap('gray') # or any other one
norm = matplotlib.colors.Normalize(min_val, max_val) # the color maps work for [0, 1]

## hovercraft
#for i in range(0, len(lon_h), 100):
#    x_h,y_h=m(lon_h[i], lat_h[i])
#    plt.gca().plot(x_h,y_h,'k.')

# NERSC 1,2,3 gps tracker
for i in range(0, len(lon_n1_30), 1):
    x_n1,y_n1=m(lon_n1_30[i], lat_n1_30[i])
    plt.gca().plot(x_n1,y_n1,'r.')
for i in range(0, len(lon_n2_30), 1):
    x_n2,y_n2=m(lon_n2_30[i], lat_n2_30[i])
    plt.gca().plot(x_n2,y_n2,'g.')
for i in range(0, len(lon_n3_30), 1):
    x_n3,y_n3=m(lon_n3_30[i], lat_n3_30[i])
    plt.gca().plot(x_n3,y_n3,'b.')

## NERSC 2 with limited time
#time_max = 2315
#for i in range(0, len(lon_n1_30), 1):
#    x_n1,y_n1=m(lon_n1_30[i], lat_n1_30[i])
#    plt.gca().plot(x_n1,y_n1,'r.')
#for i in range(0, time_max, 1):
#    x_n2,y_n2=m(lon_n2_30[i], lat_n2_30[i])
#    plt.gca().plot(x_n2,y_n2,'g.')
#for i in range(0, len(lon_n3_30), 1):
#    x_n3,y_n3=m(lon_n3_30[i], lat_n3_30[i])
#    plt.gca().plot(x_n3,y_n3,'b.')

# NERSC 1,2,3 legend
plt.gca().plot(x_n1,y_n1,'r', label = 'NERSC 1')
plt.gca().plot(x_n2,y_n2,'g', label = 'NERSC 2')
plt.gca().plot(x_n3,y_n3,'b', label = 'NERSC 3')

#plt.title(str(len(lon1_mcc))+' vectors using FT + MCC')
plt.legend(loc=2)
plt.show()


## img1
#lon_n1, lat_n1 = get_lonlat_matrix(n1, img1)
#plot_img(img1, lon_n1, lat_n1)
### img2
##lon_n2, lat_n2 = get_lonlat_matrix(n2, img2)
##plot_img(img2, lon_n2, lat_n2)
#cmmapable = cm.ScalarMappable(norm, my_cmap)
#cmmapable.set_array(range(min_val, max_val))
#ax = gca()
#cbar = colorbar(cmmapable)
#cbar.set_label('$\sigma_0$')
#cbar.remove()
##cbar.ax.set_yticklabels(['0','5','10','15','20','25','30','35','40','45','> 50'])


## Velocity scale
#lon1_scale=-14
#lat1_scale=77.9
#lon2_scale=-12.765
#lat2_scale=77.979
#x_01,y_01=m(lon1_scale,lat1_scale)
#x_02,y_02=m(lon2_scale,lat2_scale)
#plt.gca().arrow(x_01,y_01,x_02-x_01,y_02-y_01,width=50,lw=3,color='black')
#plt.text(x_01-3000,y_01+8000,'30km',fontsize=12,fontweight='bold',color='black')
