# Supplementary material for: GPS data from sea ice trackers deployed in Fram Strait in 2016
Source: Data Brief. 2018 May 4;18:2000–9. doi: 10.1016/j.dib.2018.04.109 (PMC5999012; doi:10.1016/j.dib.2018.04.109)
Supplement: Supplementary file 2 — Supplementary material [file mmc2.zip › GPS_tracker_data_python_plots_satellite/GPS_tracker_python/03_plot_spd.py]

"""
@author: Stefan Muckenhuber, NERSC
"""


import sys
sys.path.insert(0, '/Users/stemuc/Documents/NERSC/projects/IceMotion/python/GPS_tracker')
from _00_GPS_functions import *

###############################################################################


hours = np.array([0.5, 1, 2, 4, 12, 24, 48, 72])


## subsample hovercraft
#n = 10000

################################################################################
## read hovercraft data
#npzfile = np.load('/Users/stemuc/Documents/NERSC/projects/IceMotion/GPS_icedrift/hovercraft/FRAM_2015_trackdata_01OCT2015.npz')
#lon_h, lat_h, time_h = npzfile['lon_h'],npzfile['lat_h'],npzfile['time_h']
#
#lon_hs, lat_hs, time_hs = lon_h[0:n], lat_h[0:n], time_h[0:n]
#
#x = hours*36 # [hours]
#dt_steps = x.astype(int)
#save_path = '/Users/stemuc/Documents/NERSC/projects/IceMotion/GPS_icedrift/spd_dt_data/h_spd_dtstep_'
#
#for dt_step in dt_steps:
#    spd, dt = get_spd_dt(lon_hs, lat_hs, time_hs, step=1, dt_step=dt_step)
#    np.savez(save_path+str(dt_step)+'.npz', spd = np.array(spd), dt = np.array(dt))


## read hovercraft data
#npzfile = np.load('/Users/stemuc/Documents/NERSC/projects/IceMotion/GPS_icedrift/hovercraft/FRAM_2015_trackdata_filtered.npz')
#lon_h, lat_h, time_h = npzfile['lon_h'],npzfile['lat_h'],npzfile['time_h']

# read hovercraft data 30min steps
npzfile = np.load('/Users/stemuc/Documents/NERSC/projects/IceMotion/GPS_icedrift/hovercraft/FRAM_2015_trackdata_filtered_30.npz')
lon_h_30, lat_h_30, time_h_30 = npzfile['lon_h_30'],npzfile['lat_h_30'],npzfile['time_h_30']
# get spd_30, dt_30 and time_spd_30
spd_h_30, dt_h_30 = get_spd_dt(lon_h_30, lat_h_30, time_h_30, step=1, dt_step=1)
time_spd_h_30 = get_time_spd(time_h_30)


fig = plt.figure(num=1, figsize=(10, 7), dpi=80, facecolor='w', edgecolor='k')
plt.plot(time_spd_h_30, spd_h_30, '.k', label = 'Hovercraft')
plt.xlabel('Time')
plt.ylabel('Displacement [m/s]')
plt.title('30min position interval')
plt.legend()
plt.show()


## check if 30min inteval worked correct:
#fig = plt.figure(num=1, figsize=(10, 7), dpi=80, facecolor='w', edgecolor='k')
#plt.plot(time_h[0:1000], lon_h[0:1000], '.b', label = 'Hovercraft')
#plt.plot(time_h_30[0:1000], lon_h_30[0:1000], '.r', label = 'Hovercraft')
#plt.show()


################################################################################
# GPS tracker: mixture of 5min, 10min, 30min
# 5min: hours*12 [hours]
# 10min: hours*6 [hours]
# 30min: hours*2 [hours]

x_all = np.concatenate((hours*2, hours*6, hours*12), axis=0)
x = unique(x_all)

# read NERSC 1 data
npzfile = np.load('/Users/stemuc/Documents/NERSC/projects/IceMotion/GPS_icedrift/ice_tracker/data_gps/NERSC_1_gps.npz')
lon_n1, lat_n1, time_n1 = npzfile['lon_n1'],npzfile['lat_n1'],npzfile['time_n1']

dt_steps = x[x<len(lon_n1)/2].astype(int)
save_path = '/Users/stemuc/Documents/NERSC/projects/IceMotion/GPS_icedrift/spd_dt_data/n1_spd_dtstep_'
for dt_step in dt_steps:
    spd, dt = get_spd_dt(lon_n1, lat_n1, time_n1, step=1, dt_step=dt_step)
    # save data
    np.savez(save_path+str(dt_step)+'.npz', spd = np.array(spd), dt = np.array(dt))


# read NERSC 2 data
npzfile = np.load('/Users/stemuc/Documents/NERSC/projects/IceMotion/GPS_icedrift/ice_tracker/data_gps/NERSC_2_gps.npz')
lon_n2, lat_n2, time_n2 = npzfile['lon_n2'],npzfile['lat_n2'],npzfile['time_n2']

dt_steps = x[x<len(lon_n2)/2].astype(int)
save_path = '/Users/stemuc/Documents/NERSC/projects/IceMotion/GPS_icedrift/spd_dt_data/n2_spd_dtstep_'
for dt_step in dt_steps:
    spd, dt = get_spd_dt(lon_n2, lat_n2, time_n2, step=1, dt_step=dt_step)
    # save data
    np.savez(save_path+str(dt_step)+'.npz', spd = np.array(spd), dt = np.array(dt))


# read NERSC 3 data
npzfile = np.load('/Users/stemuc/Documents/NERSC/projects/IceMotion/GPS_icedrift/ice_tracker/data_gps/NERSC_3_gps.npz')
lon_n3, lat_n3, time_n3 = npzfile['lon_n3'],npzfile['lat_n3'],npzfile['time_n3']

dt_steps = x[x<len(lon_n3)/2].astype(int)
save_path = '/Users/stemuc/Documents/NERSC/projects/IceMotion/GPS_icedrift/spd_dt_data/n3_spd_dtstep_'
for dt_step in dt_steps:
    spd, dt = get_spd_dt(lon_n3, lat_n3, time_n3, step=1, dt_step=dt_step)
    # save data
    np.savez(save_path+str(dt_step)+'.npz', spd = np.array(spd), dt = np.array(dt))


###############################################################################
# 30 min position interval


# read NERSC 1 data
npzfile = np.load('/Users/stemuc/Documents/NERSC/projects/IceMotion/GPS_icedrift/ice_tracker/data_gps/NERSC_1_gps.npz')
lon_n1, lat_n1, time_n1 = npzfile['lon_n1'],npzfile['lat_n1'],npzfile['time_n1']
# exclude <30min time steps, get lon_30, lat_30, time_30
t_start_n1 = datetime(2016, 7, 8, 11, 30, 0)
t_stop_n1 = datetime(2016, 7, 17, 8, 0, 0)
lon_n1_30, lat_n1_30, time_n1_30 = exclude_high_resolution(lon_n1, lat_n1, time_n1, t_start_n1, t_stop_n1, interval=0.5)
# get spd_30, dt_30 and time_spd_30
spd_n1_30, dt_n1_30 = get_spd_dt(lon_n1_30, lat_n1_30, time_n1_30, step=1, dt_step=1)
time_spd_n1_30 = get_time_spd(time_n1_30)


# read NERSC 2 data
npzfile = np.load('/Users/stemuc/Documents/NERSC/projects/IceMotion/GPS_icedrift/ice_tracker/data_gps/NERSC_2_gps.npz')
lon_n2, lat_n2, time_n2 = npzfile['lon_n2'],npzfile['lat_n2'],npzfile['time_n2']
# exclude <30min time steps, get lon_30, lat_30, time_30
t_start_n2 = datetime(2016, 7, 7, 16, 0, 0)
t_stop_n2 = datetime(2016, 9, 10, 9, 30, 0)
lon_n2_30, lat_n2_30, time_n2_30 = exclude_high_resolution(lon_n2, lat_n2, time_n2, t_start_n2, t_stop_n2, interval=0.5)
# get spd_30, dt_30 and time_spd_30
spd_n2_30, dt_n2_30 = get_spd_dt(lon_n2_30, lat_n2_30, time_n2_30, step=1, dt_step=1)
time_spd_n2_30 = get_time_spd(time_n2_30)


# read NERSC 3 data
npzfile = np.load('/Users/stemuc/Documents/NERSC/projects/IceMotion/GPS_icedrift/ice_tracker/data_gps/NERSC_3_gps.npz')
lon_n3, lat_n3, time_n3 = npzfile['lon_n3'],npzfile['lat_n3'],npzfile['time_n3']
# exclude <30min time steps, get lon_30, lat_30, time_30
t_start_n3 = datetime(2016, 7, 7, 19, 0, 0)
t_stop_n3 = datetime(2016, 8, 18, 20, 30, 0)
lon_n3_30, lat_n3_30, time_n3_30 = exclude_high_resolution(lon_n3, lat_n3, time_n3, t_start_n3, t_stop_n3, interval=0.5)
# get spd_30, dt_30 and time_spd_30
spd_n3_30, dt_n3_30 = get_spd_dt(lon_n3_30, lat_n3_30, time_n3_30, step=1, dt_step=1)
time_spd_n3_30 = get_time_spd(time_n3_30)


fig = plt.figure(num=1, figsize=(10, 7), dpi=80, facecolor='w', edgecolor='k')
plt.plot(time_spd_n1_30, spd_n1_30, '.r', label = 'NERSC 1')
plt.plot(time_spd_n2_30, spd_n2_30, '.g', label = 'NERSC 2')
plt.plot(time_spd_n3_30, spd_n3_30, '.b', label = 'NERSC 3')

#plt.xlim(0, 6)
plt.xlabel('Time')
plt.ylabel('Displacement [m/s]')
plt.title('30min position interval')
plt.legend()
plt.show()


###############################################################################
# linear interpolation for every 30 min

spd_n1_30_int = linear_interpolation(spd_n1_30)
spd_n2_30_int = linear_interpolation(spd_n2_30)
spd_n3_30_int = linear_interpolation(spd_n3_30)


fig = plt.figure(num=1, figsize=(10, 7), dpi=80, facecolor='w', edgecolor='k')

plt.plot(time_spd_n1_30, spd_n1_30, '.r')
plt.plot(time_spd_n1_30, spd_n1_30_int, 'r', label = 'NERSC 1')
plt.plot(time_spd_n2_30, spd_n2_30, '.g')
plt.plot(time_spd_n2_30, spd_n2_30_int, 'g', label = 'NERSC 2')
plt.plot(time_spd_n3_30, spd_n3_30, '.b')
plt.plot(time_spd_n3_30, spd_n3_30_int, 'b', label = 'NERSC 3')

#plt.xlim(0, 6)
plt.xlabel('Time')
plt.ylabel('Displacement [m/s]')
plt.title('30min position interval')
plt.legend()
plt.show()


###############################################################################


fig = plt.figure(num=1, figsize=(10, 7), dpi=80, facecolor='w', edgecolor='k')
plot_psd(spd_n1_30_int, time_step=1/2, color='r', label = 'NERSC 1')
plot_psd(spd_n2_30_int, time_step=1/2, color='g', label = 'NERSC 2')
plot_psd(spd_n3_30_int, time_step=1/2, color='b', label = 'NERSC 3')
plt.xlabel('Frequency [1/hour]')
plt.ylabel('Power')
plt.xlim([0,0.1])
plt.ylim([0,6000])
plt.legend()
plt.show()


## time_delta and displacement
#u_1,v_1,spd_1,dt_1 = get_u_v_spd_dt(lon_hs, lat_hs, time_hs, step=1)
#u_10,v_10,spd_10,dt_10 = get_u_v_spd_dt(lon_hs, lat_hs, time_hs, step=10)
#u_100,v_100,spd_100,dt_100 = get_u_v_spd_dt(lon_hs, lat_hs, time_hs, step=100)
#u_1000,v_1000,spd_1000,dt_1000 = get_u_v_spd_dt(lon_hs, lat_hs, time_hs, step=1000)
#
#plt.figure(num=1, figsize=(7, 7), dpi=80, facecolor='w', edgecolor='k')
#steps=[1, 10, 100, 200, 300, 400, 500, 600, 700, 800, 900, 1000]
#for step in steps:
#    u_step,v_step,spd_step,dt_step = get_u_v_spd_dt(lon_hs, lat_hs, time_hs, step=step)
#    # filter outliers
#    gpi = [dt_step == mode(dt_step)[0]]    
#    plt.plot(dt_step/3600,spd_step,'r.')
#plt.xlabel('dt [hours]')
#plt.ylabel('Displacement [m/s]')
#plt.show()
#
## simple time_deltas
#dt = []
#for i in range(len(lon_h)-1):
#    dt_i = time_h[i+1]-time_h[i]
#    dt.append(dt_i.total_seconds())
#dt = np.array(dt)
