# Supplementary material for: GPS data from sea ice trackers deployed in Fram Strait in 2016
Source: Data Brief. 2018 May 4;18:2000–9. doi: 10.1016/j.dib.2018.04.109 (PMC5999012; doi:10.1016/j.dib.2018.04.109)
Supplement: Supplementary file 2 — Supplementary material [file mmc2.zip › GPS_tracker_data_python_plots_satellite/GPS_tracker_python/04_plot_spd_dt.py]

"""
@author: Stefan Muckenhuber, NERSC
"""

import sys
sys.path.insert(0, '/Users/stemuc/Documents/NERSC/projects/IceMotion/python/GPS_tracker')
from _00_GPS_functions import *


###############################################################################
## read hovercraft data
#npzfile = np.load('/Users/stemuc/Documents/NERSC/projects/IceMotion/GPS_icedrift/hovercraft/FRAM_2015_trackdata_filtered.npz')
#lon_h, lat_h, time_h = npzfile['lon_h'],npzfile['lat_h'],npzfile['time_h']
## exclude <30min time steps, get lon_30, lat_30, time_30
## time steps
#steps=[0, 20000, 40000, 60000, 80000, 100000, 120000, 140000, 160000, 180000, 200000, 220000, 240000, 260000, 262933]
#lon_h_30 = np.zeros(0)
#lat_h_30 = np.zeros(0)
#time_h_30 = np.zeros(0)
#t_start = datetime(2014, 8, 31, 0, 0, 0)
#t_stop = datetime(2015, 7, 7, 0, 0, 0)
#for i in range(len(steps)-1):
#    start, stop = steps[i], steps[i+1]
#    lon_h_30_i, lat_h_30_i, time_h_30_i = exclude_high_resolution(lon_h[start:stop], lat_h[start:stop], time_h[start:stop], t_start, t_stop, interval=0.5, error_sec=50)
#    lon_h_30 = np.append(lon_h_30, lon_h_30_i)
#    lat_h_30 = np.append(lat_h_30, lat_h_30_i)
#    time_h_30 = np.append(time_h_30, time_h_30_i)
#file_name = '/Users/stemuc/Documents/NERSC/projects/IceMotion/GPS_icedrift/hovercraft/FRAM_2015_trackdata_filtered_30_old.npz'
#np.savez(file_name[:-4]+, lon_h_30 = np.array(lon_h_30), lat_h_30 = np.array(lat_h_30), time_h_30 = np.array(time_h_30))
#npzfile = np.load('/Users/stemuc/Documents/NERSC/projects/IceMotion/GPS_icedrift/hovercraft/FRAM_2015_trackdata_filtered_30_old.npz')
#lon_h_30_old, lat_h_30_old, time_h_30_old = npzfile['lon_h_30'],npzfile['lat_h_30'],npzfile['time_h_30']
#lon_h_30 = np.nanmean(lon_h_30_old.reshape(14,14881), axis=0)
#lat_h_30 = np.nanmean(lat_h_30_old.reshape(14,14881), axis=0)
#time_h_30 = time_h_30_old[0:14881]
#file_name = '/Users/stemuc/Documents/NERSC/projects/IceMotion/GPS_icedrift/hovercraft/FRAM_2015_trackdata_filtered_30.npz'
#np.savez(file_name[:-4]+, lon_h_30 = np.array(lon_h_30), lat_h_30 = np.array(lat_h_30), time_h_30 = np.array(time_h_30))


# read hovercraft data 30min steps
npzfile = np.load('/Users/stemuc/Documents/NERSC/projects/IceMotion/GPS_icedrift/hovercraft/FRAM_2015_trackdata_filtered_30.npz')
lon_h_30, lat_h_30, time_h_30 = npzfile['lon_h_30'],npzfile['lat_h_30'],npzfile['time_h_30']


###############################################################################
# NERSC 1,2,3 incl. 30min position interval

# read NERSC 1 data
npzfile = np.load('/Users/stemuc/Documents/NERSC/projects/IceMotion/GPS_icedrift/ice_tracker/data_gps/NERSC_1_gps.npz')
lon_n1, lat_n1, time_n1 = npzfile['lon_n1'],npzfile['lat_n1'],npzfile['time_n1']
# exclude <30min time steps, get lon_30, lat_30, time_30
t_start_n1 = datetime(2016, 7, 8, 11, 30, 0)
t_stop_n1 = datetime(2016, 7, 17, 8, 0, 0)
lon_n1_30, lat_n1_30, time_n1_30 = exclude_high_resolution(lon_n1, lat_n1, time_n1, t_start_n1, t_stop_n1, interval=0.5, error_sec=60*4)
## get spd_30, dt_30 and time_spd_30
#spd_n1_30, dt_n1_30 = get_spd_dt(lon_n1_30, lat_n1_30, time_n1_30, step=1, dt_step=1)
#time_spd_n1_30 = get_time_spd(time_n1_30)


# read NERSC 2 data
npzfile = np.load('/Users/stemuc/Documents/NERSC/projects/IceMotion/GPS_icedrift/ice_tracker/data_gps/NERSC_2_gps.npz')
lon_n2, lat_n2, time_n2 = npzfile['lon_n2'],npzfile['lat_n2'],npzfile['time_n2']
# exclude <30min time steps, get lon_30, lat_30, time_30
t_start_n2 = datetime(2016, 7, 7, 16, 0, 0)
t_stop_n2 = datetime(2016, 9, 10, 9, 30, 0)
lon_n2_30, lat_n2_30, time_n2_30 = exclude_high_resolution(lon_n2, lat_n2, time_n2, t_start_n2, t_stop_n2, interval=0.5, error_sec=60*4)
## get spd_30, dt_30 and time_spd_30
#spd_n2_30, dt_n2_30 = get_spd_dt(lon_n2_30, lat_n2_30, time_n2_30, step=1, dt_step=1)
#time_spd_n2_30 = get_time_spd(time_n2_30)


# read NERSC 3 data
npzfile = np.load('/Users/stemuc/Documents/NERSC/projects/IceMotion/GPS_icedrift/ice_tracker/data_gps/NERSC_3_gps.npz')
lon_n3, lat_n3, time_n3 = npzfile['lon_n3'],npzfile['lat_n3'],npzfile['time_n3']
# exclude <30min time steps, get lon_30, lat_30, time_30
t_start_n3 = datetime(2016, 7, 7, 19, 0, 0)
t_stop_n3 = datetime(2016, 8, 18, 20, 30, 0)
lon_n3_30, lat_n3_30, time_n3_30 = exclude_high_resolution(lon_n3, lat_n3, time_n3, t_start_n3, t_stop_n3, interval=0.5, error_sec=60*4)
## get spd_30, dt_30 and time_spd_30
#spd_n3_30, dt_n3_30 = get_spd_dt(lon_n3_30, lat_n3_30, time_n3_30, step=1, dt_step=1)
#time_spd_n3_30 = get_time_spd(time_n3_30)


## linear interpolation for every 30 min
#spd_n1_30_int = linear_interpolation(spd_n1_30)
#spd_n2_30_int = linear_interpolation(spd_n2_30)
#spd_n3_30_int = linear_interpolation(spd_n3_30)


hours = np.array([0.5, 1, 2, 4, 12, 24, 48, 72])

x = hours*2
dt_steps = x.astype(int)


# Hovercraft
spd_h, dt_h = get_spd_dt_for_dtsteps(lon_h_30, lat_h_30, time_h_30, dt_steps)
# NERSC 1
spd_n1, dt_n1 = get_spd_dt_for_dtsteps(lon_n1_30[0:258], lat_n1_30[0:258], time_n1_30[0:258], dt_steps)
# NERSC 2
spd_n2, dt_n2 = get_spd_dt_for_dtsteps(lon_n2_30, lat_n2_30, time_n2_30, dt_steps)
# NERSC 3
spd_n3, dt_n3 = get_spd_dt_for_dtsteps(lon_n3_30, lat_n3_30, time_n3_30, dt_steps)

mins_h, maxes_h, means_h, stds_h = get_mins_maxes_means_stds(spd_h, dt_h, hours, error=0.05)
mins_n1, maxes_n1, means_n1, stds_n1 = get_mins_maxes_means_stds(spd_n1, dt_n1, hours, error=0.05)
mins_n2, maxes_n2, means_n2, stds_n2 = get_mins_maxes_means_stds(spd_n2, dt_n2, hours, error=0.05)
mins_n3, maxes_n3, means_n3, stds_n3 = get_mins_maxes_means_stds(spd_n3, dt_n3, hours, error=0.05)


fig = plt.figure(num=1, figsize=(7, 7), dpi=80, facecolor='w', edgecolor='k')

plot_stacked_errorbars(hours-0.1, mins_h, maxes_h, means_h, stds_h, color='black', ecolor='black', fmt = '.k', label = 'Hovercraft')
plot_stacked_errorbars(hours, mins_n1, maxes_n1, means_n1, stds_n1, color='red', ecolor='red', fmt = '.r', label = 'NERSC 1')
plot_stacked_errorbars(hours+0.1, mins_n2, maxes_n2, means_n2, stds_n2, color='green', ecolor='green', fmt = '.g', label = 'NERSC 2')
plot_stacked_errorbars(hours+0.2, mins_n3, maxes_n3, means_n3, stds_n3, color='blue', ecolor='blue', fmt = '.b', label = 'NERSC 3')

#plt.xlim(0, 6)
plt.xlabel('$\Delta$ T [hours]')
plt.ylabel('Displacement [m/s]')
plt.legend()
plt.show()


fig = plt.figure(num=1, figsize=(7, 7), dpi=80, facecolor='w', edgecolor='k')

plt.plot(hours, means_h,'k',lw=2,label = 'Hovercraft')
plt.plot(hours, means_h,'.k',lw=2)
plt.plot(hours, means_n1,'r',lw=2,label = 'NERSC 1')
plt.plot(hours, means_n1,'.r',lw=2)
plt.plot(hours, means_n2,'g',lw=2,label = 'NERSC 2')
plt.plot(hours, means_n2,'.g',lw=2)
plt.plot(hours, means_n3,'b',lw=2,label = 'NERSC 3')
plt.plot(hours, means_n3,'.b',lw=2)
#plt.xlim(0, 6)
plt.xlabel('$\Delta$ T [hours]')
plt.ylabel('Mean displacement [m/s]')
plt.legend()
plt.show()

###############################################################################


fig = plt.figure(num=1, figsize=(7, 7), dpi=80, facecolor='w', edgecolor='k')
plt.subplot(2,1,1)
plt.hist(spd_1,100)
plt.xlim=[0,1.4]
plt.subplot(2,1,2)
plt.hist(spd_5,100)
plt.xlim=[0,1.4]
plt.show()


fig = plt.figure(num=1, figsize=(7, 7), dpi=80, facecolor='w', edgecolor='k')
plt.hist(spd_1,bins=np.arange(0,1.4,0.001),log=False,alpha=0.5,color='black',histtype='step',linewidth=2,label='1 hour')
plt.hist(spd_5,bins=np.arange(0,1.4,0.001),log=False,alpha=0.5,color='red',histtype='step',linewidth=2,label='5 hours')
plt.legend()
plt.show()


fig = plt.figure(num=1, figsize=(7, 7), dpi=80, facecolor='w', edgecolor='k')
plt.plot(spd_1,'-r')
plt.plot(spd_5,'-k')
plt.show()


## box plot - median (0 second quartile), first and third quartiles
#data_to_plot = [spd_1, spd_2, spd_3, spd_4, spd_5]
## Create a figure instance
#fig = plt.figure(num=1, figsize=(7, 7), dpi=80, facecolor='w', edgecolor='k')
## Create an axes instance
#ax = fig.add_subplot(111)
## Create the boxplot
#bp = ax.boxplot(data_to_plot, showmeans=True)
### add patch_artist=True option to ax.boxplot() 
### to get fill color
#bp = ax.boxplot(data_to_plot, patch_artist=True)
### change outline color, fill color and linewidth of the boxes
#for box in bp['boxes']:
#    # change outline color
#    box.set( color='#7570b3', linewidth=2)
#    # change fill color
#    box.set( facecolor = '#1b9e77' )
### change color and linewidth of the whiskers
#for whisker in bp['whiskers']:
#    whisker.set(color='#7570b3', linewidth=2)
### change color and linewidth of the caps
#for cap in bp['caps']:
#    cap.set(color='#7570b3', linewidth=2)
### change color and linewidth of the medians
#for median in bp['medians']:
#    median.set(color='#b2df8a', linewidth=2)
### change the style of fliers and their fill
#for flier in bp['fliers']:
#    flier.set(marker='o', color='#e7298a', alpha=0.5)
#ax.set_xticklabels(['1','2','3','4','5',])
#ax.set_xlabel('Time delta [hours]')
#ax.set_ylabel('Displacement [m/s]')
### Remove top axes and right axes ticks
#ax.get_xaxis().tick_bottom()
#ax.get_yaxis().tick_left()
#plt.show()
##fig.savefig('fig1.png', bbox_inches='tight')
