# Supplementary material for: GPS data from sea ice trackers deployed in Fram Strait in 2016
Source: Data Brief. 2018 May 4;18:2000–9. doi: 10.1016/j.dib.2018.04.109 (PMC5999012; doi:10.1016/j.dib.2018.04.109)
Supplement: Supplementary file 2 — Supplementary material [file mmc2.zip › GPS_tracker_data_python_plots_satellite/GPS_tracker_python/05_plot_psd_dt.py]

"""
@author: Stefan Muckenhuber, NERSC
"""


import sys
sys.path.insert(0, '/Users/stemuc/Documents/NERSC/projects/IceMotion/python/GPS_tracker')
from _00_GPS_functions import *

# read hovercraft data
npzfile = np.load('/Users/stemuc/Documents/NERSC/projects/IceMotion/GPS_icedrift/hovercraft/FRAM_2015_trackdata_filtered_30.npz')
lon_h_30, lat_h_30, time_h_30 = npzfile['lon_h_30'],npzfile['lat_h_30'],npzfile['time_h_30']
# get spd_30, dt_30 and time_spd_30
spd_h_30, dt_h_30 = get_spd_dt(lon_h_30, lat_h_30, time_h_30, step=1, dt_step=1)
time_spd_h_30 = get_time_spd(time_h_30)


# read NERSC 1 data
npzfile = np.load('/Users/stemuc/Documents/NERSC/projects/IceMotion/GPS_icedrift/ice_tracker/data_gps/NERSC_1_gps.npz')
lon_n1, lat_n1, time_n1 = npzfile['lon_n1'],npzfile['lat_n1'],npzfile['time_n1']
# exclude <30min time steps, get lon_30, lat_30, time_30
t_start_n1 = datetime(2016, 7, 8, 11, 30, 0)
t_stop_n1 = datetime(2016, 7, 17, 8, 0, 0)
lon_n1_30, lat_n1_30, time_n1_30 = exclude_high_resolution(lon_n1, lat_n1, time_n1, t_start_n1, t_stop_n1, interval=0.5)
# get spd_30, dt_30 and time_spd_30
spd_n1_30, dt_n1_30 = get_spd_dt(lon_n1_30, lat_n1_30, time_n1_30, step=1, dt_step=1)
time_spd_n1_30 = get_time_spd(time_n1_30)


# read NERSC 2 data
npzfile = np.load('/Users/stemuc/Documents/NERSC/projects/IceMotion/GPS_icedrift/ice_tracker/data_gps/NERSC_2_gps.npz')
lon_n2, lat_n2, time_n2 = npzfile['lon_n2'],npzfile['lat_n2'],npzfile['time_n2']
# exclude <30min time steps, get lon_30, lat_30, time_30
t_start_n2 = datetime(2016, 7, 7, 16, 0, 0)
t_stop_n2 = datetime(2016, 9, 10, 9, 30, 0)
lon_n2_30, lat_n2_30, time_n2_30 = exclude_high_resolution(lon_n2, lat_n2, time_n2, t_start_n2, t_stop_n2, interval=0.5)
# get spd_30, dt_30 and time_spd_30
spd_n2_30, dt_n2_30 = get_spd_dt(lon_n2_30, lat_n2_30, time_n2_30, step=1, dt_step=1)
time_spd_n2_30 = get_time_spd(time_n2_30)


# read NERSC 3 data
npzfile = np.load('/Users/stemuc/Documents/NERSC/projects/IceMotion/GPS_icedrift/ice_tracker/data_gps/NERSC_3_gps.npz')
lon_n3, lat_n3, time_n3 = npzfile['lon_n3'],npzfile['lat_n3'],npzfile['time_n3']
# exclude <30min time steps, get lon_30, lat_30, time_30
t_start_n3 = datetime(2016, 7, 7, 19, 0, 0)
t_stop_n3 = datetime(2016, 8, 18, 20, 30, 0)
lon_n3_30, lat_n3_30, time_n3_30 = exclude_high_resolution(lon_n3, lat_n3, time_n3, t_start_n3, t_stop_n3, interval=0.5)
# get spd_30, dt_30 and time_spd_30
spd_n3_30, dt_n3_30 = get_spd_dt(lon_n3_30, lat_n3_30, time_n3_30, step=1, dt_step=1)
time_spd_n3_30 = get_time_spd(time_n3_30)


###############################################################################
# linear interpolation for every 30 min

spd_h_30_int = linear_interpolation(spd_h_30)
spd_n1_30_int = linear_interpolation(spd_n1_30)
spd_n2_30_int = linear_interpolation(spd_n2_30)
spd_n3_30_int = linear_interpolation(spd_n3_30)


#fig = plt.figure(num=1, figsize=(10, 7), dpi=80, facecolor='w', edgecolor='k')
#plt.plot(time_spd_h_30, spd_h_30, '.k')
#plt.plot(time_spd_h_30, spd_h_30_int, 'k', label = 'Hovercraft')
#plt.plot(time_spd_n1_30, spd_n1_30, '.r')
#plt.plot(time_spd_n1_30, spd_n1_30_int, 'r', label = 'NERSC 1')
#plt.plot(time_spd_n2_30, spd_n2_30, '.g')
#plt.plot(time_spd_n2_30, spd_n2_30_int, 'g', label = 'NERSC 2')
#plt.plot(time_spd_n3_30, spd_n3_30, '.b')
#plt.plot(time_spd_n3_30, spd_n3_30_int, 'b', label = 'NERSC 3')
##plt.xlim(0, 6)
#plt.xlabel('Time')
#plt.ylabel('Displacement [m/s]')
#plt.title('30min position interval')
#plt.legend()
#plt.show()


fig = plt.figure(num=1, figsize=(10, 7), dpi=80, facecolor='w', edgecolor='k')
plot_psd(spd_h_30_int, time_step=1/2., color='k', label = 'Hovercraft')
plot_psd(spd_n1_30_int, time_step=1/2., color='r', label = 'NERSC 1')
plot_psd(spd_n2_30_int, time_step=1/2., color='g', label = 'NERSC 2')
plot_psd(spd_n3_30_int, time_step=1/2., color='b', label = 'NERSC 3')
plt.xlabel('Frequency [1/hour]')
plt.ylabel('Power')
plt.xlim([0,0.1])
plt.ylim([0,6000])
plt.legend()
plt.show()
