# Supplementary material for: GPS data from sea ice trackers deployed in Fram Strait in 2016
Source: Data Brief. 2018 May 4;18:2000–9. doi: 10.1016/j.dib.2018.04.109 (PMC5999012; doi:10.1016/j.dib.2018.04.109)
Supplement: Supplementary file 2 — Supplementary material [file mmc2.zip › GPS_tracker_data_python_plots_satellite/GPS_tracker_python/EE_landsat_s2.py]

"""
@author: Stefan Muckenhuber, NERSC
"""

# Google earth engine

## S1A dataset
#Map.addLayer(ee.ImageCollection('COPERNICUS/S2')
#   .filterDate('2016-07-07','2016-07-08')
#   .median(),
#   {'bands': ['B4', 'B3', 'B2'], 'min': 1000, 'max': 8000});
#
# Landsat 8
#Map.addLayer(ee.ImageCollection('LANDSAT/LC8')
#   .filterDate('2016-07-08','2016-07-09')
#   .median(),
#   {'bands': ['B4', 'B3', 'B2'], 'min': 5000, 'max': 18000});
## Single scene 
#Map.addLayer(ee.Image('LANDSAT/LC8/LC80010032016198LGN00'),
#  {'bands': ['B4', 'B3', 'B2'], 'min': 5000, 'max': 18000});


###############################################################################
# create EE scripts

import itertools
import numpy as np
import datetime


# read NERSC 1 data
npzfile = np.load('/Users/stemuc/Documents/NERSC/projects/IceMotion/GPS_icedrift/ice_tracker/data_gps/NERSC_1_gps.npz')
lon_n1, lat_n1, time_n1 = npzfile['lon_n1'],npzfile['lat_n1'],npzfile['time_n1']
# read NERSC 2 data
npzfile = np.load('/Users/stemuc/Documents/NERSC/projects/IceMotion/GPS_icedrift/ice_tracker/data_gps/NERSC_2_gps.npz')
lon_n2, lat_n2, time_n2 = npzfile['lon_n2'],npzfile['lat_n2'],npzfile['time_n2']
# read NERSC 3 data
npzfile = np.load('/Users/stemuc/Documents/NERSC/projects/IceMotion/GPS_icedrift/ice_tracker/data_gps/NERSC_3_gps.npz')
lon_n3, lat_n3, time_n3 = npzfile['lon_n3'],npzfile['lat_n3'],npzfile['time_n3']


# Landsat 8 scenes of interest
landsat_list=[
'LC80010032016198LGN00',
'LC80010032016214LGN00',
'LC80010042016214LGN00',
'LC80020032016205LGN00',
'LC80020032016237LGN00',
'LC80020042016205LGN00',
'LC80030022016196LGN00',
'LC80030022016212LGN00',
'LC80030022016228LGN00',
'LC80030032016196LGN00',
'LC80030032016212LGN00',
'LC80030032016228LGN00',
'LC80040022016203LGN00',
'LC80040022016235LGN00',
'LC80040032016203LGN00',
'LC80040032016235LGN00',
'LC80050022016210LGN00',
'LC80060022016217LGN00',
'LC80060022016233LGN00',
'LC80070022016192LGN00',
'LC80070022016208LGN00',
'LC80302432016193LGN00',
'LC80372422016210LGN00',
'LC80412412016190LGN00',
'LC80412412016206LGN00',
'LC80412412016222LGN00',
'LC80422412016197LGN00',
'LC80422412016213LGN00',
'LC80422412016229LGN00',
'LC80432412016236LGN00',
'LC80452402016202LGN00',
'LC80452402016234LGN00',
'LC80462402016209LGN00',
'LC80462402016225LGN00',
'LC80472402016216LGN00',
'LC80482392016207LGN00',
'LC80482392016223LGN00',
'LC80492392016214LGN00',
'LC80492392016230LGN00',
'LC80502392016205LGN00',
'LC80502392016221LGN00',
'LC80512382016212LGN00',
'LC80512382016228LGN00',
'LC80522382016219LGN00',
'LC82230052016249LGN00',
'LC82240062016208LGN00',
'LC82270042016213LGN00',
'LC82270052016213LGN00',
'LC82270052016245LGN00',
'LC82270062016213LGN00',
'LC82280032016236LGN00',
'LC82280042016204LGN00',
'LC82280042016236LGN00',
'LC82280042016252LGN00',
'LC82280052016204LGN00',
'LC82280062016204LGN00',
'LC82290032016227LGN00',
'LC82290042016211LGN00',
'LC82290042016227LGN00',
'LC82290052016211LGN00',
'LC82290052016227LGN00',
'LC82290062016211LGN00',
'LC82290062016227LGN00',
'LC82300032016202LGN00',
'LC82300032016234LGN00',
'LC82300042016202LGN00',
'LC82300042016234LGN00',
'LC82300042016250LGN00',
'LC82300052016202LGN00',
'LC82300052016250LGN00',
'LC82310052016209LGN00',
'LC82320032016216LGN00',
'LC82320032016232LGN00',
'LC82320042016216LGN00',
'LC82320042016232LGN00',
'LC82320052016216LGN00',
'LC82330022016223LGN00',
'LC82330032016191LGN00',
'LC82330032016207LGN00',
'LC82330032016223LGN00',
'LC82330042016207LGN00',
'LC82330042016223LGN00',
]

# Landsat acquiition time = ca. 15:00

def get_min_dt_index(time, landsat_time):
    time_diff = []
    for i in range(len(time)):
        dt = time[i] - landsat_time
        time_diff.append(abs(dt.total_seconds()))
    return time_diff.index(min(time_diff))


for landsat in landsat_list[70:]:
    landsat_time = datetime.datetime(2016, 1, 1, 15, 0, 0) + datetime.timedelta(int(landsat[13:16]) - 1)
    n1_i = get_min_dt_index(time_n1, landsat_time)
    n2_i = get_min_dt_index(time_n2, landsat_time)
    n3_i = get_min_dt_index(time_n3, landsat_time)
    
    print '// '+str(landsat_time.day)+'/'+str(landsat_time.month)+'/2016'
    print 'print(\'Image : '+str(landsat_time.day)+'/'+str(landsat_time.month)+'/2016\')'
    print 'Map.addLayer(ee.Image(\'LANDSAT/LC8/'+str(landsat)+'\'),'
    print '  {\'bands\': [\'B4\', \'B3\', \'B2\'], \'min\': 5000, \'max\': 22000});'
    print 'Map.setCenter(-5, 78.7, 6);'
    print 'var point = ee.Geometry.Point(['+str(lon_n1[n1_i])+', '+str(lat_n1[n1_i])+']);'
    print 'var feature = ee.Feature(point);'
    print 'Map.addLayer(feature, {\'color\': \'FF0000\'});'
    print 'print(\'Red : '+str(time_n1[n1_i].day)+'/'+str(time_n1[n1_i].month)+'/2016\')'
    print 'var point = ee.Geometry.Point(['+str(lon_n2[n2_i])+', '+str(lat_n2[n2_i])+']);'
    print 'var feature = ee.Feature(point);'
    print 'Map.addLayer(feature, {\'color\': \'00FF00\'});'
    print 'print(\'Green : '+str(time_n2[n2_i].day)+'/'+str(time_n2[n2_i].month)+'/2016\')'
    print 'var point = ee.Geometry.Point(['+str(lon_n3[n3_i])+', '+str(lat_n3[n3_i])+']);'
    print 'var feature = ee.Feature(point);'
    print 'Map.addLayer(feature, {\'color\': \'0000FF\'});'
    print 'print(\'Blue : '+str(time_n3[n3_i].day)+'/'+str(time_n3[n3_i].month)+'/2016\')'
    print ' '
    print ' '
    print ' '


###############################################################################
# adjust timing of satellite acquisition

# good list:
landsat = []
landsat_time = []
landsat.append('LC82330032016191LGN00')
landsat_time.append(datetime.datetime(2016, 1, 1, 14, 01, 43) + datetime.timedelta(int(landsat[-1][13:16]) - 1))
landsat.append('LC80302432016193LGN00')
landsat_time.append(datetime.datetime(2016, 1, 1, 18, 42, 51) + datetime.timedelta(int(landsat[-1][13:16]) - 1))
landsat.append('LC80030022016196LGN00')
landsat_time.append(datetime.datetime(2016, 1, 1, 14, 19, 53) + datetime.timedelta(int(landsat[-1][13:16]) - 1))
landsat.append('LC80030032016196LGN00')
landsat_time.append(datetime.datetime(2016, 1, 1, 14, 20, 17) + datetime.timedelta(int(landsat[-1][13:16]) - 1))
landsat.append('LC80422412016197LGN00')
landsat_time.append(datetime.datetime(2016, 1, 1, 19, 56, 14) + datetime.timedelta(int(landsat[-1][13:16]) - 1))
landsat.append('LC80010032016198LGN00')
landsat_time.append(datetime.datetime(2016, 1, 1, 14, 7, 57) + datetime.timedelta(int(landsat[-1][13:16]) - 1))
landsat.append('LC80452402016202LGN00')
landsat_time.append(datetime.datetime(2016, 1, 1, 20, 14, 24) + datetime.timedelta(int(landsat[-1][13:16]) - 1))
landsat.append('LC82300032016202LGN00')
landsat_time.append(datetime.datetime(2016, 1, 1, 13, 43, 14) + datetime.timedelta(int(landsat[-1][13:16]) - 1))
landsat.append('LC82300042016202LGN00')
landsat_time.append(datetime.datetime(2016, 1, 1, 13, 43, 38) + datetime.timedelta(int(landsat[-1][13:16]) - 1))
landsat.append('LC82280042016204LGN00')
landsat_time.append(datetime.datetime(2016, 1, 1, 13, 31, 17) + datetime.timedelta(int(landsat[-1][13:16]) - 1))
landsat.append('LC80020032016205LGN00')
landsat_time.append(datetime.datetime(2016, 1, 1, 14, 14, 9) + datetime.timedelta(int(landsat[-1][13:16]) - 1))
landsat.append('LC80412412016206LGN00')
landsat_time.append(datetime.datetime(2016, 1, 1, 19, 50, 6) + datetime.timedelta(int(landsat[-1][13:16]) - 1))
landsat.append('LC82330032016207LGN00')
landsat_time.append(datetime.datetime(2016, 1, 1, 14, 01, 48) + datetime.timedelta(int(landsat[-1][13:16]) - 1))
landsat.append('LC82330042016207LGN00')
landsat_time.append(datetime.datetime(2016, 1, 1, 14, 02, 12) + datetime.timedelta(int(landsat[-1][13:16]) - 1))
landsat.append('LC80462402016209LGN00')
landsat_time.append(datetime.datetime(2016, 1, 1, 20, 20, 37) + datetime.timedelta(int(landsat[-1][13:16]) - 1))
landsat.append('LC80050022016210LGN00')
landsat_time.append(datetime.datetime(2016, 1, 1, 14, 32, 19) + datetime.timedelta(int(landsat[-1][13:16]) - 1))
landsat.append('LC82290042016211LGN00')
landsat_time.append(datetime.datetime(2016, 1, 1, 13, 37, 29) + datetime.timedelta(int(landsat[-1][13:16]) - 1))
landsat.append('LC80030032016212LGN00')
landsat_time.append(datetime.datetime(2016, 1, 1, 14, 20, 21) + datetime.timedelta(int(landsat[-1][13:16]) - 1))
landsat.append('LC80422412016213LGN00')
landsat_time.append(datetime.datetime(2016, 1, 1, 19, 56, 18) + datetime.timedelta(int(landsat[-1][13:16]) - 1))
landsat.append('LC82270052016213LGN00')
landsat_time.append(datetime.datetime(2016, 1, 1, 13, 25, 31) + datetime.timedelta(int(landsat[-1][13:16]) - 1))
landsat.append('LC80010032016214LGN00')
landsat_time.append(datetime.datetime(2016, 1, 1, 14, 0, 8) + datetime.timedelta(int(landsat[-1][13:16]) - 1))
landsat.append('LC82320032016216LGN00')
landsat_time.append(datetime.datetime(2016, 1, 1, 13, 55, 39) + datetime.timedelta(int(landsat[-1][13:16]) - 1))
landsat.append('LC82320042016216LGN00')
landsat_time.append(datetime.datetime(2016, 1, 1, 13, 56, 2) + datetime.timedelta(int(landsat[-1][13:16]) - 1))
landsat.append('LC80060022016217LGN00')
landsat_time.append(datetime.datetime(2016, 1, 1, 14, 38, 31) + datetime.timedelta(int(landsat[-1][13:16]) - 1))
landsat.append('LC80412412016222LGN00')
landsat_time.append(datetime.datetime(2016, 1, 1, 19, 50, 8) + datetime.timedelta(int(landsat[-1][13:16]) - 1))
landsat.append('LC82330032016223LGN00')
landsat_time.append(datetime.datetime(2016, 1, 1, 14, 01, 50) + datetime.timedelta(int(landsat[-1][13:16]) - 1))
landsat.append('LC82290062016227LGN00')
landsat_time.append(datetime.datetime(2016, 1, 1, 13, 38, 19) + datetime.timedelta(int(landsat[-1][13:16]) - 1))
landsat.append('LC80030032016228LGN00')
landsat_time.append(datetime.datetime(2016, 1, 1, 14, 20, 24) + datetime.timedelta(int(landsat[-1][13:16]) - 1))
landsat.append('LC82320032016232LGN00')
landsat_time.append(datetime.datetime(2016, 1, 1, 13, 55, 43) + datetime.timedelta(int(landsat[-1][13:16]) - 1))
landsat.append('LC82300042016234LGN00')
landsat_time.append(datetime.datetime(2016, 1, 1, 13, 43, 46) + datetime.timedelta(int(landsat[-1][13:16]) - 1))
landsat.append('LC82300032016234LGN00')
landsat_time.append(datetime.datetime(2016, 1, 1, 13, 43, 23) + datetime.timedelta(int(landsat[-1][13:16]) - 1))
landsat.append('LC82280042016236LGN00')
landsat_time.append(datetime.datetime(2016, 1, 1, 13, 31, 26) + datetime.timedelta(int(landsat[-1][13:16]) - 1))
landsat.append('LC82270052016245LGN00')
landsat_time.append(datetime.datetime(2016, 1, 1, 13, 25, 42) + datetime.timedelta(int(landsat[-1][13:16]) - 1))
landsat.append('LC82300052016250LGN00')
landsat_time.append(datetime.datetime(2016, 1, 1, 13, 44, 16) + datetime.timedelta(int(landsat[-1][13:16]) - 1))


for i in range(22,len(landsat),1): # max=len(landsat)=34
    # print EE code for landsat and landsat_time
    n1_i = get_min_dt_index(time_n1, landsat_time[i])
    n2_i = get_min_dt_index(time_n2, landsat_time[i])
    n3_i = get_min_dt_index(time_n3, landsat_time[i])
    print '// '+str(landsat_time[i].day)+'/'+str(landsat_time[i].month)+'/2016'
    print 'print(\''+str(landsat_time[i].hour)+':'+str(landsat_time[i].minute)+':'+str(landsat_time[i].second)+' - '+str(landsat_time[i].day)+'/'+str(landsat_time[i].month)+' Landsat 8 acquisition\')'
    print 'Map.addLayer(ee.Image(\'LANDSAT/LC8/'+str(landsat[i])+'\'),'
    print '  {\'bands\': [\'B4\', \'B3\', \'B2\'], \'min\': 5000, \'max\': 21000});'
    print 'Map.setCenter(-5, 78.7, 6);'
#    print 'var point = ee.Geometry.Point(['+str(lon_n1[n1_i])+', '+str(lat_n1[n1_i])+']);'
#    print 'var feature = ee.Feature(point);'
#    print 'Map.addLayer(feature, {\'color\': \'FF0000\'});'
#    print 'print(\''+str(time_n1[n1_i].hour)+':'+str(time_n1[n1_i].minute)+':'+str(time_n1[n1_i].second)+' - '+str(time_n1[n1_i].day)+'/'+str(time_n1[n1_i].month)+' Red\')'
    print 'var point = ee.Geometry.Point(['+str(lon_n2[n2_i])+', '+str(lat_n2[n2_i])+']);'
    print 'var feature = ee.Feature(point);'
    print 'Map.addLayer(feature, {\'color\': \'00FF00\'});'
    print 'print(\''+str(time_n2[n2_i].hour)+':'+str(time_n2[n2_i].minute)+':'+str(time_n2[n2_i].second)+' - '+str(time_n2[n2_i].day)+'/'+str(time_n2[n2_i].month)+' Green\')'
    print 'var point = ee.Geometry.Point(['+str(lon_n3[n3_i])+', '+str(lat_n3[n3_i])+']);'
    print 'var feature = ee.Feature(point);'
    print 'Map.addLayer(feature, {\'color\': \'0000FF\'});'
    print 'print(\''+str(time_n3[n3_i].hour)+':'+str(time_n3[n3_i].minute)+':'+str(time_n3[n3_i].second)+' - '+str(time_n3[n3_i].day)+'/'+str(time_n3[n3_i].month)+' Blue\')'
    print ' '
    print ' '
    print ' '
