# Supplementary material for: GPS data from sea ice trackers deployed in Fram Strait in 2016
Source: Data Brief. 2018 May 4;18:2000–9. doi: 10.1016/j.dib.2018.04.109 (PMC5999012; doi:10.1016/j.dib.2018.04.109)
Supplement: Supplementary file 2 — Supplementary material [file mmc2.zip › GPS_tracker_data_python_plots_satellite/GPS_tracker_python/EE_MODIS_sequence.py]

"""
@author: Stefan Muckenhuber, NERSC
"""

# Google earth engine


###############################################################################
# create EE scripts

import itertools
import numpy as np
import datetime


###############################################################################
# MODIS time series August

# NERSC 2
file_name = '/Users/stemuc/Documents/NERSC/projects/IceMotion/GPS_icedrift/ice_tracker/data_gps/NERSC_2_gps_daily.txt'
f = open(file_name, 'r')
data = f.readlines()
time_n2, lon_n2, lat_n2 = [], [], []
for line in data:
    time_n2.append(datetime.datetime(int(line[11:15]),int(line[16:18]),int(line[19:21]),int(line[22:24]),int(line[25:27]),int(line[28:30])))
    lon_n2.append(line[86:95])
    lat_n2.append(line[64:73])
f.close()

# NERSC 3
file_name = '/Users/stemuc/Documents/NERSC/projects/IceMotion/GPS_icedrift/ice_tracker/data_gps/NERSC_3_gps_daily.txt'
f = open(file_name, 'r')
data = f.readlines()
time_n3, lon_n3, lat_n3 = [], [], []
for line in data:
    time_n3.append(datetime.datetime(int(line[11:15]),int(line[16:18]),int(line[19:21]),int(line[22:24]),int(line[25:27]),int(line[28:30])))
    lon_n3.append(line[86:95])
    lat_n3.append(line[64:73])
f.close()

for i in range(30,45,1): #64
    for j in range(len(time_n3)):
        if (time_n2[i].day == time_n3[j].day) * (time_n2[i].month == time_n3[j].month):
            print '// '+str(time_n2[i].day)+'/0'+str(time_n2[i].month)+'/2016 12:00 UTC'
            print 'Map.addLayer(ee.ImageCollection(\'MODIS/MOD09GQ\')'
            print '   .filterDate(\'2016-0'+str(time_n2[i].month)+'-'+str(time_n2[i].day)+'\')'
            print '   .median(),'
            print '   {\'bands\': [\'sur_refl_b02\', \'sur_refl_b02\', \'sur_refl_b01\'], \'min\': -100, \'max\': 8000});'
            print 'Map.setCenter(-5, 78.7, 6);'
            print 'var point = ee.Geometry.Point(['+lon_n2[i]+', '+lat_n2[i]+']);'
            print 'var feature = ee.Feature(point);'
            print 'Map.addLayer(feature, {\'color\': \'00FF00\'});'
            print 'var point = ee.Geometry.Point(['+lon_n3[j]+', '+lat_n3[j]+']);'
            print 'var feature = ee.Feature(point);'
            print 'Map.addLayer(feature, {\'color\': \'0000FF\'});'
            print ' '
            print ' '
            print ' '


# MODIS time series with GPS tracker positions

// 08/07/2016 12:00 UTC
Map.addLayer(ee.ImageCollection('MODIS/MOD09GQ')
   .filterDate('2016-07-08')
   .median(),
   {'bands': ['sur_refl_b02', 'sur_refl_b02', 'sur_refl_b01'], 'min': -100, 'max': 8000});
Map.setCenter(-5, 78.7, 6);
var point = ee.Geometry.Point([-4.162176, 79.956870]);
var feature = ee.Feature(point);
Map.addLayer(feature, {'color': 'FF0000'});
var point = ee.Geometry.Point([-5.070253, 79.752224]);
var feature = ee.Feature(point);
Map.addLayer(feature, {'color': '00FF00'});
var point = ee.Geometry.Point([-5.115859, 79.985088]);
var feature = ee.Feature(point);
Map.addLayer(feature, {'color': '0000FF'});

// 09/07/2016 12:00 UTC
Map.addLayer(ee.ImageCollection('MODIS/MOD09GQ')
   .filterDate('2016-07-09')
   .median(),
   {'bands': ['sur_refl_b02', 'sur_refl_b02', 'sur_refl_b01'], 'min': -100, 'max': 8000});
Map.setCenter(-5, 78.7, 6);
var point = ee.Geometry.Point([-4.443878, 79.804614]);
var feature = ee.Feature(point);
Map.addLayer(feature, {'color': 'FF0000'});
var point = ee.Geometry.Point([-5.793248, 79.718726]);
var feature = ee.Feature(point);
Map.addLayer(feature, {'color': '00FF00'});
var point = ee.Geometry.Point([-5.200678, 79.828474]);
var feature = ee.Feature(point);
Map.addLayer(feature, {'color': '0000FF'});

// 10/07/2016 12:00 UTC
Map.addLayer(ee.ImageCollection('MODIS/MOD09GQ')
   .filterDate('2016-07-10')
   .median(),
   {'bands': ['sur_refl_b02', 'sur_refl_b02', 'sur_refl_b01'], 'min': -100, 'max': 8000});
Map.setCenter(-5, 78.7, 6);
var point = ee.Geometry.Point([-5.058675, 79.552493]);
var feature = ee.Feature(point);
Map.addLayer(feature, {'color': 'FF0000'});
var point = ee.Geometry.Point([-6.312864, 79.864595]);
var feature = ee.Feature(point);
Map.addLayer(feature, {'color': '00FF00'});
var point = ee.Geometry.Point([-5.341229, 79.708717]);
var feature = ee.Feature(point);
Map.addLayer(feature, {'color': '0000FF'});

// 11/07/2016 12:00 UTC
Map.addLayer(ee.ImageCollection('MODIS/MOD09GQ')
   .filterDate('2016-07-11')
   .median(),
   {'bands': ['sur_refl_b02', 'sur_refl_b02', 'sur_refl_b01'], 'min': -100, 'max': 8000});
Map.setCenter(-5, 78.7, 6);
var point = ee.Geometry.Point([-6.323693, 79.422534]);
var feature = ee.Feature(point);
Map.addLayer(feature, {'color': 'FF0000'});
var point = ee.Geometry.Point([-7.262995, 79.818669]);
var feature = ee.Feature(point);
Map.addLayer(feature, {'color': '00FF00'});
var point = ee.Geometry.Point([-5.924979, 79.712768]);
var feature = ee.Feature(point);
Map.addLayer(feature, {'color': '0000FF'});

// 12/07/2016 12:00 UTC
Map.addLayer(ee.ImageCollection('MODIS/MOD09GQ')
   .filterDate('2016-07-12')
   .median(),
   {'bands': ['sur_refl_b02', 'sur_refl_b02', 'sur_refl_b01'], 'min': -100, 'max': 8000});
Map.setCenter(-5, 78.7, 6);
var point = ee.Geometry.Point([-7.106150, 79.123494]);
var feature = ee.Feature(point);
Map.addLayer(feature, {'color': 'FF0000'});
var point = ee.Geometry.Point([-7.925549, 79.529811]);
var feature = ee.Feature(point);
Map.addLayer(feature, {'color': '00FF00'});
var point = ee.Geometry.Point([-6.872998, 79.746221]);
var feature = ee.Feature(point);
Map.addLayer(feature, {'color': '0000FF'});

// 13/07/2016 12:00 UTC
Map.addLayer(ee.ImageCollection('MODIS/MOD09GQ')
   .filterDate('2016-07-13')
   .median(),
   {'bands': ['sur_refl_b02', 'sur_refl_b02', 'sur_refl_b01'], 'min': -100, 'max': 8000});
Map.setCenter(-5, 78.7, 6);
var point = ee.Geometry.Point([-7.975571, 78.836563]);
var feature = ee.Feature(point);
Map.addLayer(feature, {'color': 'FF0000'});
var point = ee.Geometry.Point([-8.393542, 79.385606]);
var feature = ee.Feature(point);
Map.addLayer(feature, {'color': '00FF00'});
var point = ee.Geometry.Point([-7.565286, 79.538982]);
var feature = ee.Feature(point);
Map.addLayer(feature, {'color': '0000FF'});

// 14/07/2016 12:00 UTC
Map.addLayer(ee.ImageCollection('MODIS/MOD09GQ')
   .filterDate('2016-07-14')
   .median(),
   {'bands': ['sur_refl_b02', 'sur_refl_b02', 'sur_refl_b01'], 'min': -100, 'max': 8000});
Map.setCenter(-5, 78.7, 6);
var point = ee.Geometry.Point([-8.470278, 79.303392]);
var feature = ee.Feature(point);
Map.addLayer(feature, {'color': '00FF00'});
var point = ee.Geometry.Point([-7.396525, 79.287981]);
var feature = ee.Feature(point);
Map.addLayer(feature, {'color': '0000FF'});

// 15/07/2016 12:00 UTC
Map.addLayer(ee.ImageCollection('MODIS/MOD09GQ')
   .filterDate('2016-07-15')
   .median(),
   {'bands': ['sur_refl_b02', 'sur_refl_b02', 'sur_refl_b01'], 'min': -100, 'max': 8000});
Map.setCenter(-5, 78.7, 6);
var point = ee.Geometry.Point([-9.809030, 78.686586]);
var feature = ee.Feature(point);
Map.addLayer(feature, {'color': 'FF0000'});
var point = ee.Geometry.Point([-8.428288, 79.261229]);
var feature = ee.Feature(point);
Map.addLayer(feature, {'color': '00FF00'});
var point = ee.Geometry.Point([-7.131635, 79.068877]);
var feature = ee.Feature(point);
Map.addLayer(feature, {'color': '0000FF'});

// 16/07/2016 12:00 UTC
Map.addLayer(ee.ImageCollection('MODIS/MOD09GQ')
   .filterDate('2016-07-16')
   .median(),
   {'bands': ['sur_refl_b02', 'sur_refl_b02', 'sur_refl_b01'], 'min': -100, 'max': 8000});
Map.setCenter(-5, 78.7, 6);
var point = ee.Geometry.Point([-9.886150, 78.765242]);
var feature = ee.Feature(point);
Map.addLayer(feature, {'color': 'FF0000'});
var point = ee.Geometry.Point([-8.389018, 79.227910]);
var feature = ee.Feature(point);
Map.addLayer(feature, {'color': '00FF00'});
var point = ee.Geometry.Point([-7.302317, 78.782010]);
var feature = ee.Feature(point);
Map.addLayer(feature, {'color': '0000FF'});

// 17/07/2016 12:00 UTC
Map.addLayer(ee.ImageCollection('MODIS/MOD09GQ')
   .filterDate('2016-07-17')
   .median(),
   {'bands': ['sur_refl_b02', 'sur_refl_b02', 'sur_refl_b01'], 'min': -100, 'max': 8000});
Map.setCenter(-5, 78.7, 6);
var point = ee.Geometry.Point([-8.377805, 79.172704]);
var feature = ee.Feature(point);
Map.addLayer(feature, {'color': '00FF00'});
var point = ee.Geometry.Point([-8.469651, 78.647149]);
var feature = ee.Feature(point);
Map.addLayer(feature, {'color': '0000FF'});

// 18/07/2016 12:00 UTC
Map.addLayer(ee.ImageCollection('MODIS/MOD09GQ')
   .filterDate('2016-07-18')
   .median(),
   {'bands': ['sur_refl_b02', 'sur_refl_b02', 'sur_refl_b01'], 'min': -100, 'max': 8000});
Map.setCenter(-5, 78.7, 6);
var point = ee.Geometry.Point([-8.479450, 79.091245]);
var feature = ee.Feature(point);
Map.addLayer(feature, {'color': '00FF00'});
var point = ee.Geometry.Point([-9.874931, 78.425914]);
var feature = ee.Feature(point);
Map.addLayer(feature, {'color': '0000FF'});

// 19/07/2016 12:00 UTC
Map.addLayer(ee.ImageCollection('MODIS/MOD09GQ')
   .filterDate('2016-07-19')
   .median(),
   {'bands': ['sur_refl_b02', 'sur_refl_b02', 'sur_refl_b01'], 'min': -100, 'max': 8000});
Map.setCenter(-5, 78.7, 6);
var point = ee.Geometry.Point([-8.635002, 78.961242]);
var feature = ee.Feature(point);
Map.addLayer(feature, {'color': '00FF00'});
var point = ee.Geometry.Point([-10.027014, 78.195418]);
var feature = ee.Feature(point);
Map.addLayer(feature, {'color': '0000FF'});

// 20/07/2016 12:00 UTC
Map.addLayer(ee.ImageCollection('MODIS/MOD09GQ')
   .filterDate('2016-07-20')
   .median(),
   {'bands': ['sur_refl_b02', 'sur_refl_b02', 'sur_refl_b01'], 'min': -100, 'max': 8000});
Map.setCenter(-5, 78.7, 6);
var point = ee.Geometry.Point([-8.860723, 78.887565]);
var feature = ee.Feature(point);
Map.addLayer(feature, {'color': '00FF00'});
var point = ee.Geometry.Point([-10.350278, 78.139315]);
var feature = ee.Feature(point);
Map.addLayer(feature, {'color': '0000FF'});

// 21/07/2016 12:00 UTC
Map.addLayer(ee.ImageCollection('MODIS/MOD09GQ')
   .filterDate('2016-07-21')
   .median(),
   {'bands': ['sur_refl_b02', 'sur_refl_b02', 'sur_refl_b01'], 'min': -100, 'max': 8000});
Map.setCenter(-5, 78.7, 6);
var point = ee.Geometry.Point([-9.074349, 78.845286]);
var feature = ee.Feature(point);
Map.addLayer(feature, {'color': '00FF00'});
var point = ee.Geometry.Point([-10.289568, 78.166413]);
var feature = ee.Feature(point);
Map.addLayer(feature, {'color': '0000FF'});

// 22/07/2016 12:00 UTC
Map.addLayer(ee.ImageCollection('MODIS/MOD09GQ')
   .filterDate('2016-07-22')
   .median(),
   {'bands': ['sur_refl_b02', 'sur_refl_b02', 'sur_refl_b01'], 'min': -100, 'max': 8000});
Map.setCenter(-5, 78.7, 6);
var point = ee.Geometry.Point([-9.420141, 78.813536]);
var feature = ee.Feature(point);
Map.addLayer(feature, {'color': '00FF00'});
var point = ee.Geometry.Point([-10.459014, 78.174790]);
var feature = ee.Feature(point);
Map.addLayer(feature, {'color': '0000FF'});

// 23/07/2016 12:00 UTC
Map.addLayer(ee.ImageCollection('MODIS/MOD09GQ')
   .filterDate('2016-07-23')
   .median(),
   {'bands': ['sur_refl_b02', 'sur_refl_b02', 'sur_refl_b01'], 'min': -100, 'max': 8000});
Map.setCenter(-5, 78.7, 6);
var point = ee.Geometry.Point([-9.647027, 78.835802]);
var feature = ee.Feature(point);
Map.addLayer(feature, {'color': '00FF00'});
var point = ee.Geometry.Point([-10.200762, 78.250918]);
var feature = ee.Feature(point);
Map.addLayer(feature, {'color': '0000FF'});

// 24/07/2016 12:00 UTC
Map.addLayer(ee.ImageCollection('MODIS/MOD09GQ')
   .filterDate('2016-07-24')
   .median(),
   {'bands': ['sur_refl_b02', 'sur_refl_b02', 'sur_refl_b01'], 'min': -100, 'max': 8000});
Map.setCenter(-5, 78.7, 6);
var point = ee.Geometry.Point([-10.070035, 78.842278]);
var feature = ee.Feature(point);
Map.addLayer(feature, {'color': '00FF00'});
var point = ee.Geometry.Point([-9.406822, 78.069850]);
var feature = ee.Feature(point);
Map.addLayer(feature, {'color': '0000FF'});

// 25/07/2016 12:00 UTC
Map.addLayer(ee.ImageCollection('MODIS/MOD09GQ')
   .filterDate('2016-07-25')
   .median(),
   {'bands': ['sur_refl_b02', 'sur_refl_b02', 'sur_refl_b01'], 'min': -100, 'max': 8000});
Map.setCenter(-5, 78.7, 6);
var point = ee.Geometry.Point([-10.003334, 78.971635]);
var feature = ee.Feature(point);
Map.addLayer(feature, {'color': '00FF00'});
var point = ee.Geometry.Point([-9.706573, 77.970989]);
var feature = ee.Feature(point);
Map.addLayer(feature, {'color': '0000FF'});

// 26/07/2016 12:00 UTC
Map.addLayer(ee.ImageCollection('MODIS/MOD09GQ')
   .filterDate('2016-07-26')
   .median(),
   {'bands': ['sur_refl_b02', 'sur_refl_b02', 'sur_refl_b01'], 'min': -100, 'max': 8000});
Map.setCenter(-5, 78.7, 6);
var point = ee.Geometry.Point([-9.557760, 79.105178]);
var feature = ee.Feature(point);
Map.addLayer(feature, {'color': '00FF00'});
var point = ee.Geometry.Point([-9.679642, 77.952659]);
var feature = ee.Feature(point);
Map.addLayer(feature, {'color': '0000FF'});

// 27/07/2016 12:00 UTC
Map.addLayer(ee.ImageCollection('MODIS/MOD09GQ')
   .filterDate('2016-07-27')
   .median(),
   {'bands': ['sur_refl_b02', 'sur_refl_b02', 'sur_refl_b01'], 'min': -100, 'max': 8000});
Map.setCenter(-5, 78.7, 6);
var point = ee.Geometry.Point([-9.188339, 79.164096]);
var feature = ee.Feature(point);
Map.addLayer(feature, {'color': '00FF00'});
var point = ee.Geometry.Point([-9.726118, 77.966253]);
var feature = ee.Feature(point);
Map.addLayer(feature, {'color': '0000FF'});

// 28/07/2016 12:00 UTC
Map.addLayer(ee.ImageCollection('MODIS/MOD09GQ')
   .filterDate('2016-07-28')
   .median(),
   {'bands': ['sur_refl_b02', 'sur_refl_b02', 'sur_refl_b01'], 'min': -100, 'max': 8000});
Map.setCenter(-5, 78.7, 6);
var point = ee.Geometry.Point([-9.218355, 79.105805]);
var feature = ee.Feature(point);
Map.addLayer(feature, {'color': '00FF00'});
var point = ee.Geometry.Point([-9.549651, 77.973722]);
var feature = ee.Feature(point);
Map.addLayer(feature, {'color': '0000FF'});

// 29/07/2016 12:00 UTC
Map.addLayer(ee.ImageCollection('MODIS/MOD09GQ')
   .filterDate('2016-07-29')
   .median(),
   {'bands': ['sur_refl_b02', 'sur_refl_b02', 'sur_refl_b01'], 'min': -100, 'max': 8000});
Map.setCenter(-5, 78.7, 6);
var point = ee.Geometry.Point([-9.395571, 79.047949]);
var feature = ee.Feature(point);
Map.addLayer(feature, {'color': '00FF00'});
var point = ee.Geometry.Point([-10.344333, 77.837331]);
var feature = ee.Feature(point);
Map.addLayer(feature, {'color': '0000FF'});

// 30/07/2016 12:00 UTC
Map.addLayer(ee.ImageCollection('MODIS/MOD09GQ')
   .filterDate('2016-07-30')
   .median(),
   {'bands': ['sur_refl_b02', 'sur_refl_b02', 'sur_refl_b01'], 'min': -100, 'max': 8000});
Map.setCenter(-5, 78.7, 6);
var point = ee.Geometry.Point([-9.513594, 79.035590]);
var feature = ee.Feature(point);
Map.addLayer(feature, {'color': '00FF00'});
var point = ee.Geometry.Point([-10.909709, 77.610611]);
var feature = ee.Feature(point);
Map.addLayer(feature, {'color': '0000FF'});

// 31/07/2016 12:00 UTC
Map.addLayer(ee.ImageCollection('MODIS/MOD09GQ')
   .filterDate('2016-07-31')
   .median(),
   {'bands': ['sur_refl_b02', 'sur_refl_b02', 'sur_refl_b01'], 'min': -100, 'max': 8000});
Map.setCenter(-5, 78.7, 6);
var point = ee.Geometry.Point([-9.662042, 79.054432]);
var feature = ee.Feature(point);
Map.addLayer(feature, {'color': '00FF00'});
var point = ee.Geometry.Point([-11.166266, 77.444173]);
var feature = ee.Feature(point);
Map.addLayer(feature, {'color': '0000FF'});

###############################################################################


// 9/09/2016 12:00 UTC
Map.addLayer(ee.ImageCollection('MODIS/MOD09GQ')
   .filterDate('2016-09-9')
   .median(),
   {'bands': ['sur_refl_b02', 'sur_refl_b02', 'sur_refl_b01'], 'min': -100, 'max': 8000});
Map.setCenter(-5, 78.7, 6);
var point = ee.Geometry.Point([-10.19625, 76.686189]);
var feature = ee.Feature(point);
Map.addLayer(feature, {'color': '00FF00'});
 
 
 
// 8/09/2016 12:00 UTC
Map.addLayer(ee.ImageCollection('MODIS/MOD09GQ')
   .filterDate('2016-09-8')
   .median(),
   {'bands': ['sur_refl_b02', 'sur_refl_b02', 'sur_refl_b01'], 'min': -100, 'max': 8000});
Map.setCenter(-5, 78.7, 6);
var point = ee.Geometry.Point([-10.23726, 76.680122]);
var feature = ee.Feature(point);
Map.addLayer(feature, {'color': '00FF00'});
 
 
 
// 7/09/2016 12:00 UTC
Map.addLayer(ee.ImageCollection('MODIS/MOD09GQ')
   .filterDate('2016-09-7')
   .median(),
   {'bands': ['sur_refl_b02', 'sur_refl_b02', 'sur_refl_b01'], 'min': -100, 'max': 8000});
Map.setCenter(-5, 78.7, 6);
var point = ee.Geometry.Point([-10.40742, 76.680416]);
var feature = ee.Feature(point);
Map.addLayer(feature, {'color': '00FF00'});
 
 
 
// 6/09/2016 12:00 UTC
Map.addLayer(ee.ImageCollection('MODIS/MOD09GQ')
   .filterDate('2016-09-6')
   .median(),
   {'bands': ['sur_refl_b02', 'sur_refl_b02', 'sur_refl_b01'], 'min': -100, 'max': 8000});
Map.setCenter(-5, 78.7, 6);
var point = ee.Geometry.Point([-9.984070, 76.860595]);
var feature = ee.Feature(point);
Map.addLayer(feature, {'color': '00FF00'});
 
 
 
// 5/09/2016 12:00 UTC
Map.addLayer(ee.ImageCollection('MODIS/MOD09GQ')
   .filterDate('2016-09-5')
   .median(),
   {'bands': ['sur_refl_b02', 'sur_refl_b02', 'sur_refl_b01'], 'min': -100, 'max': 8000});
Map.setCenter(-5, 78.7, 6);
var point = ee.Geometry.Point([-9.130675, 76.875520]);
var feature = ee.Feature(point);
Map.addLayer(feature, {'color': '00FF00'});
 
 
 
// 4/09/2016 12:00 UTC
Map.addLayer(ee.ImageCollection('MODIS/MOD09GQ')
   .filterDate('2016-09-4')
   .median(),
   {'bands': ['sur_refl_b02', 'sur_refl_b02', 'sur_refl_b01'], 'min': -100, 'max': 8000});
Map.setCenter(-5, 78.7, 6);
var point = ee.Geometry.Point([-8.697286, 76.864058]);
var feature = ee.Feature(point);
Map.addLayer(feature, {'color': '00FF00'});
 
 
 
// 3/09/2016 12:00 UTC
Map.addLayer(ee.ImageCollection('MODIS/MOD09GQ')
   .filterDate('2016-09-3')
   .median(),
   {'bands': ['sur_refl_b02', 'sur_refl_b02', 'sur_refl_b01'], 'min': -100, 'max': 8000});
Map.setCenter(-5, 78.7, 6);
var point = ee.Geometry.Point([-8.275360, 77.009472]);
var feature = ee.Feature(point);
Map.addLayer(feature, {'color': '00FF00'});
 
 
 
// 2/09/2016 12:00 UTC
Map.addLayer(ee.ImageCollection('MODIS/MOD09GQ')
   .filterDate('2016-09-2')
   .median(),
   {'bands': ['sur_refl_b02', 'sur_refl_b02', 'sur_refl_b01'], 'min': -100, 'max': 8000});
Map.setCenter(-5, 78.7, 6);
var point = ee.Geometry.Point([-8.206995, 77.171904]);
var feature = ee.Feature(point);
Map.addLayer(feature, {'color': '00FF00'});

 
 
// 1/09/2016 12:00 UTC
Map.addLayer(ee.ImageCollection('MODIS/MOD09GQ')
   .filterDate('2016-09-1')
   .median(),
   {'bands': ['sur_refl_b02', 'sur_refl_b02', 'sur_refl_b01'], 'min': -100, 'max': 8000});
Map.setCenter(-5, 78.7, 6);
var point = ee.Geometry.Point([-7.841773, 77.217267]);
var feature = ee.Feature(point);
Map.addLayer(feature, {'color': '00FF00'});

 
 
// 31/08/2016 12:00 UTC
Map.addLayer(ee.ImageCollection('MODIS/MOD09GQ')
   .filterDate('2016-08-31')
   .median(),
   {'bands': ['sur_refl_b02', 'sur_refl_b02', 'sur_refl_b01'], 'min': -100, 'max': 8000});
Map.setCenter(-5, 78.7, 6);


// 30/08/2016 12:00 UTC
Map.addLayer(ee.ImageCollection('MODIS/MOD09GQ')
   .filterDate('2016-08-30')
   .median(),
   {'bands': ['sur_refl_b02', 'sur_refl_b02', 'sur_refl_b01'], 'min': -100, 'max': 8000});
Map.setCenter(-5, 78.7, 6);
 
 
// 29/08/2016 12:00 UTC
Map.addLayer(ee.ImageCollection('MODIS/MOD09GQ')
   .filterDate('2016-08-29')
   .median(),
   {'bands': ['sur_refl_b02', 'sur_refl_b02', 'sur_refl_b01'], 'min': -100, 'max': 8000});
Map.setCenter(-5, 78.7, 6);
var point = ee.Geometry.Point([-5.885600, 77.465216]);
var feature = ee.Feature(point);
Map.addLayer(feature, {'color': '00FF00'});
 
 
 
// 28/08/2016 12:00 UTC
Map.addLayer(ee.ImageCollection('MODIS/MOD09GQ')
   .filterDate('2016-08-28')
   .median(),
   {'bands': ['sur_refl_b02', 'sur_refl_b02', 'sur_refl_b01'], 'min': -100, 'max': 8000});
Map.setCenter(-5, 78.7, 6);
var point = ee.Geometry.Point([-6.428614, 77.665734]);
var feature = ee.Feature(point);
Map.addLayer(feature, {'color': '00FF00'});
 
 
 
// 27/08/2016 12:00 UTC
Map.addLayer(ee.ImageCollection('MODIS/MOD09GQ')
   .filterDate('2016-08-27')
   .median(),
   {'bands': ['sur_refl_b02', 'sur_refl_b02', 'sur_refl_b01'], 'min': -100, 'max': 8000});
Map.setCenter(-5, 78.7, 6);
 
 
 
// 26/08/2016 12:00 UTC
Map.addLayer(ee.ImageCollection('MODIS/MOD09GQ')
   .filterDate('2016-08-26')
   .median(),
   {'bands': ['sur_refl_b02', 'sur_refl_b02', 'sur_refl_b01'], 'min': -100, 'max': 8000});
Map.setCenter(-5, 78.7, 6);
 
 
 
// 25/08/2016 12:00 UTC
Map.addLayer(ee.ImageCollection('MODIS/MOD09GQ')
   .filterDate('2016-08-25')
   .median(),
   {'bands': ['sur_refl_b02', 'sur_refl_b02', 'sur_refl_b01'], 'min': -100, 'max': 8000});
Map.setCenter(-5, 78.7, 6);
 
 
// 24/08/2016 12:00 UTC
Map.addLayer(ee.ImageCollection('MODIS/MOD09GQ')
   .filterDate('2016-08-24')
   .median(),
   {'bands': ['sur_refl_b02', 'sur_refl_b02', 'sur_refl_b01'], 'min': -100, 'max': 8000});
Map.setCenter(-5, 78.7, 6);
var point = ee.Geometry.Point([-7.669869, 78.584678]);
var feature = ee.Feature(point);
Map.addLayer(feature, {'color': '00FF00'});
 
 
 
// 23/08/2016 12:00 UTC
Map.addLayer(ee.ImageCollection('MODIS/MOD09GQ')
   .filterDate('2016-08-23')
   .median(),
   {'bands': ['sur_refl_b02', 'sur_refl_b02', 'sur_refl_b01'], 'min': -100, 'max': 8000});
Map.setCenter(-5, 78.7, 6);
var point = ee.Geometry.Point([-8.036442, 78.690720]);
var feature = ee.Feature(point);
Map.addLayer(feature, {'color': '00FF00'});
 
 
 
// 22/08/2016 12:00 UTC
Map.addLayer(ee.ImageCollection('MODIS/MOD09GQ')
   .filterDate('2016-08-22')
   .median(),
   {'bands': ['sur_refl_b02', 'sur_refl_b02', 'sur_refl_b01'], 'min': -100, 'max': 8000});
Map.setCenter(-5, 78.7, 6);
var point = ee.Geometry.Point([-8.539571, 78.818234]);
var feature = ee.Feature(point);
Map.addLayer(feature, {'color': '00FF00'});
 
 
 
// 21/08/2016 12:00 UTC
Map.addLayer(ee.ImageCollection('MODIS/MOD09GQ')
   .filterDate('2016-08-21')
   .median(),
   {'bands': ['sur_refl_b02', 'sur_refl_b02', 'sur_refl_b01'], 'min': -100, 'max': 8000});
Map.setCenter(-5, 78.7, 6);
var point = ee.Geometry.Point([-9.247840, 78.999270]);
var feature = ee.Feature(point);
Map.addLayer(feature, {'color': '00FF00'});
 

// 20/08/2016 12:00 UTC
Map.addLayer(ee.ImageCollection('MODIS/MOD09GQ')
   .filterDate('2016-08-20')
   .median(),
   {'bands': ['sur_refl_b02', 'sur_refl_b02', 'sur_refl_b01'], 'min': -100, 'max': 8000});
Map.setCenter(-5, 78.7, 6);
var point = ee.Geometry.Point([-9.563994, 79.077421]);
var feature = ee.Feature(point);
Map.addLayer(feature, {'color': '00FF00'});
 
 
 
// 19/08/2016 12:00 UTC
Map.addLayer(ee.ImageCollection('MODIS/MOD09GQ')
   .filterDate('2016-08-19')
   .median(),
   {'bands': ['sur_refl_b02', 'sur_refl_b02', 'sur_refl_b01'], 'min': -100, 'max': 8000});
Map.setCenter(-5, 78.7, 6);
var point = ee.Geometry.Point([-10.00301, 79.094150]);
var feature = ee.Feature(point);
Map.addLayer(feature, {'color': '00FF00'});
 
 
 
// 18/08/2016 12:00 UTC
Map.addLayer(ee.ImageCollection('MODIS/MOD09GQ')
   .filterDate('2016-08-18')
   .median(),
   {'bands': ['sur_refl_b02', 'sur_refl_b02', 'sur_refl_b01'], 'min': -100, 'max': 8000});
Map.setCenter(-5, 78.7, 6);
var point = ee.Geometry.Point([-10.37821, 79.160224]);
var feature = ee.Feature(point);
Map.addLayer(feature, {'color': '00FF00'});
var point = ee.Geometry.Point([-12.12687, 75.758694]);
var feature = ee.Feature(point);
Map.addLayer(feature, {'color': '0000FF'});
 
 
 
// 17/08/2016 12:00 UTC
Map.addLayer(ee.ImageCollection('MODIS/MOD09GQ')
   .filterDate('2016-08-17')
   .median(),
   {'bands': ['sur_refl_b02', 'sur_refl_b02', 'sur_refl_b01'], 'min': -100, 'max': 8000});
Map.setCenter(-5, 78.7, 6);
var point = ee.Geometry.Point([-12.40985, 75.776678]);
var feature = ee.Feature(point);
Map.addLayer(feature, {'color': '0000FF'});
 
 
 
// 16/08/2016 12:00 UTC
Map.addLayer(ee.ImageCollection('MODIS/MOD09GQ')
   .filterDate('2016-08-16')
   .median(),
   {'bands': ['sur_refl_b02', 'sur_refl_b02', 'sur_refl_b01'], 'min': -100, 'max': 8000});
Map.setCenter(-5, 78.7, 6);
var point = ee.Geometry.Point([-12.23622, 75.858355]);
var feature = ee.Feature(point);
Map.addLayer(feature, {'color': '0000FF'});
 
 
 
// 15/08/2016 12:00 UTC
Map.addLayer(ee.ImageCollection('MODIS/MOD09GQ')
   .filterDate('2016-08-15')
   .median(),
   {'bands': ['sur_refl_b02', 'sur_refl_b02', 'sur_refl_b01'], 'min': -100, 'max': 8000});
Map.setCenter(-5, 78.7, 6);
var point = ee.Geometry.Point([-12.40468, 75.792403]);
var feature = ee.Feature(point);
Map.addLayer(feature, {'color': '0000FF'});
 
 
 
// 14/08/2016 12:00 UTC
Map.addLayer(ee.ImageCollection('MODIS/MOD09GQ')
   .filterDate('2016-08-14')
   .median(),
   {'bands': ['sur_refl_b02', 'sur_refl_b02', 'sur_refl_b01'], 'min': -100, 'max': 8000});
Map.setCenter(-5, 78.7, 6);
var point = ee.Geometry.Point([-12.73139, 75.729888]);
var feature = ee.Feature(point);
Map.addLayer(feature, {'color': '0000FF'});
 
 
 
// 13/08/2016 12:00 UTC
Map.addLayer(ee.ImageCollection('MODIS/MOD09GQ')
   .filterDate('2016-08-13')
   .median(),
   {'bands': ['sur_refl_b02', 'sur_refl_b02', 'sur_refl_b01'], 'min': -100, 'max': 8000});
Map.setCenter(-5, 78.7, 6);
var point = ee.Geometry.Point([-13.40238, 75.870771]);
var feature = ee.Feature(point);
Map.addLayer(feature, {'color': '0000FF'});
 
 
 
// 12/08/2016 12:00 UTC
Map.addLayer(ee.ImageCollection('MODIS/MOD09GQ')
   .filterDate('2016-08-12')
   .median(),
   {'bands': ['sur_refl_b02', 'sur_refl_b02', 'sur_refl_b01'], 'min': -100, 'max': 8000});
Map.setCenter(-5, 78.7, 6);
var point = ee.Geometry.Point([-11.10651, 79.064051]);
var feature = ee.Feature(point);
Map.addLayer(feature, {'color': '00FF00'});
var point = ee.Geometry.Point([-13.78933, 75.985530]);
var feature = ee.Feature(point);
Map.addLayer(feature, {'color': '0000FF'});
 
 
 
// 11/08/2016 12:00 UTC
Map.addLayer(ee.ImageCollection('MODIS/MOD09GQ')
   .filterDate('2016-08-11')
   .median(),
   {'bands': ['sur_refl_b02', 'sur_refl_b02', 'sur_refl_b01'], 'min': -100, 'max': 8000});
Map.setCenter(-5, 78.7, 6);
var point = ee.Geometry.Point([-10.71164, 78.923610]);
var feature = ee.Feature(point);
Map.addLayer(feature, {'color': '00FF00'});
var point = ee.Geometry.Point([-12.98933, 76.078867]);
var feature = ee.Feature(point);
Map.addLayer(feature, {'color': '0000FF'});


// 10/08/2016 12:00 UTC
Map.addLayer(ee.ImageCollection('MODIS/MOD09GQ')
   .filterDate('2016-08-10')
   .median(),
   {'bands': ['sur_refl_b02', 'sur_refl_b02', 'sur_refl_b01'], 'min': -100, 'max': 8000});
Map.setCenter(-5, 78.7, 6);
var point = ee.Geometry.Point([-10.43726, 78.856301]);
var feature = ee.Feature(point);
Map.addLayer(feature, {'color': '00FF00'});
var point = ee.Geometry.Point([-12.22695, 76.165133]);
var feature = ee.Feature(point);
Map.addLayer(feature, {'color': '0000FF'});
 
 
 
// 9/08/2016 12:00 UTC
Map.addLayer(ee.ImageCollection('MODIS/MOD09GQ')
   .filterDate('2016-08-9')
   .median(),
   {'bands': ['sur_refl_b02', 'sur_refl_b02', 'sur_refl_b01'], 'min': -100, 'max': 8000});
Map.setCenter(-5, 78.7, 6);
var point = ee.Geometry.Point([-11.81319, 76.344128]);
var feature = ee.Feature(point);
Map.addLayer(feature, {'color': '0000FF'});
 
 
 
// 8/08/2016 12:00 UTC
Map.addLayer(ee.ImageCollection('MODIS/MOD09GQ')
   .filterDate('2016-08-8')
   .median(),
   {'bands': ['sur_refl_b02', 'sur_refl_b02', 'sur_refl_b01'], 'min': -100, 'max': 8000});
Map.setCenter(-5, 78.7, 6);
var point = ee.Geometry.Point([-10.32007, 78.960838]);
var feature = ee.Feature(point);
Map.addLayer(feature, {'color': '00FF00'});
var point = ee.Geometry.Point([-11.73801, 76.679117]);
var feature = ee.Feature(point);
Map.addLayer(feature, {'color': '0000FF'});
 
 
 
// 7/08/2016 12:00 UTC
Map.addLayer(ee.ImageCollection('MODIS/MOD09GQ')
   .filterDate('2016-08-7')
   .median(),
   {'bands': ['sur_refl_b02', 'sur_refl_b02', 'sur_refl_b01'], 'min': -100, 'max': 8000});
Map.setCenter(-5, 78.7, 6);
var point = ee.Geometry.Point([-9.628000, 79.240115]);
var feature = ee.Feature(point);
Map.addLayer(feature, {'color': '00FF00'});
var point = ee.Geometry.Point([-11.32666, 76.848563]);
var feature = ee.Feature(point);
Map.addLayer(feature, {'color': '0000FF'});
 
 
 
// 6/08/2016 12:00 UTC
Map.addLayer(ee.ImageCollection('MODIS/MOD09GQ')
   .filterDate('2016-08-6')
   .median(),
   {'bands': ['sur_refl_b02', 'sur_refl_b02', 'sur_refl_b01'], 'min': -100, 'max': 8000});
Map.setCenter(-5, 78.7, 6);
var point = ee.Geometry.Point([-9.703590, 79.288128]);
var feature = ee.Feature(point);
Map.addLayer(feature, {'color': '00FF00'});
var point = ee.Geometry.Point([-10.99879, 77.050074]);
var feature = ee.Feature(point);
Map.addLayer(feature, {'color': '0000FF'});
 
 
 
// 5/08/2016 12:00 UTC
Map.addLayer(ee.ImageCollection('MODIS/MOD09GQ')
   .filterDate('2016-08-5')
   .median(),
   {'bands': ['sur_refl_b02', 'sur_refl_b02', 'sur_refl_b01'], 'min': -100, 'max': 8000});
Map.setCenter(-5, 78.7, 6);
var point = ee.Geometry.Point([-9.914259, 79.228832]);
var feature = ee.Feature(point);
Map.addLayer(feature, {'color': '00FF00'});
var point = ee.Geometry.Point([-11.34378, 77.157779]);
var feature = ee.Feature(point);
Map.addLayer(feature, {'color': '0000FF'});
 
 
 
// 4/08/2016 12:00 UTC
Map.addLayer(ee.ImageCollection('MODIS/MOD09GQ')
   .filterDate('2016-08-4')
   .median(),
   {'bands': ['sur_refl_b02', 'sur_refl_b02', 'sur_refl_b01'], 'min': -100, 'max': 8000});
Map.setCenter(-5, 78.7, 6);
var point = ee.Geometry.Point([-9.838765, 79.224038]);
var feature = ee.Feature(point);
Map.addLayer(feature, {'color': '00FF00'});
var point = ee.Geometry.Point([-10.99660, 77.277338]);
var feature = ee.Feature(point);
Map.addLayer(feature, {'color': '0000FF'});
 
 
 
// 3/08/2016 12:00 UTC
Map.addLayer(ee.ImageCollection('MODIS/MOD09GQ')
   .filterDate('2016-08-3')
   .median(),
   {'bands': ['sur_refl_b02', 'sur_refl_b02', 'sur_refl_b01'], 'min': -100, 'max': 8000});
Map.setCenter(-5, 78.7, 6);
var point = ee.Geometry.Point([-9.889549, 79.236378]);
var feature = ee.Feature(point);
Map.addLayer(feature, {'color': '00FF00'});
var point = ee.Geometry.Point([-10.93132, 77.322406]);
var feature = ee.Feature(point);
Map.addLayer(feature, {'color': '0000FF'});
 
 
 
// 2/08/2016 12:00 UTC
Map.addLayer(ee.ImageCollection('MODIS/MOD09GQ')
   .filterDate('2016-08-2')
   .median(),
   {'bands': ['sur_refl_b02', 'sur_refl_b02', 'sur_refl_b01'], 'min': -100, 'max': 8000});
Map.setCenter(-5, 78.7, 6);
var point = ee.Geometry.Point([-9.926061, 79.204218]);
var feature = ee.Feature(point);
Map.addLayer(feature, {'color': '00FF00'});
var point = ee.Geometry.Point([-11.03503, 77.313978]);
var feature = ee.Feature(point);
Map.addLayer(feature, {'color': '0000FF'});
 
 
 
// 1/08/2016 12:00 UTC
Map.addLayer(ee.ImageCollection('MODIS/MOD09GQ')
   .filterDate('2016-08-1')
   .median(),
   {'bands': ['sur_refl_b02', 'sur_refl_b02', 'sur_refl_b01'], 'min': -100, 'max': 8000});
Map.setCenter(-5, 78.7, 6);
var point = ee.Geometry.Point([-9.952141, 79.115629]);
var feature = ee.Feature(point);
Map.addLayer(feature, {'color': '00FF00'});
var point = ee.Geometry.Point([-11.24767, 77.349606]);
var feature = ee.Feature(point);
Map.addLayer(feature, {'color': '0000FF'});

 
