# Supplementary material for: GPS data from sea ice trackers deployed in Fram Strait in 2016
Source: Data Brief. 2018 May 4;18:2000–9. doi: 10.1016/j.dib.2018.04.109 (PMC5999012; doi:10.1016/j.dib.2018.04.109)
Supplement: Supplementary file 2 — Supplementary material [file mmc2.zip › GPS_tracker_data_python_plots_satellite/GPS_tracker_python/EE_S1.py]

"""
@author: Stefan Muckenhuber, NERSC
"""

# Google earth engine

# S1A

#Map.addLayer(ee.Image('COPERNICUS/S1_GRD/S1A_EW_GRDM_1SDH_20160708T074525_20160708T074629_012054_012A29_CCE6'),
#{min: [-25, -20, -25], max: [0, 10, 0]});


#// Load the Sentinel-1 ImageCollection.
#var sentinel1 = ee.ImageCollection('COPERNICUS/S1_GRD');
#
#// Filter by metadata properties.
#var vh = sentinel1
#  // Filter to get images with VV and VH dual polarization.
#  .filter(ee.Filter.listContains('transmitterReceiverPolarisation', 'HH'))
#  .filter(ee.Filter.listContains('transmitterReceiverPolarisation', 'HV'))
#  // Filter to get images collected in interferometric wide swath mode.
#  .filter(ee.Filter.eq('instrumentMode', 'EW'));
#
#// Filter to get images from different look angles.
#var vhAscending = vh.filter(ee.Filter.eq('orbitProperties_pass', 'ASCENDING'));
#var vhDescending = vh.filter(ee.Filter.eq('orbitProperties_pass', 'DESCENDING'));
#
#// Create a composite from means at different polarizations and look angles.
#var composite = ee.Image.cat([
#  vhAscending.select('HH').mean(),
#  ee.ImageCollection(vhAscending.select('HH').merge(vhDescending.select('HH'))).mean(),
#  vhDescending.select('HH').mean()
#]).focal_median();
#
#// Display as a composite of polarization and backscattering characteristics.
#Map.addLayer(composite, {min: [-25, -20, -25], max: [0, 10, 0]}, 'composite');


# S2
# plot NERSC 1 drift

print('2016-07-11 15:19:12 S2 acquisition')
print('2016-07-11 15:30:06 Red')
Map.addLayer(ee.ImageCollection('COPERNICUS/S2')
   .filterDate('2016-07-11','2016-07-12'),
   {'bands': ['B4', 'B3', 'B2'], 'min': 1000, 'max': 8000});
var point = ee.Geometry.Point([-6.486784, 79.392058]);
var feature = ee.Feature(point);
Map.addLayer(feature, {'color': 'FF0000'});


#Map.addLayer(ee.Image('COPERNICUS/S2/COPERNICUS/S2/20160711T151912_20160711T203749_T29XNJ'),
#  {'bands': ['B4', 'B3', 'B2'], 'min': 1000, 'max': 8000});


Map.addLayer(ee.ImageCollection('COPERNICUS/S2')
   .filterDate('2016-07-07','2016-07-08')
   .median(),
   {'bands': ['B4', 'B3', 'B2'], 'min': 1000, 'max': 8000});

// 08-07
var point = ee.Geometry.Point([-4.162176, 79.95687]);
var feature = ee.Feature(point);
Map.addLayer(feature, {'color': 'FF0000'});
// 09-07
var point = ee.Geometry.Point([-4.443878, 79.804614]);
var feature = ee.Feature(point);
Map.addLayer(feature, {'color': 'FF0000'});
// 10-07
var point = ee.Geometry.Point([-5.058675, 79.552493]);
var feature = ee.Feature(point);
Map.addLayer(feature, {'color': 'FF0000'});
// 11-07
var point = ee.Geometry.Point([-6.323693, 79.422534]);
var feature = ee.Feature(point);
Map.addLayer(feature, {'color': 'FF0000'});
// 12-07
var point = ee.Geometry.Point([-7.106150, 79.123494]);
var feature = ee.Feature(point);
Map.addLayer(feature, {'color': 'FF0000'});
// 13-07
var point = ee.Geometry.Point([-7.975571, 78.836563]);
var feature = ee.Feature(point);
Map.addLayer(feature, {'color': 'FF0000'});
// 15-07
var point = ee.Geometry.Point([-9.809030, 78.686586]);
var feature = ee.Feature(point);
Map.addLayer(feature, {'color': 'FF0000'});
// 16-07
var point = ee.Geometry.Point([-9.88615, 78.765242]);
var feature = ee.Feature(point);
Map.addLayer(feature, {'color': 'FF0000'});


var lineString = ee.Geometry.LineString([[-9.88615, 78.765242],[-9.809030, 78.686586],[-7.975571, 78.836563],[-7.106150, 79.123494],[-6.323693, 79.422534],[-5.058675, 79.552493],[-4.443878, 79.804614],[-4.162176, 79.95687]]);
var feature = ee.Feature(lineString);
Map.addLayer(feature, {'color': 'FF0000'});
#Timestamp: 2016-07-16T12:00:36.001Z, BatteryV: 11.88, Latitude: 78.765242, Longitude: -9.886150, Vul: 13.47
#Timestamp: 2016-07-15T12:01:06.001Z, BatteryV: 12.18, Latitude: 78.686586, Longitude: -9.809030, Vul: 13.38
#Timestamp: 2016-07-13T12:00:36.001Z, BatteryV: 12.27, Latitude: 78.836563, Longitude: -7.975571, Vul: 13.89
#Timestamp: 2016-07-12T12:00:36.001Z, BatteryV: 12.33, Latitude: 79.123494, Longitude: -7.106150, Vul: 13.95
#Timestamp: 2016-07-11T12:00:35.001Z, BatteryV: 12.57, Latitude: 79.422534, Longitude: -6.323693, Vul: 14.01
#Timestamp: 2016-07-10T12:00:08.001Z, BatteryV: 12.78, Latitude: 79.552493, Longitude: -5.058675, Vul: 14.04
#Timestamp: 2016-07-09T12:00:08.001Z, BatteryV: 12.87, Latitude: 79.804614, Longitude: -4.443878, Vul: 14.13
#Timestamp: 2016-07-08T12:02:27.001Z, BatteryV: 13.05, Latitude: 79.956870, Longitude: -4.162176, Vul: 14.19


Map.addLayer(ee.ImageCollection('COPERNICUS/S1_GRD/')
   .filterDate('2016-07-07','2016-07-08'))
   
