# Supplementary material for: GPS data from sea ice trackers deployed in Fram Strait in 2016
Source: Data Brief. 2018 May 4;18:2000–9. doi: 10.1016/j.dib.2018.04.109 (PMC5999012; doi:10.1016/j.dib.2018.04.109)
Supplement: Supplementary file 2 — Supplementary material [file mmc2.zip › GPS_tracker_data_python_plots_satellite/GPS_tracker_python/plot_spd_dt.py]

"""
@author: Stefan Muckenhuber, NERSC
"""

import sys
sys.path.insert(0, '/Users/stemuc/Documents/NERSC/projects/IceMotion/python/GPS_tracker')
from GPS_functions import *


hours = np.array([0.5, 1, 2, 4, 12, 24, 48, 72])

save_path = '/Users/stemuc/Documents/NERSC/projects/IceMotion/GPS_icedrift/spd_dt_data/'

# hovercraft
x = hours*36 # [hours]
dt_steps = x.astype(int)
spd_h, dt_h = [], []
for dt_step in dt_steps:
    npzfile = np.load(save_path + 'h_spd_dtstep_' +str(dt_step)+'.npz')
    spd_h.extend(npzfile['spd'])
    dt_h.extend(npzfile['dt'])
spd_h, dt_h = np.array(spd_h), np.array(dt_h)

# NERSC 1,2,3
x_all = np.concatenate((hours*2, hours*6, hours*12), axis=0)
x = unique(x_all)
dt_steps = x.astype(int)

# NERSC 1
print 'NERSC 1'
spd_n1, dt_n1 = [], []
for dt_step in dt_steps:
    try:
        npzfile = np.load(save_path + 'n1_spd_dtstep_' +str(dt_step)+'.npz')
        spd_n1.extend(npzfile['spd'])
        dt_n1.extend(npzfile['dt'])
    except:
        print 'dt_step = '+str(dt_step)+' out of range'
spd_n1, dt_n1 = np.array(spd_n1), np.array(dt_n1)

# NERSC 2
print 'NERSC 2'
spd_n2, dt_n2 = [], []
for dt_step in dt_steps:
    try:
        npzfile = np.load(save_path + 'n2_spd_dtstep_' +str(dt_step)+'.npz')
        spd_n2.extend(npzfile['spd'])
        dt_n2.extend(npzfile['dt'])
    except:
        print 'dt_step = '+str(dt_step)+' out of range'
spd_n2, dt_n2 = np.array(spd_n2), np.array(dt_n2)

# NERSC 3
print 'NERSC 3'
spd_n3, dt_n3 = [], []
for dt_step in dt_steps:
    try:
        npzfile = np.load(save_path + 'n3_spd_dtstep_' +str(dt_step)+'.npz')
        spd_n3.extend(npzfile['spd'])
        dt_n3.extend(npzfile['dt'])
    except:
        print 'dt_step = '+str(dt_step)+' out of range'
spd_n3, dt_n3 = np.array(spd_n3), np.array(dt_n3)


#def get_spd_with_defined_dt(spd, dt, defined_dt=24, error=0.05):
#    gpi = (dt>defined_dt*3600*(1-error)) * (dt<defined_dt*3600*(1+error))
#    return spd[gpi], dt[gpi]
#
#def get_mins_maxes_means_stds(spd, dt):
#    mins, maxes, means, stds = [], [], [], []
#    for hour in hours:
#        spd_hour, dt_hour = get_spd_with_defined_dt(spd, dt, defined_dt=hour, error=0.05)
#        try:
#            mins.append(spd_hour.min()), maxes.append(spd_hour.max())
#            means.append(spd_hour.mean()), stds.append(spd_hour.std())
#        except:
#            mins.append(np.nan), maxes.append(np.nan)
#            means.append(np.nan), stds.append(np.nan)
#    return np.array(mins), np.array(maxes), np.array(means), np.array(stds)


mins_h, maxes_h, means_h, stds_h = get_mins_maxes_means_stds(spd_h, dt_h)
mins_n1, maxes_n1, means_n1, stds_n1 = get_mins_maxes_means_stds(spd_n1, dt_n1)
mins_n2, maxes_n2, means_n2, stds_n2 = get_mins_maxes_means_stds(spd_n2, dt_n2)
mins_n3, maxes_n3, means_n3, stds_n3 = get_mins_maxes_means_stds(spd_n3, dt_n3)


#def plot_stacked_errorbars(hours, mins, maxes, means, stds, color='black', ecolor='gray', fmt = '.k', label = 'Hovercraft'):
#    plt.plot(hours[0], means[0],color=color,lw=2,label = label)
#    plt.errorbar(hours, means, stds, fmt='ok', color=color, lw=5)
#    plt.errorbar(hours, means, [means - mins, maxes - means], fmt=fmt, ecolor=ecolor, lw=2)


fig = plt.figure(num=1, figsize=(7, 7), dpi=80, facecolor='w', edgecolor='k')

plot_stacked_errorbars(hours, mins_h, maxes_h, means_h, stds_h, color='black', ecolor='gray', fmt = '.k', label = 'Hovercraft')
plot_stacked_errorbars(hours+0.1, mins_n1, maxes_n1, means_n1, stds_n1, color='red', ecolor='red', fmt = '.r', label = 'NERSC 1')
plot_stacked_errorbars(hours+0.2, mins_n2, maxes_n2, means_n2, stds_n2, color='green', ecolor='green', fmt = '.g', label = 'NERSC 2')
plot_stacked_errorbars(hours+0.3, mins_n3, maxes_n3, means_n3, stds_n3, color='blue', ecolor='blue', fmt = '.b', label = 'NERSC 3')

#plt.xlim(0, 6)
plt.xlabel('$\Delta$ T [hours]')
plt.ylabel('Displacement [m/s]')
plt.legend()
plt.show()


fig = plt.figure(num=1, figsize=(7, 7), dpi=80, facecolor='w', edgecolor='k')

plt.plot(hours, means_h,'k',lw=2,label = 'Hovercraft')
plt.plot(hours, means_h,'.k',lw=2)
plt.plot(hours, means_n1,'r',lw=2,label = 'NERSC 1')
plt.plot(hours, means_n1,'.r',lw=2)
plt.plot(hours, means_n2,'g',lw=2,label = 'NERSC 2')
plt.plot(hours, means_n2,'.g',lw=2)
plt.plot(hours, means_n3,'b',lw=2,label = 'NERSC 3')
plt.plot(hours, means_n3,'.b',lw=2)
#plt.xlim(0, 6)
plt.xlabel('$\Delta$ T [hours]')
plt.ylabel('Mean displacement [m/s]')
plt.legend()
plt.show()


fig = plt.figure(num=1, figsize=(7, 7), dpi=80, facecolor='w', edgecolor='k')
plt.subplot(2,1,1)
plt.hist(spd_1,100)
plt.xlim=[0,1.4]
plt.subplot(2,1,2)
plt.hist(spd_5,100)
plt.xlim=[0,1.4]
plt.show()


fig = plt.figure(num=1, figsize=(7, 7), dpi=80, facecolor='w', edgecolor='k')
plt.hist(spd_1,bins=np.arange(0,1.4,0.001),log=False,alpha=0.5,color='black',histtype='step',linewidth=2,label='1 hour')
plt.hist(spd_5,bins=np.arange(0,1.4,0.001),log=False,alpha=0.5,color='red',histtype='step',linewidth=2,label='5 hours')
plt.legend()
plt.show()


fig = plt.figure(num=1, figsize=(7, 7), dpi=80, facecolor='w', edgecolor='k')
plt.plot(spd_1,'-r')
plt.plot(spd_5,'-k')
plt.show()


## box plot - median (0 second quartile), first and third quartiles
#data_to_plot = [spd_1, spd_2, spd_3, spd_4, spd_5]
## Create a figure instance
#fig = plt.figure(num=1, figsize=(7, 7), dpi=80, facecolor='w', edgecolor='k')
## Create an axes instance
#ax = fig.add_subplot(111)
## Create the boxplot
#bp = ax.boxplot(data_to_plot, showmeans=True)
### add patch_artist=True option to ax.boxplot() 
### to get fill color
#bp = ax.boxplot(data_to_plot, patch_artist=True)
### change outline color, fill color and linewidth of the boxes
#for box in bp['boxes']:
#    # change outline color
#    box.set( color='#7570b3', linewidth=2)
#    # change fill color
#    box.set( facecolor = '#1b9e77' )
### change color and linewidth of the whiskers
#for whisker in bp['whiskers']:
#    whisker.set(color='#7570b3', linewidth=2)
### change color and linewidth of the caps
#for cap in bp['caps']:
#    cap.set(color='#7570b3', linewidth=2)
### change color and linewidth of the medians
#for median in bp['medians']:
#    median.set(color='#b2df8a', linewidth=2)
### change the style of fliers and their fill
#for flier in bp['fliers']:
#    flier.set(marker='o', color='#e7298a', alpha=0.5)
#ax.set_xticklabels(['1','2','3','4','5',])
#ax.set_xlabel('Time delta [hours]')
#ax.set_ylabel('Displacement [m/s]')
### Remove top axes and right axes ticks
#ax.get_xaxis().tick_bottom()
#ax.get_yaxis().tick_left()
#plt.show()
##fig.savefig('fig1.png', bbox_inches='tight')
