# Supplementary material for: GPS data from sea ice trackers deployed in Fram Strait in 2016
Source: Data Brief. 2018 May 4;18:2000–9. doi: 10.1016/j.dib.2018.04.109 (PMC5999012; doi:10.1016/j.dib.2018.04.109)
Supplement: Supplementary file 2 — Supplementary material [file mmc2.zip › GPS_tracker_data_python_plots_satellite/GPS_tracker_python/_00_GPS_functions.py]

"""
@author: Stefan Muckenhuber, NERSC
"""

import numpy as np
import matplotlib
import matplotlib.pyplot as plt
import glob
from matplotlib import pylab
import scipy.io
from mpl_toolkits.basemap import Basemap#, cm
from matplotlib.patches import Polygon
from matplotlib.pylab import *
import matplotlib.cm as cm
import itertools
from datetime import datetime
from dateutil.relativedelta import relativedelta
import plotly.plotly as py
import plotly.graph_objs as go
from scipy.stats import mode


def nan_helper(y):
    return np.isnan(y), lambda z: z.nonzero()[0]

def linear_interpolation(y):
    # clone np.array
    y_int = np.zeros(len(y))
    y_int[:] = y[:]
    # linear interpolation
    nans, x= nan_helper(y_int)
    y_int[nans]= np.interp(x(nans), x(~nans), y_int[~nans])
    return y_int

def date_range(start_date, end_date, increment, period):
    result = []
    nxt = start_date
    delta = relativedelta(**{period:increment})
    while nxt <= end_date:
        result.append(nxt)
        nxt += delta
    return result

def get_u_v(query_lon,query_lat,train_lon,train_lat):
    ''' Calculate u and v displacemnt based on start and end position in Lon/Lat'''
    if abs(train_lon - query_lon)<180:
        lon_diff = train_lon - query_lon
    else:
        lon_diff = 360-abs(train_lon - query_lon)    
    # Equirectangular approximation
    dlong = (lon_diff)*np.pi/180;
    dlat  = (train_lat - query_lat)*np.pi/180;
    slat  = (train_lat + query_lat)*np.pi/180;
    p1 = (dlong)*np.cos(0.5*slat)
    p2 = (dlat)  
    u = 6371000 * p1
    v = 6371000 * p2
    return u, v

def get_u_v_spd_dt(lon, lat, time, step=1):
    '''Get displacement in u,uv,spd and time delta'''
    u,v,spd,dt = [],[],[],[]
    for i in range(0, len(lon)-step, step):
        u_i, v_i = get_u_v(float(lon[i]),float(lat[i]),float(lon[i+step]),float(lat[i+step]))
        u.append(u_i)
        v.append(v_i)
        dt_i = time[i+step]-time[i]
        dt.append(abs(dt_i.total_seconds()))
        spd.append(np.sqrt(u_i*u_i+v_i*v_i)/abs(dt_i.total_seconds()))
    return np.array(u), np.array(v), np.array(spd), np.array(dt)


def get_spd_dt(lon, lat, time, step=1, dt_step=1):
    '''Get displacement and time delta'''
    spd,dt = [],[]
    for i in range(0, len(lon)-dt_step, step):
        u_i, v_i = get_u_v(float(lon[i]),float(lat[i]),float(lon[i+dt_step]),float(lat[i+dt_step]))
        dt_i = time[i+dt_step]-time[i]
        dt.append(abs(dt_i.total_seconds()))
        spd.append(np.sqrt(u_i*u_i+v_i*v_i)/abs(dt_i.total_seconds()))
    return np.array(spd), np.array(dt)

def get_time_spd(time):
    time_spd = []
    for i in range(len(time)-1):
        dt_i = time[i+1]-time[i]
        time_spd.append(time[i]+dt_i)
    return time_spd

def exclude_high_resolution(lon, lat, time, t_start, t_stop, interval=0.5, error_sec=60*4):
    time_30 = date_range(t_start, t_stop, interval, 'hours')
    lon_30, lat_30  = np.zeros(len(time_30)), np.zeros(len(time_30))
    lon_30[:], lat_30[:] = np.nan, np.nan
    for i in range(len(time_30)):
        for j in range(len(time)):
            dt_ij = time_30[i]- time[j]
            if abs(dt_ij.total_seconds())<error_sec:
                lon_30[i] = lon[j]
                lat_30[i] = lat[j]
    return lon_30, lat_30, time_30

def unique(a):
    a = np.sort(a)
    b = np.diff(a)
    b = np.r_[1, b]
    return a[b != 0]


def get_spd_dt_for_dtsteps(lon, lat, time, dt_steps):
    spd, dt = [], []
    for dt_step in dt_steps:
        try:
            spd_i, dt_i = get_spd_dt(lon, lat, time, step=1, dt_step=dt_step)
            spd.extend(spd_i)
            dt.extend(dt_i)
        except:
            print 'dt_step = '+str(dt_step)+' out of range'
    return np.array(spd), np.array(dt)


def get_spd_with_defined_dt(spd, dt, defined_dt=24, error=0.05):
    gpi = (dt>defined_dt*3600*(1-error)) * (dt<defined_dt*3600*(1+error))
    return spd[gpi], dt[gpi]

def get_mins_maxes_means_stds(spd, dt, hours, error=0.05):
    mins, maxes, means, stds = [], [], [], []
    for hour in hours:
        spd_hour, dt_hour = get_spd_with_defined_dt(spd, dt, defined_dt=hour, error=error)
        try:
            mins.append(np.nanmin(spd_hour)), maxes.append(np.nanmax(spd_hour))
            means.append(np.nanmean(spd_hour)), stds.append(np.nanstd(spd_hour))
        except:
            mins.append(np.nan), maxes.append(np.nan)
            means.append(np.nan), stds.append(np.nan)
    return np.array(mins), np.array(maxes), np.array(means), np.array(stds)


def plot_stacked_errorbars(hours, mins, maxes, means, stds, color='black', ecolor='gray', fmt = '.k', label = 'Hovercraft'):
    plt.plot(hours[0], means[0],color=color,lw=2,label = label)
    plt.errorbar(hours, means, stds, fmt='ok', color=color, lw=5)
    plt.errorbar(hours, means, [means - mins, maxes - means], fmt=fmt, ecolor=ecolor, lw=2)


# Power spectral density
def plot_psd(data, time_step=1, color='red', label = 'NERSC 1'):
    ps = np.abs(np.fft.fft(data))**2
    freqs = np.fft.fftfreq(data.size, time_step)
    idx = np.argsort(freqs)
    plt.plot(freqs[idx], ps[idx], color=color, label = label)


###############################################################################
# matplotlib functions

def get_lonlat_matrix(n, img):
    r = np.zeros(img.shape)
    c = np.zeros(img.shape)
    for i in range(img.shape[0]):
        c[i] = range(img.shape[1])
        r[i] = range(img.shape[0])[i]
    lon_vec, lat_vec = n.transform_points(c.flatten(), r.flatten())
    lon = lon_vec.reshape(img.shape)
    lat = lat_vec.reshape(img.shape)
    return lon, lat

def plot_img(img, lon, lat):
    for i in range(2, img.shape[0]-1):
        for j in range(2, img.shape[1]-1):
            lons = [lon[i][j],lon[i][j+1],lon[i+1][j+1],lon[i+1][j]]
            lats = [lat[i][j],lat[i][j+1],lat[i+1][j+1],lat[i+1][j]]
            x_i = img[i][j]
            color_i = my_cmap(norm(x_i)) # returns an rgba value
            draw_screen_poly( lons, lats, m , color=color_i, color_edge='none')

def draw_screen_poly( lons, lats, m, color='black' , color_edge='black'):
    x, y = m( lons, lats )
    xy = zip(x,y)
    poly = Polygon( xy, facecolor=color,edgecolor=color_edge, alpha=0.4 )
    plt.gca().add_patch(poly)
